# Supplementary material for: A Single Kernel-Based Approach to Extract Drug-Drug Interactions from Biomedical Literature
Source: PLoS One. 2012 Nov 1;7(11):e48901. doi: 10.1371/journal.pone.0048901 (PMC3486804; doi:10.1371/journal.pone.0048901)
Supplement: Tool S1 — DDI_Extraction_Tool. (ZIP) [file pone.0048901.s001.zip]

Archive with 34 entries (33 files):
- DDI_Extraction_Tool/
- DDI_Extraction_Tool/BuildDictionaryMapping.py
- DDI_Extraction_Tool/BuildDictionaryMapping.pyc
- DDI_Extraction_Tool/svm_classify
- DDI_Extraction_Tool/Dijkstra.py
- DDI_Extraction_Tool/Dijkstra.pyc
- DDI_Extraction_Tool/enum.py
- DDI_Extraction_Tool/enum.pyc
- DDI_Extraction_Tool/license.txt~
- DDI_Extraction_Tool/GraphMatrices.py
- DDI_Extraction_Tool/svm_learn
- DDI_Extraction_Tool/LinearizeAnalysis.py
- DDI_Extraction_Tool/LinearizeAnalysis.pyc
- DDI_Extraction_Tool/LoadInteractionWords.py
- DDI_Extraction_Tool/LoadInteractionWords.pyc
- DDI_Extraction_Tool/MatrixBuilders.py
- DDI_Extraction_Tool/MatrixBuilders.pyc
- DDI_Extraction_Tool/n_test.py
- DDI_Extraction_Tool/n_train.py
- DDI_Extraction_Tool/ParseGraph.py
- DDI_Extraction_Tool/Range.py
- DDI_Extraction_Tool/Range.pyc
- DDI_Extraction_Tool/ddi_train3.xml
- DDI_Extraction_Tool/ddi_train.xml
- DDI_Extraction_Tool/ddi_test.xml
- DDI_Extraction_Tool/ddi_train4.xml
- DDI_Extraction_Tool/ddi_train0.xml
- DDI_Extraction_Tool/ddi_train1.xml
- DDI_Extraction_Tool/ddi_train2.xml
- DDI_Extraction_Tool/GraphMatrices.pyc
- DDI_Extraction_Tool/ParseGraph.pyc
- DDI_Extraction_Tool/Pipeline.py
- DDI_Extraction_Tool/README
- DDI_Extraction_Tool/license.txt
