# Supplementary material for: A Single Kernel-Based Approach to Extract Drug-Drug Interactions from Biomedical Literature
Source: PLoS One. 2012 Nov 1;7(11):e48901. doi: 10.1371/journal.pone.0048901 (PMC3486804; doi:10.1371/journal.pone.0048901)
Supplement: Tool S1 — DDI_Extraction_Tool. (ZIP) [file pone.0048901.s001.zip › DDI_Extraction_Tool/BuildDictionaryMapping.py]

#Reads in the analysis.xml-formatted training data file and builds
#a dictionary of feature-mappings out of it, for the purpose of
#linearizing the graph kernels

import sys

import GraphMatrices
import MatrixBuilders
from optparse import OptionParser
import LinearizeAnalysis

settings = MatrixBuilders.MatrixSettings()
command = "binary:all_shortest:nondirected:0.9"
settings.paths = command
settings.weightByDistance = False

def buildDictionaryMapping (input_file,output_file,parser,tokenizer,dr):
    f = open(input_file, 'r')
    dict_out = open(output_file, 'w')
    documents = GraphMatrices.readInstances(f)
    instances = GraphMatrices.buildAMFromFullSentences(documents, MatrixBuilders.buildAdjacencyMatrix, settings, parser, tokenizer,dr)
    f.close()
    datavector = []
    for document in instances.itervalues():
        for sentence in document.itervalues():
            for identity, instance in sentence.iteritems():
                datavector.append(instance)
    datavector = [(x[0], x[1]) for x in datavector]
    fmap = GraphMatrices.buildDictionary(datavector)
    for key in fmap.keys():
        dict_out.write(key+" %d\n" %(fmap[key]))
    dict_out.close()

# If the corpus is too large, add_buildDictionaryMapping can be used based on buildDictionaryMapping.    
def add_buildDictionaryMapping (input_file,output_file,parser,tokenizer,dr):
    f = open(output_file, 'r')
    dictionary = LinearizeAnalysis.readDictionaryMapping(f)
    f.close()
    f = open(input_file, 'r')
    dict_out = open(output_file, 'w')
    documents = GraphMatrices.readInstances(f)
    instances = GraphMatrices.buildAMFromFullSentences(documents, MatrixBuilders.buildAdjacencyMatrix, settings, parser, tokenizer,dr)
    f.close()
    datavector = []
    for document in instances.itervalues():
        for sentence in document.itervalues():
            for identity, instance in sentence.iteritems():
                datavector.append(instance)
    datavector = [(x[0], x[1]) for x in datavector]
    fmap = GraphMatrices.add_buildDictionary(datavector,dictionary)
    for key in fmap.keys():
        dict_out.write(key+" %d\n" %(fmap[key]))
    dict_out.close()
    
