# Supplementary material for: A Single Kernel-Based Approach to Extract Drug-Drug Interactions from Biomedical Literature
Source: PLoS One. 2012 Nov 1;7(11):e48901. doi: 10.1371/journal.pone.0048901 (PMC3486804; doi:10.1371/journal.pone.0048901)
Supplement: Tool S1 — DDI_Extraction_Tool. (ZIP) [file pone.0048901.s001.zip › DDI_Extraction_Tool/GraphMatrices.py]

#Utilities meant to help the forming of HSP kernels for
#the DDI-extraction task
import random
import ParseGraph
try:
    import xml.etree.cElementTree as ET
except ImportError:
    import cElementTree as ET
import sys
#import gzip
from numpy import *
from numpy.linalg import *

from MatrixBuilders import *
floattype = float64
parser = "split_parse"
tokenizer = "split"

feature_counter = 0
mi_value = 32
bit_max = (2**mi_value)-1
bit_min = 0
n_turn = 2


def readInstances(a_file):
    """Parses the analysis file to extract the analyses on which the
    graphs will be based on"""
    result = {}
    acontent = iter(ET.iterparse(a_file,events=("start","end")))
    event, root = acontent.next()
    for event, elem in [(a,b) for a,b in acontent if a=="end" and b.tag=="document"]:
        doc_id = elem.get("id")
        result[doc_id] = elem
    return result

def belongsTo(offset, charOffsets):
    for of in charOffsets:
        if (of[0]<= offset[0] and of[1]>= offset[0]) or (of[1]>= offset[1] and of[0] <= offset[1]):
            return True
    return False

def buildAMFromFullSentences(documents, AM_builder, matrixSettings, parser, tokenizer, dr,prepMatrix = True, limit = None):
    """Builds adjacency matrices that have the same structure for all pairs from the
    same sentence, and differ only by their labels. Returns a nested dictionary,
    where a dictionary of document ids contains a dictionary of sentence ids,
    which contains a dictionary of pair_id-matrix pairs."""
    doc_dictionary = {}
   
    print >> sys.stderr, "Processing", len(documents), "documents"
    documentCount = 0
    for doc_id in documents:
        if limit != None and documentCount >= limit:
            break
        print >> sys.stderr, "\rProcessing document " + str(documentCount+1),
        document = documents[doc_id]
        doc_sent_dictionary = {}
        for child in document:
            if child.tag == "sentence":
                sent_dictionary = {}
                it = child.getiterator("tokenization")
                tokenlist = None
                
                for toks in it:
                    if toks.get("tokenizer")== tokenizer:
                        tokenlist = toks
               
                tokens = [x for x in tokenlist]
                it = child.getiterator("parse")
                deplist = None
                for deps in it:
                    if deps.get("parser") == parser and deps.get("tokenizer") == tokenizer:
                        deplist = deps
               
                if tokenlist == None:
                    print "Tokenizer %s unknown" %(tokenizer)
                    sys.exit(0)
                elif deplist == None:
                    print child.get("id")
                    print "Parser %s unknown" %(parser)
                    sys.exit(0)
                dependencies = [x for x in deplist]
                it = child.getiterator("entity")
                entities = [x for x in it]
                mappings = None
                if matrixSettings.metamappings == MatrixSettings.metamappings.direct:
                    metanode = child.getiterator("metamappings")
                    metanode = metanode.next()
                    for node in metanode:
                        if node.get("relToParse")==parser and node.get("relToTokenization")==tokenizer:
                            mappings = node
                            break
                    assert mappings
                    mappings = [x for x in mappings]
                for pair in child.getiterator("pair"):
                    W, labels, output, len_token = AM_builder(tokens, dependencies, entities, mappings, pair, matrixSettings,dr)
                    
                    sent_dictionary[pair.get("id")] = W, labels, output,len_token
                doc_sent_dictionary[child.get("id")] = sent_dictionary
        doc_dictionary[doc_id] = doc_sent_dictionary
        documentCount += 1
    print >> sys.stderr
    return doc_dictionary

def add_buildDictionary(instances, feature_map):
    
    label_bit = []
    for k in feature_map:
        label_bit.append(feature_map[k])
    
    bit = 0
    
    for instance in instances:
       
        labels = instance[1]
        for i in range(len(labels)):
            for label in labels[i]:
                if not label in feature_map:
                    while 1:
                        x = ord(label[0])<<7
                        m=1000003
                        mask=2**mi_value-1         
                        for c in label:
                            x=((x*m)^ord(c))&mask             
                        x^=len(label)
                        bit = x
                        if  not bit in label_bit:
                            break       
                    feature_map[label] = bit
                    label_bit.append (bit)
                                
    return feature_map


def buildDictionary(instances):
    feature_map = {}
    label_bit = []
    
    bit = 0
    for instance in instances:
        W = instance[0]
        labels = instance[1]
        for i in range(len(labels)):
            for label in labels[i]:
                if not label in feature_map:
                    while 1:
                        x = ord(label[0])<<7
                        m=1000003
                        mask=2**mi_value-1         
                        for c in label:
                            x=((x*m)^ord(c))&mask             
                        x^=len(label)
                        bit = x
                        if  not bit in label_bit:
                            break       
                    feature_map[label] = bit
                    label_bit.append (bit)
            
    return feature_map


def LinearizeGraph(W_yuan, labels,len_token, feature_map, mode,dr):
    #proteins = set(["PROTEIN1", "PROTEIN2", "$$PROTEIN1", "$$PROTEIN2"]) 
    """Linearizes the representation of the graph use neighborhood hash opration"""
    linear = {}
    
    node_count= len(labels)
    W=W_yuan
    e = dr
    sp_factor = 3
    v = [0]* mi_value
    sp_line=[]
    star_num=0
    last_num=0
    pt1_num=0
    pt2_num=0
    
    for i in xrange(len_token):
        for label in labels[i]:
           
            if(label.find("PROTEIN1")!=-1):
                
                pt1_num=i
            elif(label.find("PROTEIN2")!=-1):
             
                pt2_num=i
    if (pt1_num > pt2_num):
        tmp_num=pt1_num
        pt1_num=pt2_num
        pt2_num=tmp_num
    if (pt1_num -3 <0):
            pt1_star = 0
    else:
            pt1_star=pt1_num-3
    if (pt1_num+3 > len_token):
            pt1_last= len_token
    else:
            pt1_last= pt1_num+4

    if (pt2_num -3 <0):
            pt2_star = 0
    else:
            pt2_star=pt2_num-3
    if (pt2_num+3 > len_token):
            pt2_last= len_token
    else:
            pt2_last= pt2_num+4
    
    for i in range( len_token+pt1_star,len_token+pt2_last-1):
                W[i,i+1]=0.9
    
    
    labels_zero = [set([]) for x in range(node_count)]
    for k in xrange(node_count):
        for label in labels[k]:
	    if label in feature_map:
                labels_zero[k].add(feature_map[label])

    labels_one = [set([]) for x in range(node_count)]
    for k in xrange(node_count):
        for hash_value_0 in labels_zero[k]:
	                 
                bit_value_tmp = 0
		if (hash_value_0 >=(2** (mi_value-1))):	
                        bit_value_tmp = (hash_value_0 <<1)^((2**mi_value)+1)
                        
		else:
                    
                        bit_value_tmp = hash_value_0 <<1
                        
                for i in range(W.shape[0]):
                    if  W[i,k] == 0.9 :
                        
                        for hash_value_1 in labels_zero[i]:
                            
                                bit_value_tmp= (hash_value_1 <<2)^bit_value_tmp
                                
                for j in range(W.shape[1]):
                    if  W[k,j] ==0.9:
                        for hash_value_2 in labels_zero[j]:
                                bit_value_tmp= (hash_value_2<<3)^bit_value_tmp
                                
                labels_one[k].add(bit_value_tmp)
   
    labels_two = [set([]) for x in range(node_count)]
    for k in xrange(node_count):
        for hash_value_0 in labels_one[k]:
	    
                bit_value_tmp = 0
		if (hash_value_0>=(2** (mi_value-1))):	
                        bit_value_tmp = (hash_value_0<<1)^((2**mi_value)+1)
                        
		else:
                    
                        bit_value_tmp = hash_value_0<<1
                        
                for i in range(W.shape[0]):
                    if  W[i,k] ==0.9 :
                
                        for hash_value_1 in labels_one[i]:
                            
                                bit_value_tmp= (hash_value_1<<2)^bit_value_tmp
                                
                for j in range(W.shape[1]):
                    if  W[k,j] ==0.9:
                        for hash_value_2 in labels_one[j]:
                           
                                bit_value_tmp= (hash_value_2<<3)^bit_value_tmp
                                
                labels_two[k].add(bit_value_tmp)
                             
    W = prepareMatrix(W, node_count)                         
        
    for i in range(W.shape[0]):
        for j in range(W.shape[1]):
            if W[i,j] > 0.00001:
                for hash_value_1 in labels_zero[i]:
		    
			    
                      for hash_value_2 in labels_zero[j]:
                        
                        
			    pair_hash_value = hash_value_1 ^ hash_value_2
                            if not pair_hash_value in linear:
                                linear[pair_hash_value] = 0.

                            if W[i,j] > linear[pair_hash_value]:
                                linear[pair_hash_value] = W[i,j]

                
                for hash_value_1 in labels_one[i]:
		    
			    
                      for hash_value_2 in labels_one[j]:
                        
                        
			    pair_hash_value = hash_value_1 ^ hash_value_2
                            if not pair_hash_value in linear:
                                linear[pair_hash_value] = 0.

                            if W[i,j]*e > linear[pair_hash_value]:
                                linear[pair_hash_value] = W[i,j]*e
                
                for hash_value_1 in labels_two[i]:
		    
			    
                      for hash_value_2 in labels_two[j]:
                        
                        
			    pair_hash_value = hash_value_1 ^ hash_value_2
                            if not pair_hash_value in linear:
                                linear[pair_hash_value] = 0.

                            if W[i,j]*e*e > linear[pair_hash_value]:
                                linear[pair_hash_value] = W[i,j]*e*e
                
               	
    hash_value = "0"
                            
    return linear ,hash_value


def prepareMatrix(adjacencyMatrix, node_count, dtyp=float64):
    #W = inv(W) - mat(identity(node_count, dtype=float64))
    W = adjacencyMatrix * -1.0
    W += mat(identity(node_count, dtype = dtyp))    
    return inv(W) - mat(identity(node_count, dtype=dtyp))


def LinearizeGraphs(instances, feature_map, mode,dr):
    result = []
    simhash=[]
    for instance in instances:
        result_tmp,simhash_tmp=LinearizeGraph(instance[0], instance[1],instance[2], feature_map, mode,dr)
        result.append(result_tmp)
        simhash.append(simhash_tmp)
    return result,simhash
