# Supplementary material for: A Single Kernel-Based Approach to Extract Drug-Drug Interactions from Biomedical Literature
Source: PLoS One. 2012 Nov 1;7(11):e48901. doi: 10.1371/journal.pone.0048901 (PMC3486804; doi:10.1371/journal.pone.0048901)
Supplement: Tool S1 — DDI_Extraction_Tool. (ZIP) [file pone.0048901.s001.zip › DDI_Extraction_Tool/LinearizeAnalysis.py]

#Linearizes the instances in a given analysis.xml-file, based
#on a dictionary of feature-index mappings built from the
#training data using the buldDictionaryMapping.py script.
import sys

import GraphMatrices
import MatrixBuilders
from optparse import OptionParser

settings = MatrixBuilders.MatrixSettings()
command = "binary:all_shortest:nondirected:0.9"
settings.paths = command


def readDictionaryMapping(file):
    dictionary = {}
    for line in file:
        line = line.strip().split()
        assert len(line) == 2
        dictionary[line[0]] = int(line[1])
    return dictionary

def linearizeAnalysis(input_file,output_file,parser,tokenizer,dictionary_file,dr,mode= "max" ):
   
    f = open(dictionary_file, 'r')
    dictionary = readDictionaryMapping(f)
    f.close()
    f = open(input_file, 'r')
    documents = GraphMatrices.readInstances(f)
    instances = GraphMatrices.buildAMFromFullSentences(documents, MatrixBuilders.buildAdjacencyMatrix, settings, parser, tokenizer,dr)
    f.close()
    f = file(output_file,'w')
    datavector = []
    identities = []
    for document in instances.itervalues():
        for sentence in document.itervalues():
            for identity, instance in sentence.iteritems():
                identities.append(identity)
                datavector.append(instance)
    outputs = [x[2] for x in datavector]
    datavector = [(x[0], x[1],x[3]) for x in datavector]
    datavector,simhash = GraphMatrices.LinearizeGraphs(datavector, dictionary, mode,dr)
    
    for id, output, features ,sim in zip(identities, outputs, datavector,simhash):	    
	keys = features.keys()
       
        keys.sort()
        line = id + " " + str(output) + "".join(" %d:%.5f" %(x,features[x]) for x in keys)+" #"+str(sim)+"\n"
        
        f.write(line)
    f.close()

def add_linearizeAnalysis(input_file,output_file,parser,tokenizer,dictionary_file,dr,mode= "max" ):
    
    f = open(dictionary_file, 'r')
    dictionary = readDictionaryMapping(f)
    f.close()
    f = open(input_file, 'r')
    documents = GraphMatrices.readInstances(f)
    instances = GraphMatrices.buildAMFromFullSentences(documents, MatrixBuilders.buildAdjacencyMatrix, settings, parser, tokenizer,dr)
    f.close()
    f = file(output_file,'a')
    datavector = []
    identities = []
    for document in instances.itervalues():
        for sentence in document.itervalues():
            for identity, instance in sentence.iteritems():
                identities.append(identity)
                datavector.append(instance)
    outputs = [x[2] for x in datavector]
    datavector = [(x[0], x[1], x[3]) for x in datavector]
    
    datavector,simhash = GraphMatrices.LinearizeGraphs(datavector, dictionary, mode,dr)

    for id, output, features ,sim in zip(identities, outputs, datavector,simhash):	    
	    
        keys = features.keys()
        
        keys.sort()
        line = id + " " + str(output) + "".join(" %d:%.5f" %(x,features[x]) for x in keys)+" #"+str(sim)+"\n"
        
        f.write(line)
    f.close()
