# Supplementary material for: A Single Kernel-Based Approach to Extract Drug-Drug Interactions from Biomedical Literature
Source: PLoS One. 2012 Nov 1;7(11):e48901. doi: 10.1371/journal.pone.0048901 (PMC3486804; doi:10.1371/journal.pone.0048901)
Supplement: Tool S1 — DDI_Extraction_Tool. (ZIP) [file pone.0048901.s001.zip › DDI_Extraction_Tool/n_test.py]

#Normalizes test datasets
import sys
from math import sqrt

from optparse import OptionParser


def readDictionaryMapping(file):
    dictionary = {}
    for line in file:
        line = line.strip().split()
        assert len(line) == 2
        dictionary[int(line[0])] = int(line[1])
    return dictionary


def getOptions():
    optparser = OptionParser(usage="%prog [options]\n-h for help")
    optparser.add_option("-i", "--input", dest="input", help="Gzipped file containing the linearized data")
    optparser.add_option("-o", "--output", dest="output", help="Output file")
    (options, args) = optparser.parse_args()
    if not options.input:
        optparser.error("No input file defined")
    if not options.output:
        optparser.error("No output file defined")
    return options, args
    
if __name__ == "__main__":
    options, args = getOptions()
    f = open(options.input)
    out = open(options.output, 'w')
    dic = open ("dic",'r')
    dictionary = readDictionaryMapping(dic)
    dic.close()
    for line in f:
        line = line.strip()
        line = line.split("#")
        line1=line.pop(0)
        sim=line.pop(0)
        line=line1.split()
        id = line.pop(0)
        output = line.pop(0)
        values = [float(x.split(":")[1]) for x in line]
        
        indices = [int(x.split(":")[0]) for x in line]
	values_new = []
        indices_new = []
	
	
	for i in range (len(indices)):
		if indices[i] in dictionary:
			index= indices[i]
			indices_new.append( dictionary[index])
			values_new.append(values[i])
        norm = 0.
        for x in values_new:
            norm += x**2
        norm = sqrt(norm)
        values_new = [x/norm for x in values_new]
		
	features = {}	
	for i in range(len(indices_new)):
		features[indices_new[i]] = values_new[i]
        
	keys = features.keys()
        keys.sort()
        line = output+ "".join(" %d:%f" %(x,features[x]) for x in keys)+" #"+str(sim)+"\n"
        
        out.write(line)
    f.close()
    out.close()
        
        
