# Supplementary material for: A Single Kernel-Based Approach to Extract Drug-Drug Interactions from Biomedical Literature
Source: PLoS One. 2012 Nov 1;7(11):e48901. doi: 10.1371/journal.pone.0048901 (PMC3486804; doi:10.1371/journal.pone.0048901)
Supplement: Tool S1 — DDI_Extraction_Tool. (ZIP) [file pone.0048901.s001.zip › DDI_Extraction_Tool/ddi_train3.xml]

<corpus version="1.0" source="train.txt">
  <document id="train.txt.d0">
    <sentence id="train.txt.d0.s1500" text="Population pharmacokinetic analyses revealed that MTX, NSAIDs, corticosteroids, and TNF blocking agents did not influence abatacept clearance.">
      <entity charOffset="50-53" id="train.txt.d0.s1500.e0" text="MTX" type="target"/>
      <entity charOffset="55-61" id="train.txt.d0.s1500.e1" text="NSAIDs" type="target"/>
      <entity charOffset="63-78" id="train.txt.d0.s1500.e2" text="corticosteroids" type="target"/>
      <entity charOffset="122-131" id="train.txt.d0.s1500.e3" text="abatacept" type="target"/>
      <pair e1="train.txt.d0.s1500.e0" e2="train.txt.d0.s1500.e1" id="train.txt.d0.s1500.p0" interaction="False"/>
      <pair e1="train.txt.d0.s1500.e0" e2="train.txt.d0.s1500.e2" id="train.txt.d0.s1500.p1" interaction="False"/>
      <pair e1="train.txt.d0.s1500.e0" e2="train.txt.d0.s1500.e3" id="train.txt.d0.s1500.p2" interaction="False"/>
      <pair e1="train.txt.d0.s1500.e1" e2="train.txt.d0.s1500.e2" id="train.txt.d0.s1500.p3" interaction="False"/>
      <pair e1="train.txt.d0.s1500.e1" e2="train.txt.d0.s1500.e3" id="train.txt.d0.s1500.p4" interaction="False"/>
      <pair e1="train.txt.d0.s1500.e2" e2="train.txt.d0.s1500.e3" id="train.txt.d0.s1500.p5" interaction="False"/>
      <sentenceanalyses>
        <parses>
          <parse parser="split_parse" tokenizer="split">
            <dependency id="split_1" t1="st_3" t2="st_1" type="nn"/>
            <dependency id="split_2" t1="st_3" t2="st_2" type="amod"/>
            <dependency id="split_3" t1="st_4" t2="st_3" type="nsubj"/>
            <dependency id="split_4" t1="st_18" t2="st_5" type="complm"/>
            <dependency id="split_5" t1="st_18" t2="st_6" type="nsubj"/>
            <dependency id="split_6" t1="st_6" t2="st_8" type="conj_and"/>
            <dependency id="split_7" t1="st_18" t2="st_8" type="nsubj"/>
            <dependency id="split_8" t1="st_6" t2="st_10" type="conj_and"/>
            <dependency id="split_9" t1="st_18" t2="st_10" type="nsubj"/>
            <dependency id="split_10" t1="st_6" t2="st_13" type="conj_and"/>
            <dependency id="split_11" t1="st_18" t2="st_13" type="nsubj"/>
            <dependency id="split_12" t1="st_6" t2="st_14" type="partmod"/>
            <dependency id="split_13" t1="st_14" t2="st_15" type="dobj"/>
            <dependency id="split_14" t1="st_18" t2="st_16" type="aux"/>
            <dependency id="split_15" t1="st_18" t2="st_17" type="neg"/>
            <dependency id="split_16" t1="st_4" t2="st_18" type="ccomp"/>
            <dependency id="split_17" t1="st_20" t2="st_19" type="amod"/>
            <dependency id="split_18" t1="st_18" t2="st_20" type="dobj"/>
          </parse>
        </parses>
        <tokenizations>
          <tokenization tokenizer="split">
            <token POS="NNP" charOffset="0-9" id="st_1" text="Population"/>
            <token POS="JJ" charOffset="11-25" id="st_2" text="pharmacokinetic"/>
            <token POS="NNS" charOffset="27-34" id="st_3" text="analyses"/>
            <token POS="VBD" charOffset="36-43" id="st_4" text="revealed"/>
            <token POS="IN" charOffset="45-48" id="st_5" text="that"/>
            <token POS="NNP" charOffset="50-52" id="st_6" text="MTX"/>
            <token POS="," charOffset="53-53" id="st_7" text=","/>
            <token POS="NNP" charOffset="55-60" id="st_8" text="NSAIDs"/>
            <token POS="," charOffset="61-61" id="st_9" text=","/>
            <token POS="NNS" charOffset="63-77" id="st_10" text="corticosteroids"/>
            <token POS="," charOffset="78-78" id="st_11" text=","/>
            <token POS="CC" charOffset="80-82" id="st_12" text="and"/>
            <token POS="NN" charOffset="84-86" id="st_13" text="TNF"/>
            <token POS="VBG" charOffset="88-95" id="st_14" text="blocking"/>
            <token POS="NNS" charOffset="97-102" id="st_15" text="agents"/>
            <token POS="VBD" charOffset="104-106" id="st_16" text="did"/>
            <token POS="RB" charOffset="108-110" id="st_17" text="not"/>
            <token POS="VB" charOffset="112-120" id="st_18" text="influence"/>
            <token POS="JJ" charOffset="122-130" id="st_19" text="abatacept"/>
            <token POS="NN" charOffset="132-140" id="st_20" text="clearance"/>
            <token POS="." charOffset="141-141" id="st_21" text="."/>
          </tokenization>
        </tokenizations>
      </sentenceanalyses>
    </sentence>
    <sentence id="train.txt.d0.s1501" text="The majority of patients in RA clinical studies received one or more of the following concomitant medications with ORENCIA: MTX, NSAIDs, corticosteroids, TNF blocking agents, azathioprine, chloroquine, gold, hydroxychloroquine, leflunomide, sulfasalazine, and anakinra.">
      <entity charOffset="98-109" id="train.txt.d0.s1501.e0" text="medications" type="target"/>
      <entity charOffset="115-122" id="train.txt.d0.s1501.e1" text="ORENCIA" type="target"/>
      <entity charOffset="124-127" id="train.txt.d0.s1501.e2" text="MTX" type="target"/>
      <entity charOffset="129-135" id="train.txt.d0.s1501.e3" text="NSAIDs" type="target"/>
      <entity charOffset="137-152" id="train.txt.d0.s1501.e4" text="corticosteroids" type="target"/>
      <entity charOffset="175-187" id="train.txt.d0.s1501.e5" text="azathioprine" type="target"/>
      <entity charOffset="189-200" id="train.txt.d0.s1501.e6" text="chloroquine" type="target"/>
      <entity charOffset="202-206" id="train.txt.d0.s1501.e7" text="gold" type="target"/>
      <entity charOffset="208-226" id="train.txt.d0.s1501.e8" text="hydroxychloroquine" type="target"/>
      <entity charOffset="228-239" id="train.txt.d0.s1501.e9" text="leflunomide" type="target"/>
      <entity charOffset="241-254" id="train.txt.d0.s1501.e10" text="sulfasalazine" type="target"/>
      <entity charOffset="260-268" id="train.txt.d0.s1501.e11" text="anakinra" type="target"/>
      <pair e1="train.txt.d0.s1501.e0" e2="train.txt.d0.s1501.e1" id="train.txt.d0.s1501.p0" interaction="False"/>
      <pair e1="train.txt.d0.s1501.e0" e2="train.txt.d0.s1501.e2" id="train.txt.d0.s1501.p1" interaction="False"/>
      <pair e1="train.txt.d0.s1501.e0" e2="train.txt.d0.s1501.e3" id="train.txt.d0.s1501.p2" interaction="False"/>
      <pair e1="train.txt.d0.s1501.e0" e2="train.txt.d0.s1501.e4" id="train.txt.d0.s1501.p3" interaction="False"/>
      <pair e1="train.txt.d0.s1501.e0" e2="train.txt.d0.s1501.e5" id="train.txt.d0.s1501.p4" interaction="False"/>
      <pair e1="train.txt.d0.s1501.e0" e2="train.txt.d0.s1501.e6" id="train.txt.d0.s1501.p5" interaction="False"/>
      <pair e1="train.txt.d0.s1501.e0" e2="train.txt.d0.s1501.e7" id="train.txt.d0.s1501.p6" interaction="False"/>
      <pair e1="train.txt.d0.s1501.e0" e2="train.txt.d0.s1501.e8" id="train.txt.d0.s1501.p7" interaction="False"/>
      <pair e1="train.txt.d0.s1501.e0" e2="train.txt.d0.s1501.e9" id="train.txt.d0.s1501.p8" interaction="False"/>
      <pair e1="train.txt.d0.s1501.e0" e2="train.txt.d0.s1501.e10" id="train.txt.d0.s1501.p9" interaction="False"/>
      <pair e1="train.txt.d0.s1501.e0" e2="train.txt.d0.s1501.e11" id="train.txt.d0.s1501.p10" interaction="False"/>
      <pair e1="train.txt.d0.s1501.e1" e2="train.txt.d0.s1501.e2" id="train.txt.d0.s1501.p11" interaction="False"/>
      <pair e1="train.txt.d0.s1501.e1" e2="train.txt.d0.s1501.e3" id="train.txt.d0.s1501.p12" interaction="False"/>
      <pair e1="train.txt.d0.s1501.e1" e2="train.txt.d0.s1501.e4" id="train.txt.d0.s1501.p13" interaction="False"/>
      <pair e1="train.txt.d0.s1501.e1" e2="train.txt.d0.s1501.e5" id="train.txt.d0.s1501.p14" interaction="False"/>
      <pair e1="train.txt.d0.s1501.e1" e2="train.txt.d0.s1501.e6" id="train.txt.d0.s1501.p15" interaction="False"/>
      <pair e1="train.txt.d0.s1501.e1" e2="train.txt.d0.s1501.e7" id="train.txt.d0.s1501.p16" interaction="False"/>
      <pair e1="train.txt.d0.s1501.e1" e2="train.txt.d0.s1501.e8" id="train.txt.d0.s1501.p17" interaction="False"/>
      <pair e1="train.txt.d0.s1501.e1" e2="train.txt.d0.s1501.e9" id="train.txt.d0.s1501.p18" interaction="False"/>
      <pair e1="train.txt.d0.s1501.e1" e2="train.txt.d0.s1501.e10" id="train.txt.d0.s1501.p19" interaction="False"/>
      <pair e1="train.txt.d0.s1501.e1" e2="train.txt.d0.s1501.e11" id="train.txt.d0.s1501.p20" interaction="False"/>
      <pair e1="train.txt.d0.s1501.e2" e2="train.txt.d0.s1501.e3" id="train.txt.d0.s1501.p21" interaction="False"/>
      <pair e1="train.txt.d0.s1501.e2" e2="train.txt.d0.s1501.e4" id="train.txt.d0.s1501.p22" interaction="False"/>
      <pair e1="train.txt.d0.s1501.e2" e2="train.txt.d0.s1501.e5" id="train.txt.d0.s1501.p23" interaction="False"/>
      <pair e1="train.txt.d0.s1501.e2" e2="train.txt.d0.s1501.e6" id="train.txt.d0.s1501.p24" interaction="False"/>
      <pair e1="train.txt.d0.s1501.e2" e2="train.txt.d0.s1501.e7" id="train.txt.d0.s1501.p25" interaction="False"/>
      <pair e1="train.txt.d0.s1501.e2" e2="train.txt.d0.s1501.e8" id="train.txt.d0.s1501.p26" interaction="False"/>
      <pair e1="train.txt.d0.s1501.e2" e2="train.txt.d0.s1501.e9" id="train.txt.d0.s1501.p27" interaction="False"/>
      <pair e1="train.txt.d0.s1501.e2" e2="train.txt.d0.s1501.e10" id="train.txt.d0.s1501.p28" interaction="False"/>
      <pair e1="train.txt.d0.s1501.e2" e2="train.txt.d0.s1501.e11" id="train.txt.d0.s1501.p29" interaction="False"/>
      <pair e1="train.txt.d0.s1501.e3" e2="train.txt.d0.s1501.e4" id="train.txt.d0.s1501.p30" interaction="False"/>
      <pair e1="train.txt.d0.s1501.e3" e2="train.txt.d0.s1501.e5" id="train.txt.d0.s1501.p31" interaction="False"/>
      <pair e1="train.txt.d0.s1501.e3" e2="train.txt.d0.s1501.e6" id="train.txt.d0.s1501.p32" interaction="False"/>
      <pair e1="train.txt.d0.s1501.e3" e2="train.txt.d0.s1501.e7" id="train.txt.d0.s1501.p33" interaction="False"/>
      <pair e1="train.txt.d0.s1501.e3" e2="train.txt.d0.s1501.e8" id="train.txt.d0.s1501.p34" interaction="False"/>
      <pair e1="train.txt.d0.s1501.e3" e2="train.txt.d0.s1501.e9" id="train.txt.d0.s1501.p35" interaction="False"/>
      <pair e1="train.txt.d0.s1501.e3" e2="train.txt.d0.s1501.e10" id="train.txt.d0.s1501.p36" interaction="False"/>
      <pair e1="train.txt.d0.s1501.e3" e2="train.txt.d0.s1501.e11" id="train.txt.d0.s1501.p37" interaction="False"/>
      <pair e1="train.txt.d0.s1501.e4" e2="train.txt.d0.s1501.e5" id="train.txt.d0.s1501.p38" interaction="False"/>
      <pair e1="train.txt.d0.s1501.e4" e2="train.txt.d0.s1501.e6" id="train.txt.d0.s1501.p39" interaction="False"/>
      <pair e1="train.txt.d0.s1501.e4" e2="train.txt.d0.s1501.e7" id="train.txt.d0.s1501.p40" interaction="False"/>
      <pair e1="train.txt.d0.s1501.e4" e2="train.txt.d0.s1501.e8" id="train.txt.d0.s1501.p41" interaction="False"/>
      <pair e1="train.txt.d0.s1501.e4" e2="train.txt.d0.s1501.e9" id="train.txt.d0.s1501.p42" interaction="False"/>
      <pair e1="train.txt.d0.s1501.e4" e2="train.txt.d0.s1501.e10" id="train.txt.d0.s1501.p43" interaction="False"/>
      <pair e1="train.txt.d0.s1501.e4" e2="train.txt.d0.s1501.e11" id="train.txt.d0.s1501.p44" interaction="False"/>
      <pair e1="train.txt.d0.s1501.e5" e2="train.txt.d0.s1501.e6" id="train.txt.d0.s1501.p45" interaction="False"/>
      <pair e1="train.txt.d0.s1501.e5" e2="train.txt.d0.s1501.e7" id="train.txt.d0.s1501.p46" interaction="False"/>
      <pair e1="train.txt.d0.s1501.e5" e2="train.txt.d0.s1501.e8" id="train.txt.d0.s1501.p47" interaction="False"/>
      <pair e1="train.txt.d0.s1501.e5" e2="train.txt.d0.s1501.e9" id="train.txt.d0.s1501.p48" interaction="False"/>
      <pair e1="train.txt.d0.s1501.e5" e2="train.txt.d0.s1501.e10" id="train.txt.d0.s1501.p49" interaction="False"/>
      <pair e1="train.txt.d0.s1501.e5" e2="train.txt.d0.s1501.e11" id="train.txt.d0.s1501.p50" interaction="False"/>
      <pair e1="train.txt.d0.s1501.e6" e2="train.txt.d0.s1501.e7" id="train.txt.d0.s1501.p51" interaction="False"/>
      <pair e1="train.txt.d0.s1501.e6" e2="train.txt.d0.s1501.e8" id="train.txt.d0.s1501.p52" interaction="False"/>
      <pair e1="train.txt.d0.s1501.e6" e2="train.txt.d0.s1501.e9" id="train.txt.d0.s1501.p53" interaction="False"/>
      <pair e1="train.txt.d0.s1501.e6" e2="train.txt.d0.s1501.e10" id="train.txt.d0.s1501.p54" interaction="False"/>
      <pair e1="train.txt.d0.s1501.e6" e2="train.txt.d0.s1501.e11" id="train.txt.d0.s1501.p55" interaction="False"/>
      <pair e1="train.txt.d0.s1501.e7" e2="train.txt.d0.s1501.e8" id="train.txt.d0.s1501.p56" interaction="False"/>
      <pair e1="train.txt.d0.s1501.e7" e2="train.txt.d0.s1501.e9" id="train.txt.d0.s1501.p57" interaction="False"/>
      <pair e1="train.txt.d0.s1501.e7" e2="train.txt.d0.s1501.e10" id="train.txt.d0.s1501.p58" interaction="False"/>
      <pair e1="train.txt.d0.s1501.e7" e2="train.txt.d0.s1501.e11" id="train.txt.d0.s1501.p59" interaction="False"/>
      <pair e1="train.txt.d0.s1501.e8" e2="train.txt.d0.s1501.e9" id="train.txt.d0.s1501.p60" interaction="False"/>
      <pair e1="train.txt.d0.s1501.e8" e2="train.txt.d0.s1501.e10" id="train.txt.d0.s1501.p61" interaction="False"/>
      <pair e1="train.txt.d0.s1501.e8" e2="train.txt.d0.s1501.e11" id="train.txt.d0.s1501.p62" interaction="False"/>
      <pair e1="train.txt.d0.s1501.e9" e2="train.txt.d0.s1501.e10" id="train.txt.d0.s1501.p63" interaction="False"/>
      <pair e1="train.txt.d0.s1501.e9" e2="train.txt.d0.s1501.e11" id="train.txt.d0.s1501.p64" interaction="False"/>
      <pair e1="train.txt.d0.s1501.e10" e2="train.txt.d0.s1501.e11" id="train.txt.d0.s1501.p65" interaction="False"/>
      <sentenceanalyses>
        <parses>
          <parse parser="split_parse" tokenizer="split">
            <dependency id="split_1" t1="st_2" t2="st_1" type="det"/>
            <dependency id="split_2" t1="st_9" t2="st_2" type="nsubj"/>
            <dependency id="split_3" t1="st_2" t2="st_4" type="prep_of"/>
            <dependency id="split_4" t1="st_8" t2="st_6" type="nn"/>
            <dependency id="split_5" t1="st_8" t2="st_7" type="amod"/>
            <dependency id="split_6" t1="st_4" t2="st_8" type="prep_in"/>
            <dependency id="split_7" t1="st_9" t2="st_10" type="dobj"/>
            <dependency id="split_8" t1="st_9" t2="st_12" type="dobj"/>
            <dependency id="split_9" t1="st_10" t2="st_12" type="conj_or"/>
            <dependency id="split_10" t1="st_10" t2="st_12" type="quantmod"/>
            <dependency id="split_11" t1="st_17" t2="st_14" type="det"/>
            <dependency id="split_12" t1="st_17" t2="st_15" type="amod"/>
            <dependency id="split_13" t1="st_17" t2="st_16" type="amod"/>
            <dependency id="split_14" t1="st_10" t2="st_17" type="prep_of"/>
            <dependency id="split_15" t1="st_17" t2="st_19" type="prep_with"/>
            <dependency id="split_16" t1="st_10" t2="st_21" type="dep"/>
            <dependency id="split_17" t1="st_21" t2="st_23" type="appos"/>
            <dependency id="split_18" t1="st_21" t2="st_25" type="appos"/>
            <dependency id="split_19" t1="st_29" t2="st_27" type="nn"/>
            <dependency id="split_20" t1="st_29" t2="st_28" type="nn"/>
            <dependency id="split_21" t1="st_21" t2="st_29" type="appos"/>
            <dependency id="split_22" t1="st_44" t2="st_31" type="nn"/>
            <dependency id="split_23" t1="st_21" t2="st_33" type="appos"/>
            <dependency id="split_24" t1="st_44" t2="st_33" type="conj_and"/>
            <dependency id="split_25" t1="st_21" t2="st_35" type="appos"/>
            <dependency id="split_26" t1="st_44" t2="st_35" type="conj_and"/>
            <dependency id="split_27" t1="st_21" t2="st_37" type="appos"/>
            <dependency id="split_28" t1="st_44" t2="st_37" type="conj_and"/>
            <dependency id="split_29" t1="st_21" t2="st_39" type="appos"/>
            <dependency id="split_30" t1="st_44" t2="st_39" type="conj_and"/>
            <dependency id="split_31" t1="st_21" t2="st_41" type="appos"/>
            <dependency id="split_32" t1="st_44" t2="st_41" type="conj_and"/>
            <dependency id="split_33" t1="st_21" t2="st_44" type="appos"/>
          </parse>
        </parses>
        <tokenizations>
          <tokenization tokenizer="split">
            <token POS="DT" charOffset="0-2" id="st_1" text="The"/>
            <token POS="NN" charOffset="4-11" id="st_2" text="majority"/>
            <token POS="IN" charOffset="13-14" id="st_3" text="of"/>
            <token POS="NNS" charOffset="16-23" id="st_4" text="patients"/>
            <token POS="IN" charOffset="25-26" id="st_5" text="in"/>
            <token POS="NNP" charOffset="28-29" id="st_6" text="RA"/>
            <token POS="JJ" charOffset="31-38" id="st_7" text="clinical"/>
            <token POS="NNS" charOffset="40-46" id="st_8" text="studies"/>
            <token POS="VBD" charOffset="48-55" id="st_9" text="received"/>
            <token POS="CD" charOffset="57-59" id="st_10" text="one"/>
            <token POS="CC" charOffset="61-62" id="st_11" text="or"/>
            <token POS="JJR" charOffset="64-67" id="st_12" text="more"/>
            <token POS="IN" charOffset="69-70" id="st_13" text="of"/>
            <token POS="DT" charOffset="72-74" id="st_14" text="the"/>
            <token POS="VBG" charOffset="76-84" id="st_15" text="following"/>
            <token POS="JJ" charOffset="86-96" id="st_16" text="concomitant"/>
            <token POS="NNS" charOffset="98-108" id="st_17" text="medications"/>
            <token POS="IN" charOffset="110-113" id="st_18" text="with"/>
            <token POS="NNP" charOffset="115-121" id="st_19" text="ORENCIA"/>
            <token POS=":" charOffset="122-122" id="st_20" text=":"/>
            <token POS="NNP" charOffset="124-126" id="st_21" text="MTX"/>
            <token POS="," charOffset="127-127" id="st_22" text=","/>
            <token POS="NNP" charOffset="129-134" id="st_23" text="NSAIDs"/>
            <token POS="," charOffset="135-135" id="st_24" text=","/>
            <token POS="NNS" charOffset="137-151" id="st_25" text="corticosteroids"/>
            <token POS="," charOffset="152-152" id="st_26" text=","/>
            <token POS="NN" charOffset="154-156" id="st_27" text="TNF"/>
            <token POS="NN" charOffset="158-165" id="st_28" text="blocking"/>
            <token POS="NNS" charOffset="167-172" id="st_29" text="agents"/>
            <token POS="," charOffset="173-173" id="st_30" text=","/>
            <token POS="NN" charOffset="175-186" id="st_31" text="azathioprine"/>
            <token POS="," charOffset="187-187" id="st_32" text=","/>
            <token POS="NN" charOffset="189-199" id="st_33" text="chloroquine"/>
            <token POS="," charOffset="200-200" id="st_34" text=","/>
            <token POS="NN" charOffset="202-205" id="st_35" text="gold"/>
            <token POS="," charOffset="206-206" id="st_36" text=","/>
            <token POS="NN" charOffset="208-225" id="st_37" text="hydroxychloroquine"/>
            <token POS="," charOffset="226-226" id="st_38" text=","/>
            <token POS="NN" charOffset="228-238" id="st_39" text="leflunomide"/>
            <token POS="," charOffset="239-239" id="st_40" text=","/>
            <token POS="NN" charOffset="241-253" id="st_41" text="sulfasalazine"/>
            <token POS="," charOffset="254-254" id="st_42" text=","/>
            <token POS="CC" charOffset="256-258" id="st_43" text="and"/>
            <token POS="NN" charOffset="260-267" id="st_44" text="anakinra"/>
            <token POS="." charOffset="268-268" id="st_45" text="."/>
          </tokenization>
        </tokenizations>
      </sentenceanalyses>
    </sentence>
    <sentence id="train.txt.d0.s1502" text="There is insufficient experience to assess the safety and efficacy of ORENCIA administered concurrently with anakinra, and therefore such use is not recommended.">
      <entity charOffset="70-77" id="train.txt.d0.s1502.e0" text="ORENCIA" type="target"/>
      <entity charOffset="109-117" id="train.txt.d0.s1502.e1" text="anakinra" type="target"/>
      <pair e1="train.txt.d0.s1502.e0" e2="train.txt.d0.s1502.e1" id="train.txt.d0.s1502.p0" interaction="False"/>
      <sentenceanalyses>
        <parses>
          <parse parser="split_parse" tokenizer="split">
            <dependency id="split_1" t1="st_2" t2="st_1" type="expl"/>
            <dependency id="split_2" t1="st_4" t2="st_3" type="amod"/>
            <dependency id="split_3" t1="st_2" t2="st_4" type="nsubj"/>
            <dependency id="split_4" t1="st_6" t2="st_5" type="aux"/>
            <dependency id="split_5" t1="st_4" t2="st_6" type="infmod"/>
            <dependency id="split_6" t1="st_8" t2="st_7" type="det"/>
            <dependency id="split_7" t1="st_6" t2="st_8" type="dobj"/>
            <dependency id="split_8" t1="st_6" t2="st_10" type="dobj"/>
            <dependency id="split_9" t1="st_8" t2="st_10" type="conj_and"/>
            <dependency id="split_10" t1="st_8" t2="st_12" type="prep_of"/>
            <dependency id="split_11" t1="st_12" t2="st_13" type="partmod"/>
            <dependency id="split_12" t1="st_13" t2="st_14" type="advmod"/>
            <dependency id="split_13" t1="st_13" t2="st_16" type="prep_with"/>
            <dependency id="split_14" t1="st_24" t2="st_19" type="advmod"/>
            <dependency id="split_15" t1="st_21" t2="st_20" type="amod"/>
            <dependency id="split_16" t1="st_24" t2="st_21" type="nsubjpass"/>
            <dependency id="split_17" t1="st_24" t2="st_22" type="auxpass"/>
            <dependency id="split_18" t1="st_24" t2="st_23" type="neg"/>
            <dependency id="split_19" t1="st_2" t2="st_24" type="conj_and"/>
          </parse>
        </parses>
        <tokenizations>
          <tokenization tokenizer="split">
            <token POS="EX" charOffset="0-4" id="st_1" text="There"/>
            <token POS="VBZ" charOffset="6-7" id="st_2" text="is"/>
            <token POS="JJ" charOffset="9-20" id="st_3" text="insufficient"/>
            <token POS="NN" charOffset="22-31" id="st_4" text="experience"/>
            <token POS="TO" charOffset="33-34" id="st_5" text="to"/>
            <token POS="VB" charOffset="36-41" id="st_6" text="assess"/>
            <token POS="DT" charOffset="43-45" id="st_7" text="the"/>
            <token POS="NN" charOffset="47-52" id="st_8" text="safety"/>
            <token POS="CC" charOffset="54-56" id="st_9" text="and"/>
            <token POS="NN" charOffset="58-65" id="st_10" text="efficacy"/>
            <token POS="IN" charOffset="67-68" id="st_11" text="of"/>
            <token POS="NNP" charOffset="70-76" id="st_12" text="ORENCIA"/>
            <token POS="VBN" charOffset="78-89" id="st_13" text="administered"/>
            <token POS="RB" charOffset="91-102" id="st_14" text="concurrently"/>
            <token POS="IN" charOffset="104-107" id="st_15" text="with"/>
            <token POS="NN" charOffset="109-116" id="st_16" text="anakinra"/>
            <token POS="," charOffset="117-117" id="st_17" text=","/>
            <token POS="CC" charOffset="119-121" id="st_18" text="and"/>
            <token POS="RB" charOffset="123-131" id="st_19" text="therefore"/>
            <token POS="JJ" charOffset="133-136" id="st_20" text="such"/>
            <token POS="NN" charOffset="138-140" id="st_21" text="use"/>
            <token POS="VBZ" charOffset="142-143" id="st_22" text="is"/>
            <token POS="RB" charOffset="145-147" id="st_23" text="not"/>
            <token POS="VBN" charOffset="149-159" id="st_24" text="recommended"/>
            <token POS="." charOffset="160-160" id="st_25" text="."/>
          </tokenization>
        </tokenizations>
      </sentenceanalyses>
    </sentence>
    <sentence id="train.txt.d0.s1503" text="Abciximab has been administered to patients with ischemic heart disease treated concomitantly with a broad range of medications used in the treatment of angina myocardial infarction and hypertension.">
      <entity charOffset="0-9" id="train.txt.d0.s1503.e0" text="Abciximab" type="target"/>
      <entity charOffset="116-127" id="train.txt.d0.s1503.e1" text="medications" type="target"/>
      <pair e1="train.txt.d0.s1503.e0" e2="train.txt.d0.s1503.e1" id="train.txt.d0.s1503.p0" interaction="False"/>
      <sentenceanalyses>
        <parses>
          <parse parser="split_parse" tokenizer="split">
            <dependency id="split_1" t1="st_4" t2="st_1" type="nsubjpass"/>
            <dependency id="split_2" t1="st_4" t2="st_2" type="aux"/>
            <dependency id="split_3" t1="st_4" t2="st_3" type="auxpass"/>
            <dependency id="split_4" t1="st_4" t2="st_6" type="prep_to"/>
            <dependency id="split_5" t1="st_10" t2="st_8" type="amod"/>
            <dependency id="split_6" t1="st_10" t2="st_9" type="nn"/>
            <dependency id="split_7" t1="st_4" t2="st_10" type="prep_with"/>
            <dependency id="split_8" t1="st_10" t2="st_11" type="partmod"/>
            <dependency id="split_9" t1="st_11" t2="st_12" type="advmod"/>
            <dependency id="split_10" t1="st_16" t2="st_14" type="det"/>
            <dependency id="split_11" t1="st_16" t2="st_15" type="amod"/>
            <dependency id="split_12" t1="st_11" t2="st_16" type="prep_with"/>
            <dependency id="split_13" t1="st_16" t2="st_18" type="prep_of"/>
            <dependency id="split_14" t1="st_18" t2="st_19" type="partmod"/>
            <dependency id="split_15" t1="st_22" t2="st_21" type="det"/>
            <dependency id="split_16" t1="st_19" t2="st_22" type="prep_in"/>
            <dependency id="split_17" t1="st_26" t2="st_24" type="nn"/>
            <dependency id="split_18" t1="st_26" t2="st_25" type="amod"/>
            <dependency id="split_19" t1="st_22" t2="st_26" type="prep_of"/>
            <dependency id="split_20" t1="st_22" t2="st_28" type="prep_of"/>
            <dependency id="split_21" t1="st_26" t2="st_28" type="conj_and"/>
          </parse>
        </parses>
        <tokenizations>
          <tokenization tokenizer="split">
            <token POS="NNP" charOffset="0-8" id="st_1" text="Abciximab"/>
            <token POS="VBZ" charOffset="10-12" id="st_2" text="has"/>
            <token POS="VBN" charOffset="14-17" id="st_3" text="been"/>
            <token POS="VBN" charOffset="19-30" id="st_4" text="administered"/>
            <token POS="TO" charOffset="32-33" id="st_5" text="to"/>
            <token POS="NNS" charOffset="35-42" id="st_6" text="patients"/>
            <token POS="IN" charOffset="44-47" id="st_7" text="with"/>
            <token POS="JJ" charOffset="49-56" id="st_8" text="ischemic"/>
            <token POS="NN" charOffset="58-62" id="st_9" text="heart"/>
            <token POS="NN" charOffset="64-70" id="st_10" text="disease"/>
            <token POS="VBN" charOffset="72-78" id="st_11" text="treated"/>
            <token POS="RB" charOffset="80-92" id="st_12" text="concomitantly"/>
            <token POS="IN" charOffset="94-97" id="st_13" text="with"/>
            <token POS="DT" charOffset="99-99" id="st_14" text="a"/>
            <token POS="JJ" charOffset="101-105" id="st_15" text="broad"/>
            <token POS="NN" charOffset="107-111" id="st_16" text="range"/>
            <token POS="IN" charOffset="113-114" id="st_17" text="of"/>
            <token POS="NNS" charOffset="116-126" id="st_18" text="medications"/>
            <token POS="VBN" charOffset="128-131" id="st_19" text="used"/>
            <token POS="IN" charOffset="133-134" id="st_20" text="in"/>
            <token POS="DT" charOffset="136-138" id="st_21" text="the"/>
            <token POS="NN" charOffset="140-148" id="st_22" text="treatment"/>
            <token POS="IN" charOffset="150-151" id="st_23" text="of"/>
            <token POS="NN" charOffset="153-158" id="st_24" text="angina"/>
            <token POS="JJ" charOffset="160-169" id="st_25" text="myocardial"/>
            <token POS="NN" charOffset="171-180" id="st_26" text="infarction"/>
            <token POS="CC" charOffset="182-184" id="st_27" text="and"/>
            <token POS="NN" charOffset="186-197" id="st_28" text="hypertension"/>
            <token POS="." charOffset="198-198" id="st_29" text="."/>
          </tokenization>
        </tokenizations>
      </sentenceanalyses>
    </sentence>
    <sentence id="train.txt.d0.s1504" text="These medications have included heparin warfarin, beta-adrenergic receptor blockers, calcium channel antagonists, angiotensin converting enzyme inhibitors, intravenous and oral nitrates, ticlopidine, and aspirin.">
      <entity charOffset="6-17" id="train.txt.d0.s1504.e0" text="medications" type="target"/>
      <entity charOffset="32-39" id="train.txt.d0.s1504.e1" text="heparin" type="target"/>
      <entity charOffset="50-83" id="train.txt.d0.s1504.e2" text="beta-adrenergic receptor blockers" type="target"/>
      <entity charOffset="85-100" id="train.txt.d0.s1504.e3" text="calcium channel" type="target"/>
      <entity charOffset="114-154" id="train.txt.d0.s1504.e4" text="angiotensin converting enzyme inhibitors" type="target"/>
      <entity charOffset="177-185" id="train.txt.d0.s1504.e5" text="nitrates" type="target"/>
      <entity charOffset="187-198" id="train.txt.d0.s1504.e6" text="ticlopidine" type="target"/>
      <entity charOffset="204-211" id="train.txt.d0.s1504.e7" text="aspirin" type="target"/>
      <pair e1="train.txt.d0.s1504.e0" e2="train.txt.d0.s1504.e1" id="train.txt.d0.s1504.p0" interaction="False"/>
      <pair e1="train.txt.d0.s1504.e0" e2="train.txt.d0.s1504.e2" id="train.txt.d0.s1504.p1" interaction="False"/>
      <pair e1="train.txt.d0.s1504.e0" e2="train.txt.d0.s1504.e3" id="train.txt.d0.s1504.p2" interaction="False"/>
      <pair e1="train.txt.d0.s1504.e0" e2="train.txt.d0.s1504.e4" id="train.txt.d0.s1504.p3" interaction="False"/>
      <pair e1="train.txt.d0.s1504.e0" e2="train.txt.d0.s1504.e5" id="train.txt.d0.s1504.p4" interaction="False"/>
      <pair e1="train.txt.d0.s1504.e0" e2="train.txt.d0.s1504.e6" id="train.txt.d0.s1504.p5" interaction="False"/>
      <pair e1="train.txt.d0.s1504.e0" e2="train.txt.d0.s1504.e7" id="train.txt.d0.s1504.p6" interaction="False"/>
      <pair e1="train.txt.d0.s1504.e1" e2="train.txt.d0.s1504.e2" id="train.txt.d0.s1504.p7" interaction="False"/>
      <pair e1="train.txt.d0.s1504.e1" e2="train.txt.d0.s1504.e3" id="train.txt.d0.s1504.p8" interaction="False"/>
      <pair e1="train.txt.d0.s1504.e1" e2="train.txt.d0.s1504.e4" id="train.txt.d0.s1504.p9" interaction="False"/>
      <pair e1="train.txt.d0.s1504.e1" e2="train.txt.d0.s1504.e5" id="train.txt.d0.s1504.p10" interaction="False"/>
      <pair e1="train.txt.d0.s1504.e1" e2="train.txt.d0.s1504.e6" id="train.txt.d0.s1504.p11" interaction="False"/>
      <pair e1="train.txt.d0.s1504.e1" e2="train.txt.d0.s1504.e7" id="train.txt.d0.s1504.p12" interaction="False"/>
      <pair e1="train.txt.d0.s1504.e2" e2="train.txt.d0.s1504.e3" id="train.txt.d0.s1504.p13" interaction="False"/>
      <pair e1="train.txt.d0.s1504.e2" e2="train.txt.d0.s1504.e4" id="train.txt.d0.s1504.p14" interaction="False"/>
      <pair e1="train.txt.d0.s1504.e2" e2="train.txt.d0.s1504.e5" id="train.txt.d0.s1504.p15" interaction="False"/>
      <pair e1="train.txt.d0.s1504.e2" e2="train.txt.d0.s1504.e6" id="train.txt.d0.s1504.p16" interaction="False"/>
      <pair e1="train.txt.d0.s1504.e2" e2="train.txt.d0.s1504.e7" id="train.txt.d0.s1504.p17" interaction="False"/>
      <pair e1="train.txt.d0.s1504.e3" e2="train.txt.d0.s1504.e4" id="train.txt.d0.s1504.p18" interaction="False"/>
      <pair e1="train.txt.d0.s1504.e3" e2="train.txt.d0.s1504.e5" id="train.txt.d0.s1504.p19" interaction="False"/>
      <pair e1="train.txt.d0.s1504.e3" e2="train.txt.d0.s1504.e6" id="train.txt.d0.s1504.p20" interaction="False"/>
      <pair e1="train.txt.d0.s1504.e3" e2="train.txt.d0.s1504.e7" id="train.txt.d0.s1504.p21" interaction="False"/>
      <pair e1="train.txt.d0.s1504.e4" e2="train.txt.d0.s1504.e5" id="train.txt.d0.s1504.p22" interaction="False"/>
      <pair e1="train.txt.d0.s1504.e4" e2="train.txt.d0.s1504.e6" id="train.txt.d0.s1504.p23" interaction="False"/>
      <pair e1="train.txt.d0.s1504.e4" e2="train.txt.d0.s1504.e7" id="train.txt.d0.s1504.p24" interaction="False"/>
      <pair e1="train.txt.d0.s1504.e5" e2="train.txt.d0.s1504.e6" id="train.txt.d0.s1504.p25" interaction="False"/>
      <pair e1="train.txt.d0.s1504.e5" e2="train.txt.d0.s1504.e7" id="train.txt.d0.s1504.p26" interaction="False"/>
      <pair e1="train.txt.d0.s1504.e6" e2="train.txt.d0.s1504.e7" id="train.txt.d0.s1504.p27" interaction="False"/>
      <sentenceanalyses>
        <parses>
          <parse parser="split_parse" tokenizer="split">
            <dependency id="split_1" t1="st_2" t2="st_1" type="det"/>
            <dependency id="split_2" t1="st_4" t2="st_2" type="nsubj"/>
            <dependency id="split_3" t1="st_4" t2="st_3" type="aux"/>
            <dependency id="split_4" t1="st_6" t2="st_5" type="nn"/>
            <dependency id="split_5" t1="st_4" t2="st_6" type="dobj"/>
            <dependency id="split_6" t1="st_10" t2="st_8" type="amod"/>
            <dependency id="split_7" t1="st_10" t2="st_9" type="nn"/>
            <dependency id="split_8" t1="st_4" t2="st_10" type="dobj"/>
            <dependency id="split_9" t1="st_6" t2="st_10" type="conj_and"/>
            <dependency id="split_10" t1="st_14" t2="st_12" type="nn"/>
            <dependency id="split_11" t1="st_14" t2="st_13" type="nn"/>
            <dependency id="split_12" t1="st_4" t2="st_14" type="dobj"/>
            <dependency id="split_13" t1="st_6" t2="st_14" type="conj_and"/>
            <dependency id="split_14" t1="st_19" t2="st_16" type="amod"/>
            <dependency id="split_15" t1="st_19" t2="st_17" type="amod"/>
            <dependency id="split_16" t1="st_19" t2="st_18" type="nn"/>
            <dependency id="split_17" t1="st_4" t2="st_19" type="dobj"/>
            <dependency id="split_18" t1="st_6" t2="st_19" type="conj_and"/>
            <dependency id="split_19" t1="st_24" t2="st_21" type="amod"/>
            <dependency id="split_20" t1="st_21" t2="st_23" type="conj_and"/>
            <dependency id="split_21" t1="st_24" t2="st_23" type="amod"/>
            <dependency id="split_22" t1="st_4" t2="st_24" type="dobj"/>
            <dependency id="split_23" t1="st_6" t2="st_24" type="conj_and"/>
            <dependency id="split_24" t1="st_4" t2="st_26" type="dobj"/>
            <dependency id="split_25" t1="st_6" t2="st_26" type="conj_and"/>
            <dependency id="split_26" t1="st_4" t2="st_29" type="dobj"/>
            <dependency id="split_27" t1="st_6" t2="st_29" type="conj_and"/>
          </parse>
        </parses>
        <tokenizations>
          <tokenization tokenizer="split">
            <token POS="DT" charOffset="0-4" id="st_1" text="These"/>
            <token POS="NNS" charOffset="6-16" id="st_2" text="medications"/>
            <token POS="VBP" charOffset="18-21" id="st_3" text="have"/>
            <token POS="VBN" charOffset="23-30" id="st_4" text="included"/>
            <token POS="NN" charOffset="32-38" id="st_5" text="heparin"/>
            <token POS="NN" charOffset="40-47" id="st_6" text="warfarin"/>
            <token POS="," charOffset="48-48" id="st_7" text=","/>
            <token POS="JJ" charOffset="50-64" id="st_8" text="beta-adrenergic"/>
            <token POS="NN" charOffset="66-73" id="st_9" text="receptor"/>
            <token POS="NNS" charOffset="75-82" id="st_10" text="blockers"/>
            <token POS="," charOffset="83-83" id="st_11" text=","/>
            <token POS="NN" charOffset="85-91" id="st_12" text="calcium"/>
            <token POS="NN" charOffset="93-99" id="st_13" text="channel"/>
            <token POS="NNS" charOffset="101-111" id="st_14" text="antagonists"/>
            <token POS="," charOffset="112-112" id="st_15" text=","/>
            <token POS="JJ" charOffset="114-124" id="st_16" text="angiotensin"/>
            <token POS="JJ" charOffset="126-135" id="st_17" text="converting"/>
            <token POS="NN" charOffset="137-142" id="st_18" text="enzyme"/>
            <token POS="NNS" charOffset="144-153" id="st_19" text="inhibitors"/>
            <token POS="," charOffset="154-154" id="st_20" text=","/>
            <token POS="JJ" charOffset="156-166" id="st_21" text="intravenous"/>
            <token POS="CC" charOffset="168-170" id="st_22" text="and"/>
            <token POS="JJ" charOffset="172-175" id="st_23" text="oral"/>
            <token POS="NNS" charOffset="177-184" id="st_24" text="nitrates"/>
            <token POS="," charOffset="185-185" id="st_25" text=","/>
            <token POS="NN" charOffset="187-197" id="st_26" text="ticlopidine"/>
            <token POS="," charOffset="198-198" id="st_27" text=","/>
            <token POS="CC" charOffset="200-202" id="st_28" text="and"/>
            <token POS="NN" charOffset="204-210" id="st_29" text="aspirin"/>
            <token POS="." charOffset="211-211" id="st_30" text="."/>
          </tokenization>
        </tokenizations>
      </sentenceanalyses>
    </sentence>
    <sentence id="train.txt.d0.s1505" text="Heparin, other anticoagulants, thrombolytics, and anti platelet agents are associated with an increase in bleeding.">
      <entity charOffset="0-7" id="train.txt.d0.s1505.e0" text="Heparin" type="target"/>
      <entity charOffset="15-29" id="train.txt.d0.s1505.e1" text="anticoagulants" type="target"/>
      <entity charOffset="31-43" id="train.txt.d0.s1505.e2" text="thrombolytic" type="target"/>
      <entity charOffset="50-70" id="train.txt.d0.s1505.e3" text="anti platelet agents" type="target"/>
      <pair e1="train.txt.d0.s1505.e0" e2="train.txt.d0.s1505.e1" id="train.txt.d0.s1505.p0" interaction="False"/>
      <pair e1="train.txt.d0.s1505.e0" e2="train.txt.d0.s1505.e2" id="train.txt.d0.s1505.p1" interaction="False"/>
      <pair e1="train.txt.d0.s1505.e0" e2="train.txt.d0.s1505.e3" id="train.txt.d0.s1505.p2" interaction="False"/>
      <pair e1="train.txt.d0.s1505.e1" e2="train.txt.d0.s1505.e2" id="train.txt.d0.s1505.p3" interaction="False"/>
      <pair e1="train.txt.d0.s1505.e1" e2="train.txt.d0.s1505.e3" id="train.txt.d0.s1505.p4" interaction="False"/>
      <pair e1="train.txt.d0.s1505.e2" e2="train.txt.d0.s1505.e3" id="train.txt.d0.s1505.p5" interaction="False"/>
      <sentenceanalyses>
        <parses>
          <parse parser="split_parse" tokenizer="split">
            <dependency id="split_1" t1="st_6" t2="st_1" type="nsubj"/>
            <dependency id="split_2" t1="st_4" t2="st_3" type="amod"/>
            <dependency id="split_3" t1="st_1" t2="st_4" type="appos"/>
            <dependency id="split_4" t1="st_11" t2="st_9" type="nn"/>
            <dependency id="split_5" t1="st_11" t2="st_10" type="nn"/>
            <dependency id="split_6" t1="st_13" t2="st_11" type="nsubjpass"/>
            <dependency id="split_7" t1="st_13" t2="st_12" type="auxpass"/>
            <dependency id="split_8" t1="st_6" t2="st_13" type="conj_and"/>
            <dependency id="split_9" t1="st_16" t2="st_15" type="det"/>
            <dependency id="split_10" t1="st_13" t2="st_16" type="prep_with"/>
            <dependency id="split_11" t1="st_16" t2="st_18" type="prep_in"/>
          </parse>
        </parses>
        <tokenizations>
          <tokenization tokenizer="split">
            <token POS="NN" charOffset="0-6" id="st_1" text="Heparin"/>
            <token POS="," charOffset="7-7" id="st_2" text=","/>
            <token POS="JJ" charOffset="9-13" id="st_3" text="other"/>
            <token POS="NNS" charOffset="15-28" id="st_4" text="anticoagulants"/>
            <token POS="," charOffset="29-29" id="st_5" text=","/>
            <token POS="VBZ" charOffset="31-43" id="st_6" text="thrombolytics"/>
            <token POS="," charOffset="44-44" id="st_7" text=","/>
            <token POS="CC" charOffset="46-48" id="st_8" text="and"/>
            <token POS="NN" charOffset="50-53" id="st_9" text="anti"/>
            <token POS="NN" charOffset="55-62" id="st_10" text="platelet"/>
            <token POS="NNS" charOffset="64-69" id="st_11" text="agents"/>
            <token POS="VBP" charOffset="71-73" id="st_12" text="are"/>
            <token POS="VBN" charOffset="75-84" id="st_13" text="associated"/>
            <token POS="IN" charOffset="86-89" id="st_14" text="with"/>
            <token POS="DT" charOffset="91-92" id="st_15" text="an"/>
            <token POS="NN" charOffset="94-101" id="st_16" text="increase"/>
            <token POS="IN" charOffset="103-104" id="st_17" text="in"/>
            <token POS="NN" charOffset="106-113" id="st_18" text="bleeding"/>
            <token POS="." charOffset="114-114" id="st_19" text="."/>
          </tokenization>
        </tokenizations>
      </sentenceanalyses>
    </sentence>
    <sentence id="train.txt.d0.s1506" text="The concomitant intake of alcohol and Acamprosate does not affect the pharmacokinetics of either alcohol or acamprosate.">
      <entity charOffset="26-33" id="train.txt.d0.s1506.e0" text="alcohol" type="target"/>
      <entity charOffset="38-49" id="train.txt.d0.s1506.e1" text="Acamprosate" type="target"/>
      <entity charOffset="97-104" id="train.txt.d0.s1506.e2" text="alcohol" type="target"/>
      <entity charOffset="108-119" id="train.txt.d0.s1506.e3" text="acamprosate" type="target"/>
      <pair e1="train.txt.d0.s1506.e0" e2="train.txt.d0.s1506.e1" id="train.txt.d0.s1506.p0" interaction="False"/>
      <pair e1="train.txt.d0.s1506.e0" e2="train.txt.d0.s1506.e2" id="train.txt.d0.s1506.p1" interaction="False"/>
      <pair e1="train.txt.d0.s1506.e0" e2="train.txt.d0.s1506.e3" id="train.txt.d0.s1506.p2" interaction="False"/>
      <pair e1="train.txt.d0.s1506.e1" e2="train.txt.d0.s1506.e2" id="train.txt.d0.s1506.p3" interaction="False"/>
      <pair e1="train.txt.d0.s1506.e1" e2="train.txt.d0.s1506.e3" id="train.txt.d0.s1506.p4" interaction="False"/>
      <pair e1="train.txt.d0.s1506.e2" e2="train.txt.d0.s1506.e3" id="train.txt.d0.s1506.p5" interaction="False"/>
      <sentenceanalyses>
        <parses>
          <parse parser="split_parse" tokenizer="split">
            <dependency id="split_1" t1="st_3" t2="st_1" type="det"/>
            <dependency id="split_2" t1="st_3" t2="st_2" type="amod"/>
            <dependency id="split_3" t1="st_10" t2="st_3" type="nsubj"/>
            <dependency id="split_4" t1="st_3" t2="st_5" type="prep_of"/>
            <dependency id="split_5" t1="st_3" t2="st_7" type="prep_of"/>
            <dependency id="split_6" t1="st_5" t2="st_7" type="conj_and"/>
            <dependency id="split_7" t1="st_10" t2="st_8" type="aux"/>
            <dependency id="split_8" t1="st_10" t2="st_9" type="neg"/>
            <dependency id="split_9" t1="st_12" t2="st_11" type="det"/>
            <dependency id="split_10" t1="st_10" t2="st_12" type="dobj"/>
            <dependency id="split_11" t1="st_15" t2="st_14" type="preconj"/>
            <dependency id="split_12" t1="st_12" t2="st_15" type="prep_of"/>
            <dependency id="split_13" t1="st_12" t2="st_17" type="prep_of"/>
            <dependency id="split_14" t1="st_15" t2="st_17" type="conj_or"/>
          </parse>
        </parses>
        <tokenizations>
          <tokenization tokenizer="split">
            <token POS="DT" charOffset="0-2" id="st_1" text="The"/>
            <token POS="JJ" charOffset="4-14" id="st_2" text="concomitant"/>
            <token POS="NN" charOffset="16-21" id="st_3" text="intake"/>
            <token POS="IN" charOffset="23-24" id="st_4" text="of"/>
            <token POS="NN" charOffset="26-32" id="st_5" text="alcohol"/>
            <token POS="CC" charOffset="34-36" id="st_6" text="and"/>
            <token POS="NN" charOffset="38-48" id="st_7" text="Acamprosate"/>
            <token POS="VBZ" charOffset="50-53" id="st_8" text="does"/>
            <token POS="RB" charOffset="55-57" id="st_9" text="not"/>
            <token POS="VB" charOffset="59-64" id="st_10" text="affect"/>
            <token POS="DT" charOffset="66-68" id="st_11" text="the"/>
            <token POS="NNS" charOffset="70-85" id="st_12" text="pharmacokinetics"/>
            <token POS="IN" charOffset="87-88" id="st_13" text="of"/>
            <token POS="DT" charOffset="90-95" id="st_14" text="either"/>
            <token POS="NN" charOffset="97-103" id="st_15" text="alcohol"/>
            <token POS="CC" charOffset="105-106" id="st_16" text="or"/>
            <token POS="NN" charOffset="108-118" id="st_17" text="acamprosate"/>
            <token POS="." charOffset="119-119" id="st_18" text="."/>
          </tokenization>
        </tokenizations>
      </sentenceanalyses>
    </sentence>
    <sentence id="train.txt.d0.s1507" text="Pharmacokinetic studies indicate that administration of disulfiram or diazepam does not affect the pharmacokinetics of acamprosate.">
      <entity charOffset="56-66" id="train.txt.d0.s1507.e0" text="disulfiram" type="target"/>
      <entity charOffset="70-78" id="train.txt.d0.s1507.e1" text="diazepam" type="target"/>
      <entity charOffset="119-130" id="train.txt.d0.s1507.e2" text="acamprosate" type="target"/>
      <pair e1="train.txt.d0.s1507.e0" e2="train.txt.d0.s1507.e1" id="train.txt.d0.s1507.p0" interaction="False"/>
      <pair e1="train.txt.d0.s1507.e0" e2="train.txt.d0.s1507.e2" id="train.txt.d0.s1507.p1" interaction="False"/>
      <pair e1="train.txt.d0.s1507.e1" e2="train.txt.d0.s1507.e2" id="train.txt.d0.s1507.p2" interaction="False"/>
      <sentenceanalyses>
        <parses>
          <parse parser="split_parse" tokenizer="split">
            <dependency id="split_1" t1="st_2" t2="st_1" type="amod"/>
            <dependency id="split_2" t1="st_3" t2="st_2" type="nsubj"/>
            <dependency id="split_3" t1="st_12" t2="st_4" type="complm"/>
            <dependency id="split_4" t1="st_12" t2="st_5" type="nsubj"/>
            <dependency id="split_5" t1="st_5" t2="st_7" type="prep_of"/>
            <dependency id="split_6" t1="st_5" t2="st_9" type="prep_of"/>
            <dependency id="split_7" t1="st_7" t2="st_9" type="conj_or"/>
            <dependency id="split_8" t1="st_12" t2="st_10" type="aux"/>
            <dependency id="split_9" t1="st_12" t2="st_11" type="neg"/>
            <dependency id="split_10" t1="st_3" t2="st_12" type="ccomp"/>
            <dependency id="split_11" t1="st_14" t2="st_13" type="det"/>
            <dependency id="split_12" t1="st_12" t2="st_14" type="dobj"/>
            <dependency id="split_13" t1="st_14" t2="st_16" type="prep_of"/>
          </parse>
        </parses>
        <tokenizations>
          <tokenization tokenizer="split">
            <token POS="JJ" charOffset="0-14" id="st_1" text="Pharmacokinetic"/>
            <token POS="NNS" charOffset="16-22" id="st_2" text="studies"/>
            <token POS="VBP" charOffset="24-31" id="st_3" text="indicate"/>
            <token POS="IN" charOffset="33-36" id="st_4" text="that"/>
            <token POS="NN" charOffset="38-51" id="st_5" text="administration"/>
            <token POS="IN" charOffset="53-54" id="st_6" text="of"/>
            <token POS="NN" charOffset="56-65" id="st_7" text="disulfiram"/>
            <token POS="CC" charOffset="67-68" id="st_8" text="or"/>
            <token POS="NN" charOffset="70-77" id="st_9" text="diazepam"/>
            <token POS="VBZ" charOffset="79-82" id="st_10" text="does"/>
            <token POS="RB" charOffset="84-86" id="st_11" text="not"/>
            <token POS="VB" charOffset="88-93" id="st_12" text="affect"/>
            <token POS="DT" charOffset="95-97" id="st_13" text="the"/>
            <token POS="NNS" charOffset="99-114" id="st_14" text="pharmacokinetics"/>
            <token POS="IN" charOffset="116-117" id="st_15" text="of"/>
            <token POS="NN" charOffset="119-129" id="st_16" text="acamprosate"/>
            <token POS="." charOffset="130-130" id="st_17" text="."/>
          </tokenization>
        </tokenizations>
      </sentenceanalyses>
    </sentence>
    <sentence id="train.txt.d0.s1508" text="The pharmacokinetics of naltrexone and its major metabolite 6-beta-naltrexol were unaffected following co-administration with Acamprosate.">
      <entity charOffset="24-34" id="train.txt.d0.s1508.e0" text="naltrexone" type="target"/>
      <entity charOffset="62-76" id="train.txt.d0.s1508.e1" text="beta-naltrexol" type="target"/>
      <entity charOffset="126-137" id="train.txt.d0.s1508.e2" text="Acamprosate" type="target"/>
      <pair e1="train.txt.d0.s1508.e0" e2="train.txt.d0.s1508.e1" id="train.txt.d0.s1508.p0" interaction="False"/>
      <pair e1="train.txt.d0.s1508.e0" e2="train.txt.d0.s1508.e2" id="train.txt.d0.s1508.p1" interaction="False"/>
      <pair e1="train.txt.d0.s1508.e1" e2="train.txt.d0.s1508.e2" id="train.txt.d0.s1508.p2" interaction="False"/>
      <sentenceanalyses>
        <parses>
          <parse parser="split_parse" tokenizer="split">
            <dependency id="split_1" t1="st_2" t2="st_1" type="det"/>
            <dependency id="split_2" t1="st_11" t2="st_2" type="nsubj"/>
            <dependency id="split_3" t1="st_2" t2="st_4" type="prep_of"/>
            <dependency id="split_4" t1="st_9" t2="st_6" type="poss"/>
            <dependency id="split_5" t1="st_9" t2="st_7" type="amod"/>
            <dependency id="split_6" t1="st_9" t2="st_8" type="nn"/>
            <dependency id="split_7" t1="st_2" t2="st_9" type="prep_of"/>
            <dependency id="split_8" t1="st_4" t2="st_9" type="conj_and"/>
            <dependency id="split_9" t1="st_11" t2="st_10" type="cop"/>
            <dependency id="split_10" t1="st_11" t2="st_13" type="prep_following"/>
            <dependency id="split_11" t1="st_13" t2="st_15" type="prep_with"/>
          </parse>
        </parses>
        <tokenizations>
          <tokenization tokenizer="split">
            <token POS="DT" charOffset="0-2" id="st_1" text="The"/>
            <token POS="NNS" charOffset="4-19" id="st_2" text="pharmacokinetics"/>
            <token POS="IN" charOffset="21-22" id="st_3" text="of"/>
            <token POS="NN" charOffset="24-33" id="st_4" text="naltrexone"/>
            <token POS="CC" charOffset="35-37" id="st_5" text="and"/>
            <token POS="PRP$" charOffset="39-41" id="st_6" text="its"/>
            <token POS="JJ" charOffset="43-47" id="st_7" text="major"/>
            <token POS="NN" charOffset="49-58" id="st_8" text="metabolite"/>
            <token POS="NN" charOffset="60-75" id="st_9" text="6-beta-naltrexol"/>
            <token POS="VBD" charOffset="77-80" id="st_10" text="were"/>
            <token POS="JJ" charOffset="82-91" id="st_11" text="unaffected"/>
            <token POS="VBG" charOffset="93-101" id="st_12" text="following"/>
            <token POS="NN" charOffset="103-119" id="st_13" text="co-administration"/>
            <token POS="IN" charOffset="121-124" id="st_14" text="with"/>
            <token POS="NNP" charOffset="126-136" id="st_15" text="Acamprosate"/>
            <token POS="." charOffset="137-137" id="st_16" text="."/>
          </tokenization>
        </tokenizations>
      </sentenceanalyses>
    </sentence>
    <sentence id="train.txt.d0.s1509" text="Other concomitant therapies: In clinical trials, the safety profile in subjects treated with Acamprosate concomitantly with anxiolytics, hypnotics and sedatives (including benzodiazepines), or non-opioid analgesics was similar to that of subjects taking placebo with these concomitant medications.">
      <entity charOffset="93-104" id="train.txt.d0.s1509.e0" text="Acamprosate" type="target"/>
      <entity charOffset="124-135" id="train.txt.d0.s1509.e1" text="anxiolytics" type="target"/>
      <entity charOffset="137-146" id="train.txt.d0.s1509.e2" text="hypnotics" type="target"/>
      <entity charOffset="151-160" id="train.txt.d0.s1509.e3" text="sedatives" type="target"/>
      <entity charOffset="172-187" id="train.txt.d0.s1509.e4" text="benzodiazepines" type="target"/>
      <entity charOffset="193-214" id="train.txt.d0.s1509.e5" text="non-opioid analgesics" type="target"/>
      <entity charOffset="285-296" id="train.txt.d0.s1509.e6" text="medications" type="target"/>
      <pair e1="train.txt.d0.s1509.e0" e2="train.txt.d0.s1509.e1" id="train.txt.d0.s1509.p0" interaction="False"/>
      <pair e1="train.txt.d0.s1509.e0" e2="train.txt.d0.s1509.e2" id="train.txt.d0.s1509.p1" interaction="False"/>
      <pair e1="train.txt.d0.s1509.e0" e2="train.txt.d0.s1509.e3" id="train.txt.d0.s1509.p2" interaction="False"/>
      <pair e1="train.txt.d0.s1509.e0" e2="train.txt.d0.s1509.e4" id="train.txt.d0.s1509.p3" interaction="False"/>
      <pair e1="train.txt.d0.s1509.e0" e2="train.txt.d0.s1509.e5" id="train.txt.d0.s1509.p4" interaction="False"/>
      <pair e1="train.txt.d0.s1509.e0" e2="train.txt.d0.s1509.e6" id="train.txt.d0.s1509.p5" interaction="False"/>
      <pair e1="train.txt.d0.s1509.e1" e2="train.txt.d0.s1509.e2" id="train.txt.d0.s1509.p6" interaction="False"/>
      <pair e1="train.txt.d0.s1509.e1" e2="train.txt.d0.s1509.e3" id="train.txt.d0.s1509.p7" interaction="False"/>
      <pair e1="train.txt.d0.s1509.e1" e2="train.txt.d0.s1509.e4" id="train.txt.d0.s1509.p8" interaction="False"/>
      <pair e1="train.txt.d0.s1509.e1" e2="train.txt.d0.s1509.e5" id="train.txt.d0.s1509.p9" interaction="False"/>
      <pair e1="train.txt.d0.s1509.e1" e2="train.txt.d0.s1509.e6" id="train.txt.d0.s1509.p10" interaction="False"/>
      <pair e1="train.txt.d0.s1509.e2" e2="train.txt.d0.s1509.e3" id="train.txt.d0.s1509.p11" interaction="False"/>
      <pair e1="train.txt.d0.s1509.e2" e2="train.txt.d0.s1509.e4" id="train.txt.d0.s1509.p12" interaction="False"/>
      <pair e1="train.txt.d0.s1509.e2" e2="train.txt.d0.s1509.e5" id="train.txt.d0.s1509.p13" interaction="False"/>
      <pair e1="train.txt.d0.s1509.e2" e2="train.txt.d0.s1509.e6" id="train.txt.d0.s1509.p14" interaction="False"/>
      <pair e1="train.txt.d0.s1509.e3" e2="train.txt.d0.s1509.e4" id="train.txt.d0.s1509.p15" interaction="False"/>
      <pair e1="train.txt.d0.s1509.e3" e2="train.txt.d0.s1509.e5" id="train.txt.d0.s1509.p16" interaction="False"/>
      <pair e1="train.txt.d0.s1509.e3" e2="train.txt.d0.s1509.e6" id="train.txt.d0.s1509.p17" interaction="False"/>
      <pair e1="train.txt.d0.s1509.e4" e2="train.txt.d0.s1509.e5" id="train.txt.d0.s1509.p18" interaction="False"/>
      <pair e1="train.txt.d0.s1509.e4" e2="train.txt.d0.s1509.e6" id="train.txt.d0.s1509.p19" interaction="False"/>
      <pair e1="train.txt.d0.s1509.e5" e2="train.txt.d0.s1509.e6" id="train.txt.d0.s1509.p20" interaction="False"/>
      <sentenceanalyses>
        <parses>
          <parse parser="split_parse" tokenizer="split">
            <dependency id="split_1" t1="st_3" t2="st_1" type="amod"/>
            <dependency id="split_2" t1="st_3" t2="st_2" type="amod"/>
            <dependency id="split_3" t1="st_7" t2="st_6" type="amod"/>
            <dependency id="split_4" t1="st_14" t2="st_7" type="prep_in"/>
            <dependency id="split_5" t1="st_11" t2="st_9" type="det"/>
            <dependency id="split_6" t1="st_11" t2="st_10" type="nn"/>
            <dependency id="split_7" t1="st_14" t2="st_11" type="nsubj"/>
            <dependency id="split_8" t1="st_11" t2="st_13" type="prep_in"/>
            <dependency id="split_9" t1="st_3" t2="st_14" type="dep"/>
            <dependency id="split_10" t1="st_14" t2="st_16" type="prep_with"/>
            <dependency id="split_11" t1="st_14" t2="st_17" type="dep"/>
            <dependency id="split_12" t1="st_14" t2="st_19" type="prep_with"/>
            <dependency id="split_13" t1="st_14" t2="st_21" type="prep_with"/>
            <dependency id="split_14" t1="st_19" t2="st_21" type="conj_and"/>
            <dependency id="split_15" t1="st_14" t2="st_23" type="prep_with"/>
            <dependency id="split_16" t1="st_19" t2="st_23" type="conj_and"/>
            <dependency id="split_17" t1="st_14" t2="st_25" type="dep"/>
            <dependency id="split_18" t1="st_25" t2="st_26" type="pobj"/>
            <dependency id="split_19" t1="st_31" t2="st_30" type="amod"/>
            <dependency id="split_20" t1="st_33" t2="st_31" type="nsubj"/>
            <dependency id="split_21" t1="st_33" t2="st_32" type="cop"/>
            <dependency id="split_22" t1="st_3" t2="st_33" type="dep"/>
            <dependency id="split_23" t1="st_14" t2="st_33" type="conj_or"/>
            <dependency id="split_24" t1="st_33" t2="st_35" type="prep_to"/>
            <dependency id="split_25" t1="st_35" t2="st_37" type="prep_of"/>
            <dependency id="split_26" t1="st_37" t2="st_38" type="partmod"/>
            <dependency id="split_27" t1="st_38" t2="st_39" type="dobj"/>
            <dependency id="split_28" t1="st_43" t2="st_41" type="det"/>
            <dependency id="split_29" t1="st_43" t2="st_42" type="amod"/>
            <dependency id="split_30" t1="st_38" t2="st_43" type="prep_with"/>
          </parse>
        </parses>
        <tokenizations>
          <tokenization tokenizer="split">
            <token POS="JJ" charOffset="0-4" id="st_1" text="Other"/>
            <token POS="JJ" charOffset="6-16" id="st_2" text="concomitant"/>
            <token POS="NNS" charOffset="18-26" id="st_3" text="therapies"/>
            <token POS=":" charOffset="27-27" id="st_4" text=":"/>
            <token POS="IN" charOffset="29-30" id="st_5" text="In"/>
            <token POS="JJ" charOffset="32-39" id="st_6" text="clinical"/>
            <token POS="NNS" charOffset="41-46" id="st_7" text="trials"/>
            <token POS="," charOffset="47-47" id="st_8" text=","/>
            <token POS="DT" charOffset="49-51" id="st_9" text="the"/>
            <token POS="NN" charOffset="53-58" id="st_10" text="safety"/>
            <token POS="NN" charOffset="60-66" id="st_11" text="profile"/>
            <token POS="IN" charOffset="68-69" id="st_12" text="in"/>
            <token POS="NNS" charOffset="71-78" id="st_13" text="subjects"/>
            <token POS="VBD" charOffset="80-86" id="st_14" text="treated"/>
            <token POS="IN" charOffset="88-91" id="st_15" text="with"/>
            <token POS="NNP" charOffset="93-103" id="st_16" text="Acamprosate"/>
            <token POS="RB" charOffset="105-117" id="st_17" text="concomitantly"/>
            <token POS="IN" charOffset="119-122" id="st_18" text="with"/>
            <token POS="NNS" charOffset="124-134" id="st_19" text="anxiolytics"/>
            <token POS="," charOffset="135-135" id="st_20" text=","/>
            <token POS="NNS" charOffset="137-145" id="st_21" text="hypnotics"/>
            <token POS="CC" charOffset="147-149" id="st_22" text="and"/>
            <token POS="NNS" charOffset="151-159" id="st_23" text="sedatives"/>
            <token POS="(" charOffset="161-161" id="st_24" text="("/>
            <token POS="VBG" charOffset="162-170" id="st_25" text="including"/>
            <token POS="NNS" charOffset="172-186" id="st_26" text="benzodiazepines"/>
            <token POS=")" charOffset="187-187" id="st_27" text=")"/>
            <token POS="," charOffset="188-188" id="st_28" text=","/>
            <token POS="CC" charOffset="190-191" id="st_29" text="or"/>
            <token POS="JJ" charOffset="193-202" id="st_30" text="non-opioid"/>
            <token POS="NNS" charOffset="204-213" id="st_31" text="analgesics"/>
            <token POS="VBD" charOffset="215-217" id="st_32" text="was"/>
            <token POS="JJ" charOffset="219-225" id="st_33" text="similar"/>
            <token POS="TO" charOffset="227-228" id="st_34" text="to"/>
            <token POS="DT" charOffset="230-233" id="st_35" text="that"/>
            <token POS="IN" charOffset="235-236" id="st_36" text="of"/>
            <token POS="NNS" charOffset="238-245" id="st_37" text="subjects"/>
            <token POS="VBG" charOffset="247-252" id="st_38" text="taking"/>
            <token POS="NN" charOffset="254-260" id="st_39" text="placebo"/>
            <token POS="IN" charOffset="262-265" id="st_40" text="with"/>
            <token POS="DT" charOffset="267-271" id="st_41" text="these"/>
            <token POS="JJ" charOffset="273-283" id="st_42" text="concomitant"/>
            <token POS="NNS" charOffset="285-295" id="st_43" text="medications"/>
            <token POS="." charOffset="296-296" id="st_44" text="."/>
          </tokenization>
        </tokenizations>
      </sentenceanalyses>
    </sentence>
    <sentence id="train.txt.d0.s1510" text="Concomitant use with iron supplements may result in the reduced absorption of iron.">
      <entity charOffset="21-36" id="train.txt.d0.s1510.e0" text="iron supplement" type="target"/>
      <entity charOffset="78-82" id="train.txt.d0.s1510.e1" text="iron" type="target"/>
      <pair e1="train.txt.d0.s1510.e0" e2="train.txt.d0.s1510.e1" id="train.txt.d0.s1510.p0" interaction="False"/>
      <sentenceanalyses>
        <parses>
          <parse parser="split_parse" tokenizer="split">
            <dependency id="split_1" t1="st_2" t2="st_1" type="amod"/>
            <dependency id="split_2" t1="st_7" t2="st_2" type="nsubj"/>
            <dependency id="split_3" t1="st_5" t2="st_4" type="nn"/>
            <dependency id="split_4" t1="st_2" t2="st_5" type="prep_with"/>
            <dependency id="split_5" t1="st_7" t2="st_6" type="aux"/>
            <dependency id="split_6" t1="st_11" t2="st_9" type="det"/>
            <dependency id="split_7" t1="st_11" t2="st_10" type="amod"/>
            <dependency id="split_8" t1="st_7" t2="st_11" type="prep_in"/>
            <dependency id="split_9" t1="st_11" t2="st_13" type="prep_of"/>
          </parse>
        </parses>
        <tokenizations>
          <tokenization tokenizer="split">
            <token POS="JJ" charOffset="0-10" id="st_1" text="Concomitant"/>
            <token POS="NN" charOffset="12-14" id="st_2" text="use"/>
            <token POS="IN" charOffset="16-19" id="st_3" text="with"/>
            <token POS="NN" charOffset="21-24" id="st_4" text="iron"/>
            <token POS="NNS" charOffset="26-36" id="st_5" text="supplements"/>
            <token POS="MD" charOffset="38-40" id="st_6" text="may"/>
            <token POS="VB" charOffset="42-47" id="st_7" text="result"/>
            <token POS="IN" charOffset="49-50" id="st_8" text="in"/>
            <token POS="DT" charOffset="52-54" id="st_9" text="the"/>
            <token POS="VBN" charOffset="56-62" id="st_10" text="reduced"/>
            <token POS="NN" charOffset="64-73" id="st_11" text="absorption"/>
            <token POS="IN" charOffset="75-76" id="st_12" text="of"/>
            <token POS="NN" charOffset="78-81" id="st_13" text="iron"/>
            <token POS="." charOffset="82-82" id="st_14" text="."/>
          </tokenization>
        </tokenizations>
      </sentenceanalyses>
    </sentence>
    <sentence id="train.txt.d0.s1511" text="Repeating the study with 6 healthy male volunteers in the absence of glibenclamide did not detect an effect of acitretin on glucose tolerance.">
      <entity charOffset="69-82" id="train.txt.d0.s1511.e0" text="glibenclamide" type="target"/>
      <entity charOffset="111-120" id="train.txt.d0.s1511.e1" text="acitretin" type="target"/>
      <pair e1="train.txt.d0.s1511.e0" e2="train.txt.d0.s1511.e1" id="train.txt.d0.s1511.p0" interaction="False"/>
      <sentenceanalyses>
        <parses>
          <parse parser="split_parse" tokenizer="split">
            <dependency id="split_1" t1="st_16" t2="st_1" type="csubj"/>
            <dependency id="split_2" t1="st_3" t2="st_2" type="det"/>
            <dependency id="split_3" t1="st_1" t2="st_3" type="dobj"/>
            <dependency id="split_4" t1="st_6" t2="st_5" type="dep"/>
            <dependency id="split_5" t1="st_8" t2="st_6" type="amod"/>
            <dependency id="split_6" t1="st_6" t2="st_7" type="dep"/>
            <dependency id="split_7" t1="st_1" t2="st_8" type="prep_with"/>
            <dependency id="split_8" t1="st_11" t2="st_10" type="det"/>
            <dependency id="split_9" t1="st_8" t2="st_11" type="prep_in"/>
            <dependency id="split_10" t1="st_11" t2="st_13" type="prep_of"/>
            <dependency id="split_11" t1="st_16" t2="st_14" type="aux"/>
            <dependency id="split_12" t1="st_16" t2="st_15" type="neg"/>
            <dependency id="split_13" t1="st_18" t2="st_17" type="det"/>
            <dependency id="split_14" t1="st_16" t2="st_18" type="dobj"/>
            <dependency id="split_15" t1="st_18" t2="st_20" type="prep_of"/>
            <dependency id="split_16" t1="st_23" t2="st_22" type="nn"/>
            <dependency id="split_17" t1="st_16" t2="st_23" type="prep_on"/>
          </parse>
        </parses>
        <tokenizations>
          <tokenization tokenizer="split">
            <token POS="VBG" charOffset="0-8" id="st_1" text="Repeating"/>
            <token POS="DT" charOffset="10-12" id="st_2" text="the"/>
            <token POS="NN" charOffset="14-18" id="st_3" text="study"/>
            <token POS="IN" charOffset="20-23" id="st_4" text="with"/>
            <token POS="CD" charOffset="25-25" id="st_5" text="6"/>
            <token POS="JJ" charOffset="27-33" id="st_6" text="healthy"/>
            <token POS="NN" charOffset="35-38" id="st_7" text="male"/>
            <token POS="NNS" charOffset="40-49" id="st_8" text="volunteers"/>
            <token POS="IN" charOffset="51-52" id="st_9" text="in"/>
            <token POS="DT" charOffset="54-56" id="st_10" text="the"/>
            <token POS="NN" charOffset="58-64" id="st_11" text="absence"/>
            <token POS="IN" charOffset="66-67" id="st_12" text="of"/>
            <token POS="NN" charOffset="69-81" id="st_13" text="glibenclamide"/>
            <token POS="VBD" charOffset="83-85" id="st_14" text="did"/>
            <token POS="RB" charOffset="87-89" id="st_15" text="not"/>
            <token POS="VB" charOffset="91-96" id="st_16" text="detect"/>
            <token POS="DT" charOffset="98-99" id="st_17" text="an"/>
            <token POS="NN" charOffset="101-106" id="st_18" text="effect"/>
            <token POS="IN" charOffset="108-109" id="st_19" text="of"/>
            <token POS="NN" charOffset="111-119" id="st_20" text="acitretin"/>
            <token POS="IN" charOffset="121-122" id="st_21" text="on"/>
            <token POS="NN" charOffset="124-130" id="st_22" text="glucose"/>
            <token POS="NN" charOffset="132-140" id="st_23" text="tolerance"/>
            <token POS="." charOffset="141-141" id="st_24" text="."/>
          </tokenization>
        </tokenizations>
      </sentenceanalyses>
    </sentence>
    <sentence id="train.txt.d0.s1512" text="Hormonal Contraceptives: It has not been established if there is a pharmacokinetic interaction between acitretin and combined oral contraceptives.">
      <entity charOffset="9-23" id="train.txt.d0.s1512.e0" text="Contraceptives" type="target"/>
      <entity charOffset="103-112" id="train.txt.d0.s1512.e1" text="acitretin" type="target"/>
      <entity charOffset="117-145" id="train.txt.d0.s1512.e2" text="combined oral contraceptives" type="target"/>
      <pair e1="train.txt.d0.s1512.e0" e2="train.txt.d0.s1512.e1" id="train.txt.d0.s1512.p0" interaction="False"/>
      <pair e1="train.txt.d0.s1512.e0" e2="train.txt.d0.s1512.e2" id="train.txt.d0.s1512.p1" interaction="False"/>
      <pair e1="train.txt.d0.s1512.e1" e2="train.txt.d0.s1512.e2" id="train.txt.d0.s1512.p2" interaction="False"/>
      <sentenceanalyses>
        <parses>
          <parse parser="split_parse" tokenizer="split">
            <dependency id="split_1" t1="st_2" t2="st_1" type="nn"/>
            <dependency id="split_2" t1="st_8" t2="st_2" type="dep"/>
            <dependency id="split_3" t1="st_8" t2="st_4" type="nsubjpass"/>
            <dependency id="split_4" t1="st_8" t2="st_5" type="aux"/>
            <dependency id="split_5" t1="st_8" t2="st_6" type="neg"/>
            <dependency id="split_6" t1="st_8" t2="st_7" type="auxpass"/>
            <dependency id="split_7" t1="st_11" t2="st_9" type="mark"/>
            <dependency id="split_8" t1="st_11" t2="st_10" type="expl"/>
            <dependency id="split_9" t1="st_8" t2="st_11" type="advcl"/>
            <dependency id="split_10" t1="st_14" t2="st_12" type="det"/>
            <dependency id="split_11" t1="st_14" t2="st_13" type="amod"/>
            <dependency id="split_12" t1="st_11" t2="st_14" type="nsubj"/>
            <dependency id="split_13" t1="st_20" t2="st_16" type="nn"/>
            <dependency id="split_14" t1="st_16" t2="st_18" type="conj_and"/>
            <dependency id="split_15" t1="st_20" t2="st_18" type="nn"/>
            <dependency id="split_16" t1="st_20" t2="st_19" type="amod"/>
            <dependency id="split_17" t1="st_14" t2="st_20" type="prep_between"/>
          </parse>
        </parses>
        <tokenizations>
          <tokenization tokenizer="split">
            <token POS="NNP" charOffset="0-7" id="st_1" text="Hormonal"/>
            <token POS="NNPS" charOffset="9-22" id="st_2" text="Contraceptives"/>
            <token POS=":" charOffset="23-23" id="st_3" text=":"/>
            <token POS="PRP" charOffset="25-26" id="st_4" text="It"/>
            <token POS="VBZ" charOffset="28-30" id="st_5" text="has"/>
            <token POS="RB" charOffset="32-34" id="st_6" text="not"/>
            <token POS="VBN" charOffset="36-39" id="st_7" text="been"/>
            <token POS="VBN" charOffset="41-51" id="st_8" text="established"/>
            <token POS="IN" charOffset="53-54" id="st_9" text="if"/>
            <token POS="EX" charOffset="56-60" id="st_10" text="there"/>
            <token POS="VBZ" charOffset="62-63" id="st_11" text="is"/>
            <token POS="DT" charOffset="65-65" id="st_12" text="a"/>
            <token POS="JJ" charOffset="67-81" id="st_13" text="pharmacokinetic"/>
            <token POS="NN" charOffset="83-93" id="st_14" text="interaction"/>
            <token POS="IN" charOffset="95-101" id="st_15" text="between"/>
            <token POS="NN" charOffset="103-111" id="st_16" text="acitretin"/>
            <token POS="CC" charOffset="113-115" id="st_17" text="and"/>
            <token POS="VBN" charOffset="117-124" id="st_18" text="combined"/>
            <token POS="JJ" charOffset="126-129" id="st_19" text="oral"/>
            <token POS="NNS" charOffset="131-144" id="st_20" text="contraceptives"/>
            <token POS="." charOffset="145-145" id="st_21" text="."/>
          </tokenization>
        </tokenizations>
      </sentenceanalyses>
    </sentence>
    <sentence id="train.txt.d0.s1513" text="It is not known whether other progestational contraceptives, such as implants and injectables, are adequate methods of contraception during acitretin therapy.">
      <entity charOffset="45-59" id="train.txt.d0.s1513.e0" text="contraceptives" type="target"/>
      <entity charOffset="140-149" id="train.txt.d0.s1513.e1" text="acitretin" type="target"/>
      <pair e1="train.txt.d0.s1513.e0" e2="train.txt.d0.s1513.e1" id="train.txt.d0.s1513.p0" interaction="False"/>
      <sentenceanalyses>
        <parses>
          <parse parser="split_parse" tokenizer="split">
            <dependency id="split_1" t1="st_4" t2="st_1" type="nsubjpass"/>
            <dependency id="split_2" t1="st_4" t2="st_2" type="auxpass"/>
            <dependency id="split_3" t1="st_4" t2="st_3" type="neg"/>
            <dependency id="split_4" t1="st_18" t2="st_5" type="complm"/>
            <dependency id="split_5" t1="st_8" t2="st_6" type="amod"/>
            <dependency id="split_6" t1="st_8" t2="st_7" type="amod"/>
            <dependency id="split_7" t1="st_18" t2="st_8" type="nsubj"/>
            <dependency id="split_8" t1="st_8" t2="st_12" type="prep_such_as"/>
            <dependency id="split_9" t1="st_8" t2="st_14" type="prep_such_as"/>
            <dependency id="split_10" t1="st_12" t2="st_14" type="conj_and"/>
            <dependency id="split_11" t1="st_18" t2="st_16" type="cop"/>
            <dependency id="split_12" t1="st_18" t2="st_17" type="amod"/>
            <dependency id="split_13" t1="st_4" t2="st_18" type="ccomp"/>
            <dependency id="split_14" t1="st_18" t2="st_20" type="prep_of"/>
            <dependency id="split_15" t1="st_23" t2="st_22" type="nn"/>
            <dependency id="split_16" t1="st_18" t2="st_23" type="prep_during"/>
          </parse>
        </parses>
        <tokenizations>
          <tokenization tokenizer="split">
            <token POS="PRP" charOffset="0-1" id="st_1" text="It"/>
            <token POS="VBZ" charOffset="3-4" id="st_2" text="is"/>
            <token POS="RB" charOffset="6-8" id="st_3" text="not"/>
            <token POS="VBN" charOffset="10-14" id="st_4" text="known"/>
            <token POS="IN" charOffset="16-22" id="st_5" text="whether"/>
            <token POS="JJ" charOffset="24-28" id="st_6" text="other"/>
            <token POS="JJ" charOffset="30-43" id="st_7" text="progestational"/>
            <token POS="NNS" charOffset="45-58" id="st_8" text="contraceptives"/>
            <token POS="," charOffset="59-59" id="st_9" text=","/>
            <token POS="JJ" charOffset="61-64" id="st_10" text="such"/>
            <token POS="IN" charOffset="66-67" id="st_11" text="as"/>
            <token POS="NNS" charOffset="69-76" id="st_12" text="implants"/>
            <token POS="CC" charOffset="78-80" id="st_13" text="and"/>
            <token POS="NNS" charOffset="82-92" id="st_14" text="injectables"/>
            <token POS="," charOffset="93-93" id="st_15" text=","/>
            <token POS="VBP" charOffset="95-97" id="st_16" text="are"/>
            <token POS="JJ" charOffset="99-106" id="st_17" text="adequate"/>
            <token POS="NNS" charOffset="108-114" id="st_18" text="methods"/>
            <token POS="IN" charOffset="116-117" id="st_19" text="of"/>
            <token POS="NN" charOffset="119-131" id="st_20" text="contraception"/>
            <token POS="IN" charOffset="133-138" id="st_21" text="during"/>
            <token POS="NN" charOffset="140-148" id="st_22" text="acitretin"/>
            <token POS="NN" charOffset="150-156" id="st_23" text="therapy"/>
            <token POS="." charOffset="157-157" id="st_24" text="."/>
          </tokenization>
        </tokenizations>
      </sentenceanalyses>
    </sentence>
    <sentence id="train.txt.d0.s1514" text="Other: There appears to be no pharmacokinetic interaction between acitretin and cimetidine, digoxin, or glyburide.">
      <entity charOffset="66-75" id="train.txt.d0.s1514.e0" text="acitretin" type="target"/>
      <entity charOffset="80-90" id="train.txt.d0.s1514.e1" text="cimetidine" type="target"/>
      <entity charOffset="92-99" id="train.txt.d0.s1514.e2" text="digoxin" type="target"/>
      <entity charOffset="104-113" id="train.txt.d0.s1514.e3" text="glyburide" type="target"/>
      <pair e1="train.txt.d0.s1514.e0" e2="train.txt.d0.s1514.e1" id="train.txt.d0.s1514.p0" interaction="False"/>
      <pair e1="train.txt.d0.s1514.e0" e2="train.txt.d0.s1514.e2" id="train.txt.d0.s1514.p1" interaction="False"/>
      <pair e1="train.txt.d0.s1514.e0" e2="train.txt.d0.s1514.e3" id="train.txt.d0.s1514.p2" interaction="False"/>
      <pair e1="train.txt.d0.s1514.e1" e2="train.txt.d0.s1514.e2" id="train.txt.d0.s1514.p3" interaction="False"/>
      <pair e1="train.txt.d0.s1514.e1" e2="train.txt.d0.s1514.e3" id="train.txt.d0.s1514.p4" interaction="False"/>
      <pair e1="train.txt.d0.s1514.e2" e2="train.txt.d0.s1514.e3" id="train.txt.d0.s1514.p5" interaction="False"/>
      <sentenceanalyses>
        <parses>
          <parse parser="split_parse" tokenizer="split">
            <dependency id="split_1" t1="st_4" t2="st_3" type="expl"/>
            <dependency id="split_2" t1="st_9" t2="st_3" type="xsubj"/>
            <dependency id="split_3" t1="st_1" t2="st_4" type="dep"/>
            <dependency id="split_4" t1="st_9" t2="st_5" type="aux"/>
            <dependency id="split_5" t1="st_9" t2="st_6" type="cop"/>
            <dependency id="split_6" t1="st_9" t2="st_7" type="det"/>
            <dependency id="split_7" t1="st_9" t2="st_8" type="amod"/>
            <dependency id="split_8" t1="st_4" t2="st_9" type="xcomp"/>
            <dependency id="split_9" t1="st_9" t2="st_11" type="prep_between"/>
            <dependency id="split_10" t1="st_18" t2="st_13" type="nn"/>
            <dependency id="split_11" t1="st_11" t2="st_15" type="conj_and"/>
            <dependency id="split_12" t1="st_18" t2="st_15" type="conj_or"/>
            <dependency id="split_13" t1="st_9" t2="st_18" type="prep_between"/>
            <dependency id="split_14" t1="st_11" t2="st_18" type="conj_and"/>
          </parse>
        </parses>
        <tokenizations>
          <tokenization tokenizer="split">
            <token POS="JJ" charOffset="0-4" id="st_1" text="Other"/>
            <token POS=":" charOffset="5-5" id="st_2" text=":"/>
            <token POS="EX" charOffset="7-11" id="st_3" text="There"/>
            <token POS="VBZ" charOffset="13-19" id="st_4" text="appears"/>
            <token POS="TO" charOffset="21-22" id="st_5" text="to"/>
            <token POS="VB" charOffset="24-25" id="st_6" text="be"/>
            <token POS="DT" charOffset="27-28" id="st_7" text="no"/>
            <token POS="JJ" charOffset="30-44" id="st_8" text="pharmacokinetic"/>
            <token POS="NN" charOffset="46-56" id="st_9" text="interaction"/>
            <token POS="IN" charOffset="58-64" id="st_10" text="between"/>
            <token POS="NN" charOffset="66-74" id="st_11" text="acitretin"/>
            <token POS="CC" charOffset="76-78" id="st_12" text="and"/>
            <token POS="NN" charOffset="80-89" id="st_13" text="cimetidine"/>
            <token POS="," charOffset="90-90" id="st_14" text=","/>
            <token POS="NN" charOffset="92-98" id="st_15" text="digoxin"/>
            <token POS="," charOffset="99-99" id="st_16" text=","/>
            <token POS="CC" charOffset="101-102" id="st_17" text="or"/>
            <token POS="NN" charOffset="104-112" id="st_18" text="glyburide"/>
            <token POS="." charOffset="113-113" id="st_19" text="."/>
          </tokenization>
        </tokenizations>
      </sentenceanalyses>
    </sentence>
    <sentence id="train.txt.d0.s1515" text="Investigations into the effect of acitretin on the protein binding of anticoagulants of the coumarin type (warfarin) revealed no interaction.">
      <entity charOffset="34-43" id="train.txt.d0.s1515.e0" text="acitretin" type="target"/>
      <entity charOffset="70-84" id="train.txt.d0.s1515.e1" text="anticoagulants" type="target"/>
      <entity charOffset="92-100" id="train.txt.d0.s1515.e2" text="coumarin" type="target"/>
      <entity charOffset="107-115" id="train.txt.d0.s1515.e3" text="warfarin" type="target"/>
      <pair e1="train.txt.d0.s1515.e0" e2="train.txt.d0.s1515.e1" id="train.txt.d0.s1515.p0" interaction="False"/>
      <pair e1="train.txt.d0.s1515.e0" e2="train.txt.d0.s1515.e2" id="train.txt.d0.s1515.p1" interaction="False"/>
      <pair e1="train.txt.d0.s1515.e0" e2="train.txt.d0.s1515.e3" id="train.txt.d0.s1515.p2" interaction="False"/>
      <pair e1="train.txt.d0.s1515.e1" e2="train.txt.d0.s1515.e2" id="train.txt.d0.s1515.p3" interaction="False"/>
      <pair e1="train.txt.d0.s1515.e1" e2="train.txt.d0.s1515.e3" id="train.txt.d0.s1515.p4" interaction="False"/>
      <pair e1="train.txt.d0.s1515.e2" e2="train.txt.d0.s1515.e3" id="train.txt.d0.s1515.p5" interaction="False"/>
      <sentenceanalyses>
        <parses>
          <parse parser="split_parse" tokenizer="split">
            <dependency id="split_1" t1="st_20" t2="st_1" type="nsubj"/>
            <dependency id="split_2" t1="st_4" t2="st_3" type="det"/>
            <dependency id="split_3" t1="st_1" t2="st_4" type="prep_into"/>
            <dependency id="split_4" t1="st_4" t2="st_6" type="prep_of"/>
            <dependency id="split_5" t1="st_10" t2="st_8" type="det"/>
            <dependency id="split_6" t1="st_10" t2="st_9" type="nn"/>
            <dependency id="split_7" t1="st_6" t2="st_10" type="prep_on"/>
            <dependency id="split_8" t1="st_10" t2="st_12" type="prep_of"/>
            <dependency id="split_9" t1="st_16" t2="st_14" type="det"/>
            <dependency id="split_10" t1="st_16" t2="st_15" type="nn"/>
            <dependency id="split_11" t1="st_12" t2="st_16" type="prep_of"/>
            <dependency id="split_12" t1="st_1" t2="st_18" type="appos"/>
            <dependency id="split_13" t1="st_22" t2="st_21" type="det"/>
            <dependency id="split_14" t1="st_20" t2="st_22" type="dobj"/>
          </parse>
        </parses>
        <tokenizations>
          <tokenization tokenizer="split">
            <token POS="NNS" charOffset="0-13" id="st_1" text="Investigations"/>
            <token POS="IN" charOffset="15-18" id="st_2" text="into"/>
            <token POS="DT" charOffset="20-22" id="st_3" text="the"/>
            <token POS="NN" charOffset="24-29" id="st_4" text="effect"/>
            <token POS="IN" charOffset="31-32" id="st_5" text="of"/>
            <token POS="NN" charOffset="34-42" id="st_6" text="acitretin"/>
            <token POS="IN" charOffset="44-45" id="st_7" text="on"/>
            <token POS="DT" charOffset="47-49" id="st_8" text="the"/>
            <token POS="NN" charOffset="51-57" id="st_9" text="protein"/>
            <token POS="NN" charOffset="59-65" id="st_10" text="binding"/>
            <token POS="IN" charOffset="67-68" id="st_11" text="of"/>
            <token POS="NNS" charOffset="70-83" id="st_12" text="anticoagulants"/>
            <token POS="IN" charOffset="85-86" id="st_13" text="of"/>
            <token POS="DT" charOffset="88-90" id="st_14" text="the"/>
            <token POS="NN" charOffset="92-99" id="st_15" text="coumarin"/>
            <token POS="NN" charOffset="101-104" id="st_16" text="type"/>
            <token POS="(" charOffset="106-106" id="st_17" text="("/>
            <token POS="NN" charOffset="107-114" id="st_18" text="warfarin"/>
            <token POS=")" charOffset="115-115" id="st_19" text=")"/>
            <token POS="VBD" charOffset="117-124" id="st_20" text="revealed"/>
            <token POS="DT" charOffset="126-127" id="st_21" text="no"/>
            <token POS="NN" charOffset="129-139" id="st_22" text="interaction"/>
            <token POS="." charOffset="140-140" id="st_23" text="."/>
          </tokenization>
        </tokenizations>
      </sentenceanalyses>
    </sentence>
    <sentence id="train.txt.d0.s1516" text="Methotrexate HUMIRA has been studied in rheumatoid arthritis patients taking concomitant MTX.">
      <entity charOffset="0-12" id="train.txt.d0.s1516.e0" text="Methotrexate" type="target"/>
      <entity charOffset="89-92" id="train.txt.d0.s1516.e1" text="MTX" type="target"/>
      <pair e1="train.txt.d0.s1516.e0" e2="train.txt.d0.s1516.e1" id="train.txt.d0.s1516.p0" interaction="False"/>
      <sentenceanalyses>
        <parses>
          <parse parser="split_parse" tokenizer="split">
            <dependency id="split_1" t1="st_2" t2="st_1" type="nn"/>
            <dependency id="split_2" t1="st_5" t2="st_2" type="nsubjpass"/>
            <dependency id="split_3" t1="st_5" t2="st_3" type="aux"/>
            <dependency id="split_4" t1="st_5" t2="st_4" type="auxpass"/>
            <dependency id="split_5" t1="st_9" t2="st_7" type="amod"/>
            <dependency id="split_6" t1="st_9" t2="st_8" type="nn"/>
            <dependency id="split_7" t1="st_5" t2="st_9" type="prep_in"/>
            <dependency id="split_8" t1="st_5" t2="st_10" type="xcomp"/>
            <dependency id="split_9" t1="st_12" t2="st_11" type="amod"/>
            <dependency id="split_10" t1="st_10" t2="st_12" type="dobj"/>
          </parse>
        </parses>
        <tokenizations>
          <tokenization tokenizer="split">
            <token POS="NNP" charOffset="0-11" id="st_1" text="Methotrexate"/>
            <token POS="NNP" charOffset="13-18" id="st_2" text="HUMIRA"/>
            <token POS="VBZ" charOffset="20-22" id="st_3" text="has"/>
            <token POS="VBN" charOffset="24-27" id="st_4" text="been"/>
            <token POS="VBN" charOffset="29-35" id="st_5" text="studied"/>
            <token POS="IN" charOffset="37-38" id="st_6" text="in"/>
            <token POS="JJ" charOffset="40-49" id="st_7" text="rheumatoid"/>
            <token POS="NN" charOffset="51-59" id="st_8" text="arthritis"/>
            <token POS="NNS" charOffset="61-68" id="st_9" text="patients"/>
            <token POS="VBG" charOffset="70-75" id="st_10" text="taking"/>
            <token POS="JJ" charOffset="77-87" id="st_11" text="concomitant"/>
            <token POS="NN" charOffset="89-91" id="st_12" text="MTX"/>
            <token POS="." charOffset="92-92" id="st_13" text="."/>
          </tokenization>
        </tokenizations>
      </sentenceanalyses>
    </sentence>
    <sentence id="train.txt.d0.s1517" text="The data do not suggest the need for dose adjustment of either HUMIRA or MTX.">
      <entity charOffset="63-69" id="train.txt.d0.s1517.e0" text="HUMIRA" type="target"/>
      <entity charOffset="73-76" id="train.txt.d0.s1517.e1" text="MTX" type="target"/>
      <pair e1="train.txt.d0.s1517.e0" e2="train.txt.d0.s1517.e1" id="train.txt.d0.s1517.p0" interaction="False"/>
      <sentenceanalyses>
        <parses>
          <parse parser="split_parse" tokenizer="split">
            <dependency id="split_1" t1="st_2" t2="st_1" type="det"/>
            <dependency id="split_2" t1="st_5" t2="st_2" type="nsubj"/>
            <dependency id="split_3" t1="st_5" t2="st_3" type="aux"/>
            <dependency id="split_4" t1="st_5" t2="st_4" type="neg"/>
            <dependency id="split_5" t1="st_7" t2="st_6" type="det"/>
            <dependency id="split_6" t1="st_5" t2="st_7" type="dobj"/>
            <dependency id="split_7" t1="st_10" t2="st_9" type="nn"/>
            <dependency id="split_8" t1="st_5" t2="st_10" type="prep_for"/>
            <dependency id="split_9" t1="st_13" t2="st_12" type="preconj"/>
            <dependency id="split_10" t1="st_10" t2="st_13" type="prep_of"/>
            <dependency id="split_11" t1="st_10" t2="st_15" type="prep_of"/>
            <dependency id="split_12" t1="st_13" t2="st_15" type="conj_or"/>
          </parse>
        </parses>
        <tokenizations>
          <tokenization tokenizer="split">
            <token POS="DT" charOffset="0-2" id="st_1" text="The"/>
            <token POS="NNS" charOffset="4-7" id="st_2" text="data"/>
            <token POS="VBP" charOffset="9-10" id="st_3" text="do"/>
            <token POS="RB" charOffset="12-14" id="st_4" text="not"/>
            <token POS="VB" charOffset="16-22" id="st_5" text="suggest"/>
            <token POS="DT" charOffset="24-26" id="st_6" text="the"/>
            <token POS="NN" charOffset="28-31" id="st_7" text="need"/>
            <token POS="IN" charOffset="33-35" id="st_8" text="for"/>
            <token POS="NN" charOffset="37-40" id="st_9" text="dose"/>
            <token POS="NN" charOffset="42-51" id="st_10" text="adjustment"/>
            <token POS="IN" charOffset="53-54" id="st_11" text="of"/>
            <token POS="DT" charOffset="56-61" id="st_12" text="either"/>
            <token POS="NNP" charOffset="63-68" id="st_13" text="HUMIRA"/>
            <token POS="CC" charOffset="70-71" id="st_14" text="or"/>
            <token POS="NNP" charOffset="73-75" id="st_15" text="MTX"/>
            <token POS="." charOffset="76-76" id="st_16" text="."/>
          </tokenization>
        </tokenizations>
      </sentenceanalyses>
    </sentence>
    <sentence id="train.txt.d0.s1518" text="Anakinra Concurrent administration of anakinra (an interleukin-1 antagonist) and another TNF-blocking agent has been associated with an increased risk of serious infections, an increased risk of neutropenia and no additional benefit compared to these medicinal products alone.">
      <entity charOffset="0-8" id="train.txt.d0.s1518.e0" text="Anakinra" type="target"/>
      <entity charOffset="38-46" id="train.txt.d0.s1518.e1" text="anakinra" type="target"/>
      <entity charOffset="51-76" id="train.txt.d0.s1518.e2" text="interleukin-1 antagonist)" type="target"/>
      <entity charOffset="251-268" id="train.txt.d0.s1518.e3" text="medicinal product" type="target"/>
      <pair e1="train.txt.d0.s1518.e0" e2="train.txt.d0.s1518.e1" id="train.txt.d0.s1518.p0" interaction="False"/>
      <pair e1="train.txt.d0.s1518.e0" e2="train.txt.d0.s1518.e2" id="train.txt.d0.s1518.p1" interaction="False"/>
      <pair e1="train.txt.d0.s1518.e0" e2="train.txt.d0.s1518.e3" id="train.txt.d0.s1518.p2" interaction="False"/>
      <pair e1="train.txt.d0.s1518.e1" e2="train.txt.d0.s1518.e2" id="train.txt.d0.s1518.p3" interaction="False"/>
      <pair e1="train.txt.d0.s1518.e1" e2="train.txt.d0.s1518.e3" id="train.txt.d0.s1518.p4" interaction="False"/>
      <pair e1="train.txt.d0.s1518.e2" e2="train.txt.d0.s1518.e3" id="train.txt.d0.s1518.p5" interaction="False"/>
      <sentenceanalyses>
        <parses>
          <parse parser="split_parse" tokenizer="split">
            <dependency id="split_1" t1="st_3" t2="st_1" type="nn"/>
            <dependency id="split_2" t1="st_3" t2="st_2" type="nn"/>
            <dependency id="split_3" t1="st_17" t2="st_3" type="nsubjpass"/>
            <dependency id="split_4" t1="st_3" t2="st_5" type="prep_of"/>
            <dependency id="split_5" t1="st_9" t2="st_7" type="det"/>
            <dependency id="split_6" t1="st_9" t2="st_8" type="nn"/>
            <dependency id="split_7" t1="st_5" t2="st_9" type="appos"/>
            <dependency id="split_8" t1="st_14" t2="st_12" type="det"/>
            <dependency id="split_9" t1="st_14" t2="st_13" type="amod"/>
            <dependency id="split_10" t1="st_3" t2="st_14" type="prep_of"/>
            <dependency id="split_11" t1="st_5" t2="st_14" type="conj_and"/>
            <dependency id="split_12" t1="st_17" t2="st_15" type="aux"/>
            <dependency id="split_13" t1="st_17" t2="st_16" type="auxpass"/>
            <dependency id="split_14" t1="st_21" t2="st_19" type="det"/>
            <dependency id="split_15" t1="st_21" t2="st_20" type="amod"/>
            <dependency id="split_16" t1="st_17" t2="st_21" type="prep_with"/>
            <dependency id="split_17" t1="st_24" t2="st_23" type="amod"/>
            <dependency id="split_18" t1="st_21" t2="st_24" type="prep_of"/>
            <dependency id="split_19" t1="st_28" t2="st_26" type="det"/>
            <dependency id="split_20" t1="st_28" t2="st_27" type="amod"/>
            <dependency id="split_21" t1="st_17" t2="st_28" type="prep_with"/>
            <dependency id="split_22" t1="st_21" t2="st_28" type="conj_and"/>
            <dependency id="split_23" t1="st_28" t2="st_30" type="prep_of"/>
            <dependency id="split_24" t1="st_34" t2="st_32" type="det"/>
            <dependency id="split_25" t1="st_34" t2="st_33" type="amod"/>
            <dependency id="split_26" t1="st_17" t2="st_34" type="prep_with"/>
            <dependency id="split_27" t1="st_21" t2="st_34" type="conj_and"/>
            <dependency id="split_28" t1="st_39" t2="st_37" type="det"/>
            <dependency id="split_29" t1="st_39" t2="st_38" type="amod"/>
            <dependency id="split_30" t1="st_34" t2="st_39" type="prep_compared_to"/>
            <dependency id="split_31" t1="st_39" t2="st_40" type="advmod"/>
          </parse>
        </parses>
        <tokenizations>
          <tokenization tokenizer="split">
            <token POS="NNP" charOffset="0-7" id="st_1" text="Anakinra"/>
            <token POS="NNP" charOffset="9-18" id="st_2" text="Concurrent"/>
            <token POS="NN" charOffset="20-33" id="st_3" text="administration"/>
            <token POS="IN" charOffset="35-36" id="st_4" text="of"/>
            <token POS="NN" charOffset="38-45" id="st_5" text="anakinra"/>
            <token POS="(" charOffset="47-47" id="st_6" text="("/>
            <token POS="DT" charOffset="48-49" id="st_7" text="an"/>
            <token POS="NN" charOffset="51-63" id="st_8" text="interleukin-1"/>
            <token POS="NN" charOffset="65-74" id="st_9" text="antagonist"/>
            <token POS=")" charOffset="75-75" id="st_10" text=")"/>
            <token POS="CC" charOffset="77-79" id="st_11" text="and"/>
            <token POS="DT" charOffset="81-87" id="st_12" text="another"/>
            <token POS="JJ" charOffset="89-100" id="st_13" text="TNF-blocking"/>
            <token POS="NN" charOffset="102-106" id="st_14" text="agent"/>
            <token POS="VBZ" charOffset="108-110" id="st_15" text="has"/>
            <token POS="VBN" charOffset="112-115" id="st_16" text="been"/>
            <token POS="VBN" charOffset="117-126" id="st_17" text="associated"/>
            <token POS="IN" charOffset="128-131" id="st_18" text="with"/>
            <token POS="DT" charOffset="133-134" id="st_19" text="an"/>
            <token POS="VBN" charOffset="136-144" id="st_20" text="increased"/>
            <token POS="NN" charOffset="146-149" id="st_21" text="risk"/>
            <token POS="IN" charOffset="151-152" id="st_22" text="of"/>
            <token POS="JJ" charOffset="154-160" id="st_23" text="serious"/>
            <token POS="NNS" charOffset="162-171" id="st_24" text="infections"/>
            <token POS="," charOffset="172-172" id="st_25" text=","/>
            <token POS="DT" charOffset="174-175" id="st_26" text="an"/>
            <token POS="VBN" charOffset="177-185" id="st_27" text="increased"/>
            <token POS="NN" charOffset="187-190" id="st_28" text="risk"/>
            <token POS="IN" charOffset="192-193" id="st_29" text="of"/>
            <token POS="NN" charOffset="195-205" id="st_30" text="neutropenia"/>
            <token POS="CC" charOffset="207-209" id="st_31" text="and"/>
            <token POS="DT" charOffset="211-212" id="st_32" text="no"/>
            <token POS="JJ" charOffset="214-223" id="st_33" text="additional"/>
            <token POS="NN" charOffset="225-231" id="st_34" text="benefit"/>
            <token POS="VBN" charOffset="233-240" id="st_35" text="compared"/>
            <token POS="TO" charOffset="242-243" id="st_36" text="to"/>
            <token POS="DT" charOffset="245-249" id="st_37" text="these"/>
            <token POS="JJ" charOffset="251-259" id="st_38" text="medicinal"/>
            <token POS="NNS" charOffset="261-268" id="st_39" text="products"/>
            <token POS="RB" charOffset="270-274" id="st_40" text="alone"/>
            <token POS="." charOffset="275-275" id="st_41" text="."/>
          </tokenization>
        </tokenizations>
      </sentenceanalyses>
    </sentence>
    <sentence id="train.txt.d0.s1519" text="The safety and efficacy of anakinra used in combination with HUMIRA has not been studied.">
      <entity charOffset="27-35" id="train.txt.d0.s1519.e0" text="anakinra" type="target"/>
      <entity charOffset="61-67" id="train.txt.d0.s1519.e1" text="HUMIRA" type="target"/>
      <pair e1="train.txt.d0.s1519.e0" e2="train.txt.d0.s1519.e1" id="train.txt.d0.s1519.p0" interaction="False"/>
      <sentenceanalyses>
        <parses>
          <parse parser="split_parse" tokenizer="split">
            <dependency id="split_1" t1="st_2" t2="st_1" type="det"/>
            <dependency id="split_2" t1="st_15" t2="st_2" type="nsubjpass"/>
            <dependency id="split_3" t1="st_2" t2="st_4" type="conj_and"/>
            <dependency id="split_4" t1="st_15" t2="st_4" type="nsubjpass"/>
            <dependency id="split_5" t1="st_2" t2="st_6" type="prep_of"/>
            <dependency id="split_6" t1="st_6" t2="st_7" type="partmod"/>
            <dependency id="split_7" t1="st_7" t2="st_9" type="prep_in"/>
            <dependency id="split_8" t1="st_7" t2="st_11" type="prep_with"/>
            <dependency id="split_9" t1="st_15" t2="st_12" type="aux"/>
            <dependency id="split_10" t1="st_15" t2="st_13" type="neg"/>
            <dependency id="split_11" t1="st_15" t2="st_14" type="auxpass"/>
          </parse>
        </parses>
        <tokenizations>
          <tokenization tokenizer="split">
            <token POS="DT" charOffset="0-2" id="st_1" text="The"/>
            <token POS="NN" charOffset="4-9" id="st_2" text="safety"/>
            <token POS="CC" charOffset="11-13" id="st_3" text="and"/>
            <token POS="NN" charOffset="15-22" id="st_4" text="efficacy"/>
            <token POS="IN" charOffset="24-25" id="st_5" text="of"/>
            <token POS="NN" charOffset="27-34" id="st_6" text="anakinra"/>
            <token POS="VBN" charOffset="36-39" id="st_7" text="used"/>
            <token POS="IN" charOffset="41-42" id="st_8" text="in"/>
            <token POS="NN" charOffset="44-54" id="st_9" text="combination"/>
            <token POS="IN" charOffset="56-59" id="st_10" text="with"/>
            <token POS="NNP" charOffset="61-66" id="st_11" text="HUMIRA"/>
            <token POS="VBZ" charOffset="68-70" id="st_12" text="has"/>
            <token POS="RB" charOffset="72-74" id="st_13" text="not"/>
            <token POS="VBN" charOffset="76-79" id="st_14" text="been"/>
            <token POS="VBN" charOffset="81-87" id="st_15" text="studied"/>
            <token POS="." charOffset="88-88" id="st_16" text="."/>
          </tokenization>
        </tokenizations>
      </sentenceanalyses>
    </sentence>
    <sentence id="train.txt.d0.s1520" text="Intravenous Adenocard (adenosine) has been effectively administered in the presence of other cardioactive drugs, such as quinidine, beta-adrenergic blocking agents, calcium channel blocking agents, and angiotensin converting enzyme inhibitors, without any change in the adverse reaction profile.">
      <entity charOffset="12-21" id="train.txt.d0.s1520.e0" text="Adenocard" type="target"/>
      <entity charOffset="23-32" id="train.txt.d0.s1520.e1" text="adenosine" type="target"/>
      <entity charOffset="93-111" id="train.txt.d0.s1520.e2" text="cardioactive drugs" type="target"/>
      <entity charOffset="121-130" id="train.txt.d0.s1520.e3" text="quinidine" type="target"/>
      <entity charOffset="132-163" id="train.txt.d0.s1520.e4" text="beta-adrenergic blocking agents" type="target"/>
      <entity charOffset="165-196" id="train.txt.d0.s1520.e5" text="calcium channel blocking agents" type="target"/>
      <entity charOffset="202-242" id="train.txt.d0.s1520.e6" text="angiotensin converting enzyme inhibitors" type="target"/>
      <pair e1="train.txt.d0.s1520.e0" e2="train.txt.d0.s1520.e1" id="train.txt.d0.s1520.p0" interaction="False"/>
      <pair e1="train.txt.d0.s1520.e0" e2="train.txt.d0.s1520.e2" id="train.txt.d0.s1520.p1" interaction="False"/>
      <pair e1="train.txt.d0.s1520.e0" e2="train.txt.d0.s1520.e3" id="train.txt.d0.s1520.p2" interaction="False"/>
      <pair e1="train.txt.d0.s1520.e0" e2="train.txt.d0.s1520.e4" id="train.txt.d0.s1520.p3" interaction="False"/>
      <pair e1="train.txt.d0.s1520.e0" e2="train.txt.d0.s1520.e5" id="train.txt.d0.s1520.p4" interaction="False"/>
      <pair e1="train.txt.d0.s1520.e0" e2="train.txt.d0.s1520.e6" id="train.txt.d0.s1520.p5" interaction="False"/>
      <pair e1="train.txt.d0.s1520.e1" e2="train.txt.d0.s1520.e2" id="train.txt.d0.s1520.p6" interaction="False"/>
      <pair e1="train.txt.d0.s1520.e1" e2="train.txt.d0.s1520.e3" id="train.txt.d0.s1520.p7" interaction="False"/>
      <pair e1="train.txt.d0.s1520.e1" e2="train.txt.d0.s1520.e4" id="train.txt.d0.s1520.p8" interaction="False"/>
      <pair e1="train.txt.d0.s1520.e1" e2="train.txt.d0.s1520.e5" id="train.txt.d0.s1520.p9" interaction="False"/>
      <pair e1="train.txt.d0.s1520.e1" e2="train.txt.d0.s1520.e6" id="train.txt.d0.s1520.p10" interaction="False"/>
      <pair e1="train.txt.d0.s1520.e2" e2="train.txt.d0.s1520.e3" id="train.txt.d0.s1520.p11" interaction="False"/>
      <pair e1="train.txt.d0.s1520.e2" e2="train.txt.d0.s1520.e4" id="train.txt.d0.s1520.p12" interaction="False"/>
      <pair e1="train.txt.d0.s1520.e2" e2="train.txt.d0.s1520.e5" id="train.txt.d0.s1520.p13" interaction="False"/>
      <pair e1="train.txt.d0.s1520.e2" e2="train.txt.d0.s1520.e6" id="train.txt.d0.s1520.p14" interaction="False"/>
      <pair e1="train.txt.d0.s1520.e3" e2="train.txt.d0.s1520.e4" id="train.txt.d0.s1520.p15" interaction="False"/>
      <pair e1="train.txt.d0.s1520.e3" e2="train.txt.d0.s1520.e5" id="train.txt.d0.s1520.p16" interaction="False"/>
      <pair e1="train.txt.d0.s1520.e3" e2="train.txt.d0.s1520.e6" id="train.txt.d0.s1520.p17" interaction="False"/>
      <pair e1="train.txt.d0.s1520.e4" e2="train.txt.d0.s1520.e5" id="train.txt.d0.s1520.p18" interaction="False"/>
      <pair e1="train.txt.d0.s1520.e4" e2="train.txt.d0.s1520.e6" id="train.txt.d0.s1520.p19" interaction="False"/>
      <pair e1="train.txt.d0.s1520.e5" e2="train.txt.d0.s1520.e6" id="train.txt.d0.s1520.p20" interaction="False"/>
      <sentenceanalyses>
        <parses>
          <parse parser="split_parse" tokenizer="split">
            <dependency id="split_1" t1="st_2" t2="st_1" type="nn"/>
            <dependency id="split_2" t1="st_9" t2="st_2" type="nsubjpass"/>
            <dependency id="split_3" t1="st_2" t2="st_4" type="appos"/>
            <dependency id="split_4" t1="st_9" t2="st_6" type="aux"/>
            <dependency id="split_5" t1="st_9" t2="st_7" type="auxpass"/>
            <dependency id="split_6" t1="st_9" t2="st_8" type="advmod"/>
            <dependency id="split_7" t1="st_12" t2="st_11" type="det"/>
            <dependency id="split_8" t1="st_9" t2="st_12" type="prep_in"/>
            <dependency id="split_9" t1="st_16" t2="st_14" type="amod"/>
            <dependency id="split_10" t1="st_16" t2="st_15" type="nn"/>
            <dependency id="split_11" t1="st_12" t2="st_16" type="prep_of"/>
            <dependency id="split_12" t1="st_12" t2="st_20" type="prep_such_as"/>
            <dependency id="split_13" t1="st_20" t2="st_22" type="appos"/>
            <dependency id="split_14" t1="st_22" t2="st_23" type="partmod"/>
            <dependency id="split_15" t1="st_23" t2="st_24" type="dobj"/>
            <dependency id="split_16" t1="st_27" t2="st_26" type="nn"/>
            <dependency id="split_17" t1="st_20" t2="st_27" type="appos"/>
            <dependency id="split_18" t1="st_22" t2="st_27" type="conj_and"/>
            <dependency id="split_19" t1="st_27" t2="st_28" type="partmod"/>
            <dependency id="split_20" t1="st_28" t2="st_29" type="dobj"/>
            <dependency id="split_21" t1="st_20" t2="st_32" type="appos"/>
            <dependency id="split_22" t1="st_22" t2="st_32" type="conj_and"/>
            <dependency id="split_23" t1="st_32" t2="st_33" type="partmod"/>
            <dependency id="split_24" t1="st_35" t2="st_34" type="nn"/>
            <dependency id="split_25" t1="st_33" t2="st_35" type="dobj"/>
            <dependency id="split_26" t1="st_39" t2="st_38" type="det"/>
            <dependency id="split_27" t1="st_33" t2="st_39" type="prep_without"/>
            <dependency id="split_28" t1="st_44" t2="st_41" type="det"/>
            <dependency id="split_29" t1="st_44" t2="st_42" type="amod"/>
            <dependency id="split_30" t1="st_44" t2="st_43" type="nn"/>
            <dependency id="split_31" t1="st_39" t2="st_44" type="prep_in"/>
          </parse>
        </parses>
        <tokenizations>
          <tokenization tokenizer="split">
            <token POS="NNP" charOffset="0-10" id="st_1" text="Intravenous"/>
            <token POS="NNP" charOffset="12-20" id="st_2" text="Adenocard"/>
            <token POS="(" charOffset="22-22" id="st_3" text="("/>
            <token POS="NN" charOffset="23-31" id="st_4" text="adenosine"/>
            <token POS=")" charOffset="32-32" id="st_5" text=")"/>
            <token POS="VBZ" charOffset="34-36" id="st_6" text="has"/>
            <token POS="VBN" charOffset="38-41" id="st_7" text="been"/>
            <token POS="RB" charOffset="43-53" id="st_8" text="effectively"/>
            <token POS="VBN" charOffset="55-66" id="st_9" text="administered"/>
            <token POS="IN" charOffset="68-69" id="st_10" text="in"/>
            <token POS="DT" charOffset="71-73" id="st_11" text="the"/>
            <token POS="NN" charOffset="75-82" id="st_12" text="presence"/>
            <token POS="IN" charOffset="84-85" id="st_13" text="of"/>
            <token POS="JJ" charOffset="87-91" id="st_14" text="other"/>
            <token POS="NN" charOffset="93-104" id="st_15" text="cardioactive"/>
            <token POS="NNS" charOffset="106-110" id="st_16" text="drugs"/>
            <token POS="," charOffset="111-111" id="st_17" text=","/>
            <token POS="JJ" charOffset="113-116" id="st_18" text="such"/>
            <token POS="IN" charOffset="118-119" id="st_19" text="as"/>
            <token POS="NN" charOffset="121-129" id="st_20" text="quinidine"/>
            <token POS="," charOffset="130-130" id="st_21" text=","/>
            <token POS="JJ" charOffset="132-146" id="st_22" text="beta-adrenergic"/>
            <token POS="VBG" charOffset="148-155" id="st_23" text="blocking"/>
            <token POS="NNS" charOffset="157-162" id="st_24" text="agents"/>
            <token POS="," charOffset="163-163" id="st_25" text=","/>
            <token POS="NN" charOffset="165-171" id="st_26" text="calcium"/>
            <token POS="NN" charOffset="173-179" id="st_27" text="channel"/>
            <token POS="VBG" charOffset="181-188" id="st_28" text="blocking"/>
            <token POS="NNS" charOffset="190-195" id="st_29" text="agents"/>
            <token POS="," charOffset="196-196" id="st_30" text=","/>
            <token POS="CC" charOffset="198-200" id="st_31" text="and"/>
            <token POS="NN" charOffset="202-212" id="st_32" text="angiotensin"/>
            <token POS="VBG" charOffset="214-223" id="st_33" text="converting"/>
            <token POS="NN" charOffset="225-230" id="st_34" text="enzyme"/>
            <token POS="NNS" charOffset="232-241" id="st_35" text="inhibitors"/>
            <token POS="," charOffset="242-242" id="st_36" text=","/>
            <token POS="IN" charOffset="244-250" id="st_37" text="without"/>
            <token POS="DT" charOffset="252-254" id="st_38" text="any"/>
            <token POS="NN" charOffset="256-261" id="st_39" text="change"/>
            <token POS="IN" charOffset="263-264" id="st_40" text="in"/>
            <token POS="DT" charOffset="266-268" id="st_41" text="the"/>
            <token POS="JJ" charOffset="270-276" id="st_42" text="adverse"/>
            <token POS="NN" charOffset="278-285" id="st_43" text="reaction"/>
            <token POS="NN" charOffset="287-293" id="st_44" text="profile"/>
            <token POS="." charOffset="294-294" id="st_45" text="."/>
          </tokenization>
        </tokenizations>
      </sentenceanalyses>
    </sentence>
    <sentence id="train.txt.d0.s1521" text="As the primary effect of adenosine is to decrease conduction through the A-V node, higher degrees of heart block may be produced in the presence of carbamazepine.">
      <entity charOffset="25-34" id="train.txt.d0.s1521.e0" text="adenosine" type="target"/>
      <entity charOffset="148-161" id="train.txt.d0.s1521.e1" text="carbamazepine" type="target"/>
      <pair e1="train.txt.d0.s1521.e0" e2="train.txt.d0.s1521.e1" id="train.txt.d0.s1521.p0" interaction="False"/>
      <sentenceanalyses>
        <parses>
          <parse parser="split_parse" tokenizer="split">
            <dependency id="split_1" t1="st_7" t2="st_1" type="mark"/>
            <dependency id="split_2" t1="st_4" t2="st_2" type="det"/>
            <dependency id="split_3" t1="st_4" t2="st_3" type="amod"/>
            <dependency id="split_4" t1="st_7" t2="st_4" type="nsubj"/>
            <dependency id="split_5" t1="st_9" t2="st_4" type="xsubj"/>
            <dependency id="split_6" t1="st_4" t2="st_6" type="prep_of"/>
            <dependency id="split_7" t1="st_23" t2="st_7" type="advcl"/>
            <dependency id="split_8" t1="st_9" t2="st_8" type="aux"/>
            <dependency id="split_9" t1="st_7" t2="st_9" type="xcomp"/>
            <dependency id="split_10" t1="st_9" t2="st_10" type="dobj"/>
            <dependency id="split_11" t1="st_14" t2="st_12" type="det"/>
            <dependency id="split_12" t1="st_14" t2="st_13" type="amod"/>
            <dependency id="split_13" t1="st_9" t2="st_14" type="prep_through"/>
            <dependency id="split_14" t1="st_17" t2="st_16" type="amod"/>
            <dependency id="split_15" t1="st_23" t2="st_17" type="nsubjpass"/>
            <dependency id="split_16" t1="st_20" t2="st_19" type="nn"/>
            <dependency id="split_17" t1="st_17" t2="st_20" type="prep_of"/>
            <dependency id="split_18" t1="st_23" t2="st_21" type="aux"/>
            <dependency id="split_19" t1="st_23" t2="st_22" type="auxpass"/>
            <dependency id="split_20" t1="st_26" t2="st_25" type="det"/>
            <dependency id="split_21" t1="st_23" t2="st_26" type="prep_in"/>
            <dependency id="split_22" t1="st_26" t2="st_28" type="prep_of"/>
          </parse>
        </parses>
        <tokenizations>
          <tokenization tokenizer="split">
            <token POS="IN" charOffset="0-1" id="st_1" text="As"/>
            <token POS="DT" charOffset="3-5" id="st_2" text="the"/>
            <token POS="JJ" charOffset="7-13" id="st_3" text="primary"/>
            <token POS="NN" charOffset="15-20" id="st_4" text="effect"/>
            <token POS="IN" charOffset="22-23" id="st_5" text="of"/>
            <token POS="NN" charOffset="25-33" id="st_6" text="adenosine"/>
            <token POS="VBZ" charOffset="35-36" id="st_7" text="is"/>
            <token POS="TO" charOffset="38-39" id="st_8" text="to"/>
            <token POS="VB" charOffset="41-48" id="st_9" text="decrease"/>
            <token POS="NN" charOffset="50-59" id="st_10" text="conduction"/>
            <token POS="IN" charOffset="61-67" id="st_11" text="through"/>
            <token POS="DT" charOffset="69-71" id="st_12" text="the"/>
            <token POS="JJ" charOffset="73-75" id="st_13" text="A-V"/>
            <token POS="NN" charOffset="77-80" id="st_14" text="node"/>
            <token POS="," charOffset="81-81" id="st_15" text=","/>
            <token POS="JJR" charOffset="83-88" id="st_16" text="higher"/>
            <token POS="NNS" charOffset="90-96" id="st_17" text="degrees"/>
            <token POS="IN" charOffset="98-99" id="st_18" text="of"/>
            <token POS="NN" charOffset="101-105" id="st_19" text="heart"/>
            <token POS="NN" charOffset="107-111" id="st_20" text="block"/>
            <token POS="MD" charOffset="113-115" id="st_21" text="may"/>
            <token POS="VB" charOffset="117-118" id="st_22" text="be"/>
            <token POS="VBN" charOffset="120-127" id="st_23" text="produced"/>
            <token POS="IN" charOffset="129-130" id="st_24" text="in"/>
            <token POS="DT" charOffset="132-134" id="st_25" text="the"/>
            <token POS="NN" charOffset="136-143" id="st_26" text="presence"/>
            <token POS="IN" charOffset="145-146" id="st_27" text="of"/>
            <token POS="NN" charOffset="148-160" id="st_28" text="carbamazepine"/>
            <token POS="." charOffset="161-161" id="st_29" text="."/>
          </tokenization>
        </tokenizations>
      </sentenceanalyses>
    </sentence>
    <sentence id="train.txt.d0.s1522" text="Co-administration with antifungal agents such as ketoconazole or itraconazole is not recommended.">
      <entity charOffset="23-40" id="train.txt.d0.s1522.e0" text="antifungal agents" type="target"/>
      <entity charOffset="49-61" id="train.txt.d0.s1522.e1" text="ketoconazole" type="target"/>
      <entity charOffset="65-77" id="train.txt.d0.s1522.e2" text="itraconazole" type="target"/>
      <pair e1="train.txt.d0.s1522.e0" e2="train.txt.d0.s1522.e1" id="train.txt.d0.s1522.p0" interaction="False"/>
      <pair e1="train.txt.d0.s1522.e0" e2="train.txt.d0.s1522.e2" id="train.txt.d0.s1522.p1" interaction="False"/>
      <pair e1="train.txt.d0.s1522.e1" e2="train.txt.d0.s1522.e2" id="train.txt.d0.s1522.p2" interaction="False"/>
      <sentenceanalyses>
        <parses>
          <parse parser="split_parse" tokenizer="split">
            <dependency id="split_1" t1="st_12" t2="st_1" type="nsubjpass"/>
            <dependency id="split_2" t1="st_4" t2="st_3" type="amod"/>
            <dependency id="split_3" t1="st_1" t2="st_4" type="prep_with"/>
            <dependency id="split_4" t1="st_4" t2="st_7" type="prep_such_as"/>
            <dependency id="split_5" t1="st_4" t2="st_9" type="prep_such_as"/>
            <dependency id="split_6" t1="st_7" t2="st_9" type="conj_or"/>
            <dependency id="split_7" t1="st_12" t2="st_10" type="auxpass"/>
            <dependency id="split_8" t1="st_12" t2="st_11" type="neg"/>
          </parse>
        </parses>
        <tokenizations>
          <tokenization tokenizer="split">
            <token POS="NNP" charOffset="0-16" id="st_1" text="Co-administration"/>
            <token POS="IN" charOffset="18-21" id="st_2" text="with"/>
            <token POS="JJ" charOffset="23-32" id="st_3" text="antifungal"/>
            <token POS="NNS" charOffset="34-39" id="st_4" text="agents"/>
            <token POS="JJ" charOffset="41-44" id="st_5" text="such"/>
            <token POS="IN" charOffset="46-47" id="st_6" text="as"/>
            <token POS="NN" charOffset="49-60" id="st_7" text="ketoconazole"/>
            <token POS="CC" charOffset="62-63" id="st_8" text="or"/>
            <token POS="NN" charOffset="65-76" id="st_9" text="itraconazole"/>
            <token POS="VBZ" charOffset="78-79" id="st_10" text="is"/>
            <token POS="RB" charOffset="81-83" id="st_11" text="not"/>
            <token POS="VBN" charOffset="85-95" id="st_12" text="recommended"/>
            <token POS="." charOffset="96-96" id="st_13" text="."/>
          </tokenization>
        </tokenizations>
      </sentenceanalyses>
    </sentence>
    <sentence id="train.txt.d0.s1523" text="Nafazodone, fluvoxamine, cimetidine (consider Xanax dose reduction).">
      <entity charOffset="12-23" id="train.txt.d0.s1523.e0" text="fluvoxamine" type="target"/>
      <entity charOffset="25-35" id="train.txt.d0.s1523.e1" text="cimetidine" type="target"/>
      <entity charOffset="46-51" id="train.txt.d0.s1523.e2" text="Xanax" type="target"/>
      <pair e1="train.txt.d0.s1523.e0" e2="train.txt.d0.s1523.e1" id="train.txt.d0.s1523.p0" interaction="False"/>
      <pair e1="train.txt.d0.s1523.e0" e2="train.txt.d0.s1523.e2" id="train.txt.d0.s1523.p1" interaction="False"/>
      <pair e1="train.txt.d0.s1523.e1" e2="train.txt.d0.s1523.e2" id="train.txt.d0.s1523.p2" interaction="False"/>
      <sentenceanalyses>
        <parses>
          <parse parser="split_parse" tokenizer="split">
            <dependency id="split_1" t1="st_5" t2="st_1" type="nsubj"/>
            <dependency id="split_2" t1="st_1" t2="st_3" type="appos"/>
            <dependency id="split_3" t1="st_5" t2="st_7" type="parataxis"/>
            <dependency id="split_4" t1="st_10" t2="st_8" type="nn"/>
            <dependency id="split_5" t1="st_10" t2="st_9" type="nn"/>
            <dependency id="split_6" t1="st_7" t2="st_10" type="dobj"/>
          </parse>
        </parses>
        <tokenizations>
          <tokenization tokenizer="split">
            <token POS="NNP" charOffset="0-9" id="st_1" text="Nafazodone"/>
            <token POS="," charOffset="10-10" id="st_2" text=","/>
            <token POS="NN" charOffset="12-22" id="st_3" text="fluvoxamine"/>
            <token POS="," charOffset="23-23" id="st_4" text=","/>
            <token POS="VBP" charOffset="25-34" id="st_5" text="cimetidine"/>
            <token POS="(" charOffset="36-36" id="st_6" text="("/>
            <token POS="VB" charOffset="37-44" id="st_7" text="consider"/>
            <token POS="NNP" charOffset="46-50" id="st_8" text="Xanax"/>
            <token POS="NN" charOffset="52-55" id="st_9" text="dose"/>
            <token POS="NN" charOffset="57-65" id="st_10" text="reduction"/>
            <token POS=")" charOffset="66-66" id="st_11" text=")"/>
            <token POS="." charOffset="67-67" id="st_12" text="."/>
          </tokenization>
        </tokenizations>
      </sentenceanalyses>
    </sentence>
    <sentence id="train.txt.d0.s1524" text="Fluoxetine, OCs, sertraline, diltiazem, macrolide antibiotics (exercise caution).">
      <entity charOffset="0-10" id="train.txt.d0.s1524.e0" text="Fluoxetine" type="target"/>
      <entity charOffset="17-27" id="train.txt.d0.s1524.e1" text="sertraline" type="target"/>
      <entity charOffset="29-38" id="train.txt.d0.s1524.e2" text="diltiazem" type="target"/>
      <entity charOffset="40-61" id="train.txt.d0.s1524.e3" text="macrolide antibiotics" type="target"/>
      <pair e1="train.txt.d0.s1524.e0" e2="train.txt.d0.s1524.e1" id="train.txt.d0.s1524.p0" interaction="False"/>
      <pair e1="train.txt.d0.s1524.e0" e2="train.txt.d0.s1524.e2" id="train.txt.d0.s1524.p1" interaction="False"/>
      <pair e1="train.txt.d0.s1524.e0" e2="train.txt.d0.s1524.e3" id="train.txt.d0.s1524.p2" interaction="False"/>
      <pair e1="train.txt.d0.s1524.e1" e2="train.txt.d0.s1524.e2" id="train.txt.d0.s1524.p3" interaction="False"/>
      <pair e1="train.txt.d0.s1524.e1" e2="train.txt.d0.s1524.e3" id="train.txt.d0.s1524.p4" interaction="False"/>
      <pair e1="train.txt.d0.s1524.e2" e2="train.txt.d0.s1524.e3" id="train.txt.d0.s1524.p5" interaction="False"/>
      <sentenceanalyses>
        <parses>
          <parse parser="split_parse" tokenizer="split">
            <dependency id="split_1" t1="st_10" t2="st_1" type="amod"/>
            <dependency id="split_2" t1="st_10" t2="st_3" type="dep"/>
            <dependency id="split_3" t1="st_10" t2="st_5" type="dep"/>
            <dependency id="split_4" t1="st_10" t2="st_7" type="dep"/>
            <dependency id="split_5" t1="st_10" t2="st_9" type="amod"/>
            <dependency id="split_6" t1="st_13" t2="st_12" type="nn"/>
            <dependency id="split_7" t1="st_10" t2="st_13" type="appos"/>
          </parse>
        </parses>
        <tokenizations>
          <tokenization tokenizer="split">
            <token POS="JJ" charOffset="0-9" id="st_1" text="Fluoxetine"/>
            <token POS="," charOffset="10-10" id="st_2" text=","/>
            <token POS="NN" charOffset="12-14" id="st_3" text="OCs"/>
            <token POS="," charOffset="15-15" id="st_4" text=","/>
            <token POS="NN" charOffset="17-26" id="st_5" text="sertraline"/>
            <token POS="," charOffset="27-27" id="st_6" text=","/>
            <token POS="NN" charOffset="29-37" id="st_7" text="diltiazem"/>
            <token POS="," charOffset="38-38" id="st_8" text=","/>
            <token POS="JJ" charOffset="40-48" id="st_9" text="macrolide"/>
            <token POS="NN" charOffset="50-60" id="st_10" text="antibiotics"/>
            <token POS="(" charOffset="62-62" id="st_11" text="("/>
            <token POS="NN" charOffset="63-70" id="st_12" text="exercise"/>
            <token POS="NN" charOffset="72-78" id="st_13" text="caution"/>
            <token POS=")" charOffset="79-79" id="st_14" text=")"/>
            <token POS="." charOffset="80-80" id="st_15" text="."/>
          </tokenization>
        </tokenizations>
      </sentenceanalyses>
    </sentence>
    <sentence id="train.txt.d0.s1525" text="Mean T max and mean plasma elimination half-life of albendazole sulfoxide were unchanged.">
      <entity charOffset="7-10" id="train.txt.d0.s1525.e0" text="max" type="target"/>
      <entity charOffset="52-73" id="train.txt.d0.s1525.e1" text="albendazole sulfoxide" type="target"/>
      <pair e1="train.txt.d0.s1525.e0" e2="train.txt.d0.s1525.e1" id="train.txt.d0.s1525.p0" interaction="False"/>
      <sentenceanalyses>
        <parses>
          <parse parser="split_parse" tokenizer="split">
            <dependency id="split_1" t1="st_3" t2="st_1" type="nn"/>
            <dependency id="split_2" t1="st_3" t2="st_2" type="nn"/>
            <dependency id="split_3" t1="st_13" t2="st_3" type="nsubj"/>
            <dependency id="split_4" t1="st_8" t2="st_5" type="amod"/>
            <dependency id="split_5" t1="st_8" t2="st_6" type="nn"/>
            <dependency id="split_6" t1="st_8" t2="st_7" type="nn"/>
            <dependency id="split_7" t1="st_3" t2="st_8" type="conj_and"/>
            <dependency id="split_8" t1="st_13" t2="st_8" type="nsubj"/>
            <dependency id="split_9" t1="st_11" t2="st_10" type="amod"/>
            <dependency id="split_10" t1="st_8" t2="st_11" type="prep_of"/>
            <dependency id="split_11" t1="st_13" t2="st_12" type="cop"/>
          </parse>
        </parses>
        <tokenizations>
          <tokenization tokenizer="split">
            <token POS="NN" charOffset="0-3" id="st_1" text="Mean"/>
            <token POS="NN" charOffset="5-5" id="st_2" text="T"/>
            <token POS="NN" charOffset="7-9" id="st_3" text="max"/>
            <token POS="CC" charOffset="11-13" id="st_4" text="and"/>
            <token POS="JJ" charOffset="15-18" id="st_5" text="mean"/>
            <token POS="NN" charOffset="20-25" id="st_6" text="plasma"/>
            <token POS="NN" charOffset="27-37" id="st_7" text="elimination"/>
            <token POS="NN" charOffset="39-47" id="st_8" text="half-life"/>
            <token POS="IN" charOffset="49-50" id="st_9" text="of"/>
            <token POS="JJ" charOffset="52-62" id="st_10" text="albendazole"/>
            <token POS="NN" charOffset="64-72" id="st_11" text="sulfoxide"/>
            <token POS="VBD" charOffset="74-77" id="st_12" text="were"/>
            <token POS="JJ" charOffset="79-87" id="st_13" text="unchanged"/>
            <token POS="." charOffset="88-88" id="st_14" text="."/>
          </tokenization>
        </tokenizations>
      </sentenceanalyses>
    </sentence>
    <sentence id="train.txt.d0.s1526" text="The pharmacokinetics of praziquantel were unchanged following coadministration with albendazole (400 mg).">
      <entity charOffset="24-36" id="train.txt.d0.s1526.e0" text="praziquantel" type="target"/>
      <entity charOffset="84-95" id="train.txt.d0.s1526.e1" text="albendazole" type="target"/>
      <pair e1="train.txt.d0.s1526.e0" e2="train.txt.d0.s1526.e1" id="train.txt.d0.s1526.p0" interaction="False"/>
      <sentenceanalyses>
        <parses>
          <parse parser="split_parse" tokenizer="split">
            <dependency id="split_1" t1="st_2" t2="st_1" type="det"/>
            <dependency id="split_2" t1="st_6" t2="st_2" type="nsubj"/>
            <dependency id="split_3" t1="st_2" t2="st_4" type="prep_of"/>
            <dependency id="split_4" t1="st_6" t2="st_5" type="cop"/>
            <dependency id="split_5" t1="st_6" t2="st_8" type="prep_following"/>
            <dependency id="split_6" t1="st_8" t2="st_10" type="prep_with"/>
            <dependency id="split_7" t1="st_13" t2="st_12" type="number"/>
            <dependency id="split_8" t1="st_10" t2="st_13" type="dep"/>
          </parse>
        </parses>
        <tokenizations>
          <tokenization tokenizer="split">
            <token POS="DT" charOffset="0-2" id="st_1" text="The"/>
            <token POS="NNS" charOffset="4-19" id="st_2" text="pharmacokinetics"/>
            <token POS="IN" charOffset="21-22" id="st_3" text="of"/>
            <token POS="NN" charOffset="24-35" id="st_4" text="praziquantel"/>
            <token POS="VBD" charOffset="37-40" id="st_5" text="were"/>
            <token POS="JJ" charOffset="42-50" id="st_6" text="unchanged"/>
            <token POS="VBG" charOffset="52-60" id="st_7" text="following"/>
            <token POS="NN" charOffset="62-77" id="st_8" text="coadministration"/>
            <token POS="IN" charOffset="79-82" id="st_9" text="with"/>
            <token POS="NN" charOffset="84-94" id="st_10" text="albendazole"/>
            <token POS="(" charOffset="96-96" id="st_11" text="("/>
            <token POS="CD" charOffset="97-99" id="st_12" text="400"/>
            <token POS="CD" charOffset="101-102" id="st_13" text="mg"/>
            <token POS=")" charOffset="103-103" id="st_14" text=")"/>
            <token POS="." charOffset="104-104" id="st_15" text="."/>
          </tokenization>
        </tokenizations>
      </sentenceanalyses>
    </sentence>
    <sentence id="train.txt.d0.s1527" text="Theophylline: The pharmacokinetics of theophylline (aminophylline 5.8 mg/kg infused over 20 minutes) were unchanged following a single oral dose of albendazole (400 mg) in 6 healthy subjects.">
      <entity charOffset="0-12" id="train.txt.d0.s1527.e0" text="Theophylline" type="target"/>
      <entity charOffset="38-50" id="train.txt.d0.s1527.e1" text="theophylline" type="target"/>
      <entity charOffset="52-65" id="train.txt.d0.s1527.e2" text="aminophylline" type="target"/>
      <entity charOffset="148-159" id="train.txt.d0.s1527.e3" text="albendazole" type="target"/>
      <pair e1="train.txt.d0.s1527.e0" e2="train.txt.d0.s1527.e1" id="train.txt.d0.s1527.p0" interaction="False"/>
      <pair e1="train.txt.d0.s1527.e0" e2="train.txt.d0.s1527.e2" id="train.txt.d0.s1527.p1" interaction="False"/>
      <pair e1="train.txt.d0.s1527.e0" e2="train.txt.d0.s1527.e3" id="train.txt.d0.s1527.p2" interaction="False"/>
      <pair e1="train.txt.d0.s1527.e1" e2="train.txt.d0.s1527.e2" id="train.txt.d0.s1527.p3" interaction="False"/>
      <pair e1="train.txt.d0.s1527.e1" e2="train.txt.d0.s1527.e3" id="train.txt.d0.s1527.p4" interaction="False"/>
      <pair e1="train.txt.d0.s1527.e2" e2="train.txt.d0.s1527.e3" id="train.txt.d0.s1527.p5" interaction="False"/>
      <sentenceanalyses>
        <parses>
          <parse parser="split_parse" tokenizer="split">
            <dependency id="split_1" t1="st_17" t2="st_1" type="nsubj"/>
            <dependency id="split_2" t1="st_4" t2="st_3" type="det"/>
            <dependency id="split_3" t1="st_1" t2="st_4" type="dep"/>
            <dependency id="split_4" t1="st_4" t2="st_6" type="prep_of"/>
            <dependency id="split_5" t1="st_10" t2="st_8" type="nn"/>
            <dependency id="split_6" t1="st_10" t2="st_9" type="num"/>
            <dependency id="split_7" t1="st_1" t2="st_10" type="dep"/>
            <dependency id="split_8" t1="st_10" t2="st_11" type="partmod"/>
            <dependency id="split_9" t1="st_14" t2="st_13" type="num"/>
            <dependency id="split_10" t1="st_11" t2="st_14" type="prep_over"/>
            <dependency id="split_11" t1="st_17" t2="st_16" type="cop"/>
            <dependency id="split_12" t1="st_22" t2="st_19" type="det"/>
            <dependency id="split_13" t1="st_22" t2="st_20" type="amod"/>
            <dependency id="split_14" t1="st_22" t2="st_21" type="amod"/>
            <dependency id="split_15" t1="st_17" t2="st_22" type="prep_following"/>
            <dependency id="split_16" t1="st_22" t2="st_24" type="prep_of"/>
            <dependency id="split_17" t1="st_27" t2="st_26" type="number"/>
            <dependency id="split_18" t1="st_24" t2="st_27" type="dep"/>
            <dependency id="split_19" t1="st_32" t2="st_30" type="num"/>
            <dependency id="split_20" t1="st_32" t2="st_31" type="amod"/>
            <dependency id="split_21" t1="st_24" t2="st_32" type="prep_in"/>
          </parse>
        </parses>
        <tokenizations>
          <tokenization tokenizer="split">
            <token POS="NNP" charOffset="0-11" id="st_1" text="Theophylline"/>
            <token POS=":" charOffset="12-12" id="st_2" text=":"/>
            <token POS="DT" charOffset="14-16" id="st_3" text="The"/>
            <token POS="NNS" charOffset="18-33" id="st_4" text="pharmacokinetics"/>
            <token POS="IN" charOffset="35-36" id="st_5" text="of"/>
            <token POS="NN" charOffset="38-49" id="st_6" text="theophylline"/>
            <token POS="(" charOffset="51-51" id="st_7" text="("/>
            <token POS="NN" charOffset="52-64" id="st_8" text="aminophylline"/>
            <token POS="CD" charOffset="66-68" id="st_9" text="5.8"/>
            <token POS="NN" charOffset="70-74" id="st_10" text="mg/kg"/>
            <token POS="VBN" charOffset="76-82" id="st_11" text="infused"/>
            <token POS="IN" charOffset="84-87" id="st_12" text="over"/>
            <token POS="CD" charOffset="89-90" id="st_13" text="20"/>
            <token POS="NNS" charOffset="92-98" id="st_14" text="minutes"/>
            <token POS=")" charOffset="99-99" id="st_15" text=")"/>
            <token POS="VBD" charOffset="101-104" id="st_16" text="were"/>
            <token POS="JJ" charOffset="106-114" id="st_17" text="unchanged"/>
            <token POS="VBG" charOffset="116-124" id="st_18" text="following"/>
            <token POS="DT" charOffset="126-126" id="st_19" text="a"/>
            <token POS="JJ" charOffset="128-133" id="st_20" text="single"/>
            <token POS="JJ" charOffset="135-138" id="st_21" text="oral"/>
            <token POS="NN" charOffset="140-143" id="st_22" text="dose"/>
            <token POS="IN" charOffset="145-146" id="st_23" text="of"/>
            <token POS="NN" charOffset="148-158" id="st_24" text="albendazole"/>
            <token POS="(" charOffset="160-160" id="st_25" text="("/>
            <token POS="CD" charOffset="161-163" id="st_26" text="400"/>
            <token POS="CD" charOffset="165-166" id="st_27" text="mg"/>
            <token POS=")" charOffset="167-167" id="st_28" text=")"/>
            <token POS="IN" charOffset="169-170" id="st_29" text="in"/>
            <token POS="CD" charOffset="172-172" id="st_30" text="6"/>
            <token POS="JJ" charOffset="174-180" id="st_31" text="healthy"/>
            <token POS="NNS" charOffset="182-189" id="st_32" text="subjects"/>
            <token POS="." charOffset="190-190" id="st_33" text="."/>
          </tokenization>
        </tokenizations>
      </sentenceanalyses>
    </sentence>
    <sentence id="train.txt.d0.s1528" text="Therefore, interactions could occur following concomitant administration of psychotropic drugs (e.g., narcotics, analgesics, antiemetics, sedatives, tranquilizers).">
      <entity charOffset="76-94" id="train.txt.d0.s1528.e0" text="psychotropic drugs" type="target"/>
      <entity charOffset="102-111" id="train.txt.d0.s1528.e1" text="narcotics" type="target"/>
      <entity charOffset="113-123" id="train.txt.d0.s1528.e2" text="analgesics" type="target"/>
      <entity charOffset="125-136" id="train.txt.d0.s1528.e3" text="antiemetics" type="target"/>
      <entity charOffset="138-147" id="train.txt.d0.s1528.e4" text="sedatives" type="target"/>
      <entity charOffset="149-162" id="train.txt.d0.s1528.e5" text="tranquilizers" type="target"/>
      <pair e1="train.txt.d0.s1528.e0" e2="train.txt.d0.s1528.e1" id="train.txt.d0.s1528.p0" interaction="False"/>
      <pair e1="train.txt.d0.s1528.e0" e2="train.txt.d0.s1528.e2" id="train.txt.d0.s1528.p1" interaction="False"/>
      <pair e1="train.txt.d0.s1528.e0" e2="train.txt.d0.s1528.e3" id="train.txt.d0.s1528.p2" interaction="False"/>
      <pair e1="train.txt.d0.s1528.e0" e2="train.txt.d0.s1528.e4" id="train.txt.d0.s1528.p3" interaction="False"/>
      <pair e1="train.txt.d0.s1528.e0" e2="train.txt.d0.s1528.e5" id="train.txt.d0.s1528.p4" interaction="False"/>
      <pair e1="train.txt.d0.s1528.e1" e2="train.txt.d0.s1528.e2" id="train.txt.d0.s1528.p5" interaction="False"/>
      <pair e1="train.txt.d0.s1528.e1" e2="train.txt.d0.s1528.e3" id="train.txt.d0.s1528.p6" interaction="False"/>
      <pair e1="train.txt.d0.s1528.e1" e2="train.txt.d0.s1528.e4" id="train.txt.d0.s1528.p7" interaction="False"/>
      <pair e1="train.txt.d0.s1528.e1" e2="train.txt.d0.s1528.e5" id="train.txt.d0.s1528.p8" interaction="False"/>
      <pair e1="train.txt.d0.s1528.e2" e2="train.txt.d0.s1528.e3" id="train.txt.d0.s1528.p9" interaction="False"/>
      <pair e1="train.txt.d0.s1528.e2" e2="train.txt.d0.s1528.e4" id="train.txt.d0.s1528.p10" interaction="False"/>
      <pair e1="train.txt.d0.s1528.e2" e2="train.txt.d0.s1528.e5" id="train.txt.d0.s1528.p11" interaction="False"/>
      <pair e1="train.txt.d0.s1528.e3" e2="train.txt.d0.s1528.e4" id="train.txt.d0.s1528.p12" interaction="False"/>
      <pair e1="train.txt.d0.s1528.e3" e2="train.txt.d0.s1528.e5" id="train.txt.d0.s1528.p13" interaction="False"/>
      <pair e1="train.txt.d0.s1528.e4" e2="train.txt.d0.s1528.e5" id="train.txt.d0.s1528.p14" interaction="False"/>
      <sentenceanalyses>
        <parses>
          <parse parser="split_parse" tokenizer="split">
            <dependency id="split_1" t1="st_5" t2="st_1" type="advmod"/>
            <dependency id="split_2" t1="st_5" t2="st_3" type="nsubj"/>
            <dependency id="split_3" t1="st_5" t2="st_4" type="aux"/>
            <dependency id="split_4" t1="st_8" t2="st_7" type="amod"/>
            <dependency id="split_5" t1="st_5" t2="st_8" type="prep_following"/>
            <dependency id="split_6" t1="st_11" t2="st_10" type="amod"/>
            <dependency id="split_7" t1="st_8" t2="st_11" type="prep_of"/>
            <dependency id="split_8" t1="st_11" t2="st_13" type="dep"/>
            <dependency id="split_9" t1="st_13" t2="st_15" type="appos"/>
            <dependency id="split_10" t1="st_13" t2="st_17" type="appos"/>
            <dependency id="split_11" t1="st_13" t2="st_19" type="appos"/>
            <dependency id="split_12" t1="st_13" t2="st_21" type="appos"/>
            <dependency id="split_13" t1="st_13" t2="st_23" type="appos"/>
          </parse>
        </parses>
        <tokenizations>
          <tokenization tokenizer="split">
            <token POS="RB" charOffset="0-8" id="st_1" text="Therefore"/>
            <token POS="," charOffset="9-9" id="st_2" text=","/>
            <token POS="NNS" charOffset="11-22" id="st_3" text="interactions"/>
            <token POS="MD" charOffset="24-28" id="st_4" text="could"/>
            <token POS="VB" charOffset="30-34" id="st_5" text="occur"/>
            <token POS="VBG" charOffset="36-44" id="st_6" text="following"/>
            <token POS="JJ" charOffset="46-56" id="st_7" text="concomitant"/>
            <token POS="NN" charOffset="58-71" id="st_8" text="administration"/>
            <token POS="IN" charOffset="73-74" id="st_9" text="of"/>
            <token POS="JJ" charOffset="76-87" id="st_10" text="psychotropic"/>
            <token POS="NNS" charOffset="89-93" id="st_11" text="drugs"/>
            <token POS="(" charOffset="95-95" id="st_12" text="("/>
            <token POS="NN" charOffset="96-99" id="st_13" text="e.g."/>
            <token POS="," charOffset="100-100" id="st_14" text=","/>
            <token POS="NNS" charOffset="102-110" id="st_15" text="narcotics"/>
            <token POS="," charOffset="111-111" id="st_16" text=","/>
            <token POS="NNS" charOffset="113-122" id="st_17" text="analgesics"/>
            <token POS="," charOffset="123-123" id="st_18" text=","/>
            <token POS="NNS" charOffset="125-135" id="st_19" text="antiemetics"/>
            <token POS="," charOffset="136-136" id="st_20" text=","/>
            <token POS="NNS" charOffset="138-146" id="st_21" text="sedatives"/>
            <token POS="," charOffset="147-147" id="st_22" text=","/>
            <token POS="NNS" charOffset="149-161" id="st_23" text="tranquilizers"/>
            <token POS=")" charOffset="162-162" id="st_24" text=")"/>
            <token POS="." charOffset="163-163" id="st_25" text="."/>
          </tokenization>
        </tokenizations>
      </sentenceanalyses>
    </sentence>
    <sentence id="train.txt.d0.s1529" text="The safety and efficacy of PROLEUKIN in combination with any antineoplastic agents have not been established.">
      <entity charOffset="27-36" id="train.txt.d0.s1529.e0" text="PROLEUKIN" type="target"/>
      <entity charOffset="61-82" id="train.txt.d0.s1529.e1" text="antineoplastic agents" type="target"/>
      <pair e1="train.txt.d0.s1529.e0" e2="train.txt.d0.s1529.e1" id="train.txt.d0.s1529.p0" interaction="False"/>
      <sentenceanalyses>
        <parses>
          <parse parser="split_parse" tokenizer="split">
            <dependency id="split_1" t1="st_2" t2="st_1" type="det"/>
            <dependency id="split_2" t1="st_16" t2="st_2" type="nsubjpass"/>
            <dependency id="split_3" t1="st_2" t2="st_4" type="conj_and"/>
            <dependency id="split_4" t1="st_16" t2="st_4" type="nsubjpass"/>
            <dependency id="split_5" t1="st_2" t2="st_6" type="prep_of"/>
            <dependency id="split_6" t1="st_6" t2="st_8" type="prep_in"/>
            <dependency id="split_7" t1="st_12" t2="st_10" type="det"/>
            <dependency id="split_8" t1="st_12" t2="st_11" type="amod"/>
            <dependency id="split_9" t1="st_8" t2="st_12" type="prep_with"/>
            <dependency id="split_10" t1="st_16" t2="st_13" type="aux"/>
            <dependency id="split_11" t1="st_16" t2="st_14" type="neg"/>
            <dependency id="split_12" t1="st_16" t2="st_15" type="auxpass"/>
          </parse>
        </parses>
        <tokenizations>
          <tokenization tokenizer="split">
            <token POS="DT" charOffset="0-2" id="st_1" text="The"/>
            <token POS="NN" charOffset="4-9" id="st_2" text="safety"/>
            <token POS="CC" charOffset="11-13" id="st_3" text="and"/>
            <token POS="NN" charOffset="15-22" id="st_4" text="efficacy"/>
            <token POS="IN" charOffset="24-25" id="st_5" text="of"/>
            <token POS="NNP" charOffset="27-35" id="st_6" text="PROLEUKIN"/>
            <token POS="IN" charOffset="37-38" id="st_7" text="in"/>
            <token POS="NN" charOffset="40-50" id="st_8" text="combination"/>
            <token POS="IN" charOffset="52-55" id="st_9" text="with"/>
            <token POS="DT" charOffset="57-59" id="st_10" text="any"/>
            <token POS="JJ" charOffset="61-74" id="st_11" text="antineoplastic"/>
            <token POS="NNS" charOffset="76-81" id="st_12" text="agents"/>
            <token POS="VBP" charOffset="83-86" id="st_13" text="have"/>
            <token POS="RB" charOffset="88-90" id="st_14" text="not"/>
            <token POS="VBN" charOffset="92-95" id="st_15" text="been"/>
            <token POS="VBN" charOffset="97-107" id="st_16" text="established"/>
            <token POS="." charOffset="108-108" id="st_17" text="."/>
          </tokenization>
        </tokenizations>
      </sentenceanalyses>
    </sentence>
    <sentence id="train.txt.d0.s1530" text="Because many drugs are excreted in human milk, and because there exists the potential for serious adverse reactions in nursing infants from AMEVIVE?, a decision should be made whether to discontinue nursing while taking the drug or to discontinue the use of the drug, taking into account the importance of the drug to the mother.">
      <entity charOffset="13-18" id="train.txt.d0.s1530.e0" text="drugs" type="target"/>
      <entity charOffset="224-228" id="train.txt.d0.s1530.e1" text="drug" type="target"/>
      <entity charOffset="262-266" id="train.txt.d0.s1530.e2" text="drug" type="target"/>
      <entity charOffset="310-314" id="train.txt.d0.s1530.e3" text="drug" type="target"/>
      <pair e1="train.txt.d0.s1530.e0" e2="train.txt.d0.s1530.e1" id="train.txt.d0.s1530.p0" interaction="False"/>
      <pair e1="train.txt.d0.s1530.e0" e2="train.txt.d0.s1530.e2" id="train.txt.d0.s1530.p1" interaction="False"/>
      <pair e1="train.txt.d0.s1530.e0" e2="train.txt.d0.s1530.e3" id="train.txt.d0.s1530.p2" interaction="False"/>
      <pair e1="train.txt.d0.s1530.e1" e2="train.txt.d0.s1530.e2" id="train.txt.d0.s1530.p3" interaction="False"/>
      <pair e1="train.txt.d0.s1530.e1" e2="train.txt.d0.s1530.e3" id="train.txt.d0.s1530.p4" interaction="False"/>
      <pair e1="train.txt.d0.s1530.e2" e2="train.txt.d0.s1530.e3" id="train.txt.d0.s1530.p5" interaction="False"/>
      <sentenceanalyses>
        <parses>
          <parse parser="split_parse" tokenizer="split">
            <dependency id="split_1" t1="st_5" t2="st_1" type="mark"/>
            <dependency id="split_2" t1="st_3" t2="st_2" type="amod"/>
            <dependency id="split_3" t1="st_5" t2="st_3" type="nsubjpass"/>
            <dependency id="split_4" t1="st_5" t2="st_4" type="auxpass"/>
            <dependency id="split_5" t1="st_31" t2="st_5" type="dep"/>
            <dependency id="split_6" t1="st_8" t2="st_7" type="amod"/>
            <dependency id="split_7" t1="st_5" t2="st_8" type="prep_in"/>
            <dependency id="split_8" t1="st_13" t2="st_11" type="mark"/>
            <dependency id="split_9" t1="st_13" t2="st_12" type="expl"/>
            <dependency id="split_10" t1="st_5" t2="st_13" type="conj_and"/>
            <dependency id="split_11" t1="st_31" t2="st_13" type="dep"/>
            <dependency id="split_12" t1="st_15" t2="st_14" type="det"/>
            <dependency id="split_13" t1="st_13" t2="st_15" type="dobj"/>
            <dependency id="split_14" t1="st_13" t2="st_15" type="nsubj"/>
            <dependency id="split_15" t1="st_19" t2="st_17" type="amod"/>
            <dependency id="split_16" t1="st_19" t2="st_18" type="amod"/>
            <dependency id="split_17" t1="st_15" t2="st_19" type="prep_for"/>
            <dependency id="split_18" t1="st_22" t2="st_21" type="nn"/>
            <dependency id="split_19" t1="st_19" t2="st_22" type="prep_in"/>
            <dependency id="split_20" t1="st_13" t2="st_24" type="prep_from"/>
            <dependency id="split_21" t1="st_28" t2="st_27" type="det"/>
            <dependency id="split_22" t1="st_31" t2="st_28" type="nsubjpass"/>
            <dependency id="split_23" t1="st_31" t2="st_29" type="aux"/>
            <dependency id="split_24" t1="st_31" t2="st_30" type="auxpass"/>
            <dependency id="split_25" t1="st_34" t2="st_32" type="complm"/>
            <dependency id="split_26" t1="st_34" t2="st_33" type="aux"/>
            <dependency id="split_27" t1="st_31" t2="st_34" type="ccomp"/>
            <dependency id="split_28" t1="st_34" t2="st_35" type="xcomp"/>
            <dependency id="split_29" t1="st_37" t2="st_36" type="mark"/>
            <dependency id="split_30" t1="st_35" t2="st_37" type="advcl"/>
            <dependency id="split_31" t1="st_39" t2="st_38" type="det"/>
            <dependency id="split_32" t1="st_37" t2="st_39" type="dobj"/>
            <dependency id="split_33" t1="st_42" t2="st_41" type="aux"/>
            <dependency id="split_34" t1="st_35" t2="st_42" type="advcl"/>
            <dependency id="split_35" t1="st_37" t2="st_42" type="conj_or"/>
            <dependency id="split_36" t1="st_44" t2="st_43" type="det"/>
            <dependency id="split_37" t1="st_42" t2="st_44" type="dobj"/>
            <dependency id="split_38" t1="st_47" t2="st_46" type="det"/>
            <dependency id="split_39" t1="st_44" t2="st_47" type="prep_of"/>
            <dependency id="split_40" t1="st_42" t2="st_49" type="xcomp"/>
            <dependency id="split_41" t1="st_49" t2="st_51" type="prep_into"/>
            <dependency id="split_42" t1="st_53" t2="st_52" type="det"/>
            <dependency id="split_43" t1="st_49" t2="st_53" type="dobj"/>
            <dependency id="split_44" t1="st_56" t2="st_55" type="det"/>
            <dependency id="split_45" t1="st_53" t2="st_56" type="prep_of"/>
            <dependency id="split_46" t1="st_59" t2="st_58" type="det"/>
            <dependency id="split_47" t1="st_56" t2="st_59" type="prep_to"/>
          </parse>
        </parses>
        <tokenizations>
          <tokenization tokenizer="split">
            <token POS="IN" charOffset="0-6" id="st_1" text="Because"/>
            <token POS="JJ" charOffset="8-11" id="st_2" text="many"/>
            <token POS="NNS" charOffset="13-17" id="st_3" text="drugs"/>
            <token POS="VBP" charOffset="19-21" id="st_4" text="are"/>
            <token POS="VBN" charOffset="23-30" id="st_5" text="excreted"/>
            <token POS="IN" charOffset="32-33" id="st_6" text="in"/>
            <token POS="JJ" charOffset="35-39" id="st_7" text="human"/>
            <token POS="NN" charOffset="41-44" id="st_8" text="milk"/>
            <token POS="," charOffset="45-45" id="st_9" text=","/>
            <token POS="CC" charOffset="47-49" id="st_10" text="and"/>
            <token POS="IN" charOffset="51-57" id="st_11" text="because"/>
            <token POS="EX" charOffset="59-63" id="st_12" text="there"/>
            <token POS="VBZ" charOffset="65-70" id="st_13" text="exists"/>
            <token POS="DT" charOffset="72-74" id="st_14" text="the"/>
            <token POS="NN" charOffset="76-84" id="st_15" text="potential"/>
            <token POS="IN" charOffset="86-88" id="st_16" text="for"/>
            <token POS="JJ" charOffset="90-96" id="st_17" text="serious"/>
            <token POS="JJ" charOffset="98-104" id="st_18" text="adverse"/>
            <token POS="NNS" charOffset="106-114" id="st_19" text="reactions"/>
            <token POS="IN" charOffset="116-117" id="st_20" text="in"/>
            <token POS="NN" charOffset="119-125" id="st_21" text="nursing"/>
            <token POS="NNS" charOffset="127-133" id="st_22" text="infants"/>
            <token POS="IN" charOffset="135-138" id="st_23" text="from"/>
            <token POS="NNP" charOffset="140-146" id="st_24" text="AMEVIVE"/>
            <token POS="." charOffset="147-147" id="st_25" text="?"/>
            <token POS="," charOffset="148-148" id="st_26" text=","/>
            <token POS="DT" charOffset="150-150" id="st_27" text="a"/>
            <token POS="NN" charOffset="152-159" id="st_28" text="decision"/>
            <token POS="MD" charOffset="161-166" id="st_29" text="should"/>
            <token POS="VB" charOffset="168-169" id="st_30" text="be"/>
            <token POS="VBN" charOffset="171-174" id="st_31" text="made"/>
            <token POS="IN" charOffset="176-182" id="st_32" text="whether"/>
            <token POS="TO" charOffset="184-185" id="st_33" text="to"/>
            <token POS="VB" charOffset="187-197" id="st_34" text="discontinue"/>
            <token POS="VBG" charOffset="199-205" id="st_35" text="nursing"/>
            <token POS="IN" charOffset="207-211" id="st_36" text="while"/>
            <token POS="VBG" charOffset="213-218" id="st_37" text="taking"/>
            <token POS="DT" charOffset="220-222" id="st_38" text="the"/>
            <token POS="NN" charOffset="224-227" id="st_39" text="drug"/>
            <token POS="CC" charOffset="229-230" id="st_40" text="or"/>
            <token POS="TO" charOffset="232-233" id="st_41" text="to"/>
            <token POS="VB" charOffset="235-245" id="st_42" text="discontinue"/>
            <token POS="DT" charOffset="247-249" id="st_43" text="the"/>
            <token POS="NN" charOffset="251-253" id="st_44" text="use"/>
            <token POS="IN" charOffset="255-256" id="st_45" text="of"/>
            <token POS="DT" charOffset="258-260" id="st_46" text="the"/>
            <token POS="NN" charOffset="262-265" id="st_47" text="drug"/>
            <token POS="," charOffset="266-266" id="st_48" text=","/>
            <token POS="VBG" charOffset="268-273" id="st_49" text="taking"/>
            <token POS="IN" charOffset="275-278" id="st_50" text="into"/>
            <token POS="NN" charOffset="280-286" id="st_51" text="account"/>
            <token POS="DT" charOffset="288-290" id="st_52" text="the"/>
            <token POS="NN" charOffset="292-301" id="st_53" text="importance"/>
            <token POS="IN" charOffset="303-304" id="st_54" text="of"/>
            <token POS="DT" charOffset="306-308" id="st_55" text="the"/>
            <token POS="NN" charOffset="310-313" id="st_56" text="drug"/>
            <token POS="TO" charOffset="315-316" id="st_57" text="to"/>
            <token POS="DT" charOffset="318-320" id="st_58" text="the"/>
            <token POS="NN" charOffset="322-327" id="st_59" text="mother"/>
            <token POS="." charOffset="328-328" id="st_60" text="."/>
          </tokenization>
        </tokenizations>
      </sentenceanalyses>
    </sentence>
    <sentence id="train.txt.d0.s1531" text="Therefore smaller ALFENTA doses will be required with prolonged administration and the duration of action of ALFENTA my be extended.">
      <entity charOffset="18-25" id="train.txt.d0.s1531.e0" text="ALFENTA" type="target"/>
      <entity charOffset="109-116" id="train.txt.d0.s1531.e1" text="ALFENTA" type="target"/>
      <pair e1="train.txt.d0.s1531.e0" e2="train.txt.d0.s1531.e1" id="train.txt.d0.s1531.p0" interaction="False"/>
      <sentenceanalyses>
        <parses>
          <parse parser="split_parse" tokenizer="split">
            <dependency id="split_1" t1="st_7" t2="st_1" type="advmod"/>
            <dependency id="split_2" t1="st_4" t2="st_2" type="amod"/>
            <dependency id="split_3" t1="st_4" t2="st_3" type="nn"/>
            <dependency id="split_4" t1="st_7" t2="st_4" type="nsubjpass"/>
            <dependency id="split_5" t1="st_7" t2="st_5" type="aux"/>
            <dependency id="split_6" t1="st_7" t2="st_6" type="auxpass"/>
            <dependency id="split_7" t1="st_10" t2="st_9" type="amod"/>
            <dependency id="split_8" t1="st_7" t2="st_10" type="prep_with"/>
            <dependency id="split_9" t1="st_13" t2="st_12" type="det"/>
            <dependency id="split_10" t1="st_7" t2="st_13" type="prep_with"/>
            <dependency id="split_11" t1="st_10" t2="st_13" type="conj_and"/>
            <dependency id="split_12" t1="st_13" t2="st_15" type="prep_of"/>
            <dependency id="split_13" t1="st_13" t2="st_17" type="prep_of"/>
            <dependency id="split_14" t1="st_20" t2="st_18" type="nsubjpass"/>
            <dependency id="split_15" t1="st_20" t2="st_19" type="auxpass"/>
            <dependency id="split_16" t1="st_13" t2="st_20" type="rcmod"/>
          </parse>
        </parses>
        <tokenizations>
          <tokenization tokenizer="split">
            <token POS="RB" charOffset="0-8" id="st_1" text="Therefore"/>
            <token POS="JJR" charOffset="10-16" id="st_2" text="smaller"/>
            <token POS="NN" charOffset="18-24" id="st_3" text="ALFENTA"/>
            <token POS="NNS" charOffset="26-30" id="st_4" text="doses"/>
            <token POS="MD" charOffset="32-35" id="st_5" text="will"/>
            <token POS="VB" charOffset="37-38" id="st_6" text="be"/>
            <token POS="VBN" charOffset="40-47" id="st_7" text="required"/>
            <token POS="IN" charOffset="49-52" id="st_8" text="with"/>
            <token POS="VBN" charOffset="54-62" id="st_9" text="prolonged"/>
            <token POS="NN" charOffset="64-77" id="st_10" text="administration"/>
            <token POS="CC" charOffset="79-81" id="st_11" text="and"/>
            <token POS="DT" charOffset="83-85" id="st_12" text="the"/>
            <token POS="NN" charOffset="87-94" id="st_13" text="duration"/>
            <token POS="IN" charOffset="96-97" id="st_14" text="of"/>
            <token POS="NN" charOffset="99-104" id="st_15" text="action"/>
            <token POS="IN" charOffset="106-107" id="st_16" text="of"/>
            <token POS="NNP" charOffset="109-115" id="st_17" text="ALFENTA"/>
            <token POS="PRP$" charOffset="117-118" id="st_18" text="my"/>
            <token POS="VB" charOffset="120-121" id="st_19" text="be"/>
            <token POS="VBN" charOffset="123-130" id="st_20" text="extended"/>
            <token POS="." charOffset="131-131" id="st_21" text="."/>
          </tokenization>
        </tokenizations>
      </sentenceanalyses>
    </sentence>
    <sentence id="train.txt.d0.s1532" text="Drug-Drug Interactions: The pharmacokinetic and pharmacodynamic interactions between UROXATRAL and other alpha-blockers have not been determined.">
      <entity charOffset="85-94" id="train.txt.d0.s1532.e0" text="UROXATRAL" type="target"/>
      <entity charOffset="105-120" id="train.txt.d0.s1532.e1" text="alpha-blockers " type="target"/>
      <pair e1="train.txt.d0.s1532.e0" e2="train.txt.d0.s1532.e1" id="train.txt.d0.s1532.p0" interaction="False"/>
      <sentenceanalyses>
        <parses>
          <parse parser="split_parse" tokenizer="split">
            <dependency id="split_1" t1="st_2" t2="st_1" type="amod"/>
            <dependency id="split_2" t1="st_17" t2="st_2" type="dep"/>
            <dependency id="split_3" t1="st_8" t2="st_4" type="det"/>
            <dependency id="split_4" t1="st_8" t2="st_5" type="amod"/>
            <dependency id="split_5" t1="st_5" t2="st_7" type="conj_and"/>
            <dependency id="split_6" t1="st_8" t2="st_7" type="amod"/>
            <dependency id="split_7" t1="st_17" t2="st_8" type="nsubjpass"/>
            <dependency id="split_8" t1="st_13" t2="st_10" type="amod"/>
            <dependency id="split_9" t1="st_10" t2="st_12" type="conj_and"/>
            <dependency id="split_10" t1="st_13" t2="st_12" type="amod"/>
            <dependency id="split_11" t1="st_8" t2="st_13" type="prep_between"/>
            <dependency id="split_12" t1="st_17" t2="st_14" type="aux"/>
            <dependency id="split_13" t1="st_17" t2="st_15" type="neg"/>
            <dependency id="split_14" t1="st_17" t2="st_16" type="auxpass"/>
          </parse>
        </parses>
        <tokenizations>
          <tokenization tokenizer="split">
            <token POS="JJ" charOffset="0-8" id="st_1" text="Drug-Drug"/>
            <token POS="NNS" charOffset="10-21" id="st_2" text="Interactions"/>
            <token POS=":" charOffset="22-22" id="st_3" text=":"/>
            <token POS="DT" charOffset="24-26" id="st_4" text="The"/>
            <token POS="JJ" charOffset="28-42" id="st_5" text="pharmacokinetic"/>
            <token POS="CC" charOffset="44-46" id="st_6" text="and"/>
            <token POS="JJ" charOffset="48-62" id="st_7" text="pharmacodynamic"/>
            <token POS="NNS" charOffset="64-75" id="st_8" text="interactions"/>
            <token POS="IN" charOffset="77-83" id="st_9" text="between"/>
            <token POS="JJ" charOffset="85-93" id="st_10" text="UROXATRAL"/>
            <token POS="CC" charOffset="95-97" id="st_11" text="and"/>
            <token POS="JJ" charOffset="99-103" id="st_12" text="other"/>
            <token POS="NNS" charOffset="105-118" id="st_13" text="alpha-blockers"/>
            <token POS="VBP" charOffset="120-123" id="st_14" text="have"/>
            <token POS="RB" charOffset="125-127" id="st_15" text="not"/>
            <token POS="VBN" charOffset="129-132" id="st_16" text="been"/>
            <token POS="VBN" charOffset="134-143" id="st_17" text="determined"/>
            <token POS="." charOffset="144-144" id="st_18" text="."/>
          </tokenization>
        </tokenizations>
      </sentenceanalyses>
    </sentence>
    <sentence id="train.txt.d0.s1533" text="Co-administration of lovastatin, atenolol, warfarin, furosemide, digoxin, celecoxib, hydrochlorothiazide, ramapril, valsartan, metformin and amlodipine did not result in clinically significant increases in aliskiren exposure.">
      <entity charOffset="21-31" id="train.txt.d0.s1533.e0" text="lovastatin" type="target"/>
      <entity charOffset="33-41" id="train.txt.d0.s1533.e1" text="atenolol" type="target"/>
      <entity charOffset="43-51" id="train.txt.d0.s1533.e2" text="warfarin" type="target"/>
      <entity charOffset="53-63" id="train.txt.d0.s1533.e3" text="furosemide" type="target"/>
      <entity charOffset="65-72" id="train.txt.d0.s1533.e4" text="digoxin" type="target"/>
      <entity charOffset="74-83" id="train.txt.d0.s1533.e5" text="celecoxib" type="target"/>
      <entity charOffset="85-104" id="train.txt.d0.s1533.e6" text="hydrochlorothiazide" type="target"/>
      <entity charOffset="116-125" id="train.txt.d0.s1533.e7" text="valsartan" type="target"/>
      <entity charOffset="127-136" id="train.txt.d0.s1533.e8" text="metformin" type="target"/>
      <entity charOffset="141-151" id="train.txt.d0.s1533.e9" text="amlodipine" type="target"/>
      <entity charOffset="206-215" id="train.txt.d0.s1533.e10" text="aliskiren" type="target"/>
      <pair e1="train.txt.d0.s1533.e0" e2="train.txt.d0.s1533.e1" id="train.txt.d0.s1533.p0" interaction="False"/>
      <pair e1="train.txt.d0.s1533.e0" e2="train.txt.d0.s1533.e2" id="train.txt.d0.s1533.p1" interaction="False"/>
      <pair e1="train.txt.d0.s1533.e0" e2="train.txt.d0.s1533.e3" id="train.txt.d0.s1533.p2" interaction="False"/>
      <pair e1="train.txt.d0.s1533.e0" e2="train.txt.d0.s1533.e4" id="train.txt.d0.s1533.p3" interaction="False"/>
      <pair e1="train.txt.d0.s1533.e0" e2="train.txt.d0.s1533.e5" id="train.txt.d0.s1533.p4" interaction="False"/>
      <pair e1="train.txt.d0.s1533.e0" e2="train.txt.d0.s1533.e6" id="train.txt.d0.s1533.p5" interaction="False"/>
      <pair e1="train.txt.d0.s1533.e0" e2="train.txt.d0.s1533.e7" id="train.txt.d0.s1533.p6" interaction="False"/>
      <pair e1="train.txt.d0.s1533.e0" e2="train.txt.d0.s1533.e8" id="train.txt.d0.s1533.p7" interaction="False"/>
      <pair e1="train.txt.d0.s1533.e0" e2="train.txt.d0.s1533.e9" id="train.txt.d0.s1533.p8" interaction="False"/>
      <pair e1="train.txt.d0.s1533.e0" e2="train.txt.d0.s1533.e10" id="train.txt.d0.s1533.p9" interaction="False"/>
      <pair e1="train.txt.d0.s1533.e1" e2="train.txt.d0.s1533.e2" id="train.txt.d0.s1533.p10" interaction="False"/>
      <pair e1="train.txt.d0.s1533.e1" e2="train.txt.d0.s1533.e3" id="train.txt.d0.s1533.p11" interaction="False"/>
      <pair e1="train.txt.d0.s1533.e1" e2="train.txt.d0.s1533.e4" id="train.txt.d0.s1533.p12" interaction="False"/>
      <pair e1="train.txt.d0.s1533.e1" e2="train.txt.d0.s1533.e5" id="train.txt.d0.s1533.p13" interaction="False"/>
      <pair e1="train.txt.d0.s1533.e1" e2="train.txt.d0.s1533.e6" id="train.txt.d0.s1533.p14" interaction="False"/>
      <pair e1="train.txt.d0.s1533.e1" e2="train.txt.d0.s1533.e7" id="train.txt.d0.s1533.p15" interaction="False"/>
      <pair e1="train.txt.d0.s1533.e1" e2="train.txt.d0.s1533.e8" id="train.txt.d0.s1533.p16" interaction="False"/>
      <pair e1="train.txt.d0.s1533.e1" e2="train.txt.d0.s1533.e9" id="train.txt.d0.s1533.p17" interaction="False"/>
      <pair e1="train.txt.d0.s1533.e1" e2="train.txt.d0.s1533.e10" id="train.txt.d0.s1533.p18" interaction="False"/>
      <pair e1="train.txt.d0.s1533.e2" e2="train.txt.d0.s1533.e3" id="train.txt.d0.s1533.p19" interaction="False"/>
      <pair e1="train.txt.d0.s1533.e2" e2="train.txt.d0.s1533.e4" id="train.txt.d0.s1533.p20" interaction="False"/>
      <pair e1="train.txt.d0.s1533.e2" e2="train.txt.d0.s1533.e5" id="train.txt.d0.s1533.p21" interaction="False"/>
      <pair e1="train.txt.d0.s1533.e2" e2="train.txt.d0.s1533.e6" id="train.txt.d0.s1533.p22" interaction="False"/>
      <pair e1="train.txt.d0.s1533.e2" e2="train.txt.d0.s1533.e7" id="train.txt.d0.s1533.p23" interaction="False"/>
      <pair e1="train.txt.d0.s1533.e2" e2="train.txt.d0.s1533.e8" id="train.txt.d0.s1533.p24" interaction="False"/>
      <pair e1="train.txt.d0.s1533.e2" e2="train.txt.d0.s1533.e9" id="train.txt.d0.s1533.p25" interaction="False"/>
      <pair e1="train.txt.d0.s1533.e2" e2="train.txt.d0.s1533.e10" id="train.txt.d0.s1533.p26" interaction="False"/>
      <pair e1="train.txt.d0.s1533.e3" e2="train.txt.d0.s1533.e4" id="train.txt.d0.s1533.p27" interaction="False"/>
      <pair e1="train.txt.d0.s1533.e3" e2="train.txt.d0.s1533.e5" id="train.txt.d0.s1533.p28" interaction="False"/>
      <pair e1="train.txt.d0.s1533.e3" e2="train.txt.d0.s1533.e6" id="train.txt.d0.s1533.p29" interaction="False"/>
      <pair e1="train.txt.d0.s1533.e3" e2="train.txt.d0.s1533.e7" id="train.txt.d0.s1533.p30" interaction="False"/>
      <pair e1="train.txt.d0.s1533.e3" e2="train.txt.d0.s1533.e8" id="train.txt.d0.s1533.p31" interaction="False"/>
      <pair e1="train.txt.d0.s1533.e3" e2="train.txt.d0.s1533.e9" id="train.txt.d0.s1533.p32" interaction="False"/>
      <pair e1="train.txt.d0.s1533.e3" e2="train.txt.d0.s1533.e10" id="train.txt.d0.s1533.p33" interaction="False"/>
      <pair e1="train.txt.d0.s1533.e4" e2="train.txt.d0.s1533.e5" id="train.txt.d0.s1533.p34" interaction="False"/>
      <pair e1="train.txt.d0.s1533.e4" e2="train.txt.d0.s1533.e6" id="train.txt.d0.s1533.p35" interaction="False"/>
      <pair e1="train.txt.d0.s1533.e4" e2="train.txt.d0.s1533.e7" id="train.txt.d0.s1533.p36" interaction="False"/>
      <pair e1="train.txt.d0.s1533.e4" e2="train.txt.d0.s1533.e8" id="train.txt.d0.s1533.p37" interaction="False"/>
      <pair e1="train.txt.d0.s1533.e4" e2="train.txt.d0.s1533.e9" id="train.txt.d0.s1533.p38" interaction="False"/>
      <pair e1="train.txt.d0.s1533.e4" e2="train.txt.d0.s1533.e10" id="train.txt.d0.s1533.p39" interaction="False"/>
      <pair e1="train.txt.d0.s1533.e5" e2="train.txt.d0.s1533.e6" id="train.txt.d0.s1533.p40" interaction="False"/>
      <pair e1="train.txt.d0.s1533.e5" e2="train.txt.d0.s1533.e7" id="train.txt.d0.s1533.p41" interaction="False"/>
      <pair e1="train.txt.d0.s1533.e5" e2="train.txt.d0.s1533.e8" id="train.txt.d0.s1533.p42" interaction="False"/>
      <pair e1="train.txt.d0.s1533.e5" e2="train.txt.d0.s1533.e9" id="train.txt.d0.s1533.p43" interaction="False"/>
      <pair e1="train.txt.d0.s1533.e5" e2="train.txt.d0.s1533.e10" id="train.txt.d0.s1533.p44" interaction="False"/>
      <pair e1="train.txt.d0.s1533.e6" e2="train.txt.d0.s1533.e7" id="train.txt.d0.s1533.p45" interaction="False"/>
      <pair e1="train.txt.d0.s1533.e6" e2="train.txt.d0.s1533.e8" id="train.txt.d0.s1533.p46" interaction="False"/>
      <pair e1="train.txt.d0.s1533.e6" e2="train.txt.d0.s1533.e9" id="train.txt.d0.s1533.p47" interaction="False"/>
      <pair e1="train.txt.d0.s1533.e6" e2="train.txt.d0.s1533.e10" id="train.txt.d0.s1533.p48" interaction="False"/>
      <pair e1="train.txt.d0.s1533.e7" e2="train.txt.d0.s1533.e8" id="train.txt.d0.s1533.p49" interaction="False"/>
      <pair e1="train.txt.d0.s1533.e7" e2="train.txt.d0.s1533.e9" id="train.txt.d0.s1533.p50" interaction="False"/>
      <pair e1="train.txt.d0.s1533.e7" e2="train.txt.d0.s1533.e10" id="train.txt.d0.s1533.p51" interaction="False"/>
      <pair e1="train.txt.d0.s1533.e8" e2="train.txt.d0.s1533.e9" id="train.txt.d0.s1533.p52" interaction="False"/>
      <pair e1="train.txt.d0.s1533.e8" e2="train.txt.d0.s1533.e10" id="train.txt.d0.s1533.p53" interaction="False"/>
      <pair e1="train.txt.d0.s1533.e9" e2="train.txt.d0.s1533.e10" id="train.txt.d0.s1533.p54" interaction="False"/>
      <sentenceanalyses>
        <parses>
          <parse parser="split_parse" tokenizer="split">
            <dependency id="split_1" t1="st_26" t2="st_1" type="nsubj"/>
            <dependency id="split_2" t1="st_1" t2="st_3" type="prep_of"/>
            <dependency id="split_3" t1="st_1" t2="st_5" type="prep_of"/>
            <dependency id="split_4" t1="st_3" t2="st_5" type="conj_and"/>
            <dependency id="split_5" t1="st_1" t2="st_7" type="prep_of"/>
            <dependency id="split_6" t1="st_3" t2="st_7" type="conj_and"/>
            <dependency id="split_7" t1="st_1" t2="st_9" type="prep_of"/>
            <dependency id="split_8" t1="st_3" t2="st_9" type="conj_and"/>
            <dependency id="split_9" t1="st_1" t2="st_11" type="prep_of"/>
            <dependency id="split_10" t1="st_3" t2="st_11" type="conj_and"/>
            <dependency id="split_11" t1="st_1" t2="st_13" type="prep_of"/>
            <dependency id="split_12" t1="st_3" t2="st_13" type="conj_and"/>
            <dependency id="split_13" t1="st_1" t2="st_15" type="prep_of"/>
            <dependency id="split_14" t1="st_3" t2="st_15" type="conj_and"/>
            <dependency id="split_15" t1="st_1" t2="st_17" type="prep_of"/>
            <dependency id="split_16" t1="st_3" t2="st_17" type="conj_and"/>
            <dependency id="split_17" t1="st_1" t2="st_19" type="prep_of"/>
            <dependency id="split_18" t1="st_3" t2="st_19" type="conj_and"/>
            <dependency id="split_19" t1="st_1" t2="st_21" type="prep_of"/>
            <dependency id="split_20" t1="st_3" t2="st_21" type="conj_and"/>
            <dependency id="split_21" t1="st_1" t2="st_23" type="prep_of"/>
            <dependency id="split_22" t1="st_3" t2="st_23" type="conj_and"/>
            <dependency id="split_23" t1="st_26" t2="st_24" type="aux"/>
            <dependency id="split_24" t1="st_26" t2="st_25" type="neg"/>
            <dependency id="split_25" t1="st_29" t2="st_28" type="advmod"/>
            <dependency id="split_26" t1="st_30" t2="st_29" type="amod"/>
            <dependency id="split_27" t1="st_26" t2="st_30" type="prep_in"/>
            <dependency id="split_28" t1="st_33" t2="st_32" type="nn"/>
            <dependency id="split_29" t1="st_30" t2="st_33" type="prep_in"/>
          </parse>
        </parses>
        <tokenizations>
          <tokenization tokenizer="split">
            <token POS="NNP" charOffset="0-16" id="st_1" text="Co-administration"/>
            <token POS="IN" charOffset="18-19" id="st_2" text="of"/>
            <token POS="JJ" charOffset="21-30" id="st_3" text="lovastatin"/>
            <token POS="," charOffset="31-31" id="st_4" text=","/>
            <token POS="JJ" charOffset="33-40" id="st_5" text="atenolol"/>
            <token POS="," charOffset="41-41" id="st_6" text=","/>
            <token POS="JJ" charOffset="43-50" id="st_7" text="warfarin"/>
            <token POS="," charOffset="51-51" id="st_8" text=","/>
            <token POS="JJ" charOffset="53-62" id="st_9" text="furosemide"/>
            <token POS="," charOffset="63-63" id="st_10" text=","/>
            <token POS="JJ" charOffset="65-71" id="st_11" text="digoxin"/>
            <token POS="," charOffset="72-72" id="st_12" text=","/>
            <token POS="JJ" charOffset="74-82" id="st_13" text="celecoxib"/>
            <token POS="," charOffset="83-83" id="st_14" text=","/>
            <token POS="JJ" charOffset="85-103" id="st_15" text="hydrochlorothiazide"/>
            <token POS="," charOffset="104-104" id="st_16" text=","/>
            <token POS="JJ" charOffset="106-113" id="st_17" text="ramapril"/>
            <token POS="," charOffset="114-114" id="st_18" text=","/>
            <token POS="JJ" charOffset="116-124" id="st_19" text="valsartan"/>
            <token POS="," charOffset="125-125" id="st_20" text=","/>
            <token POS="JJ" charOffset="127-135" id="st_21" text="metformin"/>
            <token POS="CC" charOffset="137-139" id="st_22" text="and"/>
            <token POS="JJ" charOffset="141-150" id="st_23" text="amlodipine"/>
            <token POS="VBD" charOffset="152-154" id="st_24" text="did"/>
            <token POS="RB" charOffset="156-158" id="st_25" text="not"/>
            <token POS="VB" charOffset="160-165" id="st_26" text="result"/>
            <token POS="IN" charOffset="167-168" id="st_27" text="in"/>
            <token POS="RB" charOffset="170-179" id="st_28" text="clinically"/>
            <token POS="JJ" charOffset="181-191" id="st_29" text="significant"/>
            <token POS="NNS" charOffset="193-201" id="st_30" text="increases"/>
            <token POS="IN" charOffset="203-204" id="st_31" text="in"/>
            <token POS="NN" charOffset="206-214" id="st_32" text="aliskiren"/>
            <token POS="NN" charOffset="216-223" id="st_33" text="exposure"/>
            <token POS="." charOffset="224-224" id="st_34" text="."/>
          </tokenization>
        </tokenizations>
      </sentenceanalyses>
    </sentence>
    <sentence id="train.txt.d0.s1534" text="Effects of Aliskiren on Other Drugs Aliskiren does not inhibit the CYP450 isoenzymes (CYP1A2, 2C8, 2C9, 2C19, 2D6, 2E1, and CYP 3A) or induce CYP 3A4.">
      <entity charOffset="11-20" id="train.txt.d0.s1534.e0" text="Aliskiren" type="target"/>
      <entity charOffset="30-35" id="train.txt.d0.s1534.e1" text="Drugs" type="target"/>
      <entity charOffset="74-84" id="train.txt.d0.s1534.e2" text="isoenzymes" type="target"/>
      <entity charOffset="86-92" id="train.txt.d0.s1534.e3" text="CYP1A2" type="target"/>
      <entity charOffset="124-127" id="train.txt.d0.s1534.e4" text="CYP" type="target"/>
      <entity charOffset="142-145" id="train.txt.d0.s1534.e5" text="CYP" type="target"/>
      <pair e1="train.txt.d0.s1534.e0" e2="train.txt.d0.s1534.e1" id="train.txt.d0.s1534.p0" interaction="False"/>
      <pair e1="train.txt.d0.s1534.e0" e2="train.txt.d0.s1534.e2" id="train.txt.d0.s1534.p1" interaction="False"/>
      <pair e1="train.txt.d0.s1534.e0" e2="train.txt.d0.s1534.e3" id="train.txt.d0.s1534.p2" interaction="False"/>
      <pair e1="train.txt.d0.s1534.e0" e2="train.txt.d0.s1534.e4" id="train.txt.d0.s1534.p3" interaction="False"/>
      <pair e1="train.txt.d0.s1534.e0" e2="train.txt.d0.s1534.e5" id="train.txt.d0.s1534.p4" interaction="False"/>
      <pair e1="train.txt.d0.s1534.e1" e2="train.txt.d0.s1534.e2" id="train.txt.d0.s1534.p5" interaction="False"/>
      <pair e1="train.txt.d0.s1534.e1" e2="train.txt.d0.s1534.e3" id="train.txt.d0.s1534.p6" interaction="False"/>
      <pair e1="train.txt.d0.s1534.e1" e2="train.txt.d0.s1534.e4" id="train.txt.d0.s1534.p7" interaction="False"/>
      <pair e1="train.txt.d0.s1534.e1" e2="train.txt.d0.s1534.e5" id="train.txt.d0.s1534.p8" interaction="False"/>
      <pair e1="train.txt.d0.s1534.e2" e2="train.txt.d0.s1534.e3" id="train.txt.d0.s1534.p9" interaction="False"/>
      <pair e1="train.txt.d0.s1534.e2" e2="train.txt.d0.s1534.e4" id="train.txt.d0.s1534.p10" interaction="False"/>
      <pair e1="train.txt.d0.s1534.e2" e2="train.txt.d0.s1534.e5" id="train.txt.d0.s1534.p11" interaction="False"/>
      <pair e1="train.txt.d0.s1534.e3" e2="train.txt.d0.s1534.e4" id="train.txt.d0.s1534.p12" interaction="False"/>
      <pair e1="train.txt.d0.s1534.e3" e2="train.txt.d0.s1534.e5" id="train.txt.d0.s1534.p13" interaction="False"/>
      <pair e1="train.txt.d0.s1534.e4" e2="train.txt.d0.s1534.e5" id="train.txt.d0.s1534.p14" interaction="False"/>
      <sentenceanalyses>
        <parses>
          <parse parser="split_parse" tokenizer="split">
            <dependency id="split_1" t1="st_10" t2="st_1" type="nsubj"/>
            <dependency id="split_2" t1="st_32" t2="st_1" type="nsubj"/>
            <dependency id="split_3" t1="st_1" t2="st_3" type="prep_of"/>
            <dependency id="split_4" t1="st_7" t2="st_5" type="amod"/>
            <dependency id="split_5" t1="st_7" t2="st_6" type="nn"/>
            <dependency id="split_6" t1="st_3" t2="st_7" type="prep_on"/>
            <dependency id="split_7" t1="st_10" t2="st_8" type="aux"/>
            <dependency id="split_8" t1="st_10" t2="st_9" type="neg"/>
            <dependency id="split_9" t1="st_13" t2="st_11" type="det"/>
            <dependency id="split_10" t1="st_13" t2="st_12" type="nn"/>
            <dependency id="split_11" t1="st_10" t2="st_13" type="dobj"/>
            <dependency id="split_12" t1="st_13" t2="st_15" type="dep"/>
            <dependency id="split_13" t1="st_13" t2="st_17" type="dep"/>
            <dependency id="split_14" t1="st_15" t2="st_17" type="conj_and"/>
            <dependency id="split_15" t1="st_13" t2="st_19" type="dep"/>
            <dependency id="split_16" t1="st_15" t2="st_19" type="conj_and"/>
            <dependency id="split_17" t1="st_13" t2="st_21" type="dep"/>
            <dependency id="split_18" t1="st_15" t2="st_21" type="conj_and"/>
            <dependency id="split_19" t1="st_13" t2="st_23" type="dep"/>
            <dependency id="split_20" t1="st_15" t2="st_23" type="conj_and"/>
            <dependency id="split_21" t1="st_13" t2="st_25" type="dep"/>
            <dependency id="split_22" t1="st_15" t2="st_25" type="conj_and"/>
            <dependency id="split_23" t1="st_13" t2="st_28" type="dep"/>
            <dependency id="split_24" t1="st_15" t2="st_28" type="conj_and"/>
            <dependency id="split_25" t1="st_28" t2="st_29" type="num"/>
            <dependency id="split_26" t1="st_10" t2="st_32" type="conj_or"/>
            <dependency id="split_27" t1="st_32" t2="st_33" type="dobj"/>
            <dependency id="split_28" t1="st_33" t2="st_34" type="num"/>
          </parse>
        </parses>
        <tokenizations>
          <tokenization tokenizer="split">
            <token POS="NNPS" charOffset="0-6" id="st_1" text="Effects"/>
            <token POS="IN" charOffset="8-9" id="st_2" text="of"/>
            <token POS="NNP" charOffset="11-19" id="st_3" text="Aliskiren"/>
            <token POS="IN" charOffset="21-22" id="st_4" text="on"/>
            <token POS="JJ" charOffset="24-28" id="st_5" text="Other"/>
            <token POS="NNP" charOffset="30-34" id="st_6" text="Drugs"/>
            <token POS="NNP" charOffset="36-44" id="st_7" text="Aliskiren"/>
            <token POS="VBZ" charOffset="46-49" id="st_8" text="does"/>
            <token POS="RB" charOffset="51-53" id="st_9" text="not"/>
            <token POS="VB" charOffset="55-61" id="st_10" text="inhibit"/>
            <token POS="DT" charOffset="63-65" id="st_11" text="the"/>
            <token POS="NN" charOffset="67-72" id="st_12" text="CYP450"/>
            <token POS="NNS" charOffset="74-83" id="st_13" text="isoenzymes"/>
            <token POS="(" charOffset="85-85" id="st_14" text="("/>
            <token POS="NN" charOffset="86-91" id="st_15" text="CYP1A2"/>
            <token POS="," charOffset="92-92" id="st_16" text=","/>
            <token POS="CD" charOffset="94-96" id="st_17" text="2C8"/>
            <token POS="," charOffset="97-97" id="st_18" text=","/>
            <token POS="CD" charOffset="99-101" id="st_19" text="2C9"/>
            <token POS="," charOffset="102-102" id="st_20" text=","/>
            <token POS="CD" charOffset="104-107" id="st_21" text="2C19"/>
            <token POS="," charOffset="108-108" id="st_22" text=","/>
            <token POS="CD" charOffset="110-112" id="st_23" text="2D6"/>
            <token POS="," charOffset="113-113" id="st_24" text=","/>
            <token POS="CD" charOffset="115-117" id="st_25" text="2E1"/>
            <token POS="," charOffset="118-118" id="st_26" text=","/>
            <token POS="CC" charOffset="120-122" id="st_27" text="and"/>
            <token POS="NNP" charOffset="124-126" id="st_28" text="CYP"/>
            <token POS="CD" charOffset="128-129" id="st_29" text="3A"/>
            <token POS=")" charOffset="130-130" id="st_30" text=")"/>
            <token POS="CC" charOffset="132-133" id="st_31" text="or"/>
            <token POS="VB" charOffset="135-140" id="st_32" text="induce"/>
            <token POS="NNP" charOffset="142-144" id="st_33" text="CYP"/>
            <token POS="CD" charOffset="146-148" id="st_34" text="3A4"/>
            <token POS="." charOffset="149-149" id="st_35" text="."/>
          </tokenization>
        </tokenizations>
      </sentenceanalyses>
    </sentence>
    <sentence id="train.txt.d0.s1535" text="Co-administration of aliskiren did not significantly affect the pharmacokinetics of lovastatin, digoxin, valsartan, amlodipine, metformin, celecoxib, atenolol, atorvastatin, ramipril or hydrochlorothiazide.">
      <entity charOffset="21-30" id="train.txt.d0.s1535.e0" text="aliskiren" type="target"/>
      <entity charOffset="84-94" id="train.txt.d0.s1535.e1" text="lovastatin" type="target"/>
      <entity charOffset="96-103" id="train.txt.d0.s1535.e2" text="digoxin" type="target"/>
      <entity charOffset="105-114" id="train.txt.d0.s1535.e3" text="valsartan" type="target"/>
      <entity charOffset="116-126" id="train.txt.d0.s1535.e4" text="amlodipine" type="target"/>
      <entity charOffset="128-137" id="train.txt.d0.s1535.e5" text="metformin" type="target"/>
      <entity charOffset="139-148" id="train.txt.d0.s1535.e6" text="celecoxib" type="target"/>
      <entity charOffset="150-158" id="train.txt.d0.s1535.e7" text="atenolol" type="target"/>
      <entity charOffset="160-172" id="train.txt.d0.s1535.e8" text="atorvastatin" type="target"/>
      <entity charOffset="174-182" id="train.txt.d0.s1535.e9" text="ramipril" type="target"/>
      <entity charOffset="186-205" id="train.txt.d0.s1535.e10" text="hydrochlorothiazide" type="target"/>
      <pair e1="train.txt.d0.s1535.e0" e2="train.txt.d0.s1535.e1" id="train.txt.d0.s1535.p0" interaction="False"/>
      <pair e1="train.txt.d0.s1535.e0" e2="train.txt.d0.s1535.e2" id="train.txt.d0.s1535.p1" interaction="False"/>
      <pair e1="train.txt.d0.s1535.e0" e2="train.txt.d0.s1535.e3" id="train.txt.d0.s1535.p2" interaction="False"/>
      <pair e1="train.txt.d0.s1535.e0" e2="train.txt.d0.s1535.e4" id="train.txt.d0.s1535.p3" interaction="False"/>
      <pair e1="train.txt.d0.s1535.e0" e2="train.txt.d0.s1535.e5" id="train.txt.d0.s1535.p4" interaction="False"/>
      <pair e1="train.txt.d0.s1535.e0" e2="train.txt.d0.s1535.e6" id="train.txt.d0.s1535.p5" interaction="False"/>
      <pair e1="train.txt.d0.s1535.e0" e2="train.txt.d0.s1535.e7" id="train.txt.d0.s1535.p6" interaction="False"/>
      <pair e1="train.txt.d0.s1535.e0" e2="train.txt.d0.s1535.e8" id="train.txt.d0.s1535.p7" interaction="False"/>
      <pair e1="train.txt.d0.s1535.e0" e2="train.txt.d0.s1535.e9" id="train.txt.d0.s1535.p8" interaction="False"/>
      <pair e1="train.txt.d0.s1535.e0" e2="train.txt.d0.s1535.e10" id="train.txt.d0.s1535.p9" interaction="False"/>
      <pair e1="train.txt.d0.s1535.e1" e2="train.txt.d0.s1535.e2" id="train.txt.d0.s1535.p10" interaction="False"/>
      <pair e1="train.txt.d0.s1535.e1" e2="train.txt.d0.s1535.e3" id="train.txt.d0.s1535.p11" interaction="False"/>
      <pair e1="train.txt.d0.s1535.e1" e2="train.txt.d0.s1535.e4" id="train.txt.d0.s1535.p12" interaction="False"/>
      <pair e1="train.txt.d0.s1535.e1" e2="train.txt.d0.s1535.e5" id="train.txt.d0.s1535.p13" interaction="False"/>
      <pair e1="train.txt.d0.s1535.e1" e2="train.txt.d0.s1535.e6" id="train.txt.d0.s1535.p14" interaction="False"/>
      <pair e1="train.txt.d0.s1535.e1" e2="train.txt.d0.s1535.e7" id="train.txt.d0.s1535.p15" interaction="False"/>
      <pair e1="train.txt.d0.s1535.e1" e2="train.txt.d0.s1535.e8" id="train.txt.d0.s1535.p16" interaction="False"/>
      <pair e1="train.txt.d0.s1535.e1" e2="train.txt.d0.s1535.e9" id="train.txt.d0.s1535.p17" interaction="False"/>
      <pair e1="train.txt.d0.s1535.e1" e2="train.txt.d0.s1535.e10" id="train.txt.d0.s1535.p18" interaction="False"/>
      <pair e1="train.txt.d0.s1535.e2" e2="train.txt.d0.s1535.e3" id="train.txt.d0.s1535.p19" interaction="False"/>
      <pair e1="train.txt.d0.s1535.e2" e2="train.txt.d0.s1535.e4" id="train.txt.d0.s1535.p20" interaction="False"/>
      <pair e1="train.txt.d0.s1535.e2" e2="train.txt.d0.s1535.e5" id="train.txt.d0.s1535.p21" interaction="False"/>
      <pair e1="train.txt.d0.s1535.e2" e2="train.txt.d0.s1535.e6" id="train.txt.d0.s1535.p22" interaction="False"/>
      <pair e1="train.txt.d0.s1535.e2" e2="train.txt.d0.s1535.e7" id="train.txt.d0.s1535.p23" interaction="False"/>
      <pair e1="train.txt.d0.s1535.e2" e2="train.txt.d0.s1535.e8" id="train.txt.d0.s1535.p24" interaction="False"/>
      <pair e1="train.txt.d0.s1535.e2" e2="train.txt.d0.s1535.e9" id="train.txt.d0.s1535.p25" interaction="False"/>
      <pair e1="train.txt.d0.s1535.e2" e2="train.txt.d0.s1535.e10" id="train.txt.d0.s1535.p26" interaction="False"/>
      <pair e1="train.txt.d0.s1535.e3" e2="train.txt.d0.s1535.e4" id="train.txt.d0.s1535.p27" interaction="False"/>
      <pair e1="train.txt.d0.s1535.e3" e2="train.txt.d0.s1535.e5" id="train.txt.d0.s1535.p28" interaction="False"/>
      <pair e1="train.txt.d0.s1535.e3" e2="train.txt.d0.s1535.e6" id="train.txt.d0.s1535.p29" interaction="False"/>
      <pair e1="train.txt.d0.s1535.e3" e2="train.txt.d0.s1535.e7" id="train.txt.d0.s1535.p30" interaction="False"/>
      <pair e1="train.txt.d0.s1535.e3" e2="train.txt.d0.s1535.e8" id="train.txt.d0.s1535.p31" interaction="False"/>
      <pair e1="train.txt.d0.s1535.e3" e2="train.txt.d0.s1535.e9" id="train.txt.d0.s1535.p32" interaction="False"/>
      <pair e1="train.txt.d0.s1535.e3" e2="train.txt.d0.s1535.e10" id="train.txt.d0.s1535.p33" interaction="False"/>
      <pair e1="train.txt.d0.s1535.e4" e2="train.txt.d0.s1535.e5" id="train.txt.d0.s1535.p34" interaction="False"/>
      <pair e1="train.txt.d0.s1535.e4" e2="train.txt.d0.s1535.e6" id="train.txt.d0.s1535.p35" interaction="False"/>
      <pair e1="train.txt.d0.s1535.e4" e2="train.txt.d0.s1535.e7" id="train.txt.d0.s1535.p36" interaction="False"/>
      <pair e1="train.txt.d0.s1535.e4" e2="train.txt.d0.s1535.e8" id="train.txt.d0.s1535.p37" interaction="False"/>
      <pair e1="train.txt.d0.s1535.e4" e2="train.txt.d0.s1535.e9" id="train.txt.d0.s1535.p38" interaction="False"/>
      <pair e1="train.txt.d0.s1535.e4" e2="train.txt.d0.s1535.e10" id="train.txt.d0.s1535.p39" interaction="False"/>
      <pair e1="train.txt.d0.s1535.e5" e2="train.txt.d0.s1535.e6" id="train.txt.d0.s1535.p40" interaction="False"/>
      <pair e1="train.txt.d0.s1535.e5" e2="train.txt.d0.s1535.e7" id="train.txt.d0.s1535.p41" interaction="False"/>
      <pair e1="train.txt.d0.s1535.e5" e2="train.txt.d0.s1535.e8" id="train.txt.d0.s1535.p42" interaction="False"/>
      <pair e1="train.txt.d0.s1535.e5" e2="train.txt.d0.s1535.e9" id="train.txt.d0.s1535.p43" interaction="False"/>
      <pair e1="train.txt.d0.s1535.e5" e2="train.txt.d0.s1535.e10" id="train.txt.d0.s1535.p44" interaction="False"/>
      <pair e1="train.txt.d0.s1535.e6" e2="train.txt.d0.s1535.e7" id="train.txt.d0.s1535.p45" interaction="False"/>
      <pair e1="train.txt.d0.s1535.e6" e2="train.txt.d0.s1535.e8" id="train.txt.d0.s1535.p46" interaction="False"/>
      <pair e1="train.txt.d0.s1535.e6" e2="train.txt.d0.s1535.e9" id="train.txt.d0.s1535.p47" interaction="False"/>
      <pair e1="train.txt.d0.s1535.e6" e2="train.txt.d0.s1535.e10" id="train.txt.d0.s1535.p48" interaction="False"/>
      <pair e1="train.txt.d0.s1535.e7" e2="train.txt.d0.s1535.e8" id="train.txt.d0.s1535.p49" interaction="False"/>
      <pair e1="train.txt.d0.s1535.e7" e2="train.txt.d0.s1535.e9" id="train.txt.d0.s1535.p50" interaction="False"/>
      <pair e1="train.txt.d0.s1535.e7" e2="train.txt.d0.s1535.e10" id="train.txt.d0.s1535.p51" interaction="False"/>
      <pair e1="train.txt.d0.s1535.e8" e2="train.txt.d0.s1535.e9" id="train.txt.d0.s1535.p52" interaction="False"/>
      <pair e1="train.txt.d0.s1535.e8" e2="train.txt.d0.s1535.e10" id="train.txt.d0.s1535.p53" interaction="False"/>
      <pair e1="train.txt.d0.s1535.e9" e2="train.txt.d0.s1535.e10" id="train.txt.d0.s1535.p54" interaction="False"/>
      <sentenceanalyses>
        <parses>
          <parse parser="split_parse" tokenizer="split">
            <dependency id="split_1" t1="st_7" t2="st_1" type="nsubj"/>
            <dependency id="split_2" t1="st_1" t2="st_3" type="prep_of"/>
            <dependency id="split_3" t1="st_7" t2="st_4" type="aux"/>
            <dependency id="split_4" t1="st_7" t2="st_5" type="neg"/>
            <dependency id="split_5" t1="st_7" t2="st_6" type="advmod"/>
            <dependency id="split_6" t1="st_9" t2="st_8" type="det"/>
            <dependency id="split_7" t1="st_7" t2="st_9" type="dobj"/>
            <dependency id="split_8" t1="st_9" t2="st_11" type="prep_of"/>
            <dependency id="split_9" t1="st_9" t2="st_13" type="prep_of"/>
            <dependency id="split_10" t1="st_11" t2="st_13" type="conj_or"/>
            <dependency id="split_11" t1="st_9" t2="st_15" type="prep_of"/>
            <dependency id="split_12" t1="st_11" t2="st_15" type="conj_or"/>
            <dependency id="split_13" t1="st_9" t2="st_17" type="prep_of"/>
            <dependency id="split_14" t1="st_11" t2="st_17" type="conj_or"/>
            <dependency id="split_15" t1="st_9" t2="st_19" type="prep_of"/>
            <dependency id="split_16" t1="st_11" t2="st_19" type="conj_or"/>
            <dependency id="split_17" t1="st_9" t2="st_21" type="prep_of"/>
            <dependency id="split_18" t1="st_11" t2="st_21" type="conj_or"/>
            <dependency id="split_19" t1="st_9" t2="st_23" type="prep_of"/>
            <dependency id="split_20" t1="st_11" t2="st_23" type="conj_or"/>
            <dependency id="split_21" t1="st_9" t2="st_25" type="prep_of"/>
            <dependency id="split_22" t1="st_11" t2="st_25" type="conj_or"/>
            <dependency id="split_23" t1="st_9" t2="st_27" type="prep_of"/>
            <dependency id="split_24" t1="st_11" t2="st_27" type="conj_or"/>
            <dependency id="split_25" t1="st_9" t2="st_29" type="prep_of"/>
            <dependency id="split_26" t1="st_11" t2="st_29" type="conj_or"/>
          </parse>
        </parses>
        <tokenizations>
          <tokenization tokenizer="split">
            <token POS="NNP" charOffset="0-16" id="st_1" text="Co-administration"/>
            <token POS="IN" charOffset="18-19" id="st_2" text="of"/>
            <token POS="NN" charOffset="21-29" id="st_3" text="aliskiren"/>
            <token POS="VBD" charOffset="31-33" id="st_4" text="did"/>
            <token POS="RB" charOffset="35-37" id="st_5" text="not"/>
            <token POS="RB" charOffset="39-51" id="st_6" text="significantly"/>
            <token POS="VB" charOffset="53-58" id="st_7" text="affect"/>
            <token POS="DT" charOffset="60-62" id="st_8" text="the"/>
            <token POS="NNS" charOffset="64-79" id="st_9" text="pharmacokinetics"/>
            <token POS="IN" charOffset="81-82" id="st_10" text="of"/>
            <token POS="JJ" charOffset="84-93" id="st_11" text="lovastatin"/>
            <token POS="," charOffset="94-94" id="st_12" text=","/>
            <token POS="JJ" charOffset="96-102" id="st_13" text="digoxin"/>
            <token POS="," charOffset="103-103" id="st_14" text=","/>
            <token POS="JJ" charOffset="105-113" id="st_15" text="valsartan"/>
            <token POS="," charOffset="114-114" id="st_16" text=","/>
            <token POS="JJ" charOffset="116-125" id="st_17" text="amlodipine"/>
            <token POS="," charOffset="126-126" id="st_18" text=","/>
            <token POS="JJ" charOffset="128-136" id="st_19" text="metformin"/>
            <token POS="," charOffset="137-137" id="st_20" text=","/>
            <token POS="JJ" charOffset="139-147" id="st_21" text="celecoxib"/>
            <token POS="," charOffset="148-148" id="st_22" text=","/>
            <token POS="JJ" charOffset="150-157" id="st_23" text="atenolol"/>
            <token POS="," charOffset="158-158" id="st_24" text=","/>
            <token POS="JJ" charOffset="160-171" id="st_25" text="atorvastatin"/>
            <token POS="," charOffset="172-172" id="st_26" text=","/>
            <token POS="JJ" charOffset="174-181" id="st_27" text="ramipril"/>
            <token POS="CC" charOffset="183-184" id="st_28" text="or"/>
            <token POS="JJ" charOffset="186-204" id="st_29" text="hydrochlorothiazide"/>
            <token POS="." charOffset="205-205" id="st_30" text="."/>
          </tokenization>
        </tokenizations>
      </sentenceanalyses>
    </sentence>
    <sentence id="train.txt.d0.s1536" text="Warfarin The effects of aliskiren on warfarin pharmacokinetics have not been evaluated in a well-controlled clinical trial.">
      <entity charOffset="0-8" id="train.txt.d0.s1536.e0" text="Warfarin" type="target"/>
      <entity charOffset="24-33" id="train.txt.d0.s1536.e1" text="aliskiren" type="target"/>
      <entity charOffset="37-45" id="train.txt.d0.s1536.e2" text="warfarin" type="target"/>
      <pair e1="train.txt.d0.s1536.e0" e2="train.txt.d0.s1536.e1" id="train.txt.d0.s1536.p0" interaction="False"/>
      <pair e1="train.txt.d0.s1536.e0" e2="train.txt.d0.s1536.e2" id="train.txt.d0.s1536.p1" interaction="False"/>
      <pair e1="train.txt.d0.s1536.e1" e2="train.txt.d0.s1536.e2" id="train.txt.d0.s1536.p2" interaction="False"/>
      <sentenceanalyses>
        <parses>
          <parse parser="split_parse" tokenizer="split">
            <dependency id="split_1" t1="st_8" t2="st_1" type="nn"/>
            <dependency id="split_2" t1="st_3" t2="st_2" type="det"/>
            <dependency id="split_3" t1="st_8" t2="st_3" type="nn"/>
            <dependency id="split_4" t1="st_3" t2="st_5" type="prep_of"/>
            <dependency id="split_5" t1="st_5" t2="st_7" type="prep_on"/>
            <dependency id="split_6" t1="st_12" t2="st_8" type="nsubjpass"/>
            <dependency id="split_7" t1="st_12" t2="st_9" type="aux"/>
            <dependency id="split_8" t1="st_12" t2="st_10" type="neg"/>
            <dependency id="split_9" t1="st_12" t2="st_11" type="auxpass"/>
            <dependency id="split_10" t1="st_17" t2="st_14" type="det"/>
            <dependency id="split_11" t1="st_17" t2="st_15" type="amod"/>
            <dependency id="split_12" t1="st_17" t2="st_16" type="amod"/>
            <dependency id="split_13" t1="st_12" t2="st_17" type="prep_in"/>
          </parse>
        </parses>
        <tokenizations>
          <tokenization tokenizer="split">
            <token POS="NN" charOffset="0-7" id="st_1" text="Warfarin"/>
            <token POS="DT" charOffset="9-11" id="st_2" text="The"/>
            <token POS="NNS" charOffset="13-19" id="st_3" text="effects"/>
            <token POS="IN" charOffset="21-22" id="st_4" text="of"/>
            <token POS="NN" charOffset="24-32" id="st_5" text="aliskiren"/>
            <token POS="IN" charOffset="34-35" id="st_6" text="on"/>
            <token POS="NN" charOffset="37-44" id="st_7" text="warfarin"/>
            <token POS="NNS" charOffset="46-61" id="st_8" text="pharmacokinetics"/>
            <token POS="VBP" charOffset="63-66" id="st_9" text="have"/>
            <token POS="RB" charOffset="68-70" id="st_10" text="not"/>
            <token POS="VBN" charOffset="72-75" id="st_11" text="been"/>
            <token POS="VBN" charOffset="77-85" id="st_12" text="evaluated"/>
            <token POS="IN" charOffset="87-88" id="st_13" text="in"/>
            <token POS="DT" charOffset="90-90" id="st_14" text="a"/>
            <token POS="JJ" charOffset="92-106" id="st_15" text="well-controlled"/>
            <token POS="JJ" charOffset="108-115" id="st_16" text="clinical"/>
            <token POS="NN" charOffset="117-121" id="st_17" text="trial"/>
            <token POS="." charOffset="122-122" id="st_18" text="."/>
          </tokenization>
        </tokenizations>
      </sentenceanalyses>
    </sentence>
    <sentence id="train.txt.d0.s1537" text="Patients who are applying Panretin? gel should not concurrently use products that contain DEET (N, N-diethyl-m-toluamide), a common component of insect repellent products.">
      <entity charOffset="90-94" id="train.txt.d0.s1537.e0" text="DEET" type="target"/>
      <entity charOffset="99-121" id="train.txt.d0.s1537.e1" text="N-diethyl-m-toluamide)" type="target"/>
      <pair e1="train.txt.d0.s1537.e0" e2="train.txt.d0.s1537.e1" id="train.txt.d0.s1537.p0" interaction="False"/>
      <sentenceanalyses>
        <parses>
          <parse parser="split_parse" tokenizer="split">
            <dependency id="split_1" t1="st_4" t2="st_1" type="dep"/>
            <dependency id="split_2" t1="st_4" t2="st_2" type="nsubj"/>
            <dependency id="split_3" t1="st_4" t2="st_3" type="aux"/>
            <dependency id="split_4" t1="st_11" t2="st_4" type="dep"/>
            <dependency id="split_5" t1="st_4" t2="st_5" type="dobj"/>
            <dependency id="split_6" t1="st_11" t2="st_7" type="nsubj"/>
            <dependency id="split_7" t1="st_11" t2="st_8" type="aux"/>
            <dependency id="split_8" t1="st_11" t2="st_9" type="neg"/>
            <dependency id="split_9" t1="st_11" t2="st_10" type="advmod"/>
            <dependency id="split_10" t1="st_11" t2="st_12" type="dobj"/>
            <dependency id="split_11" t1="st_14" t2="st_12" type="nsubj"/>
            <dependency id="split_12" t1="st_12" t2="st_14" type="rcmod"/>
            <dependency id="split_13" t1="st_14" t2="st_15" type="dobj"/>
            <dependency id="split_14" t1="st_15" t2="st_17" type="appos"/>
            <dependency id="split_15" t1="st_17" t2="st_19" type="dep"/>
            <dependency id="split_16" t1="st_24" t2="st_22" type="det"/>
            <dependency id="split_17" t1="st_24" t2="st_23" type="amod"/>
            <dependency id="split_18" t1="st_15" t2="st_24" type="appos"/>
            <dependency id="split_19" t1="st_28" t2="st_26" type="amod"/>
            <dependency id="split_20" t1="st_26" t2="st_27" type="dep"/>
            <dependency id="split_21" t1="st_24" t2="st_28" type="prep_of"/>
          </parse>
        </parses>
        <tokenizations>
          <tokenization tokenizer="split">
            <token POS="RB" charOffset="0-7" id="st_1" text="Patients"/>
            <token POS="WP" charOffset="9-11" id="st_2" text="who"/>
            <token POS="VBP" charOffset="13-15" id="st_3" text="are"/>
            <token POS="VBG" charOffset="17-24" id="st_4" text="applying"/>
            <token POS="NNP" charOffset="26-33" id="st_5" text="Panretin"/>
            <token POS="." charOffset="34-34" id="st_6" text="?"/>
            <token POS="NN" charOffset="36-38" id="st_7" text="gel"/>
            <token POS="MD" charOffset="40-45" id="st_8" text="should"/>
            <token POS="RB" charOffset="47-49" id="st_9" text="not"/>
            <token POS="RB" charOffset="51-62" id="st_10" text="concurrently"/>
            <token POS="VB" charOffset="64-66" id="st_11" text="use"/>
            <token POS="NNS" charOffset="68-75" id="st_12" text="products"/>
            <token POS="WDT" charOffset="77-80" id="st_13" text="that"/>
            <token POS="VBP" charOffset="82-88" id="st_14" text="contain"/>
            <token POS="NNP" charOffset="90-93" id="st_15" text="DEET"/>
            <token POS="(" charOffset="95-95" id="st_16" text="("/>
            <token POS="NNP" charOffset="96-96" id="st_17" text="N"/>
            <token POS="," charOffset="97-97" id="st_18" text=","/>
            <token POS="NNP" charOffset="99-119" id="st_19" text="N-diethyl-m-toluamide"/>
            <token POS=")" charOffset="120-120" id="st_20" text=")"/>
            <token POS="," charOffset="121-121" id="st_21" text=","/>
            <token POS="DT" charOffset="123-123" id="st_22" text="a"/>
            <token POS="JJ" charOffset="125-130" id="st_23" text="common"/>
            <token POS="NN" charOffset="132-140" id="st_24" text="component"/>
            <token POS="IN" charOffset="142-143" id="st_25" text="of"/>
            <token POS="JJ" charOffset="145-150" id="st_26" text="insect"/>
            <token POS="JJ" charOffset="152-160" id="st_27" text="repellent"/>
            <token POS="NNS" charOffset="162-169" id="st_28" text="products"/>
            <token POS="." charOffset="170-170" id="st_29" text="."/>
          </tokenization>
        </tokenizations>
      </sentenceanalyses>
    </sentence>
    <sentence id="train.txt.d0.s1538" text="Animal toxicology studies showed increased DEET toxicity when DEET was included as proof of the formulation.">
      <entity charOffset="43-47" id="train.txt.d0.s1538.e0" text="DEET" type="target"/>
      <entity charOffset="62-66" id="train.txt.d0.s1538.e1" text="DEET" type="target"/>
      <pair e1="train.txt.d0.s1538.e0" e2="train.txt.d0.s1538.e1" id="train.txt.d0.s1538.p0" interaction="False"/>
      <sentenceanalyses>
        <parses>
          <parse parser="split_parse" tokenizer="split">
            <dependency id="split_1" t1="st_3" t2="st_1" type="nn"/>
            <dependency id="split_2" t1="st_3" t2="st_2" type="nn"/>
            <dependency id="split_3" t1="st_4" t2="st_3" type="nsubj"/>
            <dependency id="split_4" t1="st_7" t2="st_5" type="amod"/>
            <dependency id="split_5" t1="st_7" t2="st_6" type="amod"/>
            <dependency id="split_6" t1="st_4" t2="st_7" type="dobj"/>
            <dependency id="split_7" t1="st_11" t2="st_7" type="tmod"/>
            <dependency id="split_8" t1="st_11" t2="st_8" type="advmod"/>
            <dependency id="split_9" t1="st_11" t2="st_8" type="rel"/>
            <dependency id="split_10" t1="st_11" t2="st_9" type="nsubjpass"/>
            <dependency id="split_11" t1="st_11" t2="st_10" type="auxpass"/>
            <dependency id="split_12" t1="st_7" t2="st_11" type="dep"/>
            <dependency id="split_13" t1="st_11" t2="st_13" type="prep_as"/>
            <dependency id="split_14" t1="st_16" t2="st_15" type="det"/>
            <dependency id="split_15" t1="st_13" t2="st_16" type="prep_of"/>
          </parse>
        </parses>
        <tokenizations>
          <tokenization tokenizer="split">
            <token POS="NNP" charOffset="0-5" id="st_1" text="Animal"/>
            <token POS="NN" charOffset="7-16" id="st_2" text="toxicology"/>
            <token POS="NNS" charOffset="18-24" id="st_3" text="studies"/>
            <token POS="VBD" charOffset="26-31" id="st_4" text="showed"/>
            <token POS="VBN" charOffset="33-41" id="st_5" text="increased"/>
            <token POS="JJ" charOffset="43-46" id="st_6" text="DEET"/>
            <token POS="NN" charOffset="48-55" id="st_7" text="toxicity"/>
            <token POS="WRB" charOffset="57-60" id="st_8" text="when"/>
            <token POS="NNP" charOffset="62-65" id="st_9" text="DEET"/>
            <token POS="VBD" charOffset="67-69" id="st_10" text="was"/>
            <token POS="VBN" charOffset="71-78" id="st_11" text="included"/>
            <token POS="IN" charOffset="80-81" id="st_12" text="as"/>
            <token POS="NN" charOffset="83-87" id="st_13" text="proof"/>
            <token POS="IN" charOffset="89-90" id="st_14" text="of"/>
            <token POS="DT" charOffset="92-94" id="st_15" text="the"/>
            <token POS="NN" charOffset="96-106" id="st_16" text="formulation"/>
            <token POS="." charOffset="107-107" id="st_17" text="."/>
          </tokenization>
        </tokenizations>
      </sentenceanalyses>
    </sentence>
    <sentence id="train.txt.d0.s1539" text="Although there was no clinical evidence in the vehicle-controlled studies of drug interactions with systemic antiretroviral agents, including protease inhibitors, macrolide antibiotics, and azole antifungals, the effect of Panretin? gel on the steady-state concentrations of these drugs is not known.">
      <entity charOffset="109-130" id="train.txt.d0.s1539.e0" text="antiretroviral agents" type="target"/>
      <entity charOffset="142-161" id="train.txt.d0.s1539.e1" text="protease inhibitors" type="target"/>
      <entity charOffset="163-184" id="train.txt.d0.s1539.e2" text="macrolide antibiotics" type="target"/>
      <entity charOffset="190-207" id="train.txt.d0.s1539.e3" text="azole antifungals" type="target"/>
      <entity charOffset="281-286" id="train.txt.d0.s1539.e4" text="drugs" type="target"/>
      <pair e1="train.txt.d0.s1539.e0" e2="train.txt.d0.s1539.e1" id="train.txt.d0.s1539.p0" interaction="False"/>
      <pair e1="train.txt.d0.s1539.e0" e2="train.txt.d0.s1539.e2" id="train.txt.d0.s1539.p1" interaction="False"/>
      <pair e1="train.txt.d0.s1539.e0" e2="train.txt.d0.s1539.e3" id="train.txt.d0.s1539.p2" interaction="False"/>
      <pair e1="train.txt.d0.s1539.e0" e2="train.txt.d0.s1539.e4" id="train.txt.d0.s1539.p3" interaction="False"/>
      <pair e1="train.txt.d0.s1539.e1" e2="train.txt.d0.s1539.e2" id="train.txt.d0.s1539.p4" interaction="False"/>
      <pair e1="train.txt.d0.s1539.e1" e2="train.txt.d0.s1539.e3" id="train.txt.d0.s1539.p5" interaction="False"/>
      <pair e1="train.txt.d0.s1539.e1" e2="train.txt.d0.s1539.e4" id="train.txt.d0.s1539.p6" interaction="False"/>
      <pair e1="train.txt.d0.s1539.e2" e2="train.txt.d0.s1539.e3" id="train.txt.d0.s1539.p7" interaction="False"/>
      <pair e1="train.txt.d0.s1539.e2" e2="train.txt.d0.s1539.e4" id="train.txt.d0.s1539.p8" interaction="False"/>
      <pair e1="train.txt.d0.s1539.e3" e2="train.txt.d0.s1539.e4" id="train.txt.d0.s1539.p9" interaction="False"/>
      <sentenceanalyses>
        <parses>
          <parse parser="split_parse" tokenizer="split">
            <dependency id="split_1" t1="st_3" t2="st_1" type="mark"/>
            <dependency id="split_2" t1="st_3" t2="st_2" type="expl"/>
            <dependency id="split_3" t1="st_43" t2="st_3" type="advcl"/>
            <dependency id="split_4" t1="st_6" t2="st_4" type="det"/>
            <dependency id="split_5" t1="st_6" t2="st_5" type="amod"/>
            <dependency id="split_6" t1="st_3" t2="st_6" type="nsubj"/>
            <dependency id="split_7" t1="st_10" t2="st_8" type="det"/>
            <dependency id="split_8" t1="st_10" t2="st_9" type="amod"/>
            <dependency id="split_9" t1="st_6" t2="st_10" type="prep_in"/>
            <dependency id="split_10" t1="st_13" t2="st_12" type="nn"/>
            <dependency id="split_11" t1="st_10" t2="st_13" type="prep_of"/>
            <dependency id="split_12" t1="st_17" t2="st_15" type="amod"/>
            <dependency id="split_13" t1="st_17" t2="st_16" type="amod"/>
            <dependency id="split_14" t1="st_3" t2="st_17" type="prep_with"/>
            <dependency id="split_15" t1="st_21" t2="st_20" type="nn"/>
            <dependency id="split_16" t1="st_3" t2="st_21" type="prep_including"/>
            <dependency id="split_17" t1="st_24" t2="st_23" type="amod"/>
            <dependency id="split_18" t1="st_3" t2="st_24" type="prep_including"/>
            <dependency id="split_19" t1="st_21" t2="st_24" type="conj_and"/>
            <dependency id="split_20" t1="st_28" t2="st_27" type="amod"/>
            <dependency id="split_21" t1="st_3" t2="st_28" type="prep_including"/>
            <dependency id="split_22" t1="st_21" t2="st_28" type="conj_and"/>
            <dependency id="split_23" t1="st_31" t2="st_30" type="det"/>
            <dependency id="split_24" t1="st_43" t2="st_31" type="nsubjpass"/>
            <dependency id="split_25" t1="st_35" t2="st_33" type="nn"/>
            <dependency id="split_26" t1="st_31" t2="st_35" type="prep_of"/>
            <dependency id="split_27" t1="st_39" t2="st_37" type="det"/>
            <dependency id="split_28" t1="st_39" t2="st_38" type="amod"/>
            <dependency id="split_29" t1="st_35" t2="st_39" type="prep_on"/>
            <dependency id="split_30" t1="st_42" t2="st_41" type="det"/>
            <dependency id="split_31" t1="st_39" t2="st_42" type="prep_of"/>
            <dependency id="split_32" t1="st_43" t2="st_44" type="neg"/>
            <dependency id="split_33" t1="st_43" t2="st_45" type="dep"/>
          </parse>
        </parses>
        <tokenizations>
          <tokenization tokenizer="split">
            <token POS="IN" charOffset="0-7" id="st_1" text="Although"/>
            <token POS="EX" charOffset="9-13" id="st_2" text="there"/>
            <token POS="VBD" charOffset="15-17" id="st_3" text="was"/>
            <token POS="DT" charOffset="19-20" id="st_4" text="no"/>
            <token POS="JJ" charOffset="22-29" id="st_5" text="clinical"/>
            <token POS="NN" charOffset="31-38" id="st_6" text="evidence"/>
            <token POS="IN" charOffset="40-41" id="st_7" text="in"/>
            <token POS="DT" charOffset="43-45" id="st_8" text="the"/>
            <token POS="JJ" charOffset="47-64" id="st_9" text="vehicle-controlled"/>
            <token POS="NNS" charOffset="66-72" id="st_10" text="studies"/>
            <token POS="IN" charOffset="74-75" id="st_11" text="of"/>
            <token POS="NN" charOffset="77-80" id="st_12" text="drug"/>
            <token POS="NNS" charOffset="82-93" id="st_13" text="interactions"/>
            <token POS="IN" charOffset="95-98" id="st_14" text="with"/>
            <token POS="JJ" charOffset="100-107" id="st_15" text="systemic"/>
            <token POS="JJ" charOffset="109-122" id="st_16" text="antiretroviral"/>
            <token POS="NNS" charOffset="124-129" id="st_17" text="agents"/>
            <token POS="," charOffset="130-130" id="st_18" text=","/>
            <token POS="VBG" charOffset="132-140" id="st_19" text="including"/>
            <token POS="NN" charOffset="142-149" id="st_20" text="protease"/>
            <token POS="NNS" charOffset="151-160" id="st_21" text="inhibitors"/>
            <token POS="," charOffset="161-161" id="st_22" text=","/>
            <token POS="JJ" charOffset="163-171" id="st_23" text="macrolide"/>
            <token POS="NNS" charOffset="173-183" id="st_24" text="antibiotics"/>
            <token POS="," charOffset="184-184" id="st_25" text=","/>
            <token POS="CC" charOffset="186-188" id="st_26" text="and"/>
            <token POS="JJ" charOffset="190-194" id="st_27" text="azole"/>
            <token POS="NNS" charOffset="196-206" id="st_28" text="antifungals"/>
            <token POS="," charOffset="207-207" id="st_29" text=","/>
            <token POS="DT" charOffset="209-211" id="st_30" text="the"/>
            <token POS="NN" charOffset="213-218" id="st_31" text="effect"/>
            <token POS="IN" charOffset="220-221" id="st_32" text="of"/>
            <token POS="NNP" charOffset="223-230" id="st_33" text="Panretin"/>
            <token POS="." charOffset="231-231" id="st_34" text="?"/>
            <token POS="NN" charOffset="233-235" id="st_35" text="gel"/>
            <token POS="IN" charOffset="237-238" id="st_36" text="on"/>
            <token POS="DT" charOffset="240-242" id="st_37" text="the"/>
            <token POS="JJ" charOffset="244-255" id="st_38" text="steady-state"/>
            <token POS="NNS" charOffset="257-270" id="st_39" text="concentrations"/>
            <token POS="IN" charOffset="272-273" id="st_40" text="of"/>
            <token POS="DT" charOffset="275-279" id="st_41" text="these"/>
            <token POS="NNS" charOffset="281-285" id="st_42" text="drugs"/>
            <token POS="VBZ" charOffset="287-288" id="st_43" text="is"/>
            <token POS="RB" charOffset="290-292" id="st_44" text="not"/>
            <token POS="VBN" charOffset="294-298" id="st_45" text="known"/>
            <token POS="." charOffset="299-299" id="st_46" text="."/>
          </tokenization>
        </tokenizations>
      </sentenceanalyses>
    </sentence>
    <sentence id="train.txt.d0.s1540" text="This oxidation, which is catalyzed by xanthine oxidase, inactivates mercaptopurine.">
      <entity charOffset="38-54" id="train.txt.d0.s1540.e0" text="xanthine oxidase" type="target"/>
      <entity charOffset="68-82" id="train.txt.d0.s1540.e1" text="mercaptopurine" type="target"/>
      <pair e1="train.txt.d0.s1540.e0" e2="train.txt.d0.s1540.e1" id="train.txt.d0.s1540.p0" interaction="False"/>
      <sentenceanalyses>
        <parses>
          <parse parser="split_parse" tokenizer="split">
            <dependency id="split_1" t1="st_2" t2="st_1" type="det"/>
            <dependency id="split_2" t1="st_6" t2="st_2" type="nsubjpass"/>
            <dependency id="split_3" t1="st_11" t2="st_2" type="nsubj"/>
            <dependency id="split_4" t1="st_6" t2="st_5" type="auxpass"/>
            <dependency id="split_5" t1="st_2" t2="st_6" type="rcmod"/>
            <dependency id="split_6" t1="st_9" t2="st_8" type="amod"/>
            <dependency id="split_7" t1="st_6" t2="st_9" type="agent"/>
            <dependency id="split_8" t1="st_11" t2="st_12" type="acomp"/>
          </parse>
        </parses>
        <tokenizations>
          <tokenization tokenizer="split">
            <token POS="DT" charOffset="0-3" id="st_1" text="This"/>
            <token POS="NN" charOffset="5-13" id="st_2" text="oxidation"/>
            <token POS="," charOffset="14-14" id="st_3" text=","/>
            <token POS="WDT" charOffset="16-20" id="st_4" text="which"/>
            <token POS="VBZ" charOffset="22-23" id="st_5" text="is"/>
            <token POS="VBN" charOffset="25-33" id="st_6" text="catalyzed"/>
            <token POS="IN" charOffset="35-36" id="st_7" text="by"/>
            <token POS="JJ" charOffset="38-45" id="st_8" text="xanthine"/>
            <token POS="NN" charOffset="47-53" id="st_9" text="oxidase"/>
            <token POS="," charOffset="54-54" id="st_10" text=","/>
            <token POS="VBZ" charOffset="56-66" id="st_11" text="inactivates"/>
            <token POS="JJ" charOffset="68-81" id="st_12" text="mercaptopurine"/>
            <token POS="." charOffset="82-82" id="st_13" text="."/>
          </tokenization>
        </tokenizations>
      </sentenceanalyses>
    </sentence>
    <sentence id="train.txt.d0.s1541" text="Subsequent adjustment of doses of mercaptopurine or azathioprine should be made on the basis of therapeutic response and the appearance of toxic effects.">
      <entity charOffset="34-48" id="train.txt.d0.s1541.e0" text="mercaptopurine" type="target"/>
      <entity charOffset="52-64" id="train.txt.d0.s1541.e1" text="azathioprine" type="target"/>
      <pair e1="train.txt.d0.s1541.e0" e2="train.txt.d0.s1541.e1" id="train.txt.d0.s1541.p0" interaction="False"/>
      <sentenceanalyses>
        <parses>
          <parse parser="split_parse" tokenizer="split">
            <dependency id="split_1" t1="st_2" t2="st_1" type="amod"/>
            <dependency id="split_2" t1="st_11" t2="st_2" type="nsubjpass"/>
            <dependency id="split_3" t1="st_2" t2="st_4" type="prep_of"/>
            <dependency id="split_4" t1="st_4" t2="st_6" type="prep_of"/>
            <dependency id="split_5" t1="st_4" t2="st_8" type="prep_of"/>
            <dependency id="split_6" t1="st_6" t2="st_8" type="conj_or"/>
            <dependency id="split_7" t1="st_11" t2="st_9" type="aux"/>
            <dependency id="split_8" t1="st_11" t2="st_10" type="auxpass"/>
            <dependency id="split_9" t1="st_14" t2="st_13" type="det"/>
            <dependency id="split_10" t1="st_11" t2="st_14" type="prep_on"/>
            <dependency id="split_11" t1="st_17" t2="st_16" type="amod"/>
            <dependency id="split_12" t1="st_14" t2="st_17" type="prep_of"/>
            <dependency id="split_13" t1="st_20" t2="st_19" type="det"/>
            <dependency id="split_14" t1="st_11" t2="st_20" type="prep_on"/>
            <dependency id="split_15" t1="st_14" t2="st_20" type="conj_and"/>
            <dependency id="split_16" t1="st_23" t2="st_22" type="amod"/>
            <dependency id="split_17" t1="st_20" t2="st_23" type="prep_of"/>
          </parse>
        </parses>
        <tokenizations>
          <tokenization tokenizer="split">
            <token POS="JJ" charOffset="0-9" id="st_1" text="Subsequent"/>
            <token POS="NN" charOffset="11-20" id="st_2" text="adjustment"/>
            <token POS="IN" charOffset="22-23" id="st_3" text="of"/>
            <token POS="NNS" charOffset="25-29" id="st_4" text="doses"/>
            <token POS="IN" charOffset="31-32" id="st_5" text="of"/>
            <token POS="NN" charOffset="34-47" id="st_6" text="mercaptopurine"/>
            <token POS="CC" charOffset="49-50" id="st_7" text="or"/>
            <token POS="NN" charOffset="52-63" id="st_8" text="azathioprine"/>
            <token POS="MD" charOffset="65-70" id="st_9" text="should"/>
            <token POS="VB" charOffset="72-73" id="st_10" text="be"/>
            <token POS="VBN" charOffset="75-78" id="st_11" text="made"/>
            <token POS="IN" charOffset="80-81" id="st_12" text="on"/>
            <token POS="DT" charOffset="83-85" id="st_13" text="the"/>
            <token POS="NN" charOffset="87-91" id="st_14" text="basis"/>
            <token POS="IN" charOffset="93-94" id="st_15" text="of"/>
            <token POS="JJ" charOffset="96-106" id="st_16" text="therapeutic"/>
            <token POS="NN" charOffset="108-115" id="st_17" text="response"/>
            <token POS="CC" charOffset="117-119" id="st_18" text="and"/>
            <token POS="DT" charOffset="121-123" id="st_19" text="the"/>
            <token POS="NN" charOffset="125-134" id="st_20" text="appearance"/>
            <token POS="IN" charOffset="136-137" id="st_21" text="of"/>
            <token POS="JJ" charOffset="139-143" id="st_22" text="toxic"/>
            <token POS="NNS" charOffset="145-151" id="st_23" text="effects"/>
            <token POS="." charOffset="152-152" id="st_24" text="."/>
          </tokenization>
        </tokenizations>
      </sentenceanalyses>
    </sentence>
    <sentence id="train.txt.d0.s1542" text="Although clinical evidence to date has not demonstrated renal precipitation of oxypurines in patients either on allopurinol alone or in combination with uricosuric agents, the possibility should be kept in mind.">
      <entity charOffset="112-123" id="train.txt.d0.s1542.e0" text="allopurinol" type="target"/>
      <entity charOffset="153-170" id="train.txt.d0.s1542.e1" text="uricosuric agents" type="target"/>
      <pair e1="train.txt.d0.s1542.e0" e2="train.txt.d0.s1542.e1" id="train.txt.d0.s1542.p0" interaction="False"/>
      <sentenceanalyses>
        <parses>
          <parse parser="split_parse" tokenizer="split">
            <dependency id="split_1" t1="st_8" t2="st_1" type="mark"/>
            <dependency id="split_2" t1="st_3" t2="st_2" type="amod"/>
            <dependency id="split_3" t1="st_8" t2="st_3" type="nsubj"/>
            <dependency id="split_4" t1="st_8" t2="st_3" type="nsubj"/>
            <dependency id="split_5" t1="st_3" t2="st_5" type="prep_to"/>
            <dependency id="split_6" t1="st_8" t2="st_6" type="aux"/>
            <dependency id="split_7" t1="st_8" t2="st_7" type="neg"/>
            <dependency id="split_8" t1="st_8" t2="st_8" type="conj_or"/>
            <dependency id="split_9" t1="st_30" t2="st_8" type="advcl"/>
            <dependency id="split_10" t1="st_30" t2="st_8" type="advcl"/>
            <dependency id="split_11" t1="st_10" t2="st_9" type="amod"/>
            <dependency id="split_12" t1="st_8" t2="st_10" type="dobj"/>
            <dependency id="split_13" t1="st_10" t2="st_12" type="prep_of"/>
            <dependency id="split_14" t1="st_12" t2="st_14" type="prep_in"/>
            <dependency id="split_15" t1="st_8" t2="st_15" type="preconj"/>
            <dependency id="split_16" t1="st_8" t2="st_17" type="prep_on"/>
            <dependency id="split_17" t1="st_8" t2="st_18" type="dep"/>
            <dependency id="split_18" t1="st_8" t2="st_21" type="prep_in"/>
            <dependency id="split_19" t1="st_24" t2="st_23" type="amod"/>
            <dependency id="split_20" t1="st_8" t2="st_24" type="prep_with"/>
            <dependency id="split_21" t1="st_27" t2="st_26" type="det"/>
            <dependency id="split_22" t1="st_30" t2="st_27" type="nsubjpass"/>
            <dependency id="split_23" t1="st_30" t2="st_28" type="aux"/>
            <dependency id="split_24" t1="st_30" t2="st_29" type="auxpass"/>
            <dependency id="split_25" t1="st_30" t2="st_32" type="prep_in"/>
          </parse>
        </parses>
        <tokenizations>
          <tokenization tokenizer="split">
            <token POS="IN" charOffset="0-7" id="st_1" text="Although"/>
            <token POS="JJ" charOffset="9-16" id="st_2" text="clinical"/>
            <token POS="NN" charOffset="18-25" id="st_3" text="evidence"/>
            <token POS="TO" charOffset="27-28" id="st_4" text="to"/>
            <token POS="NN" charOffset="30-33" id="st_5" text="date"/>
            <token POS="VBZ" charOffset="35-37" id="st_6" text="has"/>
            <token POS="RB" charOffset="39-41" id="st_7" text="not"/>
            <token POS="VBN" charOffset="43-54" id="st_8" text="demonstrated"/>
            <token POS="JJ" charOffset="56-60" id="st_9" text="renal"/>
            <token POS="NN" charOffset="62-74" id="st_10" text="precipitation"/>
            <token POS="IN" charOffset="76-77" id="st_11" text="of"/>
            <token POS="NNS" charOffset="79-88" id="st_12" text="oxypurines"/>
            <token POS="IN" charOffset="90-91" id="st_13" text="in"/>
            <token POS="NNS" charOffset="93-100" id="st_14" text="patients"/>
            <token POS="CC" charOffset="102-107" id="st_15" text="either"/>
            <token POS="IN" charOffset="109-110" id="st_16" text="on"/>
            <token POS="NN" charOffset="112-122" id="st_17" text="allopurinol"/>
            <token POS="RB" charOffset="124-128" id="st_18" text="alone"/>
            <token POS="CC" charOffset="130-131" id="st_19" text="or"/>
            <token POS="IN" charOffset="133-134" id="st_20" text="in"/>
            <token POS="NN" charOffset="136-146" id="st_21" text="combination"/>
            <token POS="IN" charOffset="148-151" id="st_22" text="with"/>
            <token POS="JJ" charOffset="153-162" id="st_23" text="uricosuric"/>
            <token POS="NNS" charOffset="164-169" id="st_24" text="agents"/>
            <token POS="," charOffset="170-170" id="st_25" text=","/>
            <token POS="DT" charOffset="172-174" id="st_26" text="the"/>
            <token POS="NN" charOffset="176-186" id="st_27" text="possibility"/>
            <token POS="MD" charOffset="188-193" id="st_28" text="should"/>
            <token POS="VB" charOffset="195-196" id="st_29" text="be"/>
            <token POS="VBN" charOffset="198-201" id="st_30" text="kept"/>
            <token POS="IN" charOffset="203-204" id="st_31" text="in"/>
            <token POS="NN" charOffset="206-209" id="st_32" text="mind"/>
            <token POS="." charOffset="210-210" id="st_33" text="."/>
          </tokenization>
        </tokenizations>
      </sentenceanalyses>
    </sentence>
    <sentence id="train.txt.d0.s1543" text="However, in a well-controlled study of patients with lymphoma on combination therapy, allopurinol did not increase the marrow toxicity of patients treated with cyclophosphamide, doxorubicin, bleomycin, procarbazine and/or mechlorethamine.">
      <entity charOffset="86-97" id="train.txt.d0.s1543.e0" text="allopurinol" type="target"/>
      <entity charOffset="160-176" id="train.txt.d0.s1543.e1" text="cyclophosphamide" type="target"/>
      <entity charOffset="178-189" id="train.txt.d0.s1543.e2" text="doxorubicin" type="target"/>
      <entity charOffset="191-200" id="train.txt.d0.s1543.e3" text="bleomycin" type="target"/>
      <entity charOffset="202-214" id="train.txt.d0.s1543.e4" text="procarbazine" type="target"/>
      <entity charOffset="222-237" id="train.txt.d0.s1543.e5" text="mechlorethamine" type="target"/>
      <pair e1="train.txt.d0.s1543.e0" e2="train.txt.d0.s1543.e1" id="train.txt.d0.s1543.p0" interaction="False"/>
      <pair e1="train.txt.d0.s1543.e0" e2="train.txt.d0.s1543.e2" id="train.txt.d0.s1543.p1" interaction="False"/>
      <pair e1="train.txt.d0.s1543.e0" e2="train.txt.d0.s1543.e3" id="train.txt.d0.s1543.p2" interaction="False"/>
      <pair e1="train.txt.d0.s1543.e0" e2="train.txt.d0.s1543.e4" id="train.txt.d0.s1543.p3" interaction="False"/>
      <pair e1="train.txt.d0.s1543.e0" e2="train.txt.d0.s1543.e5" id="train.txt.d0.s1543.p4" interaction="False"/>
      <pair e1="train.txt.d0.s1543.e1" e2="train.txt.d0.s1543.e2" id="train.txt.d0.s1543.p5" interaction="False"/>
      <pair e1="train.txt.d0.s1543.e1" e2="train.txt.d0.s1543.e3" id="train.txt.d0.s1543.p6" interaction="False"/>
      <pair e1="train.txt.d0.s1543.e1" e2="train.txt.d0.s1543.e4" id="train.txt.d0.s1543.p7" interaction="False"/>
      <pair e1="train.txt.d0.s1543.e1" e2="train.txt.d0.s1543.e5" id="train.txt.d0.s1543.p8" interaction="False"/>
      <pair e1="train.txt.d0.s1543.e2" e2="train.txt.d0.s1543.e3" id="train.txt.d0.s1543.p9" interaction="False"/>
      <pair e1="train.txt.d0.s1543.e2" e2="train.txt.d0.s1543.e4" id="train.txt.d0.s1543.p10" interaction="False"/>
      <pair e1="train.txt.d0.s1543.e2" e2="train.txt.d0.s1543.e5" id="train.txt.d0.s1543.p11" interaction="False"/>
      <pair e1="train.txt.d0.s1543.e3" e2="train.txt.d0.s1543.e4" id="train.txt.d0.s1543.p12" interaction="False"/>
      <pair e1="train.txt.d0.s1543.e3" e2="train.txt.d0.s1543.e5" id="train.txt.d0.s1543.p13" interaction="False"/>
      <pair e1="train.txt.d0.s1543.e4" e2="train.txt.d0.s1543.e5" id="train.txt.d0.s1543.p14" interaction="False"/>
      <sentenceanalyses>
        <parses>
          <parse parser="split_parse" tokenizer="split">
            <dependency id="split_1" t1="st_18" t2="st_1" type="advmod"/>
            <dependency id="split_2" t1="st_6" t2="st_4" type="det"/>
            <dependency id="split_3" t1="st_6" t2="st_5" type="amod"/>
            <dependency id="split_4" t1="st_18" t2="st_6" type="prep_in"/>
            <dependency id="split_5" t1="st_6" t2="st_8" type="prep_of"/>
            <dependency id="split_6" t1="st_8" t2="st_10" type="prep_with"/>
            <dependency id="split_7" t1="st_13" t2="st_12" type="nn"/>
            <dependency id="split_8" t1="st_10" t2="st_13" type="prep_on"/>
            <dependency id="split_9" t1="st_18" t2="st_15" type="nsubj"/>
            <dependency id="split_10" t1="st_18" t2="st_16" type="aux"/>
            <dependency id="split_11" t1="st_18" t2="st_17" type="neg"/>
            <dependency id="split_12" t1="st_21" t2="st_19" type="det"/>
            <dependency id="split_13" t1="st_21" t2="st_20" type="nn"/>
            <dependency id="split_14" t1="st_18" t2="st_21" type="dobj"/>
            <dependency id="split_15" t1="st_21" t2="st_23" type="prep_of"/>
            <dependency id="split_16" t1="st_23" t2="st_24" type="partmod"/>
            <dependency id="split_17" t1="st_34" t2="st_26" type="nn"/>
            <dependency id="split_18" t1="st_34" t2="st_28" type="dep"/>
            <dependency id="split_19" t1="st_34" t2="st_30" type="dep"/>
            <dependency id="split_20" t1="st_34" t2="st_32" type="amod"/>
            <dependency id="split_21" t1="st_34" t2="st_33" type="nn"/>
            <dependency id="split_22" t1="st_24" t2="st_34" type="prep_with"/>
          </parse>
        </parses>
        <tokenizations>
          <tokenization tokenizer="split">
            <token POS="RB" charOffset="0-6" id="st_1" text="However"/>
            <token POS="," charOffset="7-7" id="st_2" text=","/>
            <token POS="IN" charOffset="9-10" id="st_3" text="in"/>
            <token POS="DT" charOffset="12-12" id="st_4" text="a"/>
            <token POS="JJ" charOffset="14-28" id="st_5" text="well-controlled"/>
            <token POS="NN" charOffset="30-34" id="st_6" text="study"/>
            <token POS="IN" charOffset="36-37" id="st_7" text="of"/>
            <token POS="NNS" charOffset="39-46" id="st_8" text="patients"/>
            <token POS="IN" charOffset="48-51" id="st_9" text="with"/>
            <token POS="NN" charOffset="53-60" id="st_10" text="lymphoma"/>
            <token POS="IN" charOffset="62-63" id="st_11" text="on"/>
            <token POS="NN" charOffset="65-75" id="st_12" text="combination"/>
            <token POS="NN" charOffset="77-83" id="st_13" text="therapy"/>
            <token POS="," charOffset="84-84" id="st_14" text=","/>
            <token POS="NN" charOffset="86-96" id="st_15" text="allopurinol"/>
            <token POS="VBD" charOffset="98-100" id="st_16" text="did"/>
            <token POS="RB" charOffset="102-104" id="st_17" text="not"/>
            <token POS="VB" charOffset="106-113" id="st_18" text="increase"/>
            <token POS="DT" charOffset="115-117" id="st_19" text="the"/>
            <token POS="NN" charOffset="119-124" id="st_20" text="marrow"/>
            <token POS="NN" charOffset="126-133" id="st_21" text="toxicity"/>
            <token POS="IN" charOffset="135-136" id="st_22" text="of"/>
            <token POS="NNS" charOffset="138-145" id="st_23" text="patients"/>
            <token POS="VBN" charOffset="147-153" id="st_24" text="treated"/>
            <token POS="IN" charOffset="155-158" id="st_25" text="with"/>
            <token POS="NN" charOffset="160-175" id="st_26" text="cyclophosphamide"/>
            <token POS="," charOffset="176-176" id="st_27" text=","/>
            <token POS="NN" charOffset="178-188" id="st_28" text="doxorubicin"/>
            <token POS="," charOffset="189-189" id="st_29" text=","/>
            <token POS="NN" charOffset="191-199" id="st_30" text="bleomycin"/>
            <token POS="," charOffset="200-200" id="st_31" text=","/>
            <token POS="JJ" charOffset="202-213" id="st_32" text="procarbazine"/>
            <token POS="NNP" charOffset="215-220" id="st_33" text="and/or"/>
            <token POS="NN" charOffset="222-236" id="st_34" text="mechlorethamine"/>
            <token POS="." charOffset="237-237" id="st_35" text="."/>
          </tokenization>
        </tokenizations>
      </sentenceanalyses>
    </sentence>
    <sentence id="train.txt.d0.s1544" text="Monitoring of cyclosporine levels and possible adjustment of cyclosporine dosage should be considered when these drugs are co-administered.">
      <entity charOffset="14-26" id="train.txt.d0.s1544.e0" text="cyclosporine" type="target"/>
      <entity charOffset="61-73" id="train.txt.d0.s1544.e1" text="cyclosporine" type="target"/>
      <entity charOffset="113-118" id="train.txt.d0.s1544.e2" text="drugs" type="target"/>
      <pair e1="train.txt.d0.s1544.e0" e2="train.txt.d0.s1544.e1" id="train.txt.d0.s1544.p0" interaction="False"/>
      <pair e1="train.txt.d0.s1544.e0" e2="train.txt.d0.s1544.e2" id="train.txt.d0.s1544.p1" interaction="False"/>
      <pair e1="train.txt.d0.s1544.e1" e2="train.txt.d0.s1544.e2" id="train.txt.d0.s1544.p2" interaction="False"/>
      <sentenceanalyses>
        <parses>
          <parse parser="split_parse" tokenizer="split">
            <dependency id="split_1" t1="st_13" t2="st_1" type="nsubjpass"/>
            <dependency id="split_2" t1="st_4" t2="st_3" type="amod"/>
            <dependency id="split_3" t1="st_1" t2="st_4" type="prep_of"/>
            <dependency id="split_4" t1="st_7" t2="st_6" type="amod"/>
            <dependency id="split_5" t1="st_1" t2="st_7" type="conj_and"/>
            <dependency id="split_6" t1="st_13" t2="st_7" type="nsubjpass"/>
            <dependency id="split_7" t1="st_10" t2="st_9" type="amod"/>
            <dependency id="split_8" t1="st_7" t2="st_10" type="prep_of"/>
            <dependency id="split_9" t1="st_13" t2="st_11" type="aux"/>
            <dependency id="split_10" t1="st_13" t2="st_12" type="auxpass"/>
            <dependency id="split_11" t1="st_18" t2="st_14" type="advmod"/>
            <dependency id="split_12" t1="st_16" t2="st_15" type="det"/>
            <dependency id="split_13" t1="st_18" t2="st_16" type="nsubj"/>
            <dependency id="split_14" t1="st_18" t2="st_17" type="cop"/>
            <dependency id="split_15" t1="st_13" t2="st_18" type="advcl"/>
          </parse>
        </parses>
        <tokenizations>
          <tokenization tokenizer="split">
            <token POS="NN" charOffset="0-9" id="st_1" text="Monitoring"/>
            <token POS="IN" charOffset="11-12" id="st_2" text="of"/>
            <token POS="JJ" charOffset="14-25" id="st_3" text="cyclosporine"/>
            <token POS="NNS" charOffset="27-32" id="st_4" text="levels"/>
            <token POS="CC" charOffset="34-36" id="st_5" text="and"/>
            <token POS="JJ" charOffset="38-45" id="st_6" text="possible"/>
            <token POS="NN" charOffset="47-56" id="st_7" text="adjustment"/>
            <token POS="IN" charOffset="58-59" id="st_8" text="of"/>
            <token POS="JJ" charOffset="61-72" id="st_9" text="cyclosporine"/>
            <token POS="NN" charOffset="74-79" id="st_10" text="dosage"/>
            <token POS="MD" charOffset="81-86" id="st_11" text="should"/>
            <token POS="VB" charOffset="88-89" id="st_12" text="be"/>
            <token POS="VBN" charOffset="91-100" id="st_13" text="considered"/>
            <token POS="WRB" charOffset="102-105" id="st_14" text="when"/>
            <token POS="DT" charOffset="107-111" id="st_15" text="these"/>
            <token POS="NNS" charOffset="113-117" id="st_16" text="drugs"/>
            <token POS="VBP" charOffset="119-121" id="st_17" text="are"/>
            <token POS="JJ" charOffset="123-137" id="st_18" text="co-administered"/>
            <token POS="." charOffset="138-138" id="st_19" text="."/>
          </tokenization>
        </tokenizations>
      </sentenceanalyses>
    </sentence>
    <sentence id="train.txt.d0.s1545" text="Other 5-HT1B/1D Agonists Concomitant use of other 5-HT1B/1D agonists within 24 hours of treatment with AXERT? is contraindicated.">
      <entity charOffset="60-68" id="train.txt.d0.s1545.e0" text="agonists" type="target"/>
      <entity charOffset="103-109" id="train.txt.d0.s1545.e1" text="AXERT?" type="target"/>
      <pair e1="train.txt.d0.s1545.e0" e2="train.txt.d0.s1545.e1" id="train.txt.d0.s1545.p0" interaction="False"/>
      <sentenceanalyses>
        <parses>
          <parse parser="split_parse" tokenizer="split">
            <dependency id="split_1" t1="st_7" t2="st_1" type="amod"/>
            <dependency id="split_2" t1="st_7" t2="st_2" type="nn"/>
            <dependency id="split_3" t1="st_7" t2="st_3" type="nn"/>
            <dependency id="split_4" t1="st_7" t2="st_4" type="num"/>
            <dependency id="split_5" t1="st_7" t2="st_5" type="nn"/>
            <dependency id="split_6" t1="st_7" t2="st_6" type="nn"/>
            <dependency id="split_7" t1="st_13" t2="st_7" type="dep"/>
            <dependency id="split_8" t1="st_10" t2="st_9" type="amod"/>
            <dependency id="split_9" t1="st_7" t2="st_10" type="prep_of"/>
            <dependency id="split_10" t1="st_12" t2="st_11" type="number"/>
            <dependency id="split_11" t1="st_13" t2="st_12" type="num"/>
            <dependency id="split_12" t1="st_16" t2="st_15" type="num"/>
            <dependency id="split_13" t1="st_13" t2="st_16" type="prep_within"/>
            <dependency id="split_14" t1="st_16" t2="st_18" type="prep_of"/>
            <dependency id="split_15" t1="st_18" t2="st_20" type="prep_with"/>
            <dependency id="split_16" t1="st_23" t2="st_22" type="auxpass"/>
            <dependency id="split_17" t1="st_13" t2="st_23" type="dep"/>
          </parse>
        </parses>
        <tokenizations>
          <tokenization tokenizer="split">
            <token POS="JJ" charOffset="0-4" id="st_1" text="Other"/>
            <token POS="NN" charOffset="6-11" id="st_2" text="5-HT1B"/>
            <token POS="NN" charOffset="12-12" id="st_3" text="/"/>
            <token POS="CD" charOffset="13-14" id="st_4" text="1D"/>
            <token POS="NNP" charOffset="16-23" id="st_5" text="Agonists"/>
            <token POS="NNP" charOffset="25-35" id="st_6" text="Concomitant"/>
            <token POS="NN" charOffset="37-39" id="st_7" text="use"/>
            <token POS="IN" charOffset="41-42" id="st_8" text="of"/>
            <token POS="JJ" charOffset="44-48" id="st_9" text="other"/>
            <token POS="CD" charOffset="50-55" id="st_10" text="5-HT1B"/>
            <token POS="CD" charOffset="56-56" id="st_11" text="/"/>
            <token POS="CD" charOffset="57-58" id="st_12" text="1D"/>
            <token POS="NNS" charOffset="60-67" id="st_13" text="agonists"/>
            <token POS="IN" charOffset="69-74" id="st_14" text="within"/>
            <token POS="CD" charOffset="76-77" id="st_15" text="24"/>
            <token POS="NNS" charOffset="79-83" id="st_16" text="hours"/>
            <token POS="IN" charOffset="85-86" id="st_17" text="of"/>
            <token POS="NN" charOffset="88-96" id="st_18" text="treatment"/>
            <token POS="IN" charOffset="98-101" id="st_19" text="with"/>
            <token POS="NNP" charOffset="103-107" id="st_20" text="AXERT"/>
            <token POS="." charOffset="108-108" id="st_21" text="?"/>
            <token POS="VBZ" charOffset="110-111" id="st_22" text="is"/>
            <token POS="VBN" charOffset="113-127" id="st_23" text="contraindicated"/>
            <token POS="." charOffset="128-128" id="st_24" text="."/>
          </tokenization>
        </tokenizations>
      </sentenceanalyses>
    </sentence>
    <sentence id="train.txt.d0.s1546" text="Propanolol The pharmacokinetics of almotriptan were not affected by coadministration of propranolol.">
      <entity charOffset="0-10" id="train.txt.d0.s1546.e0" text="Propanolol" type="target"/>
      <entity charOffset="35-46" id="train.txt.d0.s1546.e1" text="almotriptan" type="target"/>
      <entity charOffset="88-99" id="train.txt.d0.s1546.e2" text="propranolol" type="target"/>
      <pair e1="train.txt.d0.s1546.e0" e2="train.txt.d0.s1546.e1" id="train.txt.d0.s1546.p0" interaction="False"/>
      <pair e1="train.txt.d0.s1546.e0" e2="train.txt.d0.s1546.e2" id="train.txt.d0.s1546.p1" interaction="False"/>
      <pair e1="train.txt.d0.s1546.e1" e2="train.txt.d0.s1546.e2" id="train.txt.d0.s1546.p2" interaction="False"/>
      <sentenceanalyses>
        <parses>
          <parse parser="split_parse" tokenizer="split">
            <dependency id="split_1" t1="st_3" t2="st_1" type="amod"/>
            <dependency id="split_2" t1="st_3" t2="st_2" type="det"/>
            <dependency id="split_3" t1="st_8" t2="st_3" type="nsubjpass"/>
            <dependency id="split_4" t1="st_3" t2="st_5" type="prep_of"/>
            <dependency id="split_5" t1="st_8" t2="st_6" type="auxpass"/>
            <dependency id="split_6" t1="st_8" t2="st_7" type="neg"/>
            <dependency id="split_7" t1="st_8" t2="st_10" type="agent"/>
            <dependency id="split_8" t1="st_10" t2="st_12" type="prep_of"/>
          </parse>
        </parses>
        <tokenizations>
          <tokenization tokenizer="split">
            <token POS="JJ" charOffset="0-9" id="st_1" text="Propanolol"/>
            <token POS="DT" charOffset="11-13" id="st_2" text="The"/>
            <token POS="NNS" charOffset="15-30" id="st_3" text="pharmacokinetics"/>
            <token POS="IN" charOffset="32-33" id="st_4" text="of"/>
            <token POS="NN" charOffset="35-45" id="st_5" text="almotriptan"/>
            <token POS="VBD" charOffset="47-50" id="st_6" text="were"/>
            <token POS="RB" charOffset="52-54" id="st_7" text="not"/>
            <token POS="VBN" charOffset="56-63" id="st_8" text="affected"/>
            <token POS="IN" charOffset="65-66" id="st_9" text="by"/>
            <token POS="NN" charOffset="68-83" id="st_10" text="coadministration"/>
            <token POS="IN" charOffset="85-86" id="st_11" text="of"/>
            <token POS="NN" charOffset="88-98" id="st_12" text="propranolol"/>
            <token POS="." charOffset="99-99" id="st_13" text="."/>
          </tokenization>
        </tokenizations>
      </sentenceanalyses>
    </sentence>
    <sentence id="train.txt.d0.s1547" text="Data from in vitro studies of alprazolam suggest a possible drug interaction with alprazolam for the following: sertraline and paroxetine.">
      <entity charOffset="30-40" id="train.txt.d0.s1547.e0" text="alprazolam" type="target"/>
      <entity charOffset="82-92" id="train.txt.d0.s1547.e1" text="alprazolam" type="target"/>
      <entity charOffset="112-122" id="train.txt.d0.s1547.e2" text="sertraline" type="target"/>
      <entity charOffset="127-137" id="train.txt.d0.s1547.e3" text="paroxetine" type="target"/>
      <pair e1="train.txt.d0.s1547.e0" e2="train.txt.d0.s1547.e1" id="train.txt.d0.s1547.p0" interaction="False"/>
      <pair e1="train.txt.d0.s1547.e0" e2="train.txt.d0.s1547.e2" id="train.txt.d0.s1547.p1" interaction="False"/>
      <pair e1="train.txt.d0.s1547.e0" e2="train.txt.d0.s1547.e3" id="train.txt.d0.s1547.p2" interaction="False"/>
      <pair e1="train.txt.d0.s1547.e1" e2="train.txt.d0.s1547.e2" id="train.txt.d0.s1547.p3" interaction="False"/>
      <pair e1="train.txt.d0.s1547.e1" e2="train.txt.d0.s1547.e3" id="train.txt.d0.s1547.p4" interaction="False"/>
      <pair e1="train.txt.d0.s1547.e2" e2="train.txt.d0.s1547.e3" id="train.txt.d0.s1547.p5" interaction="False"/>
      <sentenceanalyses>
        <parses>
          <parse parser="split_parse" tokenizer="split">
            <dependency id="split_1" t1="st_8" t2="st_1" type="nsubj"/>
            <dependency id="split_2" t1="st_5" t2="st_3" type="amod"/>
            <dependency id="split_3" t1="st_3" t2="st_4" type="dep"/>
            <dependency id="split_4" t1="st_1" t2="st_5" type="prep_from"/>
            <dependency id="split_5" t1="st_5" t2="st_7" type="prep_of"/>
            <dependency id="split_6" t1="st_12" t2="st_9" type="det"/>
            <dependency id="split_7" t1="st_12" t2="st_10" type="amod"/>
            <dependency id="split_8" t1="st_12" t2="st_11" type="nn"/>
            <dependency id="split_9" t1="st_8" t2="st_12" type="dobj"/>
            <dependency id="split_10" t1="st_8" t2="st_14" type="prep_with"/>
            <dependency id="split_11" t1="st_17" t2="st_16" type="det"/>
            <dependency id="split_12" t1="st_14" t2="st_17" type="prep_for"/>
            <dependency id="split_13" t1="st_17" t2="st_19" type="amod"/>
            <dependency id="split_14" t1="st_17" t2="st_21" type="amod"/>
            <dependency id="split_15" t1="st_19" t2="st_21" type="conj_and"/>
          </parse>
        </parses>
        <tokenizations>
          <tokenization tokenizer="split">
            <token POS="NNP" charOffset="0-3" id="st_1" text="Data"/>
            <token POS="IN" charOffset="5-8" id="st_2" text="from"/>
            <token POS="FW" charOffset="10-11" id="st_3" text="in"/>
            <token POS="FW" charOffset="13-17" id="st_4" text="vitro"/>
            <token POS="NNS" charOffset="19-25" id="st_5" text="studies"/>
            <token POS="IN" charOffset="27-28" id="st_6" text="of"/>
            <token POS="NN" charOffset="30-39" id="st_7" text="alprazolam"/>
            <token POS="VBP" charOffset="41-47" id="st_8" text="suggest"/>
            <token POS="DT" charOffset="49-49" id="st_9" text="a"/>
            <token POS="JJ" charOffset="51-58" id="st_10" text="possible"/>
            <token POS="NN" charOffset="60-63" id="st_11" text="drug"/>
            <token POS="NN" charOffset="65-75" id="st_12" text="interaction"/>
            <token POS="IN" charOffset="77-80" id="st_13" text="with"/>
            <token POS="NN" charOffset="82-91" id="st_14" text="alprazolam"/>
            <token POS="IN" charOffset="93-95" id="st_15" text="for"/>
            <token POS="DT" charOffset="97-99" id="st_16" text="the"/>
            <token POS="NN" charOffset="101-109" id="st_17" text="following"/>
            <token POS=":" charOffset="110-110" id="st_18" text=":"/>
            <token POS="JJ" charOffset="112-121" id="st_19" text="sertraline"/>
            <token POS="CC" charOffset="123-125" id="st_20" text="and"/>
            <token POS="JJ" charOffset="127-136" id="st_21" text="paroxetine"/>
            <token POS="." charOffset="137-137" id="st_22" text="."/>
          </tokenization>
        </tokenizations>
      </sentenceanalyses>
    </sentence>
    <sentence id="train.txt.d0.s1548" text="Data from in vitro studies of benzodiazepines other than alprazolam suggest a possible drug interaction for the following: ergotamine, cyclosporine, amiodarone, nicardipine, and nifedipine.">
      <entity charOffset="30-45" id="train.txt.d0.s1548.e0" text="benzodiazepines" type="target"/>
      <entity charOffset="57-67" id="train.txt.d0.s1548.e1" text="alprazolam" type="target"/>
      <entity charOffset="123-133" id="train.txt.d0.s1548.e2" text="ergotamine" type="target"/>
      <entity charOffset="135-147" id="train.txt.d0.s1548.e3" text="cyclosporine" type="target"/>
      <entity charOffset="149-159" id="train.txt.d0.s1548.e4" text="amiodarone" type="target"/>
      <entity charOffset="161-172" id="train.txt.d0.s1548.e5" text="nicardipine" type="target"/>
      <entity charOffset="178-188" id="train.txt.d0.s1548.e6" text="nifedipine" type="target"/>
      <pair e1="train.txt.d0.s1548.e0" e2="train.txt.d0.s1548.e1" id="train.txt.d0.s1548.p0" interaction="False"/>
      <pair e1="train.txt.d0.s1548.e0" e2="train.txt.d0.s1548.e2" id="train.txt.d0.s1548.p1" interaction="False"/>
      <pair e1="train.txt.d0.s1548.e0" e2="train.txt.d0.s1548.e3" id="train.txt.d0.s1548.p2" interaction="False"/>
      <pair e1="train.txt.d0.s1548.e0" e2="train.txt.d0.s1548.e4" id="train.txt.d0.s1548.p3" interaction="False"/>
      <pair e1="train.txt.d0.s1548.e0" e2="train.txt.d0.s1548.e5" id="train.txt.d0.s1548.p4" interaction="False"/>
      <pair e1="train.txt.d0.s1548.e0" e2="train.txt.d0.s1548.e6" id="train.txt.d0.s1548.p5" interaction="False"/>
      <pair e1="train.txt.d0.s1548.e1" e2="train.txt.d0.s1548.e2" id="train.txt.d0.s1548.p6" interaction="False"/>
      <pair e1="train.txt.d0.s1548.e1" e2="train.txt.d0.s1548.e3" id="train.txt.d0.s1548.p7" interaction="False"/>
      <pair e1="train.txt.d0.s1548.e1" e2="train.txt.d0.s1548.e4" id="train.txt.d0.s1548.p8" interaction="False"/>
      <pair e1="train.txt.d0.s1548.e1" e2="train.txt.d0.s1548.e5" id="train.txt.d0.s1548.p9" interaction="False"/>
      <pair e1="train.txt.d0.s1548.e1" e2="train.txt.d0.s1548.e6" id="train.txt.d0.s1548.p10" interaction="False"/>
      <pair e1="train.txt.d0.s1548.e2" e2="train.txt.d0.s1548.e3" id="train.txt.d0.s1548.p11" interaction="False"/>
      <pair e1="train.txt.d0.s1548.e2" e2="train.txt.d0.s1548.e4" id="train.txt.d0.s1548.p12" interaction="False"/>
      <pair e1="train.txt.d0.s1548.e2" e2="train.txt.d0.s1548.e5" id="train.txt.d0.s1548.p13" interaction="False"/>
      <pair e1="train.txt.d0.s1548.e2" e2="train.txt.d0.s1548.e6" id="train.txt.d0.s1548.p14" interaction="False"/>
      <pair e1="train.txt.d0.s1548.e3" e2="train.txt.d0.s1548.e4" id="train.txt.d0.s1548.p15" interaction="False"/>
      <pair e1="train.txt.d0.s1548.e3" e2="train.txt.d0.s1548.e5" id="train.txt.d0.s1548.p16" interaction="False"/>
      <pair e1="train.txt.d0.s1548.e3" e2="train.txt.d0.s1548.e6" id="train.txt.d0.s1548.p17" interaction="False"/>
      <pair e1="train.txt.d0.s1548.e4" e2="train.txt.d0.s1548.e5" id="train.txt.d0.s1548.p18" interaction="False"/>
      <pair e1="train.txt.d0.s1548.e4" e2="train.txt.d0.s1548.e6" id="train.txt.d0.s1548.p19" interaction="False"/>
      <pair e1="train.txt.d0.s1548.e5" e2="train.txt.d0.s1548.e6" id="train.txt.d0.s1548.p20" interaction="False"/>
      <sentenceanalyses>
        <parses>
          <parse parser="split_parse" tokenizer="split">
            <dependency id="split_1" t1="st_11" t2="st_1" type="nsubj"/>
            <dependency id="split_2" t1="st_5" t2="st_3" type="amod"/>
            <dependency id="split_3" t1="st_3" t2="st_4" type="dep"/>
            <dependency id="split_4" t1="st_1" t2="st_5" type="prep_from"/>
            <dependency id="split_5" t1="st_5" t2="st_7" type="prep_of"/>
            <dependency id="split_6" t1="st_7" t2="st_8" type="dep"/>
            <dependency id="split_7" t1="st_7" t2="st_10" type="prep_than"/>
            <dependency id="split_8" t1="st_15" t2="st_12" type="det"/>
            <dependency id="split_9" t1="st_15" t2="st_13" type="amod"/>
            <dependency id="split_10" t1="st_15" t2="st_14" type="nn"/>
            <dependency id="split_11" t1="st_11" t2="st_15" type="dobj"/>
            <dependency id="split_12" t1="st_18" t2="st_17" type="det"/>
            <dependency id="split_13" t1="st_15" t2="st_18" type="prep_for"/>
            <dependency id="split_14" t1="st_29" t2="st_20" type="nn"/>
            <dependency id="split_15" t1="st_15" t2="st_22" type="dep"/>
            <dependency id="split_16" t1="st_29" t2="st_22" type="conj_and"/>
            <dependency id="split_17" t1="st_15" t2="st_24" type="dep"/>
            <dependency id="split_18" t1="st_29" t2="st_24" type="conj_and"/>
            <dependency id="split_19" t1="st_15" t2="st_26" type="dep"/>
            <dependency id="split_20" t1="st_29" t2="st_26" type="conj_and"/>
            <dependency id="split_21" t1="st_15" t2="st_29" type="dep"/>
          </parse>
        </parses>
        <tokenizations>
          <tokenization tokenizer="split">
            <token POS="NNP" charOffset="0-3" id="st_1" text="Data"/>
            <token POS="IN" charOffset="5-8" id="st_2" text="from"/>
            <token POS="FW" charOffset="10-11" id="st_3" text="in"/>
            <token POS="FW" charOffset="13-17" id="st_4" text="vitro"/>
            <token POS="NNS" charOffset="19-25" id="st_5" text="studies"/>
            <token POS="IN" charOffset="27-28" id="st_6" text="of"/>
            <token POS="NNS" charOffset="30-44" id="st_7" text="benzodiazepines"/>
            <token POS="JJ" charOffset="46-50" id="st_8" text="other"/>
            <token POS="IN" charOffset="52-55" id="st_9" text="than"/>
            <token POS="NN" charOffset="57-66" id="st_10" text="alprazolam"/>
            <token POS="VBP" charOffset="68-74" id="st_11" text="suggest"/>
            <token POS="DT" charOffset="76-76" id="st_12" text="a"/>
            <token POS="JJ" charOffset="78-85" id="st_13" text="possible"/>
            <token POS="NN" charOffset="87-90" id="st_14" text="drug"/>
            <token POS="NN" charOffset="92-102" id="st_15" text="interaction"/>
            <token POS="IN" charOffset="104-106" id="st_16" text="for"/>
            <token POS="DT" charOffset="108-110" id="st_17" text="the"/>
            <token POS="NN" charOffset="112-120" id="st_18" text="following"/>
            <token POS=":" charOffset="121-121" id="st_19" text=":"/>
            <token POS="NN" charOffset="123-132" id="st_20" text="ergotamine"/>
            <token POS="," charOffset="133-133" id="st_21" text=","/>
            <token POS="NN" charOffset="135-146" id="st_22" text="cyclosporine"/>
            <token POS="," charOffset="147-147" id="st_23" text=","/>
            <token POS="NN" charOffset="149-158" id="st_24" text="amiodarone"/>
            <token POS="," charOffset="159-159" id="st_25" text=","/>
            <token POS="NN" charOffset="161-171" id="st_26" text="nicardipine"/>
            <token POS="," charOffset="172-172" id="st_27" text=","/>
            <token POS="CC" charOffset="174-176" id="st_28" text="and"/>
            <token POS="NN" charOffset="178-187" id="st_29" text="nifedipine"/>
            <token POS="." charOffset="188-188" id="st_30" text="."/>
          </tokenization>
        </tokenizations>
      </sentenceanalyses>
    </sentence>
    <sentence id="train.txt.d0.s1549" text="Prostin VR Pediatric Sterile Solution No drug interactions have been reported between Prostin VR Pediatric and the therapy standard in neonates with restricted pulmonary or systemic blood flow.">
      <entity charOffset="0-10" id="train.txt.d0.s1549.e0" text="Prostin VR" type="target"/>
      <entity charOffset="86-96" id="train.txt.d0.s1549.e1" text="Prostin VR" type="target"/>
      <pair e1="train.txt.d0.s1549.e0" e2="train.txt.d0.s1549.e1" id="train.txt.d0.s1549.p0" interaction="False"/>
      <sentenceanalyses>
        <parses>
          <parse parser="split_parse" tokenizer="split">
            <dependency id="split_1" t1="st_4" t2="st_1" type="nn"/>
            <dependency id="split_2" t1="st_4" t2="st_2" type="nn"/>
            <dependency id="split_3" t1="st_4" t2="st_3" type="nn"/>
            <dependency id="split_4" t1="st_5" t2="st_4" type="nsubj"/>
            <dependency id="split_5" t1="st_8" t2="st_6" type="det"/>
            <dependency id="split_6" t1="st_8" t2="st_7" type="nn"/>
            <dependency id="split_7" t1="st_11" t2="st_8" type="nsubjpass"/>
            <dependency id="split_8" t1="st_11" t2="st_9" type="aux"/>
            <dependency id="split_9" t1="st_11" t2="st_10" type="auxpass"/>
            <dependency id="split_10" t1="st_5" t2="st_11" type="ccomp"/>
            <dependency id="split_11" t1="st_15" t2="st_13" type="nn"/>
            <dependency id="split_12" t1="st_15" t2="st_14" type="nn"/>
            <dependency id="split_13" t1="st_11" t2="st_15" type="prep_between"/>
            <dependency id="split_14" t1="st_19" t2="st_17" type="det"/>
            <dependency id="split_15" t1="st_19" t2="st_18" type="nn"/>
            <dependency id="split_16" t1="st_11" t2="st_19" type="prep_between"/>
            <dependency id="split_17" t1="st_15" t2="st_19" type="conj_and"/>
            <dependency id="split_18" t1="st_11" t2="st_21" type="prep_in"/>
            <dependency id="split_19" t1="st_24" t2="st_23" type="amod"/>
            <dependency id="split_20" t1="st_21" t2="st_24" type="prep_with"/>
            <dependency id="split_21" t1="st_28" t2="st_26" type="amod"/>
            <dependency id="split_22" t1="st_28" t2="st_27" type="nn"/>
            <dependency id="split_23" t1="st_21" t2="st_28" type="prep_with"/>
            <dependency id="split_24" t1="st_24" t2="st_28" type="conj_or"/>
          </parse>
        </parses>
        <tokenizations>
          <tokenization tokenizer="split">
            <token POS="NNP" charOffset="0-6" id="st_1" text="Prostin"/>
            <token POS="NNP" charOffset="8-9" id="st_2" text="VR"/>
            <token POS="NNP" charOffset="11-19" id="st_3" text="Pediatric"/>
            <token POS="NNP" charOffset="21-27" id="st_4" text="Sterile"/>
            <token POS="VBD" charOffset="29-36" id="st_5" text="Solution"/>
            <token POS="DT" charOffset="38-39" id="st_6" text="No"/>
            <token POS="NN" charOffset="41-44" id="st_7" text="drug"/>
            <token POS="NNS" charOffset="46-57" id="st_8" text="interactions"/>
            <token POS="VBP" charOffset="59-62" id="st_9" text="have"/>
            <token POS="VBN" charOffset="64-67" id="st_10" text="been"/>
            <token POS="VBN" charOffset="69-76" id="st_11" text="reported"/>
            <token POS="IN" charOffset="78-84" id="st_12" text="between"/>
            <token POS="NNP" charOffset="86-92" id="st_13" text="Prostin"/>
            <token POS="NNP" charOffset="94-95" id="st_14" text="VR"/>
            <token POS="NNP" charOffset="97-105" id="st_15" text="Pediatric"/>
            <token POS="CC" charOffset="107-109" id="st_16" text="and"/>
            <token POS="DT" charOffset="111-113" id="st_17" text="the"/>
            <token POS="NN" charOffset="115-121" id="st_18" text="therapy"/>
            <token POS="NN" charOffset="123-130" id="st_19" text="standard"/>
            <token POS="IN" charOffset="132-133" id="st_20" text="in"/>
            <token POS="NNS" charOffset="135-142" id="st_21" text="neonates"/>
            <token POS="IN" charOffset="144-147" id="st_22" text="with"/>
            <token POS="JJ" charOffset="149-158" id="st_23" text="restricted"/>
            <token POS="NNS" charOffset="160-168" id="st_24" text="pulmonary"/>
            <token POS="CC" charOffset="170-171" id="st_25" text="or"/>
            <token POS="JJ" charOffset="173-180" id="st_26" text="systemic"/>
            <token POS="NN" charOffset="182-186" id="st_27" text="blood"/>
            <token POS="NN" charOffset="188-191" id="st_28" text="flow"/>
            <token POS="." charOffset="192-192" id="st_29" text="."/>
          </tokenization>
        </tokenizations>
      </sentenceanalyses>
    </sentence>
    <sentence id="train.txt.d0.s1550" text="Standard therapy includes antibiotics, such as penicillin and gentamicin;">
      <entity charOffset="26-37" id="train.txt.d0.s1550.e0" text="antibiotics" type="target"/>
      <entity charOffset="47-57" id="train.txt.d0.s1550.e1" text="penicillin" type="target"/>
      <entity charOffset="62-72" id="train.txt.d0.s1550.e2" text="gentamicin" type="target"/>
      <pair e1="train.txt.d0.s1550.e0" e2="train.txt.d0.s1550.e1" id="train.txt.d0.s1550.p0" interaction="False"/>
      <pair e1="train.txt.d0.s1550.e0" e2="train.txt.d0.s1550.e2" id="train.txt.d0.s1550.p1" interaction="False"/>
      <pair e1="train.txt.d0.s1550.e1" e2="train.txt.d0.s1550.e2" id="train.txt.d0.s1550.p2" interaction="False"/>
      <sentenceanalyses>
        <parses>
          <parse parser="split_parse" tokenizer="split">
            <dependency id="split_1" t1="st_2" t2="st_1" type="nn"/>
            <dependency id="split_2" t1="st_3" t2="st_2" type="nsubj"/>
            <dependency id="split_3" t1="st_3" t2="st_4" type="dobj"/>
            <dependency id="split_4" t1="st_4" t2="st_8" type="prep_such_as"/>
            <dependency id="split_5" t1="st_4" t2="st_10" type="prep_such_as"/>
            <dependency id="split_6" t1="st_8" t2="st_10" type="conj_and"/>
          </parse>
        </parses>
        <tokenizations>
          <tokenization tokenizer="split">
            <token POS="NNP" charOffset="0-7" id="st_1" text="Standard"/>
            <token POS="NN" charOffset="9-15" id="st_2" text="therapy"/>
            <token POS="VBZ" charOffset="17-24" id="st_3" text="includes"/>
            <token POS="NNS" charOffset="26-36" id="st_4" text="antibiotics"/>
            <token POS="," charOffset="37-37" id="st_5" text=","/>
            <token POS="JJ" charOffset="39-42" id="st_6" text="such"/>
            <token POS="IN" charOffset="44-45" id="st_7" text="as"/>
            <token POS="NN" charOffset="47-56" id="st_8" text="penicillin"/>
            <token POS="CC" charOffset="58-60" id="st_9" text="and"/>
            <token POS="NN" charOffset="62-71" id="st_10" text="gentamicin"/>
            <token POS=":" charOffset="72-72" id="st_11" text=";"/>
          </tokenization>
        </tokenizations>
      </sentenceanalyses>
    </sentence>
    <sentence id="train.txt.d0.s1551" text="vasopressors, such as dopamine and isoproterenol;">
      <entity charOffset="0-11" id="train.txt.d0.s1551.e0" text="vasopressor" type="target"/>
      <entity charOffset="22-30" id="train.txt.d0.s1551.e1" text="dopamine" type="target"/>
      <entity charOffset="35-48" id="train.txt.d0.s1551.e2" text="isoproterenol" type="target"/>
      <pair e1="train.txt.d0.s1551.e0" e2="train.txt.d0.s1551.e1" id="train.txt.d0.s1551.p0" interaction="False"/>
      <pair e1="train.txt.d0.s1551.e0" e2="train.txt.d0.s1551.e2" id="train.txt.d0.s1551.p1" interaction="False"/>
      <pair e1="train.txt.d0.s1551.e1" e2="train.txt.d0.s1551.e2" id="train.txt.d0.s1551.p2" interaction="False"/>
      <sentenceanalyses>
        <parses>
          <parse parser="split_parse" tokenizer="split">
            <dependency id="split_1" t1="st_1" t2="st_5" type="prep_such_as"/>
            <dependency id="split_2" t1="st_1" t2="st_7" type="prep_such_as"/>
            <dependency id="split_3" t1="st_5" t2="st_7" type="conj_and"/>
          </parse>
        </parses>
        <tokenizations>
          <tokenization tokenizer="split">
            <token POS="NNS" charOffset="0-11" id="st_1" text="vasopressors"/>
            <token POS="," charOffset="12-12" id="st_2" text=","/>
            <token POS="JJ" charOffset="14-17" id="st_3" text="such"/>
            <token POS="IN" charOffset="19-20" id="st_4" text="as"/>
            <token POS="NN" charOffset="22-29" id="st_5" text="dopamine"/>
            <token POS="CC" charOffset="31-33" id="st_6" text="and"/>
            <token POS="NN" charOffset="35-47" id="st_7" text="isoproterenol"/>
            <token POS=":" charOffset="48-48" id="st_8" text=";"/>
          </tokenization>
        </tokenizations>
      </sentenceanalyses>
    </sentence>
    <sentence id="train.txt.d0.s1552" text="and diuretics, such as furosemide.">
      <entity charOffset="4-13" id="train.txt.d0.s1552.e0" text="diuretics" type="target"/>
      <entity charOffset="23-34" id="train.txt.d0.s1552.e1" text="furosemide." type="target"/>
      <pair e1="train.txt.d0.s1552.e0" e2="train.txt.d0.s1552.e1" id="train.txt.d0.s1552.p0" interaction="False"/>
      <sentenceanalyses>
        <parses>
          <parse parser="split_parse" tokenizer="split">
            <dependency id="split_1" t1="st_1" t2="st_2" type="dep"/>
            <dependency id="split_2" t1="st_6" t2="st_4" type="amod"/>
            <dependency id="split_3" t1="st_6" t2="st_5" type="advmod"/>
            <dependency id="split_4" t1="st_2" t2="st_6" type="appos"/>
          </parse>
        </parses>
        <tokenizations>
          <tokenization tokenizer="split">
            <token POS="CC" charOffset="0-2" id="st_1" text="and"/>
            <token POS="NNS" charOffset="4-12" id="st_2" text="diuretics"/>
            <token POS="," charOffset="13-13" id="st_3" text=","/>
            <token POS="JJ" charOffset="15-18" id="st_4" text="such"/>
            <token POS="RB" charOffset="20-21" id="st_5" text="as"/>
            <token POS="NN" charOffset="23-32" id="st_6" text="furosemide"/>
            <token POS="." charOffset="33-33" id="st_7" text="."/>
          </tokenization>
        </tokenizations>
      </sentenceanalyses>
    </sentence>
    <sentence id="train.txt.d0.s1553" text="Caverject The potential for pharmacokinetic drug-drug interactions between alprostadil and other agents has not been formally studied.">
      <entity charOffset="0-9" id="train.txt.d0.s1553.e0" text="Caverject" type="target"/>
      <entity charOffset="75-86" id="train.txt.d0.s1553.e1" text="alprostadil" type="target"/>
      <pair e1="train.txt.d0.s1553.e0" e2="train.txt.d0.s1553.e1" id="train.txt.d0.s1553.p0" interaction="False"/>
      <sentenceanalyses>
        <parses>
          <parse parser="split_parse" tokenizer="split">
            <dependency id="split_1" t1="st_3" t2="st_1" type="amod"/>
            <dependency id="split_2" t1="st_3" t2="st_2" type="det"/>
            <dependency id="split_3" t1="st_17" t2="st_3" type="nsubjpass"/>
            <dependency id="split_4" t1="st_7" t2="st_5" type="amod"/>
            <dependency id="split_5" t1="st_7" t2="st_6" type="amod"/>
            <dependency id="split_6" t1="st_3" t2="st_7" type="prep_for"/>
            <dependency id="split_7" t1="st_12" t2="st_9" type="amod"/>
            <dependency id="split_8" t1="st_9" t2="st_11" type="conj_and"/>
            <dependency id="split_9" t1="st_12" t2="st_11" type="amod"/>
            <dependency id="split_10" t1="st_7" t2="st_12" type="prep_between"/>
            <dependency id="split_11" t1="st_17" t2="st_13" type="aux"/>
            <dependency id="split_12" t1="st_17" t2="st_14" type="neg"/>
            <dependency id="split_13" t1="st_17" t2="st_15" type="auxpass"/>
            <dependency id="split_14" t1="st_17" t2="st_16" type="advmod"/>
          </parse>
        </parses>
        <tokenizations>
          <tokenization tokenizer="split">
            <token POS="JJ" charOffset="0-8" id="st_1" text="Caverject"/>
            <token POS="DT" charOffset="10-12" id="st_2" text="The"/>
            <token POS="NN" charOffset="14-22" id="st_3" text="potential"/>
            <token POS="IN" charOffset="24-26" id="st_4" text="for"/>
            <token POS="JJ" charOffset="28-42" id="st_5" text="pharmacokinetic"/>
            <token POS="JJ" charOffset="44-52" id="st_6" text="drug-drug"/>
            <token POS="NNS" charOffset="54-65" id="st_7" text="interactions"/>
            <token POS="IN" charOffset="67-73" id="st_8" text="between"/>
            <token POS="JJ" charOffset="75-85" id="st_9" text="alprostadil"/>
            <token POS="CC" charOffset="87-89" id="st_10" text="and"/>
            <token POS="JJ" charOffset="91-95" id="st_11" text="other"/>
            <token POS="NNS" charOffset="97-102" id="st_12" text="agents"/>
            <token POS="VBZ" charOffset="104-106" id="st_13" text="has"/>
            <token POS="RB" charOffset="108-110" id="st_14" text="not"/>
            <token POS="VBN" charOffset="112-115" id="st_15" text="been"/>
            <token POS="RB" charOffset="117-124" id="st_16" text="formally"/>
            <token POS="VBN" charOffset="126-132" id="st_17" text="studied"/>
            <token POS="." charOffset="133-133" id="st_18" text="."/>
          </tokenization>
        </tokenizations>
      </sentenceanalyses>
    </sentence>
    <sentence id="train.txt.d0.s1554" text="Data from a randomized trial of HEXALEN and cisplatin plus or minus pyridoxine in ovarian cancer indicated that pyridoxine significantly reduced neurotoxicity;">
      <entity charOffset="32-39" id="train.txt.d0.s1554.e0" text="HEXALEN" type="target"/>
      <entity charOffset="44-53" id="train.txt.d0.s1554.e1" text="cisplatin" type="target"/>
      <entity charOffset="68-78" id="train.txt.d0.s1554.e2" text="pyridoxine" type="target"/>
      <entity charOffset="112-122" id="train.txt.d0.s1554.e3" text="pyridoxine" type="target"/>
      <pair e1="train.txt.d0.s1554.e0" e2="train.txt.d0.s1554.e1" id="train.txt.d0.s1554.p0" interaction="False"/>
      <pair e1="train.txt.d0.s1554.e0" e2="train.txt.d0.s1554.e2" id="train.txt.d0.s1554.p1" interaction="False"/>
      <pair e1="train.txt.d0.s1554.e0" e2="train.txt.d0.s1554.e3" id="train.txt.d0.s1554.p2" interaction="False"/>
      <pair e1="train.txt.d0.s1554.e1" e2="train.txt.d0.s1554.e2" id="train.txt.d0.s1554.p3" interaction="False"/>
      <pair e1="train.txt.d0.s1554.e1" e2="train.txt.d0.s1554.e3" id="train.txt.d0.s1554.p4" interaction="False"/>
      <pair e1="train.txt.d0.s1554.e2" e2="train.txt.d0.s1554.e3" id="train.txt.d0.s1554.p5" interaction="False"/>
      <sentenceanalyses>
        <parses>
          <parse parser="split_parse" tokenizer="split">
            <dependency id="split_1" t1="st_17" t2="st_1" type="nsubj"/>
            <dependency id="split_2" t1="st_5" t2="st_3" type="det"/>
            <dependency id="split_3" t1="st_5" t2="st_4" type="amod"/>
            <dependency id="split_4" t1="st_1" t2="st_5" type="prep_from"/>
            <dependency id="split_5" t1="st_5" t2="st_7" type="prep_of"/>
            <dependency id="split_6" t1="st_5" t2="st_9" type="prep_of"/>
            <dependency id="split_7" t1="st_7" t2="st_9" type="conj_and"/>
            <dependency id="split_8" t1="st_1" t2="st_10" type="advmod"/>
            <dependency id="split_9" t1="st_1" t2="st_12" type="advmod"/>
            <dependency id="split_10" t1="st_10" t2="st_12" type="conj_minus"/>
            <dependency id="split_11" t1="st_1" t2="st_13" type="amod"/>
            <dependency id="split_12" t1="st_16" t2="st_15" type="nn"/>
            <dependency id="split_13" t1="st_13" t2="st_16" type="prep_in"/>
            <dependency id="split_14" t1="st_21" t2="st_18" type="complm"/>
            <dependency id="split_15" t1="st_21" t2="st_19" type="nsubj"/>
            <dependency id="split_16" t1="st_21" t2="st_20" type="advmod"/>
            <dependency id="split_17" t1="st_17" t2="st_21" type="ccomp"/>
            <dependency id="split_18" t1="st_21" t2="st_22" type="advmod"/>
          </parse>
        </parses>
        <tokenizations>
          <tokenization tokenizer="split">
            <token POS="NNP" charOffset="0-3" id="st_1" text="Data"/>
            <token POS="IN" charOffset="5-8" id="st_2" text="from"/>
            <token POS="DT" charOffset="10-10" id="st_3" text="a"/>
            <token POS="JJ" charOffset="12-21" id="st_4" text="randomized"/>
            <token POS="NN" charOffset="23-27" id="st_5" text="trial"/>
            <token POS="IN" charOffset="29-30" id="st_6" text="of"/>
            <token POS="NN" charOffset="32-38" id="st_7" text="HEXALEN"/>
            <token POS="CC" charOffset="40-42" id="st_8" text="and"/>
            <token POS="NN" charOffset="44-52" id="st_9" text="cisplatin"/>
            <token POS="CC" charOffset="54-57" id="st_10" text="plus"/>
            <token POS="CC" charOffset="59-60" id="st_11" text="or"/>
            <token POS="CC" charOffset="62-66" id="st_12" text="minus"/>
            <token POS="JJ" charOffset="68-77" id="st_13" text="pyridoxine"/>
            <token POS="IN" charOffset="79-80" id="st_14" text="in"/>
            <token POS="NN" charOffset="82-88" id="st_15" text="ovarian"/>
            <token POS="NN" charOffset="90-95" id="st_16" text="cancer"/>
            <token POS="VBD" charOffset="97-105" id="st_17" text="indicated"/>
            <token POS="IN" charOffset="107-110" id="st_18" text="that"/>
            <token POS="NN" charOffset="112-121" id="st_19" text="pyridoxine"/>
            <token POS="RB" charOffset="123-135" id="st_20" text="significantly"/>
            <token POS="VBD" charOffset="137-143" id="st_21" text="reduced"/>
            <token POS="RB" charOffset="145-157" id="st_22" text="neurotoxicity"/>
            <token POS=":" charOffset="158-158" id="st_23" text=";"/>
          </tokenization>
        </tokenizations>
      </sentenceanalyses>
    </sentence>
    <sentence id="train.txt.d0.s1555" text="Interactions can occur with the following medications: demecarium (Humorsol), echothiophate (Phospholine Iodide), isoflurophate (Floropryl), malathion (using these medicines with antimyasthenics may result in serious side effects), guanadrel (Hylorel), guanethidine (Ismelin), mecamylamine (Inversine), procainamide (Pronestyl), and trimethaphan (the effects of these medicines may interfere with the actions of the antimyasthenics).">
      <entity charOffset="42-53" id="train.txt.d0.s1555.e0" text="medications" type="target"/>
      <entity charOffset="55-65" id="train.txt.d0.s1555.e1" text="demecarium" type="target"/>
      <entity charOffset="67-75" id="train.txt.d0.s1555.e2" text="Humorsol" type="target"/>
      <entity charOffset="78-91" id="train.txt.d0.s1555.e3" text="echothiophate" type="target"/>
      <entity charOffset="93-111" id="train.txt.d0.s1555.e4" text="Phospholine Iodide" type="target"/>
      <entity charOffset="114-127" id="train.txt.d0.s1555.e5" text="isoflurophate" type="target"/>
      <entity charOffset="129-138" id="train.txt.d0.s1555.e6" text="Floropryl" type="target"/>
      <entity charOffset="141-150" id="train.txt.d0.s1555.e7" text="malathion" type="target"/>
      <entity charOffset="164-173" id="train.txt.d0.s1555.e8" text="medicines" type="target"/>
      <entity charOffset="232-241" id="train.txt.d0.s1555.e9" text="guanadrel" type="target"/>
      <entity charOffset="243-250" id="train.txt.d0.s1555.e10" text="Hylorel" type="target"/>
      <entity charOffset="253-265" id="train.txt.d0.s1555.e11" text="guanethidine" type="target"/>
      <entity charOffset="267-274" id="train.txt.d0.s1555.e12" text="Ismelin" type="target"/>
      <entity charOffset="277-289" id="train.txt.d0.s1555.e13" text="mecamylamine" type="target"/>
      <entity charOffset="291-300" id="train.txt.d0.s1555.e14" text="Inversine" type="target"/>
      <entity charOffset="303-315" id="train.txt.d0.s1555.e15" text="procainamide" type="target"/>
      <entity charOffset="317-326" id="train.txt.d0.s1555.e16" text="Pronestyl" type="target"/>
      <entity charOffset="333-345" id="train.txt.d0.s1555.e17" text="trimethaphan" type="target"/>
      <entity charOffset="368-377" id="train.txt.d0.s1555.e18" text="medicines" type="target"/>
      <pair e1="train.txt.d0.s1555.e0" e2="train.txt.d0.s1555.e1" id="train.txt.d0.s1555.p0" interaction="False"/>
      <pair e1="train.txt.d0.s1555.e0" e2="train.txt.d0.s1555.e2" id="train.txt.d0.s1555.p1" interaction="False"/>
      <pair e1="train.txt.d0.s1555.e0" e2="train.txt.d0.s1555.e3" id="train.txt.d0.s1555.p2" interaction="False"/>
      <pair e1="train.txt.d0.s1555.e0" e2="train.txt.d0.s1555.e4" id="train.txt.d0.s1555.p3" interaction="False"/>
      <pair e1="train.txt.d0.s1555.e0" e2="train.txt.d0.s1555.e5" id="train.txt.d0.s1555.p4" interaction="False"/>
      <pair e1="train.txt.d0.s1555.e0" e2="train.txt.d0.s1555.e6" id="train.txt.d0.s1555.p5" interaction="False"/>
      <pair e1="train.txt.d0.s1555.e0" e2="train.txt.d0.s1555.e7" id="train.txt.d0.s1555.p6" interaction="False"/>
      <pair e1="train.txt.d0.s1555.e0" e2="train.txt.d0.s1555.e8" id="train.txt.d0.s1555.p7" interaction="False"/>
      <pair e1="train.txt.d0.s1555.e0" e2="train.txt.d0.s1555.e9" id="train.txt.d0.s1555.p8" interaction="False"/>
      <pair e1="train.txt.d0.s1555.e0" e2="train.txt.d0.s1555.e10" id="train.txt.d0.s1555.p9" interaction="False"/>
      <pair e1="train.txt.d0.s1555.e0" e2="train.txt.d0.s1555.e11" id="train.txt.d0.s1555.p10" interaction="False"/>
      <pair e1="train.txt.d0.s1555.e0" e2="train.txt.d0.s1555.e12" id="train.txt.d0.s1555.p11" interaction="False"/>
      <pair e1="train.txt.d0.s1555.e0" e2="train.txt.d0.s1555.e13" id="train.txt.d0.s1555.p12" interaction="False"/>
      <pair e1="train.txt.d0.s1555.e0" e2="train.txt.d0.s1555.e14" id="train.txt.d0.s1555.p13" interaction="False"/>
      <pair e1="train.txt.d0.s1555.e0" e2="train.txt.d0.s1555.e15" id="train.txt.d0.s1555.p14" interaction="False"/>
      <pair e1="train.txt.d0.s1555.e0" e2="train.txt.d0.s1555.e16" id="train.txt.d0.s1555.p15" interaction="False"/>
      <pair e1="train.txt.d0.s1555.e0" e2="train.txt.d0.s1555.e17" id="train.txt.d0.s1555.p16" interaction="False"/>
      <pair e1="train.txt.d0.s1555.e0" e2="train.txt.d0.s1555.e18" id="train.txt.d0.s1555.p17" interaction="False"/>
      <pair e1="train.txt.d0.s1555.e1" e2="train.txt.d0.s1555.e2" id="train.txt.d0.s1555.p18" interaction="False"/>
      <pair e1="train.txt.d0.s1555.e1" e2="train.txt.d0.s1555.e3" id="train.txt.d0.s1555.p19" interaction="False"/>
      <pair e1="train.txt.d0.s1555.e1" e2="train.txt.d0.s1555.e4" id="train.txt.d0.s1555.p20" interaction="False"/>
      <pair e1="train.txt.d0.s1555.e1" e2="train.txt.d0.s1555.e5" id="train.txt.d0.s1555.p21" interaction="False"/>
      <pair e1="train.txt.d0.s1555.e1" e2="train.txt.d0.s1555.e6" id="train.txt.d0.s1555.p22" interaction="False"/>
      <pair e1="train.txt.d0.s1555.e1" e2="train.txt.d0.s1555.e7" id="train.txt.d0.s1555.p23" interaction="False"/>
      <pair e1="train.txt.d0.s1555.e1" e2="train.txt.d0.s1555.e8" id="train.txt.d0.s1555.p24" interaction="False"/>
      <pair e1="train.txt.d0.s1555.e1" e2="train.txt.d0.s1555.e9" id="train.txt.d0.s1555.p25" interaction="False"/>
      <pair e1="train.txt.d0.s1555.e1" e2="train.txt.d0.s1555.e10" id="train.txt.d0.s1555.p26" interaction="False"/>
      <pair e1="train.txt.d0.s1555.e1" e2="train.txt.d0.s1555.e11" id="train.txt.d0.s1555.p27" interaction="False"/>
      <pair e1="train.txt.d0.s1555.e1" e2="train.txt.d0.s1555.e12" id="train.txt.d0.s1555.p28" interaction="False"/>
      <pair e1="train.txt.d0.s1555.e1" e2="train.txt.d0.s1555.e13" id="train.txt.d0.s1555.p29" interaction="False"/>
      <pair e1="train.txt.d0.s1555.e1" e2="train.txt.d0.s1555.e14" id="train.txt.d0.s1555.p30" interaction="False"/>
      <pair e1="train.txt.d0.s1555.e1" e2="train.txt.d0.s1555.e15" id="train.txt.d0.s1555.p31" interaction="False"/>
      <pair e1="train.txt.d0.s1555.e1" e2="train.txt.d0.s1555.e16" id="train.txt.d0.s1555.p32" interaction="False"/>
      <pair e1="train.txt.d0.s1555.e1" e2="train.txt.d0.s1555.e17" id="train.txt.d0.s1555.p33" interaction="False"/>
      <pair e1="train.txt.d0.s1555.e1" e2="train.txt.d0.s1555.e18" id="train.txt.d0.s1555.p34" interaction="False"/>
      <pair e1="train.txt.d0.s1555.e2" e2="train.txt.d0.s1555.e3" id="train.txt.d0.s1555.p35" interaction="False"/>
      <pair e1="train.txt.d0.s1555.e2" e2="train.txt.d0.s1555.e4" id="train.txt.d0.s1555.p36" interaction="False"/>
      <pair e1="train.txt.d0.s1555.e2" e2="train.txt.d0.s1555.e5" id="train.txt.d0.s1555.p37" interaction="False"/>
      <pair e1="train.txt.d0.s1555.e2" e2="train.txt.d0.s1555.e6" id="train.txt.d0.s1555.p38" interaction="False"/>
      <pair e1="train.txt.d0.s1555.e2" e2="train.txt.d0.s1555.e7" id="train.txt.d0.s1555.p39" interaction="False"/>
      <pair e1="train.txt.d0.s1555.e2" e2="train.txt.d0.s1555.e8" id="train.txt.d0.s1555.p40" interaction="False"/>
      <pair e1="train.txt.d0.s1555.e2" e2="train.txt.d0.s1555.e9" id="train.txt.d0.s1555.p41" interaction="False"/>
      <pair e1="train.txt.d0.s1555.e2" e2="train.txt.d0.s1555.e10" id="train.txt.d0.s1555.p42" interaction="False"/>
      <pair e1="train.txt.d0.s1555.e2" e2="train.txt.d0.s1555.e11" id="train.txt.d0.s1555.p43" interaction="False"/>
      <pair e1="train.txt.d0.s1555.e2" e2="train.txt.d0.s1555.e12" id="train.txt.d0.s1555.p44" interaction="False"/>
      <pair e1="train.txt.d0.s1555.e2" e2="train.txt.d0.s1555.e13" id="train.txt.d0.s1555.p45" interaction="False"/>
      <pair e1="train.txt.d0.s1555.e2" e2="train.txt.d0.s1555.e14" id="train.txt.d0.s1555.p46" interaction="False"/>
      <pair e1="train.txt.d0.s1555.e2" e2="train.txt.d0.s1555.e15" id="train.txt.d0.s1555.p47" interaction="False"/>
      <pair e1="train.txt.d0.s1555.e2" e2="train.txt.d0.s1555.e16" id="train.txt.d0.s1555.p48" interaction="False"/>
      <pair e1="train.txt.d0.s1555.e2" e2="train.txt.d0.s1555.e17" id="train.txt.d0.s1555.p49" interaction="False"/>
      <pair e1="train.txt.d0.s1555.e2" e2="train.txt.d0.s1555.e18" id="train.txt.d0.s1555.p50" interaction="False"/>
      <pair e1="train.txt.d0.s1555.e3" e2="train.txt.d0.s1555.e4" id="train.txt.d0.s1555.p51" interaction="False"/>
      <pair e1="train.txt.d0.s1555.e3" e2="train.txt.d0.s1555.e5" id="train.txt.d0.s1555.p52" interaction="False"/>
      <pair e1="train.txt.d0.s1555.e3" e2="train.txt.d0.s1555.e6" id="train.txt.d0.s1555.p53" interaction="False"/>
      <pair e1="train.txt.d0.s1555.e3" e2="train.txt.d0.s1555.e7" id="train.txt.d0.s1555.p54" interaction="False"/>
      <pair e1="train.txt.d0.s1555.e3" e2="train.txt.d0.s1555.e8" id="train.txt.d0.s1555.p55" interaction="False"/>
      <pair e1="train.txt.d0.s1555.e3" e2="train.txt.d0.s1555.e9" id="train.txt.d0.s1555.p56" interaction="False"/>
      <pair e1="train.txt.d0.s1555.e3" e2="train.txt.d0.s1555.e10" id="train.txt.d0.s1555.p57" interaction="False"/>
      <pair e1="train.txt.d0.s1555.e3" e2="train.txt.d0.s1555.e11" id="train.txt.d0.s1555.p58" interaction="False"/>
      <pair e1="train.txt.d0.s1555.e3" e2="train.txt.d0.s1555.e12" id="train.txt.d0.s1555.p59" interaction="False"/>
      <pair e1="train.txt.d0.s1555.e3" e2="train.txt.d0.s1555.e13" id="train.txt.d0.s1555.p60" interaction="False"/>
      <pair e1="train.txt.d0.s1555.e3" e2="train.txt.d0.s1555.e14" id="train.txt.d0.s1555.p61" interaction="False"/>
      <pair e1="train.txt.d0.s1555.e3" e2="train.txt.d0.s1555.e15" id="train.txt.d0.s1555.p62" interaction="False"/>
      <pair e1="train.txt.d0.s1555.e3" e2="train.txt.d0.s1555.e16" id="train.txt.d0.s1555.p63" interaction="False"/>
      <pair e1="train.txt.d0.s1555.e3" e2="train.txt.d0.s1555.e17" id="train.txt.d0.s1555.p64" interaction="False"/>
      <pair e1="train.txt.d0.s1555.e3" e2="train.txt.d0.s1555.e18" id="train.txt.d0.s1555.p65" interaction="False"/>
      <pair e1="train.txt.d0.s1555.e4" e2="train.txt.d0.s1555.e5" id="train.txt.d0.s1555.p66" interaction="False"/>
      <pair e1="train.txt.d0.s1555.e4" e2="train.txt.d0.s1555.e6" id="train.txt.d0.s1555.p67" interaction="False"/>
      <pair e1="train.txt.d0.s1555.e4" e2="train.txt.d0.s1555.e7" id="train.txt.d0.s1555.p68" interaction="False"/>
      <pair e1="train.txt.d0.s1555.e4" e2="train.txt.d0.s1555.e8" id="train.txt.d0.s1555.p69" interaction="False"/>
      <pair e1="train.txt.d0.s1555.e4" e2="train.txt.d0.s1555.e9" id="train.txt.d0.s1555.p70" interaction="False"/>
      <pair e1="train.txt.d0.s1555.e4" e2="train.txt.d0.s1555.e10" id="train.txt.d0.s1555.p71" interaction="False"/>
      <pair e1="train.txt.d0.s1555.e4" e2="train.txt.d0.s1555.e11" id="train.txt.d0.s1555.p72" interaction="False"/>
      <pair e1="train.txt.d0.s1555.e4" e2="train.txt.d0.s1555.e12" id="train.txt.d0.s1555.p73" interaction="False"/>
      <pair e1="train.txt.d0.s1555.e4" e2="train.txt.d0.s1555.e13" id="train.txt.d0.s1555.p74" interaction="False"/>
      <pair e1="train.txt.d0.s1555.e4" e2="train.txt.d0.s1555.e14" id="train.txt.d0.s1555.p75" interaction="False"/>
      <pair e1="train.txt.d0.s1555.e4" e2="train.txt.d0.s1555.e15" id="train.txt.d0.s1555.p76" interaction="False"/>
      <pair e1="train.txt.d0.s1555.e4" e2="train.txt.d0.s1555.e16" id="train.txt.d0.s1555.p77" interaction="False"/>
      <pair e1="train.txt.d0.s1555.e4" e2="train.txt.d0.s1555.e17" id="train.txt.d0.s1555.p78" interaction="False"/>
      <pair e1="train.txt.d0.s1555.e4" e2="train.txt.d0.s1555.e18" id="train.txt.d0.s1555.p79" interaction="False"/>
      <pair e1="train.txt.d0.s1555.e5" e2="train.txt.d0.s1555.e6" id="train.txt.d0.s1555.p80" interaction="False"/>
      <pair e1="train.txt.d0.s1555.e5" e2="train.txt.d0.s1555.e7" id="train.txt.d0.s1555.p81" interaction="False"/>
      <pair e1="train.txt.d0.s1555.e5" e2="train.txt.d0.s1555.e8" id="train.txt.d0.s1555.p82" interaction="False"/>
      <pair e1="train.txt.d0.s1555.e5" e2="train.txt.d0.s1555.e9" id="train.txt.d0.s1555.p83" interaction="False"/>
      <pair e1="train.txt.d0.s1555.e5" e2="train.txt.d0.s1555.e10" id="train.txt.d0.s1555.p84" interaction="False"/>
      <pair e1="train.txt.d0.s1555.e5" e2="train.txt.d0.s1555.e11" id="train.txt.d0.s1555.p85" interaction="False"/>
      <pair e1="train.txt.d0.s1555.e5" e2="train.txt.d0.s1555.e12" id="train.txt.d0.s1555.p86" interaction="False"/>
      <pair e1="train.txt.d0.s1555.e5" e2="train.txt.d0.s1555.e13" id="train.txt.d0.s1555.p87" interaction="False"/>
      <pair e1="train.txt.d0.s1555.e5" e2="train.txt.d0.s1555.e14" id="train.txt.d0.s1555.p88" interaction="False"/>
      <pair e1="train.txt.d0.s1555.e5" e2="train.txt.d0.s1555.e15" id="train.txt.d0.s1555.p89" interaction="False"/>
      <pair e1="train.txt.d0.s1555.e5" e2="train.txt.d0.s1555.e16" id="train.txt.d0.s1555.p90" interaction="False"/>
      <pair e1="train.txt.d0.s1555.e5" e2="train.txt.d0.s1555.e17" id="train.txt.d0.s1555.p91" interaction="False"/>
      <pair e1="train.txt.d0.s1555.e5" e2="train.txt.d0.s1555.e18" id="train.txt.d0.s1555.p92" interaction="False"/>
      <pair e1="train.txt.d0.s1555.e6" e2="train.txt.d0.s1555.e7" id="train.txt.d0.s1555.p93" interaction="False"/>
      <pair e1="train.txt.d0.s1555.e6" e2="train.txt.d0.s1555.e8" id="train.txt.d0.s1555.p94" interaction="False"/>
      <pair e1="train.txt.d0.s1555.e6" e2="train.txt.d0.s1555.e9" id="train.txt.d0.s1555.p95" interaction="False"/>
      <pair e1="train.txt.d0.s1555.e6" e2="train.txt.d0.s1555.e10" id="train.txt.d0.s1555.p96" interaction="False"/>
      <pair e1="train.txt.d0.s1555.e6" e2="train.txt.d0.s1555.e11" id="train.txt.d0.s1555.p97" interaction="False"/>
      <pair e1="train.txt.d0.s1555.e6" e2="train.txt.d0.s1555.e12" id="train.txt.d0.s1555.p98" interaction="False"/>
      <pair e1="train.txt.d0.s1555.e6" e2="train.txt.d0.s1555.e13" id="train.txt.d0.s1555.p99" interaction="False"/>
      <pair e1="train.txt.d0.s1555.e6" e2="train.txt.d0.s1555.e14" id="train.txt.d0.s1555.p100" interaction="False"/>
      <pair e1="train.txt.d0.s1555.e6" e2="train.txt.d0.s1555.e15" id="train.txt.d0.s1555.p101" interaction="False"/>
      <pair e1="train.txt.d0.s1555.e6" e2="train.txt.d0.s1555.e16" id="train.txt.d0.s1555.p102" interaction="False"/>
      <pair e1="train.txt.d0.s1555.e6" e2="train.txt.d0.s1555.e17" id="train.txt.d0.s1555.p103" interaction="False"/>
      <pair e1="train.txt.d0.s1555.e6" e2="train.txt.d0.s1555.e18" id="train.txt.d0.s1555.p104" interaction="False"/>
      <pair e1="train.txt.d0.s1555.e7" e2="train.txt.d0.s1555.e8" id="train.txt.d0.s1555.p105" interaction="False"/>
      <pair e1="train.txt.d0.s1555.e7" e2="train.txt.d0.s1555.e9" id="train.txt.d0.s1555.p106" interaction="False"/>
      <pair e1="train.txt.d0.s1555.e7" e2="train.txt.d0.s1555.e10" id="train.txt.d0.s1555.p107" interaction="False"/>
      <pair e1="train.txt.d0.s1555.e7" e2="train.txt.d0.s1555.e11" id="train.txt.d0.s1555.p108" interaction="False"/>
      <pair e1="train.txt.d0.s1555.e7" e2="train.txt.d0.s1555.e12" id="train.txt.d0.s1555.p109" interaction="False"/>
      <pair e1="train.txt.d0.s1555.e7" e2="train.txt.d0.s1555.e13" id="train.txt.d0.s1555.p110" interaction="False"/>
      <pair e1="train.txt.d0.s1555.e7" e2="train.txt.d0.s1555.e14" id="train.txt.d0.s1555.p111" interaction="False"/>
      <pair e1="train.txt.d0.s1555.e7" e2="train.txt.d0.s1555.e15" id="train.txt.d0.s1555.p112" interaction="False"/>
      <pair e1="train.txt.d0.s1555.e7" e2="train.txt.d0.s1555.e16" id="train.txt.d0.s1555.p113" interaction="False"/>
      <pair e1="train.txt.d0.s1555.e7" e2="train.txt.d0.s1555.e17" id="train.txt.d0.s1555.p114" interaction="False"/>
      <pair e1="train.txt.d0.s1555.e7" e2="train.txt.d0.s1555.e18" id="train.txt.d0.s1555.p115" interaction="False"/>
      <pair e1="train.txt.d0.s1555.e8" e2="train.txt.d0.s1555.e9" id="train.txt.d0.s1555.p116" interaction="False"/>
      <pair e1="train.txt.d0.s1555.e8" e2="train.txt.d0.s1555.e10" id="train.txt.d0.s1555.p117" interaction="False"/>
      <pair e1="train.txt.d0.s1555.e8" e2="train.txt.d0.s1555.e11" id="train.txt.d0.s1555.p118" interaction="False"/>
      <pair e1="train.txt.d0.s1555.e8" e2="train.txt.d0.s1555.e12" id="train.txt.d0.s1555.p119" interaction="False"/>
      <pair e1="train.txt.d0.s1555.e8" e2="train.txt.d0.s1555.e13" id="train.txt.d0.s1555.p120" interaction="False"/>
      <pair e1="train.txt.d0.s1555.e8" e2="train.txt.d0.s1555.e14" id="train.txt.d0.s1555.p121" interaction="False"/>
      <pair e1="train.txt.d0.s1555.e8" e2="train.txt.d0.s1555.e15" id="train.txt.d0.s1555.p122" interaction="False"/>
      <pair e1="train.txt.d0.s1555.e8" e2="train.txt.d0.s1555.e16" id="train.txt.d0.s1555.p123" interaction="False"/>
      <pair e1="train.txt.d0.s1555.e8" e2="train.txt.d0.s1555.e17" id="train.txt.d0.s1555.p124" interaction="False"/>
      <pair e1="train.txt.d0.s1555.e8" e2="train.txt.d0.s1555.e18" id="train.txt.d0.s1555.p125" interaction="False"/>
      <pair e1="train.txt.d0.s1555.e9" e2="train.txt.d0.s1555.e10" id="train.txt.d0.s1555.p126" interaction="False"/>
      <pair e1="train.txt.d0.s1555.e9" e2="train.txt.d0.s1555.e11" id="train.txt.d0.s1555.p127" interaction="False"/>
      <pair e1="train.txt.d0.s1555.e9" e2="train.txt.d0.s1555.e12" id="train.txt.d0.s1555.p128" interaction="False"/>
      <pair e1="train.txt.d0.s1555.e9" e2="train.txt.d0.s1555.e13" id="train.txt.d0.s1555.p129" interaction="False"/>
      <pair e1="train.txt.d0.s1555.e9" e2="train.txt.d0.s1555.e14" id="train.txt.d0.s1555.p130" interaction="False"/>
      <pair e1="train.txt.d0.s1555.e9" e2="train.txt.d0.s1555.e15" id="train.txt.d0.s1555.p131" interaction="False"/>
      <pair e1="train.txt.d0.s1555.e9" e2="train.txt.d0.s1555.e16" id="train.txt.d0.s1555.p132" interaction="False"/>
      <pair e1="train.txt.d0.s1555.e9" e2="train.txt.d0.s1555.e17" id="train.txt.d0.s1555.p133" interaction="False"/>
      <pair e1="train.txt.d0.s1555.e9" e2="train.txt.d0.s1555.e18" id="train.txt.d0.s1555.p134" interaction="False"/>
      <pair e1="train.txt.d0.s1555.e10" e2="train.txt.d0.s1555.e11" id="train.txt.d0.s1555.p135" interaction="False"/>
      <pair e1="train.txt.d0.s1555.e10" e2="train.txt.d0.s1555.e12" id="train.txt.d0.s1555.p136" interaction="False"/>
      <pair e1="train.txt.d0.s1555.e10" e2="train.txt.d0.s1555.e13" id="train.txt.d0.s1555.p137" interaction="False"/>
      <pair e1="train.txt.d0.s1555.e10" e2="train.txt.d0.s1555.e14" id="train.txt.d0.s1555.p138" interaction="False"/>
      <pair e1="train.txt.d0.s1555.e10" e2="train.txt.d0.s1555.e15" id="train.txt.d0.s1555.p139" interaction="False"/>
      <pair e1="train.txt.d0.s1555.e10" e2="train.txt.d0.s1555.e16" id="train.txt.d0.s1555.p140" interaction="False"/>
      <pair e1="train.txt.d0.s1555.e10" e2="train.txt.d0.s1555.e17" id="train.txt.d0.s1555.p141" interaction="False"/>
      <pair e1="train.txt.d0.s1555.e10" e2="train.txt.d0.s1555.e18" id="train.txt.d0.s1555.p142" interaction="False"/>
      <pair e1="train.txt.d0.s1555.e11" e2="train.txt.d0.s1555.e12" id="train.txt.d0.s1555.p143" interaction="False"/>
      <pair e1="train.txt.d0.s1555.e11" e2="train.txt.d0.s1555.e13" id="train.txt.d0.s1555.p144" interaction="False"/>
      <pair e1="train.txt.d0.s1555.e11" e2="train.txt.d0.s1555.e14" id="train.txt.d0.s1555.p145" interaction="False"/>
      <pair e1="train.txt.d0.s1555.e11" e2="train.txt.d0.s1555.e15" id="train.txt.d0.s1555.p146" interaction="False"/>
      <pair e1="train.txt.d0.s1555.e11" e2="train.txt.d0.s1555.e16" id="train.txt.d0.s1555.p147" interaction="False"/>
      <pair e1="train.txt.d0.s1555.e11" e2="train.txt.d0.s1555.e17" id="train.txt.d0.s1555.p148" interaction="False"/>
      <pair e1="train.txt.d0.s1555.e11" e2="train.txt.d0.s1555.e18" id="train.txt.d0.s1555.p149" interaction="False"/>
      <pair e1="train.txt.d0.s1555.e12" e2="train.txt.d0.s1555.e13" id="train.txt.d0.s1555.p150" interaction="False"/>
      <pair e1="train.txt.d0.s1555.e12" e2="train.txt.d0.s1555.e14" id="train.txt.d0.s1555.p151" interaction="False"/>
      <pair e1="train.txt.d0.s1555.e12" e2="train.txt.d0.s1555.e15" id="train.txt.d0.s1555.p152" interaction="False"/>
      <pair e1="train.txt.d0.s1555.e12" e2="train.txt.d0.s1555.e16" id="train.txt.d0.s1555.p153" interaction="False"/>
      <pair e1="train.txt.d0.s1555.e12" e2="train.txt.d0.s1555.e17" id="train.txt.d0.s1555.p154" interaction="False"/>
      <pair e1="train.txt.d0.s1555.e12" e2="train.txt.d0.s1555.e18" id="train.txt.d0.s1555.p155" interaction="False"/>
      <pair e1="train.txt.d0.s1555.e13" e2="train.txt.d0.s1555.e14" id="train.txt.d0.s1555.p156" interaction="False"/>
      <pair e1="train.txt.d0.s1555.e13" e2="train.txt.d0.s1555.e15" id="train.txt.d0.s1555.p157" interaction="False"/>
      <pair e1="train.txt.d0.s1555.e13" e2="train.txt.d0.s1555.e16" id="train.txt.d0.s1555.p158" interaction="False"/>
      <pair e1="train.txt.d0.s1555.e13" e2="train.txt.d0.s1555.e17" id="train.txt.d0.s1555.p159" interaction="False"/>
      <pair e1="train.txt.d0.s1555.e13" e2="train.txt.d0.s1555.e18" id="train.txt.d0.s1555.p160" interaction="False"/>
      <pair e1="train.txt.d0.s1555.e14" e2="train.txt.d0.s1555.e15" id="train.txt.d0.s1555.p161" interaction="False"/>
      <pair e1="train.txt.d0.s1555.e14" e2="train.txt.d0.s1555.e16" id="train.txt.d0.s1555.p162" interaction="False"/>
      <pair e1="train.txt.d0.s1555.e14" e2="train.txt.d0.s1555.e17" id="train.txt.d0.s1555.p163" interaction="False"/>
      <pair e1="train.txt.d0.s1555.e14" e2="train.txt.d0.s1555.e18" id="train.txt.d0.s1555.p164" interaction="False"/>
      <pair e1="train.txt.d0.s1555.e15" e2="train.txt.d0.s1555.e16" id="train.txt.d0.s1555.p165" interaction="False"/>
      <pair e1="train.txt.d0.s1555.e15" e2="train.txt.d0.s1555.e17" id="train.txt.d0.s1555.p166" interaction="False"/>
      <pair e1="train.txt.d0.s1555.e15" e2="train.txt.d0.s1555.e18" id="train.txt.d0.s1555.p167" interaction="False"/>
      <pair e1="train.txt.d0.s1555.e16" e2="train.txt.d0.s1555.e17" id="train.txt.d0.s1555.p168" interaction="False"/>
      <pair e1="train.txt.d0.s1555.e16" e2="train.txt.d0.s1555.e18" id="train.txt.d0.s1555.p169" interaction="False"/>
      <pair e1="train.txt.d0.s1555.e17" e2="train.txt.d0.s1555.e18" id="train.txt.d0.s1555.p170" interaction="False"/>
      <sentenceanalyses>
        <parses>
          <parse parser="split_parse" tokenizer="split">
            <dependency id="split_1" t1="st_3" t2="st_1" type="nsubj"/>
            <dependency id="split_2" t1="st_3" t2="st_2" type="aux"/>
            <dependency id="split_3" t1="st_7" t2="st_5" type="det"/>
            <dependency id="split_4" t1="st_7" t2="st_6" type="amod"/>
            <dependency id="split_5" t1="st_3" t2="st_7" type="prep_with"/>
            <dependency id="split_6" t1="st_7" t2="st_9" type="dep"/>
            <dependency id="split_7" t1="st_9" t2="st_11" type="appos"/>
            <dependency id="split_8" t1="st_9" t2="st_14" type="appos"/>
            <dependency id="split_9" t1="st_17" t2="st_16" type="nn"/>
            <dependency id="split_10" t1="st_14" t2="st_17" type="appos"/>
            <dependency id="split_11" t1="st_9" t2="st_20" type="appos"/>
            <dependency id="split_12" t1="st_20" t2="st_22" type="appos"/>
            <dependency id="split_13" t1="st_9" t2="st_25" type="appos"/>
            <dependency id="split_14" t1="st_25" t2="st_27" type="dep"/>
            <dependency id="split_15" t1="st_29" t2="st_28" type="det"/>
            <dependency id="split_16" t1="st_27" t2="st_29" type="dobj"/>
            <dependency id="split_17" t1="st_33" t2="st_30" type="mark"/>
            <dependency id="split_18" t1="st_33" t2="st_31" type="nsubj"/>
            <dependency id="split_19" t1="st_33" t2="st_32" type="aux"/>
            <dependency id="split_20" t1="st_27" t2="st_33" type="advcl"/>
            <dependency id="split_21" t1="st_37" t2="st_35" type="amod"/>
            <dependency id="split_22" t1="st_37" t2="st_36" type="nn"/>
            <dependency id="split_23" t1="st_33" t2="st_37" type="prep_in"/>
            <dependency id="split_24" t1="st_9" t2="st_40" type="appos"/>
            <dependency id="split_25" t1="st_40" t2="st_42" type="appos"/>
            <dependency id="split_26" t1="st_9" t2="st_45" type="appos"/>
            <dependency id="split_27" t1="st_40" t2="st_45" type="conj_and"/>
            <dependency id="split_28" t1="st_45" t2="st_47" type="appos"/>
            <dependency id="split_29" t1="st_9" t2="st_50" type="appos"/>
            <dependency id="split_30" t1="st_40" t2="st_50" type="conj_and"/>
            <dependency id="split_31" t1="st_50" t2="st_52" type="appos"/>
            <dependency id="split_32" t1="st_9" t2="st_55" type="appos"/>
            <dependency id="split_33" t1="st_40" t2="st_55" type="conj_and"/>
            <dependency id="split_34" t1="st_55" t2="st_57" type="appos"/>
            <dependency id="split_35" t1="st_9" t2="st_61" type="appos"/>
            <dependency id="split_36" t1="st_40" t2="st_61" type="conj_and"/>
            <dependency id="split_37" t1="st_64" t2="st_63" type="det"/>
            <dependency id="split_38" t1="st_69" t2="st_64" type="nsubj"/>
            <dependency id="split_39" t1="st_67" t2="st_66" type="det"/>
            <dependency id="split_40" t1="st_64" t2="st_67" type="prep_of"/>
            <dependency id="split_41" t1="st_69" t2="st_68" type="aux"/>
            <dependency id="split_42" t1="st_40" t2="st_69" type="dep"/>
            <dependency id="split_43" t1="st_72" t2="st_71" type="det"/>
            <dependency id="split_44" t1="st_69" t2="st_72" type="prep_with"/>
            <dependency id="split_45" t1="st_75" t2="st_74" type="det"/>
            <dependency id="split_46" t1="st_72" t2="st_75" type="prep_of"/>
          </parse>
        </parses>
        <tokenizations>
          <tokenization tokenizer="split">
            <token POS="NNS" charOffset="0-11" id="st_1" text="Interactions"/>
            <token POS="MD" charOffset="13-15" id="st_2" text="can"/>
            <token POS="VB" charOffset="17-21" id="st_3" text="occur"/>
            <token POS="IN" charOffset="23-26" id="st_4" text="with"/>
            <token POS="DT" charOffset="28-30" id="st_5" text="the"/>
            <token POS="JJ" charOffset="32-40" id="st_6" text="following"/>
            <token POS="NNS" charOffset="42-52" id="st_7" text="medications"/>
            <token POS=":" charOffset="53-53" id="st_8" text=":"/>
            <token POS="NN" charOffset="55-64" id="st_9" text="demecarium"/>
            <token POS="(" charOffset="66-66" id="st_10" text="("/>
            <token POS="NNP" charOffset="67-74" id="st_11" text="Humorsol"/>
            <token POS=")" charOffset="75-75" id="st_12" text=")"/>
            <token POS="," charOffset="76-76" id="st_13" text=","/>
            <token POS="NN" charOffset="78-90" id="st_14" text="echothiophate"/>
            <token POS="(" charOffset="92-92" id="st_15" text="("/>
            <token POS="NNP" charOffset="93-103" id="st_16" text="Phospholine"/>
            <token POS="NNP" charOffset="105-110" id="st_17" text="Iodide"/>
            <token POS=")" charOffset="111-111" id="st_18" text=")"/>
            <token POS="," charOffset="112-112" id="st_19" text=","/>
            <token POS="NN" charOffset="114-126" id="st_20" text="isoflurophate"/>
            <token POS="(" charOffset="128-128" id="st_21" text="("/>
            <token POS="NNP" charOffset="129-137" id="st_22" text="Floropryl"/>
            <token POS=")" charOffset="138-138" id="st_23" text=")"/>
            <token POS="," charOffset="139-139" id="st_24" text=","/>
            <token POS="NN" charOffset="141-149" id="st_25" text="malathion"/>
            <token POS="(" charOffset="151-151" id="st_26" text="("/>
            <token POS="VBG" charOffset="152-156" id="st_27" text="using"/>
            <token POS="DT" charOffset="158-162" id="st_28" text="these"/>
            <token POS="NNS" charOffset="164-172" id="st_29" text="medicines"/>
            <token POS="IN" charOffset="174-177" id="st_30" text="with"/>
            <token POS="NNS" charOffset="179-193" id="st_31" text="antimyasthenics"/>
            <token POS="MD" charOffset="195-197" id="st_32" text="may"/>
            <token POS="VB" charOffset="199-204" id="st_33" text="result"/>
            <token POS="IN" charOffset="206-207" id="st_34" text="in"/>
            <token POS="JJ" charOffset="209-215" id="st_35" text="serious"/>
            <token POS="NN" charOffset="217-220" id="st_36" text="side"/>
            <token POS="NNS" charOffset="222-228" id="st_37" text="effects"/>
            <token POS=")" charOffset="229-229" id="st_38" text=")"/>
            <token POS="," charOffset="230-230" id="st_39" text=","/>
            <token POS="NN" charOffset="232-240" id="st_40" text="guanadrel"/>
            <token POS="(" charOffset="242-242" id="st_41" text="("/>
            <token POS="NNP" charOffset="243-249" id="st_42" text="Hylorel"/>
            <token POS=")" charOffset="250-250" id="st_43" text=")"/>
            <token POS="," charOffset="251-251" id="st_44" text=","/>
            <token POS="NN" charOffset="253-264" id="st_45" text="guanethidine"/>
            <token POS="(" charOffset="266-266" id="st_46" text="("/>
            <token POS="NNP" charOffset="267-273" id="st_47" text="Ismelin"/>
            <token POS=")" charOffset="274-274" id="st_48" text=")"/>
            <token POS="," charOffset="275-275" id="st_49" text=","/>
            <token POS="NN" charOffset="277-288" id="st_50" text="mecamylamine"/>
            <token POS="(" charOffset="290-290" id="st_51" text="("/>
            <token POS="NNP" charOffset="291-299" id="st_52" text="Inversine"/>
            <token POS=")" charOffset="300-300" id="st_53" text=")"/>
            <token POS="," charOffset="301-301" id="st_54" text=","/>
            <token POS="NN" charOffset="303-314" id="st_55" text="procainamide"/>
            <token POS="(" charOffset="316-316" id="st_56" text="("/>
            <token POS="NNP" charOffset="317-325" id="st_57" text="Pronestyl"/>
            <token POS=")" charOffset="326-326" id="st_58" text=")"/>
            <token POS="," charOffset="327-327" id="st_59" text=","/>
            <token POS="CC" charOffset="329-331" id="st_60" text="and"/>
            <token POS="NN" charOffset="333-344" id="st_61" text="trimethaphan"/>
            <token POS="(" charOffset="346-346" id="st_62" text="("/>
            <token POS="DT" charOffset="347-349" id="st_63" text="the"/>
            <token POS="NNS" charOffset="351-357" id="st_64" text="effects"/>
            <token POS="IN" charOffset="359-360" id="st_65" text="of"/>
            <token POS="DT" charOffset="362-366" id="st_66" text="these"/>
            <token POS="NNS" charOffset="368-376" id="st_67" text="medicines"/>
            <token POS="MD" charOffset="378-380" id="st_68" text="may"/>
            <token POS="VB" charOffset="382-390" id="st_69" text="interfere"/>
            <token POS="IN" charOffset="392-395" id="st_70" text="with"/>
            <token POS="DT" charOffset="397-399" id="st_71" text="the"/>
            <token POS="NNS" charOffset="401-407" id="st_72" text="actions"/>
            <token POS="IN" charOffset="409-410" id="st_73" text="of"/>
            <token POS="DT" charOffset="412-414" id="st_74" text="the"/>
            <token POS="NNS" charOffset="416-430" id="st_75" text="antimyasthenics"/>
            <token POS=")" charOffset="431-431" id="st_76" text=")"/>
            <token POS="." charOffset="432-432" id="st_77" text="."/>
          </tokenization>
        </tokenizations>
      </sentenceanalyses>
    </sentence>
    <sentence id="train.txt.d0.s1556" text="Therefore, when MIDAMOR and non-steroidal anti-inflammatory agents are used concomitantly, the patient should be observed closely to determine if the desired effect of the diuretic is obtained.">
      <entity charOffset="16-23" id="train.txt.d0.s1556.e0" text="MIDAMOR" type="target"/>
      <entity charOffset="28-66" id="train.txt.d0.s1556.e1" text="non-steroidal anti-inflammatory agents" type="target"/>
      <entity charOffset="172-180" id="train.txt.d0.s1556.e2" text="diuretic" type="target"/>
      <pair e1="train.txt.d0.s1556.e0" e2="train.txt.d0.s1556.e1" id="train.txt.d0.s1556.p0" interaction="False"/>
      <pair e1="train.txt.d0.s1556.e0" e2="train.txt.d0.s1556.e2" id="train.txt.d0.s1556.p1" interaction="False"/>
      <pair e1="train.txt.d0.s1556.e1" e2="train.txt.d0.s1556.e2" id="train.txt.d0.s1556.p2" interaction="False"/>
      <sentenceanalyses>
        <parses>
          <parse parser="split_parse" tokenizer="split">
            <dependency id="split_1" t1="st_17" t2="st_1" type="advmod"/>
            <dependency id="split_2" t1="st_10" t2="st_3" type="advmod"/>
            <dependency id="split_3" t1="st_10" t2="st_4" type="nsubjpass"/>
            <dependency id="split_4" t1="st_8" t2="st_6" type="amod"/>
            <dependency id="split_5" t1="st_8" t2="st_7" type="amod"/>
            <dependency id="split_6" t1="st_4" t2="st_8" type="conj_and"/>
            <dependency id="split_7" t1="st_10" t2="st_8" type="nsubjpass"/>
            <dependency id="split_8" t1="st_10" t2="st_9" type="auxpass"/>
            <dependency id="split_9" t1="st_17" t2="st_10" type="dep"/>
            <dependency id="split_10" t1="st_10" t2="st_11" type="advmod"/>
            <dependency id="split_11" t1="st_14" t2="st_13" type="det"/>
            <dependency id="split_12" t1="st_17" t2="st_14" type="nsubj"/>
            <dependency id="split_13" t1="st_17" t2="st_15" type="aux"/>
            <dependency id="split_14" t1="st_17" t2="st_16" type="cop"/>
            <dependency id="split_15" t1="st_17" t2="st_18" type="advmod"/>
            <dependency id="split_16" t1="st_20" t2="st_19" type="aux"/>
            <dependency id="split_17" t1="st_17" t2="st_20" type="xcomp"/>
            <dependency id="split_18" t1="st_29" t2="st_21" type="mark"/>
            <dependency id="split_19" t1="st_24" t2="st_22" type="det"/>
            <dependency id="split_20" t1="st_24" t2="st_23" type="amod"/>
            <dependency id="split_21" t1="st_29" t2="st_24" type="nsubjpass"/>
            <dependency id="split_22" t1="st_27" t2="st_26" type="det"/>
            <dependency id="split_23" t1="st_24" t2="st_27" type="prep_of"/>
            <dependency id="split_24" t1="st_29" t2="st_28" type="auxpass"/>
            <dependency id="split_25" t1="st_20" t2="st_29" type="advcl"/>
          </parse>
        </parses>
        <tokenizations>
          <tokenization tokenizer="split">
            <token POS="RB" charOffset="0-8" id="st_1" text="Therefore"/>
            <token POS="," charOffset="9-9" id="st_2" text=","/>
            <token POS="WRB" charOffset="11-14" id="st_3" text="when"/>
            <token POS="NNP" charOffset="16-22" id="st_4" text="MIDAMOR"/>
            <token POS="CC" charOffset="24-26" id="st_5" text="and"/>
            <token POS="JJ" charOffset="28-40" id="st_6" text="non-steroidal"/>
            <token POS="JJ" charOffset="42-58" id="st_7" text="anti-inflammatory"/>
            <token POS="NNS" charOffset="60-65" id="st_8" text="agents"/>
            <token POS="VBP" charOffset="67-69" id="st_9" text="are"/>
            <token POS="VBN" charOffset="71-74" id="st_10" text="used"/>
            <token POS="RB" charOffset="76-88" id="st_11" text="concomitantly"/>
            <token POS="," charOffset="89-89" id="st_12" text=","/>
            <token POS="DT" charOffset="91-93" id="st_13" text="the"/>
            <token POS="NN" charOffset="95-101" id="st_14" text="patient"/>
            <token POS="MD" charOffset="103-108" id="st_15" text="should"/>
            <token POS="VB" charOffset="110-111" id="st_16" text="be"/>
            <token POS="JJ" charOffset="113-120" id="st_17" text="observed"/>
            <token POS="RB" charOffset="122-128" id="st_18" text="closely"/>
            <token POS="TO" charOffset="130-131" id="st_19" text="to"/>
            <token POS="VB" charOffset="133-141" id="st_20" text="determine"/>
            <token POS="IN" charOffset="143-144" id="st_21" text="if"/>
            <token POS="DT" charOffset="146-148" id="st_22" text="the"/>
            <token POS="VBN" charOffset="150-156" id="st_23" text="desired"/>
            <token POS="NN" charOffset="158-163" id="st_24" text="effect"/>
            <token POS="IN" charOffset="165-166" id="st_25" text="of"/>
            <token POS="DT" charOffset="168-170" id="st_26" text="the"/>
            <token POS="NN" charOffset="172-179" id="st_27" text="diuretic"/>
            <token POS="VBZ" charOffset="181-182" id="st_28" text="is"/>
            <token POS="VBN" charOffset="184-191" id="st_29" text="obtained"/>
            <token POS="." charOffset="192-192" id="st_30" text="."/>
          </tokenization>
        </tokenizations>
      </sentenceanalyses>
    </sentence>
    <sentence id="train.txt.d0.s1557" text="Drug Laboratory Test Interactions? Prolongation of the template bleeding time has been reported during continuous intravenous infusion of AMICAR at dosages exceeding 24 g/day.">
      <entity charOffset="0-4" id="train.txt.d0.s1557.e0" text="Drug" type="target"/>
      <entity charOffset="138-144" id="train.txt.d0.s1557.e1" text="AMICAR" type="target"/>
      <pair e1="train.txt.d0.s1557.e0" e2="train.txt.d0.s1557.e1" id="train.txt.d0.s1557.p0" interaction="False"/>
      <sentenceanalyses>
        <parses>
          <parse parser="split_parse" tokenizer="split">
            <dependency id="split_1" t1="st_6" t2="st_1" type="nn"/>
            <dependency id="split_2" t1="st_6" t2="st_2" type="nn"/>
            <dependency id="split_3" t1="st_6" t2="st_3" type="nn"/>
            <dependency id="split_4" t1="st_6" t2="st_4" type="nn"/>
            <dependency id="split_5" t1="st_14" t2="st_6" type="nsubjpass"/>
            <dependency id="split_6" t1="st_11" t2="st_8" type="det"/>
            <dependency id="split_7" t1="st_11" t2="st_9" type="nn"/>
            <dependency id="split_8" t1="st_11" t2="st_10" type="amod"/>
            <dependency id="split_9" t1="st_6" t2="st_11" type="prep_of"/>
            <dependency id="split_10" t1="st_14" t2="st_12" type="aux"/>
            <dependency id="split_11" t1="st_14" t2="st_13" type="auxpass"/>
            <dependency id="split_12" t1="st_18" t2="st_16" type="amod"/>
            <dependency id="split_13" t1="st_18" t2="st_17" type="amod"/>
            <dependency id="split_14" t1="st_14" t2="st_18" type="prep_during"/>
            <dependency id="split_15" t1="st_18" t2="st_20" type="prep_of"/>
            <dependency id="split_16" t1="st_14" t2="st_22" type="prep_at"/>
            <dependency id="split_17" t1="st_22" t2="st_23" type="partmod"/>
            <dependency id="split_18" t1="st_23" t2="st_24" type="dobj"/>
            <dependency id="split_19" t1="st_23" t2="st_25" type="advmod"/>
          </parse>
        </parses>
        <tokenizations>
          <tokenization tokenizer="split">
            <token POS="NNP" charOffset="0-3" id="st_1" text="Drug"/>
            <token POS="NNP" charOffset="5-14" id="st_2" text="Laboratory"/>
            <token POS="NNP" charOffset="16-19" id="st_3" text="Test"/>
            <token POS="NNP" charOffset="21-32" id="st_4" text="Interactions"/>
            <token POS="." charOffset="33-33" id="st_5" text="?"/>
            <token POS="NNP" charOffset="35-46" id="st_6" text="Prolongation"/>
            <token POS="IN" charOffset="48-49" id="st_7" text="of"/>
            <token POS="DT" charOffset="51-53" id="st_8" text="the"/>
            <token POS="NN" charOffset="55-62" id="st_9" text="template"/>
            <token POS="VBG" charOffset="64-71" id="st_10" text="bleeding"/>
            <token POS="NN" charOffset="73-76" id="st_11" text="time"/>
            <token POS="VBZ" charOffset="78-80" id="st_12" text="has"/>
            <token POS="VBN" charOffset="82-85" id="st_13" text="been"/>
            <token POS="VBN" charOffset="87-94" id="st_14" text="reported"/>
            <token POS="IN" charOffset="96-101" id="st_15" text="during"/>
            <token POS="JJ" charOffset="103-112" id="st_16" text="continuous"/>
            <token POS="JJ" charOffset="114-124" id="st_17" text="intravenous"/>
            <token POS="NN" charOffset="126-133" id="st_18" text="infusion"/>
            <token POS="IN" charOffset="135-136" id="st_19" text="of"/>
            <token POS="NNP" charOffset="138-143" id="st_20" text="AMICAR"/>
            <token POS="IN" charOffset="145-146" id="st_21" text="at"/>
            <token POS="NNS" charOffset="148-154" id="st_22" text="dosages"/>
            <token POS="VBG" charOffset="156-164" id="st_23" text="exceeding"/>
            <token POS="CD" charOffset="166-167" id="st_24" text="24"/>
            <token POS="RB" charOffset="169-173" id="st_25" text="g/day"/>
            <token POS="." charOffset="174-174" id="st_26" text="."/>
          </tokenization>
        </tokenizations>
      </sentenceanalyses>
    </sentence>
    <sentence id="train.txt.d0.s1558" text="However, in vitro studies have shown that at high concentrations (7.4 mMol/L or 0.97 mg/mL and greater) EACA inhibits ADP and collagen-induced platelet aggregation, the release of ATP and serotonin, and the binding of fibrinogen to the platelets in a concentration-response manner.">
      <entity charOffset="126-134" id="train.txt.d0.s1558.e0" text="collagen" type="target"/>
      <entity charOffset="218-228" id="train.txt.d0.s1558.e1" text="fibrinogen" type="target"/>
      <pair e1="train.txt.d0.s1558.e0" e2="train.txt.d0.s1558.e1" id="train.txt.d0.s1558.p0" interaction="False"/>
      <sentenceanalyses>
        <parses>
          <parse parser="split_parse" tokenizer="split">
            <dependency id="split_1" t1="st_7" t2="st_1" type="advmod"/>
            <dependency id="split_2" t1="st_5" t2="st_3" type="amod"/>
            <dependency id="split_3" t1="st_3" t2="st_4" type="dep"/>
            <dependency id="split_4" t1="st_7" t2="st_5" type="nsubj"/>
            <dependency id="split_5" t1="st_7" t2="st_6" type="aux"/>
            <dependency id="split_6" t1="st_22" t2="st_8" type="dobj"/>
            <dependency id="split_7" t1="st_11" t2="st_10" type="amod"/>
            <dependency id="split_8" t1="st_8" t2="st_11" type="prep_at"/>
            <dependency id="split_9" t1="st_14" t2="st_13" type="dep"/>
            <dependency id="split_10" t1="st_22" t2="st_14" type="dep"/>
            <dependency id="split_11" t1="st_17" t2="st_16" type="measure"/>
            <dependency id="split_12" t1="st_14" t2="st_17" type="conj_or"/>
            <dependency id="split_13" t1="st_22" t2="st_17" type="dep"/>
            <dependency id="split_14" t1="st_14" t2="st_19" type="conj_and"/>
            <dependency id="split_15" t1="st_22" t2="st_19" type="dep"/>
            <dependency id="split_16" t1="st_22" t2="st_21" type="nsubj"/>
            <dependency id="split_17" t1="st_7" t2="st_22" type="ccomp"/>
            <dependency id="split_18" t1="st_22" t2="st_23" type="dobj"/>
            <dependency id="split_19" t1="st_27" t2="st_25" type="amod"/>
            <dependency id="split_20" t1="st_27" t2="st_26" type="nn"/>
            <dependency id="split_21" t1="st_22" t2="st_27" type="dobj"/>
            <dependency id="split_22" t1="st_23" t2="st_27" type="conj_and"/>
            <dependency id="split_23" t1="st_30" t2="st_29" type="det"/>
            <dependency id="split_24" t1="st_22" t2="st_30" type="dobj"/>
            <dependency id="split_25" t1="st_23" t2="st_30" type="conj_and"/>
            <dependency id="split_26" t1="st_30" t2="st_32" type="prep_of"/>
            <dependency id="split_27" t1="st_30" t2="st_34" type="prep_of"/>
            <dependency id="split_28" t1="st_32" t2="st_34" type="conj_and"/>
            <dependency id="split_29" t1="st_38" t2="st_37" type="det"/>
            <dependency id="split_30" t1="st_22" t2="st_38" type="dobj"/>
            <dependency id="split_31" t1="st_23" t2="st_38" type="conj_and"/>
            <dependency id="split_32" t1="st_38" t2="st_40" type="prep_of"/>
            <dependency id="split_33" t1="st_43" t2="st_42" type="det"/>
            <dependency id="split_34" t1="st_22" t2="st_43" type="prep_to"/>
            <dependency id="split_35" t1="st_47" t2="st_45" type="det"/>
            <dependency id="split_36" t1="st_47" t2="st_46" type="amod"/>
            <dependency id="split_37" t1="st_43" t2="st_47" type="prep_in"/>
          </parse>
        </parses>
        <tokenizations>
          <tokenization tokenizer="split">
            <token POS="RB" charOffset="0-6" id="st_1" text="However"/>
            <token POS="," charOffset="7-7" id="st_2" text=","/>
            <token POS="FW" charOffset="9-10" id="st_3" text="in"/>
            <token POS="FW" charOffset="12-16" id="st_4" text="vitro"/>
            <token POS="NNS" charOffset="18-24" id="st_5" text="studies"/>
            <token POS="VBP" charOffset="26-29" id="st_6" text="have"/>
            <token POS="VBN" charOffset="31-35" id="st_7" text="shown"/>
            <token POS="WDT" charOffset="37-40" id="st_8" text="that"/>
            <token POS="IN" charOffset="42-43" id="st_9" text="at"/>
            <token POS="JJ" charOffset="45-48" id="st_10" text="high"/>
            <token POS="NNS" charOffset="50-63" id="st_11" text="concentrations"/>
            <token POS="(" charOffset="65-65" id="st_12" text="("/>
            <token POS="CD" charOffset="66-68" id="st_13" text="7.4"/>
            <token POS="JJ" charOffset="70-75" id="st_14" text="mMol/L"/>
            <token POS="CC" charOffset="77-78" id="st_15" text="or"/>
            <token POS="CD" charOffset="80-83" id="st_16" text="0.97"/>
            <token POS="JJ" charOffset="85-89" id="st_17" text="mg/mL"/>
            <token POS="CC" charOffset="91-93" id="st_18" text="and"/>
            <token POS="JJR" charOffset="95-101" id="st_19" text="greater"/>
            <token POS=")" charOffset="102-102" id="st_20" text=")"/>
            <token POS="NNP" charOffset="104-107" id="st_21" text="EACA"/>
            <token POS="VBZ" charOffset="109-116" id="st_22" text="inhibits"/>
            <token POS="NNP" charOffset="118-120" id="st_23" text="ADP"/>
            <token POS="CC" charOffset="122-124" id="st_24" text="and"/>
            <token POS="JJ" charOffset="126-141" id="st_25" text="collagen-induced"/>
            <token POS="NN" charOffset="143-150" id="st_26" text="platelet"/>
            <token POS="NN" charOffset="152-162" id="st_27" text="aggregation"/>
            <token POS="," charOffset="163-163" id="st_28" text=","/>
            <token POS="DT" charOffset="165-167" id="st_29" text="the"/>
            <token POS="NN" charOffset="169-175" id="st_30" text="release"/>
            <token POS="IN" charOffset="177-178" id="st_31" text="of"/>
            <token POS="NN" charOffset="180-182" id="st_32" text="ATP"/>
            <token POS="CC" charOffset="184-186" id="st_33" text="and"/>
            <token POS="NN" charOffset="188-196" id="st_34" text="serotonin"/>
            <token POS="," charOffset="197-197" id="st_35" text=","/>
            <token POS="CC" charOffset="199-201" id="st_36" text="and"/>
            <token POS="DT" charOffset="203-205" id="st_37" text="the"/>
            <token POS="NN" charOffset="207-213" id="st_38" text="binding"/>
            <token POS="IN" charOffset="215-216" id="st_39" text="of"/>
            <token POS="NN" charOffset="218-227" id="st_40" text="fibrinogen"/>
            <token POS="TO" charOffset="229-230" id="st_41" text="to"/>
            <token POS="DT" charOffset="232-234" id="st_42" text="the"/>
            <token POS="NNS" charOffset="236-244" id="st_43" text="platelets"/>
            <token POS="IN" charOffset="246-247" id="st_44" text="in"/>
            <token POS="DT" charOffset="249-249" id="st_45" text="a"/>
            <token POS="JJ" charOffset="251-272" id="st_46" text="concentration-response"/>
            <token POS="NN" charOffset="274-279" id="st_47" text="manner"/>
            <token POS="." charOffset="280-280" id="st_48" text="."/>
          </tokenization>
        </tokenizations>
      </sentenceanalyses>
    </sentence>
    <sentence id="train.txt.d0.s1559" text="There have been no formal studies of the interaction of LEVULAN KERASTICK for Topical Solution with any other drugs, and no drug-specific interactions were noted during any of the controlled clinical trials.">
      <entity charOffset="56-73" id="train.txt.d0.s1559.e0" text="LEVULAN KERASTICK" type="target"/>
      <entity charOffset="110-115" id="train.txt.d0.s1559.e1" text="drugs" type="target"/>
      <pair e1="train.txt.d0.s1559.e0" e2="train.txt.d0.s1559.e1" id="train.txt.d0.s1559.p0" interaction="False"/>
      <sentenceanalyses>
        <parses>
          <parse parser="split_parse" tokenizer="split">
            <dependency id="split_1" t1="st_6" t2="st_1" type="expl"/>
            <dependency id="split_2" t1="st_6" t2="st_2" type="aux"/>
            <dependency id="split_3" t1="st_6" t2="st_3" type="cop"/>
            <dependency id="split_4" t1="st_6" t2="st_4" type="det"/>
            <dependency id="split_5" t1="st_6" t2="st_5" type="amod"/>
            <dependency id="split_6" t1="st_9" t2="st_8" type="det"/>
            <dependency id="split_7" t1="st_6" t2="st_9" type="prep_of"/>
            <dependency id="split_8" t1="st_12" t2="st_11" type="nn"/>
            <dependency id="split_9" t1="st_9" t2="st_12" type="prep_of"/>
            <dependency id="split_10" t1="st_15" t2="st_14" type="nn"/>
            <dependency id="split_11" t1="st_12" t2="st_15" type="prep_for"/>
            <dependency id="split_12" t1="st_19" t2="st_17" type="det"/>
            <dependency id="split_13" t1="st_19" t2="st_18" type="amod"/>
            <dependency id="split_14" t1="st_6" t2="st_19" type="prep_with"/>
            <dependency id="split_15" t1="st_24" t2="st_22" type="det"/>
            <dependency id="split_16" t1="st_24" t2="st_23" type="amod"/>
            <dependency id="split_17" t1="st_26" t2="st_24" type="nsubjpass"/>
            <dependency id="split_18" t1="st_26" t2="st_25" type="auxpass"/>
            <dependency id="split_19" t1="st_6" t2="st_26" type="conj_and"/>
            <dependency id="split_20" t1="st_26" t2="st_28" type="prep_during"/>
            <dependency id="split_21" t1="st_33" t2="st_30" type="det"/>
            <dependency id="split_22" t1="st_33" t2="st_31" type="amod"/>
            <dependency id="split_23" t1="st_33" t2="st_32" type="amod"/>
            <dependency id="split_24" t1="st_28" t2="st_33" type="prep_of"/>
          </parse>
        </parses>
        <tokenizations>
          <tokenization tokenizer="split">
            <token POS="EX" charOffset="0-4" id="st_1" text="There"/>
            <token POS="VBP" charOffset="6-9" id="st_2" text="have"/>
            <token POS="VBN" charOffset="11-14" id="st_3" text="been"/>
            <token POS="DT" charOffset="16-17" id="st_4" text="no"/>
            <token POS="JJ" charOffset="19-24" id="st_5" text="formal"/>
            <token POS="NNS" charOffset="26-32" id="st_6" text="studies"/>
            <token POS="IN" charOffset="34-35" id="st_7" text="of"/>
            <token POS="DT" charOffset="37-39" id="st_8" text="the"/>
            <token POS="NN" charOffset="41-51" id="st_9" text="interaction"/>
            <token POS="IN" charOffset="53-54" id="st_10" text="of"/>
            <token POS="NNP" charOffset="56-62" id="st_11" text="LEVULAN"/>
            <token POS="NNP" charOffset="64-72" id="st_12" text="KERASTICK"/>
            <token POS="IN" charOffset="74-76" id="st_13" text="for"/>
            <token POS="NNP" charOffset="78-84" id="st_14" text="Topical"/>
            <token POS="NN" charOffset="86-93" id="st_15" text="Solution"/>
            <token POS="IN" charOffset="95-98" id="st_16" text="with"/>
            <token POS="DT" charOffset="100-102" id="st_17" text="any"/>
            <token POS="JJ" charOffset="104-108" id="st_18" text="other"/>
            <token POS="NNS" charOffset="110-114" id="st_19" text="drugs"/>
            <token POS="," charOffset="115-115" id="st_20" text=","/>
            <token POS="CC" charOffset="117-119" id="st_21" text="and"/>
            <token POS="DT" charOffset="121-122" id="st_22" text="no"/>
            <token POS="JJ" charOffset="124-136" id="st_23" text="drug-specific"/>
            <token POS="NNS" charOffset="138-149" id="st_24" text="interactions"/>
            <token POS="VBD" charOffset="151-154" id="st_25" text="were"/>
            <token POS="VBN" charOffset="156-160" id="st_26" text="noted"/>
            <token POS="IN" charOffset="162-167" id="st_27" text="during"/>
            <token POS="DT" charOffset="169-171" id="st_28" text="any"/>
            <token POS="IN" charOffset="173-174" id="st_29" text="of"/>
            <token POS="DT" charOffset="176-178" id="st_30" text="the"/>
            <token POS="JJ" charOffset="180-189" id="st_31" text="controlled"/>
            <token POS="JJ" charOffset="191-198" id="st_32" text="clinical"/>
            <token POS="NNS" charOffset="200-205" id="st_33" text="trials"/>
            <token POS="." charOffset="206-206" id="st_34" text="."/>
          </tokenization>
        </tokenizations>
      </sentenceanalyses>
    </sentence>
    <sentence id="train.txt.d0.s1560" text="Drugs Metabolized by P450 2D6 - The biochemical activity of the drug metabolizing isozyme cytochrome P450 2D6 (debrisoquin hydroxylase) is reduced in a subset of the caucasian population (about 7-10% of caucasians are so called poor metabolizers);">
      <entity charOffset="0-5" id="train.txt.d0.s1560.e0" text="Drugs" type="target"/>
      <entity charOffset="21-30" id="train.txt.d0.s1560.e1" text="P450 2D6 " type="target"/>
      <entity charOffset="64-68" id="train.txt.d0.s1560.e2" text="drug" type="target"/>
      <entity charOffset="111-135" id="train.txt.d0.s1560.e3" text="debrisoquin hydroxylase)" type="target"/>
      <pair e1="train.txt.d0.s1560.e0" e2="train.txt.d0.s1560.e1" id="train.txt.d0.s1560.p0" interaction="False"/>
      <pair e1="train.txt.d0.s1560.e0" e2="train.txt.d0.s1560.e2" id="train.txt.d0.s1560.p1" interaction="False"/>
      <pair e1="train.txt.d0.s1560.e0" e2="train.txt.d0.s1560.e3" id="train.txt.d0.s1560.p2" interaction="False"/>
      <pair e1="train.txt.d0.s1560.e1" e2="train.txt.d0.s1560.e2" id="train.txt.d0.s1560.p3" interaction="False"/>
      <pair e1="train.txt.d0.s1560.e1" e2="train.txt.d0.s1560.e3" id="train.txt.d0.s1560.p4" interaction="False"/>
      <pair e1="train.txt.d0.s1560.e2" e2="train.txt.d0.s1560.e3" id="train.txt.d0.s1560.p5" interaction="False"/>
      <sentenceanalyses>
        <parses>
          <parse parser="split_parse" tokenizer="split">
            <dependency id="split_1" t1="st_2" t2="st_1" type="nn"/>
            <dependency id="split_2" t1="st_23" t2="st_2" type="nsubjpass"/>
            <dependency id="split_3" t1="st_2" t2="st_4" type="prep_by"/>
            <dependency id="split_4" t1="st_4" t2="st_5" type="num"/>
            <dependency id="split_5" t1="st_9" t2="st_7" type="det"/>
            <dependency id="split_6" t1="st_9" t2="st_8" type="amod"/>
            <dependency id="split_7" t1="st_2" t2="st_9" type="dep"/>
            <dependency id="split_8" t1="st_16" t2="st_11" type="det"/>
            <dependency id="split_9" t1="st_16" t2="st_12" type="nn"/>
            <dependency id="split_10" t1="st_16" t2="st_13" type="nn"/>
            <dependency id="split_11" t1="st_16" t2="st_14" type="nn"/>
            <dependency id="split_12" t1="st_16" t2="st_15" type="nn"/>
            <dependency id="split_13" t1="st_9" t2="st_16" type="prep_of"/>
            <dependency id="split_14" t1="st_16" t2="st_17" type="num"/>
            <dependency id="split_15" t1="st_20" t2="st_19" type="nn"/>
            <dependency id="split_16" t1="st_2" t2="st_20" type="appos"/>
            <dependency id="split_17" t1="st_23" t2="st_22" type="auxpass"/>
            <dependency id="split_18" t1="st_26" t2="st_25" type="det"/>
            <dependency id="split_19" t1="st_23" t2="st_26" type="prep_in"/>
            <dependency id="split_20" t1="st_30" t2="st_28" type="det"/>
            <dependency id="split_21" t1="st_30" t2="st_29" type="nn"/>
            <dependency id="split_22" t1="st_26" t2="st_30" type="prep_of"/>
            <dependency id="split_23" t1="st_33" t2="st_32" type="quantmod"/>
            <dependency id="split_24" t1="st_34" t2="st_33" type="num"/>
            <dependency id="split_25" t1="st_39" t2="st_34" type="nsubjpass"/>
            <dependency id="split_26" t1="st_34" t2="st_36" type="prep_of"/>
            <dependency id="split_27" t1="st_39" t2="st_37" type="auxpass"/>
            <dependency id="split_28" t1="st_39" t2="st_38" type="advmod"/>
            <dependency id="split_29" t1="st_26" t2="st_39" type="dep"/>
            <dependency id="split_30" t1="st_41" t2="st_40" type="amod"/>
            <dependency id="split_31" t1="st_39" t2="st_41" type="dobj"/>
          </parse>
        </parses>
        <tokenizations>
          <tokenization tokenizer="split">
            <token POS="NNP" charOffset="0-4" id="st_1" text="Drugs"/>
            <token POS="NNP" charOffset="6-16" id="st_2" text="Metabolized"/>
            <token POS="IN" charOffset="18-19" id="st_3" text="by"/>
            <token POS="NNP" charOffset="21-24" id="st_4" text="P450"/>
            <token POS="CD" charOffset="26-28" id="st_5" text="2D6"/>
            <token POS=":" charOffset="30-30" id="st_6" text="-"/>
            <token POS="DT" charOffset="32-34" id="st_7" text="The"/>
            <token POS="JJ" charOffset="36-46" id="st_8" text="biochemical"/>
            <token POS="NN" charOffset="48-55" id="st_9" text="activity"/>
            <token POS="IN" charOffset="57-58" id="st_10" text="of"/>
            <token POS="DT" charOffset="60-62" id="st_11" text="the"/>
            <token POS="NN" charOffset="64-67" id="st_12" text="drug"/>
            <token POS="NN" charOffset="69-80" id="st_13" text="metabolizing"/>
            <token POS="NN" charOffset="82-88" id="st_14" text="isozyme"/>
            <token POS="NN" charOffset="90-99" id="st_15" text="cytochrome"/>
            <token POS="NN" charOffset="101-104" id="st_16" text="P450"/>
            <token POS="CD" charOffset="106-108" id="st_17" text="2D6"/>
            <token POS="(" charOffset="110-110" id="st_18" text="("/>
            <token POS="NN" charOffset="111-121" id="st_19" text="debrisoquin"/>
            <token POS="NN" charOffset="123-133" id="st_20" text="hydroxylase"/>
            <token POS=")" charOffset="134-134" id="st_21" text=")"/>
            <token POS="VBZ" charOffset="136-137" id="st_22" text="is"/>
            <token POS="VBN" charOffset="139-145" id="st_23" text="reduced"/>
            <token POS="IN" charOffset="147-148" id="st_24" text="in"/>
            <token POS="DT" charOffset="150-150" id="st_25" text="a"/>
            <token POS="NN" charOffset="152-157" id="st_26" text="subset"/>
            <token POS="IN" charOffset="159-160" id="st_27" text="of"/>
            <token POS="DT" charOffset="162-164" id="st_28" text="the"/>
            <token POS="NN" charOffset="166-174" id="st_29" text="caucasian"/>
            <token POS="NN" charOffset="176-185" id="st_30" text="population"/>
            <token POS="(" charOffset="187-187" id="st_31" text="("/>
            <token POS="RB" charOffset="188-192" id="st_32" text="about"/>
            <token POS="CD" charOffset="194-197" id="st_33" text="7-10"/>
            <token POS="NN" charOffset="198-198" id="st_34" text="%"/>
            <token POS="IN" charOffset="200-201" id="st_35" text="of"/>
            <token POS="NNS" charOffset="203-212" id="st_36" text="caucasians"/>
            <token POS="VBP" charOffset="214-216" id="st_37" text="are"/>
            <token POS="RB" charOffset="218-219" id="st_38" text="so"/>
            <token POS="VBN" charOffset="221-226" id="st_39" text="called"/>
            <token POS="JJ" charOffset="228-231" id="st_40" text="poor"/>
            <token POS="NNS" charOffset="233-244" id="st_41" text="metabolizers"/>
            <token POS=")" charOffset="245-245" id="st_42" text=")"/>
            <token POS=":" charOffset="246-246" id="st_43" text=";"/>
          </tokenization>
        </tokenizations>
      </sentenceanalyses>
    </sentence>
    <sentence id="train.txt.d0.s1561" text="The drugs that inhibit cytochrome P450 2D6 include some that are not metabolized by the enzyme (quinidine;">
      <entity charOffset="4-9" id="train.txt.d0.s1561.e0" text="drugs" type="target"/>
      <entity charOffset="23-42" id="train.txt.d0.s1561.e1" text="cytochrome P450 2D6" type="target"/>
      <entity charOffset="96-105" id="train.txt.d0.s1561.e2" text="quinidine" type="target"/>
      <pair e1="train.txt.d0.s1561.e0" e2="train.txt.d0.s1561.e1" id="train.txt.d0.s1561.p0" interaction="False"/>
      <pair e1="train.txt.d0.s1561.e0" e2="train.txt.d0.s1561.e2" id="train.txt.d0.s1561.p1" interaction="False"/>
      <pair e1="train.txt.d0.s1561.e1" e2="train.txt.d0.s1561.e2" id="train.txt.d0.s1561.p2" interaction="False"/>
      <pair e1="train.txt.d0.s1561.e0" e2="train.txt.d0.s1561.e1" id="train.txt.d0.s1561.p3" interaction="False"/>
      <pair e1="train.txt.d0.s1561.e0" e2="train.txt.d0.s1561.e2" id="train.txt.d0.s1561.p4" interaction="False"/>
      <pair e1="train.txt.d0.s1561.e1" e2="train.txt.d0.s1561.e2" id="train.txt.d0.s1561.p5" interaction="False"/>
      <pair e1="train.txt.d0.s1561.e0" e2="train.txt.d0.s1561.e1" id="train.txt.d0.s1561.p6" interaction="False"/>
      <pair e1="train.txt.d0.s1561.e0" e2="train.txt.d0.s1561.e2" id="train.txt.d0.s1561.p7" interaction="False"/>
      <pair e1="train.txt.d0.s1561.e1" e2="train.txt.d0.s1561.e2" id="train.txt.d0.s1561.p8" interaction="False"/>
      <sentenceanalyses>
        <parses>
          <parse parser="split_parse" tokenizer="split">
            <dependency id="split_1" t1="st_2" t2="st_1" type="det"/>
            <dependency id="split_2" t1="st_4" t2="st_2" type="nsubj"/>
            <dependency id="split_3" t1="st_8" t2="st_2" type="nsubj"/>
            <dependency id="split_4" t1="st_2" t2="st_4" type="rcmod"/>
            <dependency id="split_5" t1="st_6" t2="st_5" type="nn"/>
            <dependency id="split_6" t1="st_4" t2="st_6" type="dobj"/>
            <dependency id="split_7" t1="st_6" t2="st_7" type="num"/>
            <dependency id="split_8" t1="st_8" t2="st_9" type="dobj"/>
            <dependency id="split_9" t1="st_13" t2="st_9" type="nsubjpass"/>
            <dependency id="split_10" t1="st_13" t2="st_11" type="auxpass"/>
            <dependency id="split_11" t1="st_13" t2="st_12" type="neg"/>
            <dependency id="split_12" t1="st_9" t2="st_13" type="rcmod"/>
            <dependency id="split_13" t1="st_16" t2="st_15" type="det"/>
            <dependency id="split_14" t1="st_13" t2="st_16" type="agent"/>
            <dependency id="split_15" t1="st_16" t2="st_18" type="dep"/>
          </parse>
        </parses>
        <tokenizations>
          <tokenization tokenizer="split">
            <token POS="DT" charOffset="0-2" id="st_1" text="The"/>
            <token POS="NNS" charOffset="4-8" id="st_2" text="drugs"/>
            <token POS="WDT" charOffset="10-13" id="st_3" text="that"/>
            <token POS="VBP" charOffset="15-21" id="st_4" text="inhibit"/>
            <token POS="NN" charOffset="23-32" id="st_5" text="cytochrome"/>
            <token POS="NN" charOffset="34-37" id="st_6" text="P450"/>
            <token POS="CD" charOffset="39-41" id="st_7" text="2D6"/>
            <token POS="VBP" charOffset="43-49" id="st_8" text="include"/>
            <token POS="DT" charOffset="51-54" id="st_9" text="some"/>
            <token POS="WDT" charOffset="56-59" id="st_10" text="that"/>
            <token POS="VBP" charOffset="61-63" id="st_11" text="are"/>
            <token POS="RB" charOffset="65-67" id="st_12" text="not"/>
            <token POS="VBN" charOffset="69-79" id="st_13" text="metabolized"/>
            <token POS="IN" charOffset="81-82" id="st_14" text="by"/>
            <token POS="DT" charOffset="84-86" id="st_15" text="the"/>
            <token POS="NN" charOffset="88-93" id="st_16" text="enzyme"/>
            <token POS="(" charOffset="95-95" id="st_17" text="("/>
            <token POS="NN" charOffset="96-104" id="st_18" text="quinidine"/>
            <token POS=":" charOffset="105-105" id="st_19" text=";"/>
          </tokenization>
        </tokenizations>
      </sentenceanalyses>
    </sentence>
    <sentence id="train.txt.d0.s1562" text="cimetidine) and many that are substrates for P450 2D6 (many other antidepressants, phenothiazines, and the Type 1C antiarrhythmics propafenone and flecainide).">
      <entity charOffset="0-10" id="train.txt.d0.s1562.e0" text="cimetidine" type="target"/>
      <entity charOffset="45-54" id="train.txt.d0.s1562.e1" text="P450 2D6 " type="target"/>
      <entity charOffset="66-81" id="train.txt.d0.s1562.e2" text="antidepressants" type="target"/>
      <entity charOffset="83-97" id="train.txt.d0.s1562.e3" text="phenothiazines" type="target"/>
      <entity charOffset="131-142" id="train.txt.d0.s1562.e4" text="propafenone" type="target"/>
      <entity charOffset="147-157" id="train.txt.d0.s1562.e5" text="flecainide" type="target"/>
      <pair e1="train.txt.d0.s1562.e0" e2="train.txt.d0.s1562.e1" id="train.txt.d0.s1562.p0" interaction="False"/>
      <pair e1="train.txt.d0.s1562.e0" e2="train.txt.d0.s1562.e2" id="train.txt.d0.s1562.p1" interaction="False"/>
      <pair e1="train.txt.d0.s1562.e0" e2="train.txt.d0.s1562.e3" id="train.txt.d0.s1562.p2" interaction="False"/>
      <pair e1="train.txt.d0.s1562.e0" e2="train.txt.d0.s1562.e4" id="train.txt.d0.s1562.p3" interaction="False"/>
      <pair e1="train.txt.d0.s1562.e0" e2="train.txt.d0.s1562.e5" id="train.txt.d0.s1562.p4" interaction="False"/>
      <pair e1="train.txt.d0.s1562.e1" e2="train.txt.d0.s1562.e2" id="train.txt.d0.s1562.p5" interaction="False"/>
      <pair e1="train.txt.d0.s1562.e1" e2="train.txt.d0.s1562.e3" id="train.txt.d0.s1562.p6" interaction="False"/>
      <pair e1="train.txt.d0.s1562.e1" e2="train.txt.d0.s1562.e4" id="train.txt.d0.s1562.p7" interaction="False"/>
      <pair e1="train.txt.d0.s1562.e1" e2="train.txt.d0.s1562.e5" id="train.txt.d0.s1562.p8" interaction="False"/>
      <pair e1="train.txt.d0.s1562.e2" e2="train.txt.d0.s1562.e3" id="train.txt.d0.s1562.p9" interaction="False"/>
      <pair e1="train.txt.d0.s1562.e2" e2="train.txt.d0.s1562.e4" id="train.txt.d0.s1562.p10" interaction="False"/>
      <pair e1="train.txt.d0.s1562.e2" e2="train.txt.d0.s1562.e5" id="train.txt.d0.s1562.p11" interaction="False"/>
      <pair e1="train.txt.d0.s1562.e3" e2="train.txt.d0.s1562.e4" id="train.txt.d0.s1562.p12" interaction="False"/>
      <pair e1="train.txt.d0.s1562.e3" e2="train.txt.d0.s1562.e5" id="train.txt.d0.s1562.p13" interaction="False"/>
      <pair e1="train.txt.d0.s1562.e4" e2="train.txt.d0.s1562.e5" id="train.txt.d0.s1562.p14" interaction="False"/>
      <pair e1="train.txt.d0.s1562.e0" e2="train.txt.d0.s1562.e1" id="train.txt.d0.s1562.p15" interaction="False"/>
      <pair e1="train.txt.d0.s1562.e0" e2="train.txt.d0.s1562.e2" id="train.txt.d0.s1562.p16" interaction="False"/>
      <pair e1="train.txt.d0.s1562.e0" e2="train.txt.d0.s1562.e3" id="train.txt.d0.s1562.p17" interaction="False"/>
      <pair e1="train.txt.d0.s1562.e0" e2="train.txt.d0.s1562.e4" id="train.txt.d0.s1562.p18" interaction="False"/>
      <pair e1="train.txt.d0.s1562.e0" e2="train.txt.d0.s1562.e5" id="train.txt.d0.s1562.p19" interaction="False"/>
      <pair e1="train.txt.d0.s1562.e1" e2="train.txt.d0.s1562.e2" id="train.txt.d0.s1562.p20" interaction="False"/>
      <pair e1="train.txt.d0.s1562.e1" e2="train.txt.d0.s1562.e3" id="train.txt.d0.s1562.p21" interaction="False"/>
      <pair e1="train.txt.d0.s1562.e1" e2="train.txt.d0.s1562.e4" id="train.txt.d0.s1562.p22" interaction="False"/>
      <pair e1="train.txt.d0.s1562.e1" e2="train.txt.d0.s1562.e5" id="train.txt.d0.s1562.p23" interaction="False"/>
      <pair e1="train.txt.d0.s1562.e2" e2="train.txt.d0.s1562.e3" id="train.txt.d0.s1562.p24" interaction="False"/>
      <pair e1="train.txt.d0.s1562.e2" e2="train.txt.d0.s1562.e4" id="train.txt.d0.s1562.p25" interaction="False"/>
      <pair e1="train.txt.d0.s1562.e2" e2="train.txt.d0.s1562.e5" id="train.txt.d0.s1562.p26" interaction="False"/>
      <pair e1="train.txt.d0.s1562.e3" e2="train.txt.d0.s1562.e4" id="train.txt.d0.s1562.p27" interaction="False"/>
      <pair e1="train.txt.d0.s1562.e3" e2="train.txt.d0.s1562.e5" id="train.txt.d0.s1562.p28" interaction="False"/>
      <pair e1="train.txt.d0.s1562.e4" e2="train.txt.d0.s1562.e5" id="train.txt.d0.s1562.p29" interaction="False"/>
      <pair e1="train.txt.d0.s1562.e0" e2="train.txt.d0.s1562.e1" id="train.txt.d0.s1562.p30" interaction="False"/>
      <pair e1="train.txt.d0.s1562.e0" e2="train.txt.d0.s1562.e2" id="train.txt.d0.s1562.p31" interaction="False"/>
      <pair e1="train.txt.d0.s1562.e0" e2="train.txt.d0.s1562.e3" id="train.txt.d0.s1562.p32" interaction="False"/>
      <pair e1="train.txt.d0.s1562.e0" e2="train.txt.d0.s1562.e4" id="train.txt.d0.s1562.p33" interaction="False"/>
      <pair e1="train.txt.d0.s1562.e0" e2="train.txt.d0.s1562.e5" id="train.txt.d0.s1562.p34" interaction="False"/>
      <pair e1="train.txt.d0.s1562.e1" e2="train.txt.d0.s1562.e2" id="train.txt.d0.s1562.p35" interaction="False"/>
      <pair e1="train.txt.d0.s1562.e1" e2="train.txt.d0.s1562.e3" id="train.txt.d0.s1562.p36" interaction="False"/>
      <pair e1="train.txt.d0.s1562.e1" e2="train.txt.d0.s1562.e4" id="train.txt.d0.s1562.p37" interaction="False"/>
      <pair e1="train.txt.d0.s1562.e1" e2="train.txt.d0.s1562.e5" id="train.txt.d0.s1562.p38" interaction="False"/>
      <pair e1="train.txt.d0.s1562.e2" e2="train.txt.d0.s1562.e3" id="train.txt.d0.s1562.p39" interaction="False"/>
      <pair e1="train.txt.d0.s1562.e2" e2="train.txt.d0.s1562.e4" id="train.txt.d0.s1562.p40" interaction="False"/>
      <pair e1="train.txt.d0.s1562.e2" e2="train.txt.d0.s1562.e5" id="train.txt.d0.s1562.p41" interaction="False"/>
      <pair e1="train.txt.d0.s1562.e3" e2="train.txt.d0.s1562.e4" id="train.txt.d0.s1562.p42" interaction="False"/>
      <pair e1="train.txt.d0.s1562.e3" e2="train.txt.d0.s1562.e5" id="train.txt.d0.s1562.p43" interaction="False"/>
      <pair e1="train.txt.d0.s1562.e4" e2="train.txt.d0.s1562.e5" id="train.txt.d0.s1562.p44" interaction="False"/>
      <sentenceanalyses>
        <parses>
          <parse parser="split_parse" tokenizer="split">
            <dependency id="split_1" t1="st_1" t2="st_3" type="dobj"/>
            <dependency id="split_2" t1="st_3" t2="st_4" type="amod"/>
            <dependency id="split_3" t1="st_1" t2="st_5" type="advmod"/>
            <dependency id="split_4" t1="st_7" t2="st_6" type="cop"/>
            <dependency id="split_5" t1="st_5" t2="st_7" type="dep"/>
            <dependency id="split_6" t1="st_10" t2="st_9" type="number"/>
            <dependency id="split_7" t1="st_7" t2="st_10" type="prep_for"/>
            <dependency id="split_8" t1="st_14" t2="st_12" type="amod"/>
            <dependency id="split_9" t1="st_14" t2="st_13" type="amod"/>
            <dependency id="split_10" t1="st_10" t2="st_14" type="dep"/>
            <dependency id="split_11" t1="st_10" t2="st_16" type="dep"/>
            <dependency id="split_12" t1="st_14" t2="st_16" type="conj_and"/>
            <dependency id="split_13" t1="st_22" t2="st_19" type="det"/>
            <dependency id="split_14" t1="st_22" t2="st_20" type="amod"/>
            <dependency id="split_15" t1="st_22" t2="st_21" type="num"/>
            <dependency id="split_16" t1="st_10" t2="st_22" type="dep"/>
            <dependency id="split_17" t1="st_14" t2="st_22" type="conj_and"/>
            <dependency id="split_18" t1="st_22" t2="st_23" type="amod"/>
            <dependency id="split_19" t1="st_22" t2="st_25" type="amod"/>
            <dependency id="split_20" t1="st_23" t2="st_25" type="conj_and"/>
          </parse>
        </parses>
        <tokenizations>
          <tokenization tokenizer="split">
            <token POS="VBD" charOffset="0-9" id="st_1" text="cimetidine"/>
            <token POS=")" charOffset="10-10" id="st_2" text=")"/>
            <token POS="NNP" charOffset="12-14" id="st_3" text="and"/>
            <token POS="JJ" charOffset="16-19" id="st_4" text="many"/>
            <token POS="RB" charOffset="21-24" id="st_5" text="that"/>
            <token POS="VBP" charOffset="26-28" id="st_6" text="are"/>
            <token POS="NNS" charOffset="30-39" id="st_7" text="substrates"/>
            <token POS="IN" charOffset="41-43" id="st_8" text="for"/>
            <token POS="CD" charOffset="45-48" id="st_9" text="P450"/>
            <token POS="CD" charOffset="50-52" id="st_10" text="2D6"/>
            <token POS="(" charOffset="54-54" id="st_11" text="("/>
            <token POS="JJ" charOffset="55-58" id="st_12" text="many"/>
            <token POS="JJ" charOffset="60-64" id="st_13" text="other"/>
            <token POS="NNS" charOffset="66-80" id="st_14" text="antidepressants"/>
            <token POS="," charOffset="81-81" id="st_15" text=","/>
            <token POS="NNS" charOffset="83-96" id="st_16" text="phenothiazines"/>
            <token POS="," charOffset="97-97" id="st_17" text=","/>
            <token POS="CC" charOffset="99-101" id="st_18" text="and"/>
            <token POS="DT" charOffset="103-105" id="st_19" text="the"/>
            <token POS="JJ" charOffset="107-110" id="st_20" text="Type"/>
            <token POS="CD" charOffset="112-113" id="st_21" text="1C"/>
            <token POS="NNS" charOffset="115-129" id="st_22" text="antiarrhythmics"/>
            <token POS="JJ" charOffset="131-141" id="st_23" text="propafenone"/>
            <token POS="CC" charOffset="143-145" id="st_24" text="and"/>
            <token POS="JJ" charOffset="147-156" id="st_25" text="flecainide"/>
            <token POS=")" charOffset="157-157" id="st_26" text=")"/>
            <token POS="." charOffset="158-158" id="st_27" text="."/>
          </tokenization>
        </tokenizations>
      </sentenceanalyses>
    </sentence>
    <sentence id="train.txt.d0.s1563" text="Of particular importance, sufficient time must elapse before initiating TCA treatment in a patient being withdrawn from fluoxetine, given the long half-life of the parent and active metabolite (at least 5 weeks may be necessary).">
      <entity charOffset="120-130" id="train.txt.d0.s1563.e0" text="fluoxetine" type="target"/>
      <entity charOffset="175-192" id="train.txt.d0.s1563.e1" text="active metabolite" type="target"/>
      <pair e1="train.txt.d0.s1563.e0" e2="train.txt.d0.s1563.e1" id="train.txt.d0.s1563.p0" interaction="False"/>
      <pair e1="train.txt.d0.s1563.e0" e2="train.txt.d0.s1563.e1" id="train.txt.d0.s1563.p1" interaction="False"/>
      <sentenceanalyses>
        <parses>
          <parse parser="split_parse" tokenizer="split">
            <dependency id="split_1" t1="st_3" t2="st_2" type="amod"/>
            <dependency id="split_2" t1="st_8" t2="st_3" type="prep_of"/>
            <dependency id="split_3" t1="st_6" t2="st_5" type="amod"/>
            <dependency id="split_4" t1="st_8" t2="st_6" type="nsubj"/>
            <dependency id="split_5" t1="st_8" t2="st_7" type="aux"/>
            <dependency id="split_6" t1="st_8" t2="st_10" type="prepc_before"/>
            <dependency id="split_7" t1="st_12" t2="st_11" type="nn"/>
            <dependency id="split_8" t1="st_10" t2="st_12" type="dobj"/>
            <dependency id="split_9" t1="st_15" t2="st_14" type="det"/>
            <dependency id="split_10" t1="st_10" t2="st_15" type="prep_in"/>
            <dependency id="split_11" t1="st_17" t2="st_16" type="auxpass"/>
            <dependency id="split_12" t1="st_15" t2="st_17" type="partmod"/>
            <dependency id="split_13" t1="st_17" t2="st_19" type="prep_from"/>
            <dependency id="split_14" t1="st_17" t2="st_21" type="prep"/>
            <dependency id="split_15" t1="st_24" t2="st_22" type="det"/>
            <dependency id="split_16" t1="st_24" t2="st_23" type="amod"/>
            <dependency id="split_17" t1="st_21" t2="st_24" type="dep"/>
            <dependency id="split_18" t1="st_27" t2="st_26" type="det"/>
            <dependency id="split_19" t1="st_24" t2="st_27" type="prep_of"/>
            <dependency id="split_20" t1="st_30" t2="st_29" type="amod"/>
            <dependency id="split_21" t1="st_24" t2="st_30" type="prep_of"/>
            <dependency id="split_22" t1="st_27" t2="st_30" type="conj_and"/>
            <dependency id="split_23" t1="st_34" t2="st_32" type="quantmod"/>
            <dependency id="split_24" t1="st_32" t2="st_33" type="dep"/>
            <dependency id="split_25" t1="st_35" t2="st_34" type="num"/>
            <dependency id="split_26" t1="st_38" t2="st_35" type="nsubj"/>
            <dependency id="split_27" t1="st_38" t2="st_36" type="aux"/>
            <dependency id="split_28" t1="st_38" t2="st_37" type="cop"/>
            <dependency id="split_29" t1="st_24" t2="st_38" type="dep"/>
          </parse>
        </parses>
        <tokenizations>
          <tokenization tokenizer="split">
            <token POS="IN" charOffset="0-1" id="st_1" text="Of"/>
            <token POS="JJ" charOffset="3-12" id="st_2" text="particular"/>
            <token POS="NN" charOffset="14-23" id="st_3" text="importance"/>
            <token POS="," charOffset="24-24" id="st_4" text=","/>
            <token POS="JJ" charOffset="26-35" id="st_5" text="sufficient"/>
            <token POS="NN" charOffset="37-40" id="st_6" text="time"/>
            <token POS="MD" charOffset="42-45" id="st_7" text="must"/>
            <token POS="VB" charOffset="47-52" id="st_8" text="elapse"/>
            <token POS="IN" charOffset="54-59" id="st_9" text="before"/>
            <token POS="VBG" charOffset="61-70" id="st_10" text="initiating"/>
            <token POS="NN" charOffset="72-74" id="st_11" text="TCA"/>
            <token POS="NN" charOffset="76-84" id="st_12" text="treatment"/>
            <token POS="IN" charOffset="86-87" id="st_13" text="in"/>
            <token POS="DT" charOffset="89-89" id="st_14" text="a"/>
            <token POS="NN" charOffset="91-97" id="st_15" text="patient"/>
            <token POS="VBG" charOffset="99-103" id="st_16" text="being"/>
            <token POS="VBN" charOffset="105-113" id="st_17" text="withdrawn"/>
            <token POS="IN" charOffset="115-118" id="st_18" text="from"/>
            <token POS="NN" charOffset="120-129" id="st_19" text="fluoxetine"/>
            <token POS="," charOffset="130-130" id="st_20" text=","/>
            <token POS="VBN" charOffset="132-136" id="st_21" text="given"/>
            <token POS="DT" charOffset="138-140" id="st_22" text="the"/>
            <token POS="JJ" charOffset="142-145" id="st_23" text="long"/>
            <token POS="NN" charOffset="147-155" id="st_24" text="half-life"/>
            <token POS="IN" charOffset="157-158" id="st_25" text="of"/>
            <token POS="DT" charOffset="160-162" id="st_26" text="the"/>
            <token POS="NN" charOffset="164-169" id="st_27" text="parent"/>
            <token POS="CC" charOffset="171-173" id="st_28" text="and"/>
            <token POS="JJ" charOffset="175-180" id="st_29" text="active"/>
            <token POS="NN" charOffset="182-191" id="st_30" text="metabolite"/>
            <token POS="(" charOffset="193-193" id="st_31" text="("/>
            <token POS="IN" charOffset="194-195" id="st_32" text="at"/>
            <token POS="JJS" charOffset="197-201" id="st_33" text="least"/>
            <token POS="CD" charOffset="203-203" id="st_34" text="5"/>
            <token POS="NNS" charOffset="205-209" id="st_35" text="weeks"/>
            <token POS="MD" charOffset="211-213" id="st_36" text="may"/>
            <token POS="VB" charOffset="215-216" id="st_37" text="be"/>
            <token POS="JJ" charOffset="218-226" id="st_38" text="necessary"/>
            <token POS=")" charOffset="227-227" id="st_39" text=")"/>
            <token POS="." charOffset="228-228" id="st_40" text="."/>
          </tokenization>
        </tokenizations>
      </sentenceanalyses>
    </sentence>
    <sentence id="train.txt.d0.s1564" text="Furthermore, whenever one of these other drugs is withdrawn from co-therapy, an increased dose of tricyclic antidepressant may be required.">
      <entity charOffset="41-46" id="train.txt.d0.s1564.e0" text="drugs" type="target"/>
      <entity charOffset="98-122" id="train.txt.d0.s1564.e1" text="tricyclic antidepressant" type="target"/>
      <pair e1="train.txt.d0.s1564.e0" e2="train.txt.d0.s1564.e1" id="train.txt.d0.s1564.p0" interaction="False"/>
      <pair e1="train.txt.d0.s1564.e0" e2="train.txt.d0.s1564.e1" id="train.txt.d0.s1564.p1" interaction="False"/>
      <pair e1="train.txt.d0.s1564.e0" e2="train.txt.d0.s1564.e1" id="train.txt.d0.s1564.p2" interaction="False"/>
      <sentenceanalyses>
        <parses>
          <parse parser="split_parse" tokenizer="split">
            <dependency id="split_1" t1="st_22" t2="st_1" type="advmod"/>
            <dependency id="split_2" t1="st_10" t2="st_3" type="advmod"/>
            <dependency id="split_3" t1="st_10" t2="st_4" type="nsubjpass"/>
            <dependency id="split_4" t1="st_8" t2="st_6" type="det"/>
            <dependency id="split_5" t1="st_8" t2="st_7" type="amod"/>
            <dependency id="split_6" t1="st_4" t2="st_8" type="prep_of"/>
            <dependency id="split_7" t1="st_10" t2="st_9" type="auxpass"/>
            <dependency id="split_8" t1="st_22" t2="st_10" type="dep"/>
            <dependency id="split_9" t1="st_10" t2="st_12" type="prep_from"/>
            <dependency id="split_10" t1="st_16" t2="st_14" type="det"/>
            <dependency id="split_11" t1="st_16" t2="st_15" type="amod"/>
            <dependency id="split_12" t1="st_22" t2="st_16" type="nsubjpass"/>
            <dependency id="split_13" t1="st_19" t2="st_18" type="amod"/>
            <dependency id="split_14" t1="st_16" t2="st_19" type="prep_of"/>
            <dependency id="split_15" t1="st_22" t2="st_20" type="aux"/>
            <dependency id="split_16" t1="st_22" t2="st_21" type="auxpass"/>
          </parse>
        </parses>
        <tokenizations>
          <tokenization tokenizer="split">
            <token POS="RB" charOffset="0-10" id="st_1" text="Furthermore"/>
            <token POS="," charOffset="11-11" id="st_2" text=","/>
            <token POS="WRB" charOffset="13-20" id="st_3" text="whenever"/>
            <token POS="CD" charOffset="22-24" id="st_4" text="one"/>
            <token POS="IN" charOffset="26-27" id="st_5" text="of"/>
            <token POS="DT" charOffset="29-33" id="st_6" text="these"/>
            <token POS="JJ" charOffset="35-39" id="st_7" text="other"/>
            <token POS="NNS" charOffset="41-45" id="st_8" text="drugs"/>
            <token POS="VBZ" charOffset="47-48" id="st_9" text="is"/>
            <token POS="VBN" charOffset="50-58" id="st_10" text="withdrawn"/>
            <token POS="IN" charOffset="60-63" id="st_11" text="from"/>
            <token POS="NN" charOffset="65-74" id="st_12" text="co-therapy"/>
            <token POS="," charOffset="75-75" id="st_13" text=","/>
            <token POS="DT" charOffset="77-78" id="st_14" text="an"/>
            <token POS="VBN" charOffset="80-88" id="st_15" text="increased"/>
            <token POS="NN" charOffset="90-93" id="st_16" text="dose"/>
            <token POS="IN" charOffset="95-96" id="st_17" text="of"/>
            <token POS="JJ" charOffset="98-106" id="st_18" text="tricyclic"/>
            <token POS="NNS" charOffset="108-121" id="st_19" text="antidepressant"/>
            <token POS="MD" charOffset="123-125" id="st_20" text="may"/>
            <token POS="VB" charOffset="127-128" id="st_21" text="be"/>
            <token POS="VBN" charOffset="130-137" id="st_22" text="required"/>
            <token POS="." charOffset="138-138" id="st_23" text="."/>
          </tokenization>
        </tokenizations>
      </sentenceanalyses>
    </sentence>
    <sentence id="train.txt.d0.s1565" text="It is desirable to monitor TCA plasma levels whenever a TCA is going to be coadministered with another drug known to be an inhibitor of P450 2D6.">
      <entity charOffset="103-107" id="train.txt.d0.s1565.e0" text="drug" type="target"/>
      <entity charOffset="136-145" id="train.txt.d0.s1565.e1" text="P450 2D6." type="target"/>
      <pair e1="train.txt.d0.s1565.e0" e2="train.txt.d0.s1565.e1" id="train.txt.d0.s1565.p0" interaction="False"/>
      <sentenceanalyses>
        <parses>
          <parse parser="split_parse" tokenizer="split">
            <dependency id="split_1" t1="st_3" t2="st_1" type="nsubj"/>
            <dependency id="split_2" t1="st_3" t2="st_2" type="cop"/>
            <dependency id="split_3" t1="st_5" t2="st_4" type="aux"/>
            <dependency id="split_4" t1="st_3" t2="st_5" type="xcomp"/>
            <dependency id="split_5" t1="st_8" t2="st_6" type="nn"/>
            <dependency id="split_6" t1="st_8" t2="st_7" type="nn"/>
            <dependency id="split_7" t1="st_5" t2="st_8" type="dobj"/>
            <dependency id="split_8" t1="st_13" t2="st_9" type="advmod"/>
            <dependency id="split_9" t1="st_11" t2="st_10" type="det"/>
            <dependency id="split_10" t1="st_13" t2="st_11" type="nsubj"/>
            <dependency id="split_11" t1="st_16" t2="st_11" type="xsubj"/>
            <dependency id="split_12" t1="st_13" t2="st_12" type="aux"/>
            <dependency id="split_13" t1="st_5" t2="st_13" type="advcl"/>
            <dependency id="split_14" t1="st_16" t2="st_14" type="aux"/>
            <dependency id="split_15" t1="st_16" t2="st_15" type="auxpass"/>
            <dependency id="split_16" t1="st_13" t2="st_16" type="xcomp"/>
            <dependency id="split_17" t1="st_19" t2="st_18" type="det"/>
            <dependency id="split_18" t1="st_16" t2="st_19" type="prep_with"/>
            <dependency id="split_19" t1="st_19" t2="st_20" type="partmod"/>
            <dependency id="split_20" t1="st_24" t2="st_21" type="aux"/>
            <dependency id="split_21" t1="st_24" t2="st_22" type="cop"/>
            <dependency id="split_22" t1="st_24" t2="st_23" type="det"/>
            <dependency id="split_23" t1="st_20" t2="st_24" type="xcomp"/>
            <dependency id="split_24" t1="st_24" t2="st_26" type="prep_of"/>
            <dependency id="split_25" t1="st_26" t2="st_27" type="num"/>
          </parse>
        </parses>
        <tokenizations>
          <tokenization tokenizer="split">
            <token POS="PRP" charOffset="0-1" id="st_1" text="It"/>
            <token POS="VBZ" charOffset="3-4" id="st_2" text="is"/>
            <token POS="JJ" charOffset="6-14" id="st_3" text="desirable"/>
            <token POS="TO" charOffset="16-17" id="st_4" text="to"/>
            <token POS="VB" charOffset="19-25" id="st_5" text="monitor"/>
            <token POS="NNP" charOffset="27-29" id="st_6" text="TCA"/>
            <token POS="NN" charOffset="31-36" id="st_7" text="plasma"/>
            <token POS="NNS" charOffset="38-43" id="st_8" text="levels"/>
            <token POS="WRB" charOffset="45-52" id="st_9" text="whenever"/>
            <token POS="DT" charOffset="54-54" id="st_10" text="a"/>
            <token POS="NN" charOffset="56-58" id="st_11" text="TCA"/>
            <token POS="VBZ" charOffset="60-61" id="st_12" text="is"/>
            <token POS="VBG" charOffset="63-67" id="st_13" text="going"/>
            <token POS="TO" charOffset="69-70" id="st_14" text="to"/>
            <token POS="VB" charOffset="72-73" id="st_15" text="be"/>
            <token POS="VBN" charOffset="75-88" id="st_16" text="coadministered"/>
            <token POS="IN" charOffset="90-93" id="st_17" text="with"/>
            <token POS="DT" charOffset="95-101" id="st_18" text="another"/>
            <token POS="NN" charOffset="103-106" id="st_19" text="drug"/>
            <token POS="VBN" charOffset="108-112" id="st_20" text="known"/>
            <token POS="TO" charOffset="114-115" id="st_21" text="to"/>
            <token POS="VB" charOffset="117-118" id="st_22" text="be"/>
            <token POS="DT" charOffset="120-121" id="st_23" text="an"/>
            <token POS="NN" charOffset="123-131" id="st_24" text="inhibitor"/>
            <token POS="IN" charOffset="133-134" id="st_25" text="of"/>
            <token POS="NNP" charOffset="136-139" id="st_26" text="P450"/>
            <token POS="CD" charOffset="141-143" id="st_27" text="2D6"/>
            <token POS="." charOffset="144-144" id="st_28" text="."/>
          </tokenization>
        </tokenizations>
      </sentenceanalyses>
    </sentence>
    <sentence id="train.txt.d0.s1566" text="Monoamine Oxidase Inhibitors: Guanethidine or similarly acting compounds;">
      <entity charOffset="0-28" id="train.txt.d0.s1566.e0" text="Monoamine Oxidase Inhibitors" type="target"/>
      <entity charOffset="30-42" id="train.txt.d0.s1566.e1" text="Guanethidine" type="target"/>
      <pair e1="train.txt.d0.s1566.e0" e2="train.txt.d0.s1566.e1" id="train.txt.d0.s1566.p0" interaction="False"/>
      <sentenceanalyses>
        <parses>
          <parse parser="split_parse" tokenizer="split">
            <dependency id="split_1" t1="st_3" t2="st_1" type="nn"/>
            <dependency id="split_2" t1="st_3" t2="st_2" type="nn"/>
            <dependency id="split_3" t1="st_3" t2="st_5" type="dep"/>
            <dependency id="split_4" t1="st_3" t2="st_7" type="dep"/>
            <dependency id="split_5" t1="st_5" t2="st_7" type="conj_or"/>
            <dependency id="split_6" t1="st_9" t2="st_8" type="amod"/>
            <dependency id="split_7" t1="st_3" t2="st_9" type="dep"/>
          </parse>
        </parses>
        <tokenizations>
          <tokenization tokenizer="split">
            <token POS="NNP" charOffset="0-8" id="st_1" text="Monoamine"/>
            <token POS="NNP" charOffset="10-16" id="st_2" text="Oxidase"/>
            <token POS="NNP" charOffset="18-27" id="st_3" text="Inhibitors"/>
            <token POS=":" charOffset="28-28" id="st_4" text=":"/>
            <token POS="NNP" charOffset="30-41" id="st_5" text="Guanethidine"/>
            <token POS="CC" charOffset="43-44" id="st_6" text="or"/>
            <token POS="NNP" charOffset="46-54" id="st_7" text="similarly"/>
            <token POS="JJ" charOffset="56-61" id="st_8" text="acting"/>
            <token POS="NNS" charOffset="63-71" id="st_9" text="compounds"/>
            <token POS=":" charOffset="72-72" id="st_10" text=";"/>
          </tokenization>
        </tokenizations>
      </sentenceanalyses>
    </sentence>
    <sentence id="train.txt.d0.s1567" text="alcohol, barbiturates and other CNS depressants;">
      <entity charOffset="0-7" id="train.txt.d0.s1567.e0" text="alcohol" type="target"/>
      <entity charOffset="9-21" id="train.txt.d0.s1567.e1" text="barbiturates" type="target"/>
      <entity charOffset="32-47" id="train.txt.d0.s1567.e2" text="CNS depressants" type="target"/>
      <pair e1="train.txt.d0.s1567.e0" e2="train.txt.d0.s1567.e1" id="train.txt.d0.s1567.p0" interaction="False"/>
      <pair e1="train.txt.d0.s1567.e0" e2="train.txt.d0.s1567.e2" id="train.txt.d0.s1567.p1" interaction="False"/>
      <pair e1="train.txt.d0.s1567.e1" e2="train.txt.d0.s1567.e2" id="train.txt.d0.s1567.p2" interaction="False"/>
      <sentenceanalyses>
        <parses>
          <parse parser="split_parse" tokenizer="split">
            <dependency id="split_1" t1="st_1" t2="st_3" type="appos"/>
            <dependency id="split_2" t1="st_7" t2="st_5" type="amod"/>
            <dependency id="split_3" t1="st_7" t2="st_6" type="nn"/>
            <dependency id="split_4" t1="st_1" t2="st_7" type="appos"/>
            <dependency id="split_5" t1="st_3" t2="st_7" type="conj_and"/>
          </parse>
        </parses>
        <tokenizations>
          <tokenization tokenizer="split">
            <token POS="NN" charOffset="0-6" id="st_1" text="alcohol"/>
            <token POS="," charOffset="7-7" id="st_2" text=","/>
            <token POS="NNS" charOffset="9-20" id="st_3" text="barbiturates"/>
            <token POS="CC" charOffset="22-24" id="st_4" text="and"/>
            <token POS="JJ" charOffset="26-30" id="st_5" text="other"/>
            <token POS="NN" charOffset="32-34" id="st_6" text="CNS"/>
            <token POS="NNS" charOffset="36-46" id="st_7" text="depressants"/>
            <token POS=":" charOffset="47-47" id="st_8" text=";"/>
          </tokenization>
        </tokenizations>
      </sentenceanalyses>
    </sentence>
    <sentence id="train.txt.d0.s1568" text="and disulfiram When amitriptyline HCl is given with anticholinergic agents or sympathomimetic drugs, including epinephrine combined with local anesthetics, close supervision and careful adjustment of dosages are required.">
      <entity charOffset="4-14" id="train.txt.d0.s1568.e0" text="disulfiram" type="target"/>
      <entity charOffset="20-37" id="train.txt.d0.s1568.e1" text="amitriptyline HCl" type="target"/>
      <entity charOffset="52-74" id="train.txt.d0.s1568.e2" text="anticholinergic agents" type="target"/>
      <entity charOffset="78-99" id="train.txt.d0.s1568.e3" text="sympathomimetic drugs" type="target"/>
      <entity charOffset="111-122" id="train.txt.d0.s1568.e4" text="epinephrine" type="target"/>
      <entity charOffset="137-154" id="train.txt.d0.s1568.e5" text="local anesthetics" type="target"/>
      <pair e1="train.txt.d0.s1568.e0" e2="train.txt.d0.s1568.e1" id="train.txt.d0.s1568.p0" interaction="False"/>
      <pair e1="train.txt.d0.s1568.e0" e2="train.txt.d0.s1568.e2" id="train.txt.d0.s1568.p1" interaction="False"/>
      <pair e1="train.txt.d0.s1568.e0" e2="train.txt.d0.s1568.e3" id="train.txt.d0.s1568.p2" interaction="False"/>
      <pair e1="train.txt.d0.s1568.e0" e2="train.txt.d0.s1568.e4" id="train.txt.d0.s1568.p3" interaction="False"/>
      <pair e1="train.txt.d0.s1568.e0" e2="train.txt.d0.s1568.e5" id="train.txt.d0.s1568.p4" interaction="False"/>
      <pair e1="train.txt.d0.s1568.e1" e2="train.txt.d0.s1568.e2" id="train.txt.d0.s1568.p5" interaction="False"/>
      <pair e1="train.txt.d0.s1568.e1" e2="train.txt.d0.s1568.e3" id="train.txt.d0.s1568.p6" interaction="False"/>
      <pair e1="train.txt.d0.s1568.e1" e2="train.txt.d0.s1568.e4" id="train.txt.d0.s1568.p7" interaction="False"/>
      <pair e1="train.txt.d0.s1568.e1" e2="train.txt.d0.s1568.e5" id="train.txt.d0.s1568.p8" interaction="False"/>
      <pair e1="train.txt.d0.s1568.e2" e2="train.txt.d0.s1568.e3" id="train.txt.d0.s1568.p9" interaction="False"/>
      <pair e1="train.txt.d0.s1568.e2" e2="train.txt.d0.s1568.e4" id="train.txt.d0.s1568.p10" interaction="False"/>
      <pair e1="train.txt.d0.s1568.e2" e2="train.txt.d0.s1568.e5" id="train.txt.d0.s1568.p11" interaction="False"/>
      <pair e1="train.txt.d0.s1568.e3" e2="train.txt.d0.s1568.e4" id="train.txt.d0.s1568.p12" interaction="False"/>
      <pair e1="train.txt.d0.s1568.e3" e2="train.txt.d0.s1568.e5" id="train.txt.d0.s1568.p13" interaction="False"/>
      <pair e1="train.txt.d0.s1568.e4" e2="train.txt.d0.s1568.e5" id="train.txt.d0.s1568.p14" interaction="False"/>
      <sentenceanalyses>
        <parses>
          <parse parser="split_parse" tokenizer="split">
            <dependency id="split_1" t1="st_1" t2="st_2" type="dep"/>
            <dependency id="split_2" t1="st_7" t2="st_3" type="advmod"/>
            <dependency id="split_3" t1="st_5" t2="st_4" type="amod"/>
            <dependency id="split_4" t1="st_7" t2="st_5" type="nsubjpass"/>
            <dependency id="split_5" t1="st_7" t2="st_6" type="auxpass"/>
            <dependency id="split_6" t1="st_30" t2="st_7" type="dep"/>
            <dependency id="split_7" t1="st_10" t2="st_9" type="amod"/>
            <dependency id="split_8" t1="st_7" t2="st_10" type="prep_with"/>
            <dependency id="split_9" t1="st_13" t2="st_12" type="amod"/>
            <dependency id="split_10" t1="st_7" t2="st_13" type="prep_with"/>
            <dependency id="split_11" t1="st_10" t2="st_13" type="conj_or"/>
            <dependency id="split_12" t1="st_7" t2="st_16" type="prep_including"/>
            <dependency id="split_13" t1="st_16" t2="st_17" type="partmod"/>
            <dependency id="split_14" t1="st_20" t2="st_19" type="amod"/>
            <dependency id="split_15" t1="st_17" t2="st_20" type="prep_with"/>
            <dependency id="split_16" t1="st_23" t2="st_22" type="amod"/>
            <dependency id="split_17" t1="st_30" t2="st_23" type="nsubjpass"/>
            <dependency id="split_18" t1="st_26" t2="st_25" type="amod"/>
            <dependency id="split_19" t1="st_23" t2="st_26" type="conj_and"/>
            <dependency id="split_20" t1="st_30" t2="st_26" type="nsubjpass"/>
            <dependency id="split_21" t1="st_23" t2="st_28" type="prep_of"/>
            <dependency id="split_22" t1="st_30" t2="st_29" type="auxpass"/>
            <dependency id="split_23" t1="st_2" t2="st_30" type="rcmod"/>
          </parse>
        </parses>
        <tokenizations>
          <tokenization tokenizer="split">
            <token POS="CC" charOffset="0-2" id="st_1" text="and"/>
            <token POS="NN" charOffset="4-13" id="st_2" text="disulfiram"/>
            <token POS="WRB" charOffset="15-18" id="st_3" text="When"/>
            <token POS="JJ" charOffset="20-32" id="st_4" text="amitriptyline"/>
            <token POS="NN" charOffset="34-36" id="st_5" text="HCl"/>
            <token POS="VBZ" charOffset="38-39" id="st_6" text="is"/>
            <token POS="VBN" charOffset="41-45" id="st_7" text="given"/>
            <token POS="IN" charOffset="47-50" id="st_8" text="with"/>
            <token POS="JJ" charOffset="52-66" id="st_9" text="anticholinergic"/>
            <token POS="NNS" charOffset="68-73" id="st_10" text="agents"/>
            <token POS="CC" charOffset="75-76" id="st_11" text="or"/>
            <token POS="JJ" charOffset="78-92" id="st_12" text="sympathomimetic"/>
            <token POS="NNS" charOffset="94-98" id="st_13" text="drugs"/>
            <token POS="," charOffset="99-99" id="st_14" text=","/>
            <token POS="VBG" charOffset="101-109" id="st_15" text="including"/>
            <token POS="NN" charOffset="111-121" id="st_16" text="epinephrine"/>
            <token POS="VBN" charOffset="123-130" id="st_17" text="combined"/>
            <token POS="IN" charOffset="132-135" id="st_18" text="with"/>
            <token POS="JJ" charOffset="137-141" id="st_19" text="local"/>
            <token POS="NNS" charOffset="143-153" id="st_20" text="anesthetics"/>
            <token POS="," charOffset="154-154" id="st_21" text=","/>
            <token POS="JJ" charOffset="156-160" id="st_22" text="close"/>
            <token POS="NN" charOffset="162-172" id="st_23" text="supervision"/>
            <token POS="CC" charOffset="174-176" id="st_24" text="and"/>
            <token POS="JJ" charOffset="178-184" id="st_25" text="careful"/>
            <token POS="NN" charOffset="186-195" id="st_26" text="adjustment"/>
            <token POS="IN" charOffset="197-198" id="st_27" text="of"/>
            <token POS="NNS" charOffset="200-206" id="st_28" text="dosages"/>
            <token POS="VBP" charOffset="208-210" id="st_29" text="are"/>
            <token POS="VBN" charOffset="212-219" id="st_30" text="required"/>
            <token POS="." charOffset="220-220" id="st_31" text="."/>
          </tokenization>
        </tokenizations>
      </sentenceanalyses>
    </sentence>
    <sentence id="train.txt.d0.s1569" text="Drugs Metabolized by P450 2D6.">
      <entity charOffset="0-5" id="train.txt.d0.s1569.e0" text="Drugs" type="target"/>
      <entity charOffset="21-30" id="train.txt.d0.s1569.e1" text="P450 2D6." type="target"/>
      <pair e1="train.txt.d0.s1569.e0" e2="train.txt.d0.s1569.e1" id="train.txt.d0.s1569.p0" interaction="False"/>
      <sentenceanalyses>
        <parses>
          <parse parser="split_parse" tokenizer="split">
            <dependency id="split_1" t1="st_2" t2="st_1" type="nn"/>
            <dependency id="split_2" t1="st_2" t2="st_4" type="prep_by"/>
            <dependency id="split_3" t1="st_4" t2="st_5" type="num"/>
          </parse>
        </parses>
        <tokenizations>
          <tokenization tokenizer="split">
            <token POS="NNP" charOffset="0-4" id="st_1" text="Drugs"/>
            <token POS="NNP" charOffset="6-16" id="st_2" text="Metabolized"/>
            <token POS="IN" charOffset="18-19" id="st_3" text="by"/>
            <token POS="NNP" charOffset="21-24" id="st_4" text="P450"/>
            <token POS="CD" charOffset="26-28" id="st_5" text="2D6"/>
          </tokenization>
        </tokenizations>
      </sentenceanalyses>
    </sentence>
    <sentence id="train.txt.d0.s1570" text="The biochemical activity of the drug metabolizing isozyme cytochrome P450 2D6 (dehrisoquin hydroxylase) is reduced in a subset of the caucasian population (about 7 to 10% of caucasians are so called of reduced P450 2D6 isozyme activity among p.o. metabolizers);">
      <entity charOffset="32-36" id="train.txt.d0.s1570.e0" text="drug" type="target"/>
      <entity charOffset="91-102" id="train.txt.d0.s1570.e1" text="hydroxylase" type="target"/>
      <entity charOffset="210-227" id="train.txt.d0.s1570.e2" text="P450 2D6 isozyme " type="target"/>
      <pair e1="train.txt.d0.s1570.e0" e2="train.txt.d0.s1570.e1" id="train.txt.d0.s1570.p0" interaction="False"/>
      <pair e1="train.txt.d0.s1570.e0" e2="train.txt.d0.s1570.e2" id="train.txt.d0.s1570.p1" interaction="False"/>
      <pair e1="train.txt.d0.s1570.e1" e2="train.txt.d0.s1570.e2" id="train.txt.d0.s1570.p2" interaction="False"/>
      <sentenceanalyses>
        <parses>
          <parse parser="split_parse" tokenizer="split">
            <dependency id="split_1" t1="st_3" t2="st_1" type="det"/>
            <dependency id="split_2" t1="st_3" t2="st_2" type="amod"/>
            <dependency id="split_3" t1="st_9" t2="st_3" type="nsubj"/>
            <dependency id="split_4" t1="st_8" t2="st_5" type="det"/>
            <dependency id="split_5" t1="st_8" t2="st_6" type="nn"/>
            <dependency id="split_6" t1="st_8" t2="st_7" type="amod"/>
            <dependency id="split_7" t1="st_3" t2="st_8" type="prep_of"/>
            <dependency id="split_8" t1="st_17" t2="st_10" type="nsubjpass"/>
            <dependency id="split_9" t1="st_10" t2="st_11" type="num"/>
            <dependency id="split_10" t1="st_14" t2="st_13" type="nn"/>
            <dependency id="split_11" t1="st_10" t2="st_14" type="appos"/>
            <dependency id="split_12" t1="st_17" t2="st_16" type="auxpass"/>
            <dependency id="split_13" t1="st_9" t2="st_17" type="ccomp"/>
            <dependency id="split_14" t1="st_20" t2="st_19" type="det"/>
            <dependency id="split_15" t1="st_17" t2="st_20" type="prep_in"/>
            <dependency id="split_16" t1="st_24" t2="st_22" type="det"/>
            <dependency id="split_17" t1="st_24" t2="st_23" type="nn"/>
            <dependency id="split_18" t1="st_20" t2="st_24" type="prep_of"/>
            <dependency id="split_19" t1="st_29" t2="st_26" type="quantmod"/>
            <dependency id="split_20" t1="st_29" t2="st_27" type="number"/>
            <dependency id="split_21" t1="st_29" t2="st_28" type="dep"/>
            <dependency id="split_22" t1="st_30" t2="st_29" type="num"/>
            <dependency id="split_23" t1="st_35" t2="st_30" type="nsubjpass"/>
            <dependency id="split_24" t1="st_30" t2="st_32" type="prep_of"/>
            <dependency id="split_25" t1="st_35" t2="st_33" type="auxpass"/>
            <dependency id="split_26" t1="st_35" t2="st_34" type="advmod"/>
            <dependency id="split_27" t1="st_20" t2="st_35" type="dep"/>
            <dependency id="split_28" t1="st_41" t2="st_37" type="amod"/>
            <dependency id="split_29" t1="st_41" t2="st_38" type="nn"/>
            <dependency id="split_30" t1="st_41" t2="st_39" type="num"/>
            <dependency id="split_31" t1="st_41" t2="st_40" type="amod"/>
            <dependency id="split_32" t1="st_35" t2="st_41" type="prep_of"/>
            <dependency id="split_33" t1="st_44" t2="st_43" type="nn"/>
            <dependency id="split_34" t1="st_41" t2="st_44" type="prep_among"/>
          </parse>
        </parses>
        <tokenizations>
          <tokenization tokenizer="split">
            <token POS="DT" charOffset="0-2" id="st_1" text="The"/>
            <token POS="JJ" charOffset="4-14" id="st_2" text="biochemical"/>
            <token POS="NN" charOffset="16-23" id="st_3" text="activity"/>
            <token POS="IN" charOffset="25-26" id="st_4" text="of"/>
            <token POS="DT" charOffset="28-30" id="st_5" text="the"/>
            <token POS="NN" charOffset="32-35" id="st_6" text="drug"/>
            <token POS="VBG" charOffset="37-48" id="st_7" text="metabolizing"/>
            <token POS="NN" charOffset="50-56" id="st_8" text="isozyme"/>
            <token POS="VBP" charOffset="58-67" id="st_9" text="cytochrome"/>
            <token POS="NN" charOffset="69-72" id="st_10" text="P450"/>
            <token POS="CD" charOffset="74-76" id="st_11" text="2D6"/>
            <token POS="(" charOffset="78-78" id="st_12" text="("/>
            <token POS="NN" charOffset="79-89" id="st_13" text="dehrisoquin"/>
            <token POS="NN" charOffset="91-101" id="st_14" text="hydroxylase"/>
            <token POS=")" charOffset="102-102" id="st_15" text=")"/>
            <token POS="VBZ" charOffset="104-105" id="st_16" text="is"/>
            <token POS="VBN" charOffset="107-113" id="st_17" text="reduced"/>
            <token POS="IN" charOffset="115-116" id="st_18" text="in"/>
            <token POS="DT" charOffset="118-118" id="st_19" text="a"/>
            <token POS="NN" charOffset="120-125" id="st_20" text="subset"/>
            <token POS="IN" charOffset="127-128" id="st_21" text="of"/>
            <token POS="DT" charOffset="130-132" id="st_22" text="the"/>
            <token POS="NN" charOffset="134-142" id="st_23" text="caucasian"/>
            <token POS="NN" charOffset="144-153" id="st_24" text="population"/>
            <token POS="(" charOffset="155-155" id="st_25" text="("/>
            <token POS="RB" charOffset="156-160" id="st_26" text="about"/>
            <token POS="CD" charOffset="162-162" id="st_27" text="7"/>
            <token POS="TO" charOffset="164-165" id="st_28" text="to"/>
            <token POS="CD" charOffset="167-168" id="st_29" text="10"/>
            <token POS="NN" charOffset="169-169" id="st_30" text="%"/>
            <token POS="IN" charOffset="171-172" id="st_31" text="of"/>
            <token POS="NNS" charOffset="174-183" id="st_32" text="caucasians"/>
            <token POS="VBP" charOffset="185-187" id="st_33" text="are"/>
            <token POS="RB" charOffset="189-190" id="st_34" text="so"/>
            <token POS="VBN" charOffset="192-197" id="st_35" text="called"/>
            <token POS="IN" charOffset="199-200" id="st_36" text="of"/>
            <token POS="VBN" charOffset="202-208" id="st_37" text="reduced"/>
            <token POS="NN" charOffset="210-213" id="st_38" text="P450"/>
            <token POS="CD" charOffset="215-217" id="st_39" text="2D6"/>
            <token POS="VBN" charOffset="219-225" id="st_40" text="isozyme"/>
            <token POS="NN" charOffset="227-234" id="st_41" text="activity"/>
            <token POS="IN" charOffset="236-240" id="st_42" text="among"/>
            <token POS="NN" charOffset="242-245" id="st_43" text="p.o."/>
            <token POS="NNS" charOffset="247-258" id="st_44" text="metabolizers"/>
            <token POS=")" charOffset="259-259" id="st_45" text=")"/>
            <token POS=":" charOffset="260-260" id="st_46" text=";"/>
          </tokenization>
        </tokenizations>
      </sentenceanalyses>
    </sentence>
    <sentence id="train.txt.d0.s1571" text="Depending on the fraction of drug metabolized by P450 2D6, the increase in plasma concentration may be small, or quite large (8 fold increase in plasma AUC of the TCA).">
      <entity charOffset="29-33" id="train.txt.d0.s1571.e0" text="drug" type="target"/>
      <entity charOffset="49-58" id="train.txt.d0.s1571.e1" text="P450 2D6," type="target"/>
      <pair e1="train.txt.d0.s1571.e0" e2="train.txt.d0.s1571.e1" id="train.txt.d0.s1571.p0" interaction="False"/>
      <pair e1="train.txt.d0.s1571.e0" e2="train.txt.d0.s1571.e1" id="train.txt.d0.s1571.p1" interaction="False"/>
      <sentenceanalyses>
        <parses>
          <parse parser="split_parse" tokenizer="split">
            <dependency id="split_1" t1="st_4" t2="st_3" type="det"/>
            <dependency id="split_2" t1="st_19" t2="st_4" type="prep_depending_on"/>
            <dependency id="split_3" t1="st_4" t2="st_6" type="prep_of"/>
            <dependency id="split_4" t1="st_6" t2="st_7" type="partmod"/>
            <dependency id="split_5" t1="st_7" t2="st_9" type="agent"/>
            <dependency id="split_6" t1="st_9" t2="st_10" type="num"/>
            <dependency id="split_7" t1="st_13" t2="st_12" type="det"/>
            <dependency id="split_8" t1="st_19" t2="st_13" type="nsubj"/>
            <dependency id="split_9" t1="st_23" t2="st_13" type="nsubj"/>
            <dependency id="split_10" t1="st_16" t2="st_15" type="nn"/>
            <dependency id="split_11" t1="st_13" t2="st_16" type="prep_in"/>
            <dependency id="split_12" t1="st_19" t2="st_17" type="aux"/>
            <dependency id="split_13" t1="st_19" t2="st_18" type="cop"/>
            <dependency id="split_14" t1="st_23" t2="st_22" type="advmod"/>
            <dependency id="split_15" t1="st_19" t2="st_23" type="conj_or"/>
            <dependency id="split_16" t1="st_26" t2="st_25" type="nsubj"/>
            <dependency id="split_17" t1="st_19" t2="st_26" type="dep"/>
            <dependency id="split_18" t1="st_26" t2="st_27" type="dobj"/>
            <dependency id="split_19" t1="st_30" t2="st_29" type="nn"/>
            <dependency id="split_20" t1="st_26" t2="st_30" type="prep_in"/>
            <dependency id="split_21" t1="st_33" t2="st_32" type="det"/>
            <dependency id="split_22" t1="st_30" t2="st_33" type="prep_of"/>
          </parse>
        </parses>
        <tokenizations>
          <tokenization tokenizer="split">
            <token POS="VBG" charOffset="0-8" id="st_1" text="Depending"/>
            <token POS="IN" charOffset="10-11" id="st_2" text="on"/>
            <token POS="DT" charOffset="13-15" id="st_3" text="the"/>
            <token POS="NN" charOffset="17-24" id="st_4" text="fraction"/>
            <token POS="IN" charOffset="26-27" id="st_5" text="of"/>
            <token POS="NN" charOffset="29-32" id="st_6" text="drug"/>
            <token POS="VBN" charOffset="34-44" id="st_7" text="metabolized"/>
            <token POS="IN" charOffset="46-47" id="st_8" text="by"/>
            <token POS="NNP" charOffset="49-52" id="st_9" text="P450"/>
            <token POS="CD" charOffset="54-56" id="st_10" text="2D6"/>
            <token POS="," charOffset="57-57" id="st_11" text=","/>
            <token POS="DT" charOffset="59-61" id="st_12" text="the"/>
            <token POS="NN" charOffset="63-70" id="st_13" text="increase"/>
            <token POS="IN" charOffset="72-73" id="st_14" text="in"/>
            <token POS="NN" charOffset="75-80" id="st_15" text="plasma"/>
            <token POS="NN" charOffset="82-94" id="st_16" text="concentration"/>
            <token POS="MD" charOffset="96-98" id="st_17" text="may"/>
            <token POS="VB" charOffset="100-101" id="st_18" text="be"/>
            <token POS="JJ" charOffset="103-107" id="st_19" text="small"/>
            <token POS="," charOffset="108-108" id="st_20" text=","/>
            <token POS="CC" charOffset="110-111" id="st_21" text="or"/>
            <token POS="RB" charOffset="113-117" id="st_22" text="quite"/>
            <token POS="JJ" charOffset="119-123" id="st_23" text="large"/>
            <token POS="(" charOffset="125-125" id="st_24" text="("/>
            <token POS="CD" charOffset="126-126" id="st_25" text="8"/>
            <token POS="VBP" charOffset="128-131" id="st_26" text="fold"/>
            <token POS="NN" charOffset="133-140" id="st_27" text="increase"/>
            <token POS="IN" charOffset="142-143" id="st_28" text="in"/>
            <token POS="NN" charOffset="145-150" id="st_29" text="plasma"/>
            <token POS="NN" charOffset="152-154" id="st_30" text="AUC"/>
            <token POS="IN" charOffset="156-157" id="st_31" text="of"/>
            <token POS="DT" charOffset="159-161" id="st_32" text="the"/>
            <token POS="NN" charOffset="163-165" id="st_33" text="TCA"/>
            <token POS=")" charOffset="166-166" id="st_34" text=")"/>
            <token POS="." charOffset="167-167" id="st_35" text="."/>
          </tokenization>
        </tokenizations>
      </sentenceanalyses>
    </sentence>
    <sentence id="train.txt.d0.s1572" text="The drugs that inhibit cytochrome P450 2D6 include some that are not metabolized by the enzymes quinidine, cimetidine, and many that are substrates for P450 2D6 (many other antidepressants, phenothiazines, and the Type 1C antiarrhythmics propafenone and flecainide).">
      <entity charOffset="4-9" id="train.txt.d0.s1572.e0" text="drugs" type="target"/>
      <entity charOffset="23-42" id="train.txt.d0.s1572.e1" text="cytochrome P450 2D6" type="target"/>
      <entity charOffset="96-105" id="train.txt.d0.s1572.e2" text="quinidine" type="target"/>
      <entity charOffset="107-117" id="train.txt.d0.s1572.e3" text="cimetidine" type="target"/>
      <entity charOffset="152-161" id="train.txt.d0.s1572.e4" text="P450 2D6 " type="target"/>
      <entity charOffset="173-188" id="train.txt.d0.s1572.e5" text="antidepressants" type="target"/>
      <entity charOffset="190-204" id="train.txt.d0.s1572.e6" text="phenothiazines" type="target"/>
      <entity charOffset="238-249" id="train.txt.d0.s1572.e7" text="propafenone" type="target"/>
      <entity charOffset="254-264" id="train.txt.d0.s1572.e8" text="flecainide" type="target"/>
      <pair e1="train.txt.d0.s1572.e0" e2="train.txt.d0.s1572.e1" id="train.txt.d0.s1572.p0" interaction="False"/>
      <pair e1="train.txt.d0.s1572.e0" e2="train.txt.d0.s1572.e2" id="train.txt.d0.s1572.p1" interaction="False"/>
      <pair e1="train.txt.d0.s1572.e0" e2="train.txt.d0.s1572.e3" id="train.txt.d0.s1572.p2" interaction="False"/>
      <pair e1="train.txt.d0.s1572.e0" e2="train.txt.d0.s1572.e4" id="train.txt.d0.s1572.p3" interaction="False"/>
      <pair e1="train.txt.d0.s1572.e0" e2="train.txt.d0.s1572.e5" id="train.txt.d0.s1572.p4" interaction="False"/>
      <pair e1="train.txt.d0.s1572.e0" e2="train.txt.d0.s1572.e6" id="train.txt.d0.s1572.p5" interaction="False"/>
      <pair e1="train.txt.d0.s1572.e0" e2="train.txt.d0.s1572.e7" id="train.txt.d0.s1572.p6" interaction="False"/>
      <pair e1="train.txt.d0.s1572.e0" e2="train.txt.d0.s1572.e8" id="train.txt.d0.s1572.p7" interaction="False"/>
      <pair e1="train.txt.d0.s1572.e1" e2="train.txt.d0.s1572.e2" id="train.txt.d0.s1572.p8" interaction="False"/>
      <pair e1="train.txt.d0.s1572.e1" e2="train.txt.d0.s1572.e3" id="train.txt.d0.s1572.p9" interaction="False"/>
      <pair e1="train.txt.d0.s1572.e1" e2="train.txt.d0.s1572.e4" id="train.txt.d0.s1572.p10" interaction="False"/>
      <pair e1="train.txt.d0.s1572.e1" e2="train.txt.d0.s1572.e5" id="train.txt.d0.s1572.p11" interaction="False"/>
      <pair e1="train.txt.d0.s1572.e1" e2="train.txt.d0.s1572.e6" id="train.txt.d0.s1572.p12" interaction="False"/>
      <pair e1="train.txt.d0.s1572.e1" e2="train.txt.d0.s1572.e7" id="train.txt.d0.s1572.p13" interaction="False"/>
      <pair e1="train.txt.d0.s1572.e1" e2="train.txt.d0.s1572.e8" id="train.txt.d0.s1572.p14" interaction="False"/>
      <pair e1="train.txt.d0.s1572.e2" e2="train.txt.d0.s1572.e3" id="train.txt.d0.s1572.p15" interaction="False"/>
      <pair e1="train.txt.d0.s1572.e2" e2="train.txt.d0.s1572.e4" id="train.txt.d0.s1572.p16" interaction="False"/>
      <pair e1="train.txt.d0.s1572.e2" e2="train.txt.d0.s1572.e5" id="train.txt.d0.s1572.p17" interaction="False"/>
      <pair e1="train.txt.d0.s1572.e2" e2="train.txt.d0.s1572.e6" id="train.txt.d0.s1572.p18" interaction="False"/>
      <pair e1="train.txt.d0.s1572.e2" e2="train.txt.d0.s1572.e7" id="train.txt.d0.s1572.p19" interaction="False"/>
      <pair e1="train.txt.d0.s1572.e2" e2="train.txt.d0.s1572.e8" id="train.txt.d0.s1572.p20" interaction="False"/>
      <pair e1="train.txt.d0.s1572.e3" e2="train.txt.d0.s1572.e4" id="train.txt.d0.s1572.p21" interaction="False"/>
      <pair e1="train.txt.d0.s1572.e3" e2="train.txt.d0.s1572.e5" id="train.txt.d0.s1572.p22" interaction="False"/>
      <pair e1="train.txt.d0.s1572.e3" e2="train.txt.d0.s1572.e6" id="train.txt.d0.s1572.p23" interaction="False"/>
      <pair e1="train.txt.d0.s1572.e3" e2="train.txt.d0.s1572.e7" id="train.txt.d0.s1572.p24" interaction="False"/>
      <pair e1="train.txt.d0.s1572.e3" e2="train.txt.d0.s1572.e8" id="train.txt.d0.s1572.p25" interaction="False"/>
      <pair e1="train.txt.d0.s1572.e4" e2="train.txt.d0.s1572.e5" id="train.txt.d0.s1572.p26" interaction="False"/>
      <pair e1="train.txt.d0.s1572.e4" e2="train.txt.d0.s1572.e6" id="train.txt.d0.s1572.p27" interaction="False"/>
      <pair e1="train.txt.d0.s1572.e4" e2="train.txt.d0.s1572.e7" id="train.txt.d0.s1572.p28" interaction="False"/>
      <pair e1="train.txt.d0.s1572.e4" e2="train.txt.d0.s1572.e8" id="train.txt.d0.s1572.p29" interaction="False"/>
      <pair e1="train.txt.d0.s1572.e5" e2="train.txt.d0.s1572.e6" id="train.txt.d0.s1572.p30" interaction="False"/>
      <pair e1="train.txt.d0.s1572.e5" e2="train.txt.d0.s1572.e7" id="train.txt.d0.s1572.p31" interaction="False"/>
      <pair e1="train.txt.d0.s1572.e5" e2="train.txt.d0.s1572.e8" id="train.txt.d0.s1572.p32" interaction="False"/>
      <pair e1="train.txt.d0.s1572.e6" e2="train.txt.d0.s1572.e7" id="train.txt.d0.s1572.p33" interaction="False"/>
      <pair e1="train.txt.d0.s1572.e6" e2="train.txt.d0.s1572.e8" id="train.txt.d0.s1572.p34" interaction="False"/>
      <pair e1="train.txt.d0.s1572.e7" e2="train.txt.d0.s1572.e8" id="train.txt.d0.s1572.p35" interaction="False"/>
      <sentenceanalyses>
        <parses>
          <parse parser="split_parse" tokenizer="split">
            <dependency id="split_1" t1="st_2" t2="st_1" type="det"/>
            <dependency id="split_2" t1="st_4" t2="st_2" type="nsubj"/>
            <dependency id="split_3" t1="st_8" t2="st_2" type="nsubj"/>
            <dependency id="split_4" t1="st_2" t2="st_4" type="rcmod"/>
            <dependency id="split_5" t1="st_6" t2="st_5" type="nn"/>
            <dependency id="split_6" t1="st_4" t2="st_6" type="dobj"/>
            <dependency id="split_7" t1="st_6" t2="st_7" type="num"/>
            <dependency id="split_8" t1="st_8" t2="st_9" type="dobj"/>
            <dependency id="split_9" t1="st_13" t2="st_9" type="nsubjpass"/>
            <dependency id="split_10" t1="st_13" t2="st_11" type="auxpass"/>
            <dependency id="split_11" t1="st_13" t2="st_12" type="neg"/>
            <dependency id="split_12" t1="st_9" t2="st_13" type="rcmod"/>
            <dependency id="split_13" t1="st_17" t2="st_15" type="det"/>
            <dependency id="split_14" t1="st_17" t2="st_16" type="nn"/>
            <dependency id="split_15" t1="st_13" t2="st_17" type="agent"/>
            <dependency id="split_16" t1="st_8" t2="st_19" type="dobj"/>
            <dependency id="split_17" t1="st_9" t2="st_19" type="conj_and"/>
            <dependency id="split_18" t1="st_13" t2="st_19" type="nsubjpass"/>
            <dependency id="split_19" t1="st_9" t2="st_22" type="conj_and"/>
            <dependency id="split_20" t1="st_13" t2="st_22" type="nsubjpass"/>
            <dependency id="split_21" t1="st_25" t2="st_22" type="nsubj"/>
            <dependency id="split_22" t1="st_25" t2="st_24" type="cop"/>
            <dependency id="split_23" t1="st_22" t2="st_25" type="rcmod"/>
            <dependency id="split_24" t1="st_28" t2="st_27" type="number"/>
            <dependency id="split_25" t1="st_25" t2="st_28" type="prep_for"/>
            <dependency id="split_26" t1="st_32" t2="st_30" type="amod"/>
            <dependency id="split_27" t1="st_32" t2="st_31" type="amod"/>
            <dependency id="split_28" t1="st_28" t2="st_32" type="dep"/>
            <dependency id="split_29" t1="st_28" t2="st_34" type="dep"/>
            <dependency id="split_30" t1="st_32" t2="st_34" type="conj_and"/>
            <dependency id="split_31" t1="st_40" t2="st_37" type="det"/>
            <dependency id="split_32" t1="st_40" t2="st_38" type="amod"/>
            <dependency id="split_33" t1="st_40" t2="st_39" type="num"/>
            <dependency id="split_34" t1="st_28" t2="st_40" type="dep"/>
            <dependency id="split_35" t1="st_32" t2="st_40" type="conj_and"/>
            <dependency id="split_36" t1="st_40" t2="st_41" type="amod"/>
            <dependency id="split_37" t1="st_40" t2="st_43" type="amod"/>
            <dependency id="split_38" t1="st_41" t2="st_43" type="conj_and"/>
          </parse>
        </parses>
        <tokenizations>
          <tokenization tokenizer="split">
            <token POS="DT" charOffset="0-2" id="st_1" text="The"/>
            <token POS="NNS" charOffset="4-8" id="st_2" text="drugs"/>
            <token POS="WDT" charOffset="10-13" id="st_3" text="that"/>
            <token POS="VBP" charOffset="15-21" id="st_4" text="inhibit"/>
            <token POS="NN" charOffset="23-32" id="st_5" text="cytochrome"/>
            <token POS="NN" charOffset="34-37" id="st_6" text="P450"/>
            <token POS="CD" charOffset="39-41" id="st_7" text="2D6"/>
            <token POS="VBP" charOffset="43-49" id="st_8" text="include"/>
            <token POS="DT" charOffset="51-54" id="st_9" text="some"/>
            <token POS="WDT" charOffset="56-59" id="st_10" text="that"/>
            <token POS="VBP" charOffset="61-63" id="st_11" text="are"/>
            <token POS="RB" charOffset="65-67" id="st_12" text="not"/>
            <token POS="VBN" charOffset="69-79" id="st_13" text="metabolized"/>
            <token POS="IN" charOffset="81-82" id="st_14" text="by"/>
            <token POS="DT" charOffset="84-86" id="st_15" text="the"/>
            <token POS="NNS" charOffset="88-94" id="st_16" text="enzymes"/>
            <token POS="NN" charOffset="96-104" id="st_17" text="quinidine"/>
            <token POS="," charOffset="105-105" id="st_18" text=","/>
            <token POS="NN" charOffset="107-116" id="st_19" text="cimetidine"/>
            <token POS="," charOffset="117-117" id="st_20" text=","/>
            <token POS="CC" charOffset="119-121" id="st_21" text="and"/>
            <token POS="JJ" charOffset="123-126" id="st_22" text="many"/>
            <token POS="WDT" charOffset="128-131" id="st_23" text="that"/>
            <token POS="VBP" charOffset="133-135" id="st_24" text="are"/>
            <token POS="NNS" charOffset="137-146" id="st_25" text="substrates"/>
            <token POS="IN" charOffset="148-150" id="st_26" text="for"/>
            <token POS="CD" charOffset="152-155" id="st_27" text="P450"/>
            <token POS="CD" charOffset="157-159" id="st_28" text="2D6"/>
            <token POS="(" charOffset="161-161" id="st_29" text="("/>
            <token POS="JJ" charOffset="162-165" id="st_30" text="many"/>
            <token POS="JJ" charOffset="167-171" id="st_31" text="other"/>
            <token POS="NNS" charOffset="173-187" id="st_32" text="antidepressants"/>
            <token POS="," charOffset="188-188" id="st_33" text=","/>
            <token POS="NNS" charOffset="190-203" id="st_34" text="phenothiazines"/>
            <token POS="," charOffset="204-204" id="st_35" text=","/>
            <token POS="CC" charOffset="206-208" id="st_36" text="and"/>
            <token POS="DT" charOffset="210-212" id="st_37" text="the"/>
            <token POS="JJ" charOffset="214-217" id="st_38" text="Type"/>
            <token POS="CD" charOffset="219-220" id="st_39" text="1C"/>
            <token POS="NNS" charOffset="222-236" id="st_40" text="antiarrhythmics"/>
            <token POS="JJ" charOffset="238-248" id="st_41" text="propafenone"/>
            <token POS="CC" charOffset="250-252" id="st_42" text="and"/>
            <token POS="JJ" charOffset="254-263" id="st_43" text="flecainide"/>
            <token POS=")" charOffset="264-264" id="st_44" text=")"/>
            <token POS="." charOffset="265-265" id="st_45" text="."/>
          </tokenization>
        </tokenizations>
      </sentenceanalyses>
    </sentence>
    <sentence id="train.txt.d0.s1573" text="It is desirable to monitor TCA plasma levels whenever a TCA is going to be co-administered with another drug known to be an inhibitor of P450 2D6.">
      <entity charOffset="104-108" id="train.txt.d0.s1573.e0" text="drug" type="target"/>
      <entity charOffset="137-146" id="train.txt.d0.s1573.e1" text="P450 2D6." type="target"/>
      <pair e1="train.txt.d0.s1573.e0" e2="train.txt.d0.s1573.e1" id="train.txt.d0.s1573.p0" interaction="False"/>
      <pair e1="train.txt.d0.s1573.e0" e2="train.txt.d0.s1573.e1" id="train.txt.d0.s1573.p1" interaction="False"/>
      <sentenceanalyses>
        <parses>
          <parse parser="split_parse" tokenizer="split">
            <dependency id="split_1" t1="st_3" t2="st_1" type="nsubj"/>
            <dependency id="split_2" t1="st_3" t2="st_2" type="cop"/>
            <dependency id="split_3" t1="st_5" t2="st_4" type="aux"/>
            <dependency id="split_4" t1="st_3" t2="st_5" type="xcomp"/>
            <dependency id="split_5" t1="st_8" t2="st_6" type="nn"/>
            <dependency id="split_6" t1="st_8" t2="st_7" type="nn"/>
            <dependency id="split_7" t1="st_5" t2="st_8" type="dobj"/>
            <dependency id="split_8" t1="st_13" t2="st_9" type="advmod"/>
            <dependency id="split_9" t1="st_11" t2="st_10" type="det"/>
            <dependency id="split_10" t1="st_13" t2="st_11" type="nsubj"/>
            <dependency id="split_11" t1="st_16" t2="st_11" type="xsubj"/>
            <dependency id="split_12" t1="st_13" t2="st_12" type="aux"/>
            <dependency id="split_13" t1="st_5" t2="st_13" type="advcl"/>
            <dependency id="split_14" t1="st_16" t2="st_14" type="aux"/>
            <dependency id="split_15" t1="st_16" t2="st_15" type="auxpass"/>
            <dependency id="split_16" t1="st_13" t2="st_16" type="xcomp"/>
            <dependency id="split_17" t1="st_19" t2="st_18" type="det"/>
            <dependency id="split_18" t1="st_16" t2="st_19" type="prep_with"/>
            <dependency id="split_19" t1="st_19" t2="st_20" type="partmod"/>
            <dependency id="split_20" t1="st_24" t2="st_21" type="aux"/>
            <dependency id="split_21" t1="st_24" t2="st_22" type="cop"/>
            <dependency id="split_22" t1="st_24" t2="st_23" type="det"/>
            <dependency id="split_23" t1="st_20" t2="st_24" type="xcomp"/>
            <dependency id="split_24" t1="st_24" t2="st_26" type="prep_of"/>
            <dependency id="split_25" t1="st_26" t2="st_27" type="num"/>
          </parse>
        </parses>
        <tokenizations>
          <tokenization tokenizer="split">
            <token POS="PRP" charOffset="0-1" id="st_1" text="It"/>
            <token POS="VBZ" charOffset="3-4" id="st_2" text="is"/>
            <token POS="JJ" charOffset="6-14" id="st_3" text="desirable"/>
            <token POS="TO" charOffset="16-17" id="st_4" text="to"/>
            <token POS="VB" charOffset="19-25" id="st_5" text="monitor"/>
            <token POS="NNP" charOffset="27-29" id="st_6" text="TCA"/>
            <token POS="NN" charOffset="31-36" id="st_7" text="plasma"/>
            <token POS="NNS" charOffset="38-43" id="st_8" text="levels"/>
            <token POS="WRB" charOffset="45-52" id="st_9" text="whenever"/>
            <token POS="DT" charOffset="54-54" id="st_10" text="a"/>
            <token POS="NN" charOffset="56-58" id="st_11" text="TCA"/>
            <token POS="VBZ" charOffset="60-61" id="st_12" text="is"/>
            <token POS="VBG" charOffset="63-67" id="st_13" text="going"/>
            <token POS="TO" charOffset="69-70" id="st_14" text="to"/>
            <token POS="VB" charOffset="72-73" id="st_15" text="be"/>
            <token POS="VBN" charOffset="75-89" id="st_16" text="co-administered"/>
            <token POS="IN" charOffset="91-94" id="st_17" text="with"/>
            <token POS="DT" charOffset="96-102" id="st_18" text="another"/>
            <token POS="NN" charOffset="104-107" id="st_19" text="drug"/>
            <token POS="VBN" charOffset="109-113" id="st_20" text="known"/>
            <token POS="TO" charOffset="115-116" id="st_21" text="to"/>
            <token POS="VB" charOffset="118-119" id="st_22" text="be"/>
            <token POS="DT" charOffset="121-122" id="st_23" text="an"/>
            <token POS="NN" charOffset="124-132" id="st_24" text="inhibitor"/>
            <token POS="IN" charOffset="134-135" id="st_25" text="of"/>
            <token POS="NNP" charOffset="137-140" id="st_26" text="P450"/>
            <token POS="CD" charOffset="142-144" id="st_27" text="2D6"/>
            <token POS="." charOffset="145-145" id="st_28" text="."/>
          </tokenization>
        </tokenizations>
      </sentenceanalyses>
    </sentence>
    <sentence id="train.txt.d0.s1574" text="Urinary acidifying agents -(ammonium chloride, sodium acid phosphate, etc.)">
      <entity charOffset="8-25" id="train.txt.d0.s1574.e0" text="acidifying agents" type="target"/>
      <entity charOffset="28-45" id="train.txt.d0.s1574.e1" text="ammonium chloride" type="target"/>
      <entity charOffset="47-68" id="train.txt.d0.s1574.e2" text="sodium acid phosphate" type="target"/>
      <pair e1="train.txt.d0.s1574.e0" e2="train.txt.d0.s1574.e1" id="train.txt.d0.s1574.p0" interaction="False"/>
      <pair e1="train.txt.d0.s1574.e0" e2="train.txt.d0.s1574.e2" id="train.txt.d0.s1574.p1" interaction="False"/>
      <pair e1="train.txt.d0.s1574.e1" e2="train.txt.d0.s1574.e2" id="train.txt.d0.s1574.p2" interaction="False"/>
      <sentenceanalyses>
        <parses>
          <parse parser="split_parse" tokenizer="split">
            <dependency id="split_1" t1="st_2" t2="st_1" type="advmod"/>
            <dependency id="split_2" t1="st_2" t2="st_3" type="dobj"/>
            <dependency id="split_3" t1="st_3" t2="st_6" type="dep"/>
            <dependency id="split_4" t1="st_6" t2="st_7" type="dep"/>
            <dependency id="split_5" t1="st_11" t2="st_9" type="nn"/>
            <dependency id="split_6" t1="st_11" t2="st_10" type="nn"/>
            <dependency id="split_7" t1="st_6" t2="st_11" type="appos"/>
            <dependency id="split_8" t1="st_6" t2="st_13" type="dep"/>
          </parse>
        </parses>
        <tokenizations>
          <tokenization tokenizer="split">
            <token POS="RB" charOffset="0-6" id="st_1" text="Urinary"/>
            <token POS="VBG" charOffset="8-17" id="st_2" text="acidifying"/>
            <token POS="NNS" charOffset="19-24" id="st_3" text="agents"/>
            <token POS=":" charOffset="26-26" id="st_4" text="-"/>
            <token POS="(" charOffset="27-27" id="st_5" text="("/>
            <token POS="NN" charOffset="28-35" id="st_6" text="ammonium"/>
            <token POS="NN" charOffset="37-44" id="st_7" text="chloride"/>
            <token POS="," charOffset="45-45" id="st_8" text=","/>
            <token POS="NN" charOffset="47-52" id="st_9" text="sodium"/>
            <token POS="NN" charOffset="54-57" id="st_10" text="acid"/>
            <token POS="NN" charOffset="59-67" id="st_11" text="phosphate"/>
            <token POS="," charOffset="68-68" id="st_12" text=","/>
            <token POS="FW" charOffset="70-73" id="st_13" text="etc."/>
            <token POS=")" charOffset="74-74" id="st_14" text=")"/>
          </tokenization>
        </tokenizations>
      </sentenceanalyses>
    </sentence>
    <sentence id="train.txt.d0.s1575" text="co-administration of phenytoin may produce a synergistic anticonvulsant action.">
      <entity charOffset="21-30" id="train.txt.d0.s1575.e0" text="phenytoin" type="target"/>
      <entity charOffset="57-71" id="train.txt.d0.s1575.e1" text="anticonvulsant" type="target"/>
      <pair e1="train.txt.d0.s1575.e0" e2="train.txt.d0.s1575.e1" id="train.txt.d0.s1575.p0" interaction="False"/>
      <pair e1="train.txt.d0.s1575.e0" e2="train.txt.d0.s1575.e1" id="train.txt.d0.s1575.p1" interaction="False"/>
      <pair e1="train.txt.d0.s1575.e0" e2="train.txt.d0.s1575.e1" id="train.txt.d0.s1575.p2" interaction="False"/>
      <sentenceanalyses>
        <parses>
          <parse parser="split_parse" tokenizer="split">
            <dependency id="split_1" t1="st_5" t2="st_1" type="nsubj"/>
            <dependency id="split_2" t1="st_1" t2="st_3" type="prep_of"/>
            <dependency id="split_3" t1="st_5" t2="st_4" type="aux"/>
            <dependency id="split_4" t1="st_9" t2="st_6" type="det"/>
            <dependency id="split_5" t1="st_9" t2="st_7" type="amod"/>
            <dependency id="split_6" t1="st_9" t2="st_8" type="nn"/>
            <dependency id="split_7" t1="st_5" t2="st_9" type="dobj"/>
          </parse>
        </parses>
        <tokenizations>
          <tokenization tokenizer="split">
            <token POS="NN" charOffset="0-16" id="st_1" text="co-administration"/>
            <token POS="IN" charOffset="18-19" id="st_2" text="of"/>
            <token POS="NN" charOffset="21-29" id="st_3" text="phenytoin"/>
            <token POS="MD" charOffset="31-33" id="st_4" text="may"/>
            <token POS="VB" charOffset="35-41" id="st_5" text="produce"/>
            <token POS="DT" charOffset="43-43" id="st_6" text="a"/>
            <token POS="JJ" charOffset="45-55" id="st_7" text="synergistic"/>
            <token POS="NN" charOffset="57-70" id="st_8" text="anticonvulsant"/>
[truncated: 1,789,519 more chars]
