# Supplementary material for: A Single Kernel-Based Approach to Extract Drug-Drug Interactions from Biomedical Literature
Source: PLoS One. 2012 Nov 1;7(11):e48901. doi: 10.1371/journal.pone.0048901 (PMC3486804; doi:10.1371/journal.pone.0048901)
Supplement: Tool S1 — DDI_Extraction_Tool. (ZIP) [file pone.0048901.s001.zip › DDI_Extraction_Tool/ddi_train.xml]

<corpus version="1.0" source="train.txt">
  <document id="train.txt.d0">
    <sentence id="train.txt.d0.s0" text="Concurrent administration of a TNF antagonist with ORENCIA has been associated with an increased risk of serious infections and no significant additional efficacy over use of the TNF antagonists alone.">
      <entity charOffset="31-34" id="train.txt.d0.s0.e0" text="TNF" type="agent"/>
      <entity charOffset="51-58" id="train.txt.d0.s0.e1" text="ORENCIA" tpye="target"/>
      <pair e1="train.txt.d0.s0.e0" e2="train.txt.d0.s0.e1" id="train.txt.d0.s0.p0" interaction="True"/>
      <sentenceanalyses>
        <parses>
          <parse parser="split_parse" tokenizer="split">
            <dependency id="split_1" t1="st_2" t2="st_1" type="amod"/>
            <dependency id="split_2" t1="st_11" t2="st_2" type="nsubjpass"/>
            <dependency id="split_3" t1="st_6" t2="st_4" type="det"/>
            <dependency id="split_4" t1="st_6" t2="st_5" type="nn"/>
            <dependency id="split_5" t1="st_2" t2="st_6" type="prep_of"/>
            <dependency id="split_6" t1="st_6" t2="st_8" type="prep_with"/>
            <dependency id="split_7" t1="st_11" t2="st_9" type="aux"/>
            <dependency id="split_8" t1="st_11" t2="st_10" type="auxpass"/>
            <dependency id="split_9" t1="st_15" t2="st_13" type="det"/>
            <dependency id="split_10" t1="st_15" t2="st_14" type="amod"/>
            <dependency id="split_11" t1="st_11" t2="st_15" type="prep_with"/>
            <dependency id="split_12" t1="st_18" t2="st_17" type="amod"/>
            <dependency id="split_13" t1="st_15" t2="st_18" type="prep_of"/>
            <dependency id="split_14" t1="st_23" t2="st_20" type="det"/>
            <dependency id="split_15" t1="st_23" t2="st_21" type="amod"/>
            <dependency id="split_16" t1="st_23" t2="st_22" type="amod"/>
            <dependency id="split_17" t1="st_11" t2="st_23" type="prep_with"/>
            <dependency id="split_18" t1="st_15" t2="st_23" type="conj_and"/>
            <dependency id="split_19" t1="st_23" t2="st_25" type="prep_over"/>
            <dependency id="split_20" t1="st_29" t2="st_27" type="det"/>
            <dependency id="split_21" t1="st_29" t2="st_28" type="nn"/>
            <dependency id="split_22" t1="st_25" t2="st_29" type="prep_of"/>
            <dependency id="split_23" t1="st_11" t2="st_30" type="advmod"/>
          </parse>
        </parses>
        <tokenizations>
          <tokenization tokenizer="split">
            <token POS="JJ" charOffset="0-9" id="st_1" text="Concurrent"/>
            <token POS="NN" charOffset="11-24" id="st_2" text="administration"/>
            <token POS="IN" charOffset="26-27" id="st_3" text="of"/>
            <token POS="DT" charOffset="29-29" id="st_4" text="a"/>
            <token POS="NN" charOffset="31-33" id="st_5" text="TNF"/>
            <token POS="NN" charOffset="35-44" id="st_6" text="antagonist"/>
            <token POS="IN" charOffset="46-49" id="st_7" text="with"/>
            <token POS="NNP" charOffset="51-57" id="st_8" text="ORENCIA"/>
            <token POS="VBZ" charOffset="59-61" id="st_9" text="has"/>
            <token POS="VBN" charOffset="63-66" id="st_10" text="been"/>
            <token POS="VBN" charOffset="68-77" id="st_11" text="associated"/>
            <token POS="IN" charOffset="79-82" id="st_12" text="with"/>
            <token POS="DT" charOffset="84-85" id="st_13" text="an"/>
            <token POS="JJ" charOffset="87-95" id="st_14" text="increased"/>
            <token POS="NN" charOffset="97-100" id="st_15" text="risk"/>
            <token POS="IN" charOffset="102-103" id="st_16" text="of"/>
            <token POS="JJ" charOffset="105-111" id="st_17" text="serious"/>
            <token POS="NNS" charOffset="113-122" id="st_18" text="infections"/>
            <token POS="CC" charOffset="124-126" id="st_19" text="and"/>
            <token POS="DT" charOffset="128-129" id="st_20" text="no"/>
            <token POS="JJ" charOffset="131-141" id="st_21" text="significant"/>
            <token POS="JJ" charOffset="143-152" id="st_22" text="additional"/>
            <token POS="NN" charOffset="154-161" id="st_23" text="efficacy"/>
            <token POS="IN" charOffset="163-166" id="st_24" text="over"/>
            <token POS="NN" charOffset="168-170" id="st_25" text="use"/>
            <token POS="IN" charOffset="172-173" id="st_26" text="of"/>
            <token POS="DT" charOffset="175-177" id="st_27" text="the"/>
            <token POS="NN" charOffset="179-181" id="st_28" text="TNF"/>
            <token POS="NNS" charOffset="183-193" id="st_29" text="antagonists"/>
            <token POS="RB" charOffset="195-199" id="st_30" text="alone"/>
            <token POS="." charOffset="200-200" id="st_31" text="."/>
          </tokenization>
        </tokenizations>
      </sentenceanalyses>
    </sentence>
    <sentence id="train.txt.d0.s1" text="Concurrent therapy with ORENCIA and TNF antagonists is not recommended.">
      <entity charOffset="24-31" id="train.txt.d0.s1.e0" text="ORENCIA" type="agent"/>
      <entity charOffset="36-39" id="train.txt.d0.s1.e1" text="TNF" tpye="target"/>
      <pair e1="train.txt.d0.s1.e0" e2="train.txt.d0.s1.e1" id="train.txt.d0.s1.p0" interaction="True"/>
      <sentenceanalyses>
        <parses>
          <parse parser="split_parse" tokenizer="split">
            <dependency id="split_1" t1="st_2" t2="st_1" type="amod"/>
            <dependency id="split_2" t1="st_10" t2="st_2" type="nsubjpass"/>
            <dependency id="split_3" t1="st_7" t2="st_4" type="nn"/>
            <dependency id="split_4" t1="st_4" t2="st_6" type="conj_and"/>
            <dependency id="split_5" t1="st_7" t2="st_6" type="nn"/>
            <dependency id="split_6" t1="st_2" t2="st_7" type="prep_with"/>
            <dependency id="split_7" t1="st_10" t2="st_8" type="auxpass"/>
            <dependency id="split_8" t1="st_10" t2="st_9" type="neg"/>
          </parse>
        </parses>
        <tokenizations>
          <tokenization tokenizer="split">
            <token POS="JJ" charOffset="0-9" id="st_1" text="Concurrent"/>
            <token POS="NN" charOffset="11-17" id="st_2" text="therapy"/>
            <token POS="IN" charOffset="19-22" id="st_3" text="with"/>
            <token POS="NN" charOffset="24-30" id="st_4" text="ORENCIA"/>
            <token POS="CC" charOffset="32-34" id="st_5" text="and"/>
            <token POS="NN" charOffset="36-38" id="st_6" text="TNF"/>
            <token POS="NNS" charOffset="40-50" id="st_7" text="antagonists"/>
            <token POS="VBZ" charOffset="52-53" id="st_8" text="is"/>
            <token POS="RB" charOffset="55-57" id="st_9" text="not"/>
            <token POS="VBN" charOffset="59-69" id="st_10" text="recommended"/>
            <token POS="." charOffset="70-70" id="st_11" text="."/>
          </tokenization>
        </tokenizations>
      </sentenceanalyses>
    </sentence>
    <sentence id="train.txt.d0.s2" text="Co-administration of naltrexone with Acamprosate produced a 25% increase in AUC and a 33% increase in the Cmax of acamprosate.">
      <entity charOffset="21-31" id="train.txt.d0.s2.e0" text="naltrexone" type="agent"/>
      <entity charOffset="37-48" id="train.txt.d0.s2.e1" text="Acamprosate" tpye="target"/>
      <entity charOffset="114-125" id="train.txt.d0.s2.e2" text="acamprosate" type="target"/>
      <pair e1="train.txt.d0.s2.e0" e2="train.txt.d0.s2.e1" id="train.txt.d0.s2.p0" interaction="True"/>
      <pair e1="train.txt.d0.s2.e0" e2="train.txt.d0.s2.e2" id="train.txt.d0.s2.p1" interaction="False"/>
      <pair e1="train.txt.d0.s2.e1" e2="train.txt.d0.s2.e2" id="train.txt.d0.s2.p2" interaction="False"/>
      <sentenceanalyses>
        <parses>
          <parse parser="split_parse" tokenizer="split">
            <dependency id="split_1" t1="st_6" t2="st_1" type="nsubj"/>
            <dependency id="split_2" t1="st_1" t2="st_3" type="prep_of"/>
            <dependency id="split_3" t1="st_3" t2="st_5" type="prep_with"/>
            <dependency id="split_4" t1="st_10" t2="st_7" type="det"/>
            <dependency id="split_5" t1="st_9" t2="st_8" type="dep"/>
            <dependency id="split_6" t1="st_10" t2="st_9" type="amod"/>
            <dependency id="split_7" t1="st_6" t2="st_10" type="dobj"/>
            <dependency id="split_8" t1="st_10" t2="st_12" type="prep_in"/>
            <dependency id="split_9" t1="st_17" t2="st_14" type="det"/>
            <dependency id="split_10" t1="st_16" t2="st_15" type="dep"/>
            <dependency id="split_11" t1="st_17" t2="st_16" type="amod"/>
            <dependency id="split_12" t1="st_6" t2="st_17" type="dobj"/>
            <dependency id="split_13" t1="st_10" t2="st_17" type="conj_and"/>
            <dependency id="split_14" t1="st_20" t2="st_19" type="det"/>
            <dependency id="split_15" t1="st_17" t2="st_20" type="prep_in"/>
            <dependency id="split_16" t1="st_20" t2="st_22" type="prep_of"/>
          </parse>
        </parses>
        <tokenizations>
          <tokenization tokenizer="split">
            <token POS="NNP" charOffset="0-16" id="st_1" text="Co-administration"/>
            <token POS="IN" charOffset="18-19" id="st_2" text="of"/>
            <token POS="NN" charOffset="21-30" id="st_3" text="naltrexone"/>
            <token POS="IN" charOffset="32-35" id="st_4" text="with"/>
            <token POS="NNP" charOffset="37-47" id="st_5" text="Acamprosate"/>
            <token POS="VBD" charOffset="49-56" id="st_6" text="produced"/>
            <token POS="DT" charOffset="58-58" id="st_7" text="a"/>
            <token POS="CD" charOffset="60-61" id="st_8" text="25"/>
            <token POS="NN" charOffset="62-62" id="st_9" text="%"/>
            <token POS="NN" charOffset="64-71" id="st_10" text="increase"/>
            <token POS="IN" charOffset="73-74" id="st_11" text="in"/>
            <token POS="NNP" charOffset="76-78" id="st_12" text="AUC"/>
            <token POS="CC" charOffset="80-82" id="st_13" text="and"/>
            <token POS="DT" charOffset="84-84" id="st_14" text="a"/>
            <token POS="CD" charOffset="86-87" id="st_15" text="33"/>
            <token POS="NN" charOffset="88-88" id="st_16" text="%"/>
            <token POS="NN" charOffset="90-97" id="st_17" text="increase"/>
            <token POS="IN" charOffset="99-100" id="st_18" text="in"/>
            <token POS="DT" charOffset="102-104" id="st_19" text="the"/>
            <token POS="NNP" charOffset="106-109" id="st_20" text="Cmax"/>
            <token POS="IN" charOffset="111-112" id="st_21" text="of"/>
            <token POS="NN" charOffset="114-124" id="st_22" text="acamprosate"/>
            <token POS="." charOffset="125-125" id="st_23" text="."/>
          </tokenization>
        </tokenizations>
      </sentenceanalyses>
    </sentence>
    <sentence id="train.txt.d0.s3" text="Patients taking Acamprosate concomitantly with antidepressants more commonly reported both weight gain and weight loss, compared with patients taking either medication alone.">
      <entity charOffset="16-27" id="train.txt.d0.s3.e0" text="Acamprosate" type="agent"/>
      <entity charOffset="47-62" id="train.txt.d0.s3.e1" text="antidepressants" tpye="target"/>
      <entity charOffset="157-168" id="train.txt.d0.s3.e2" text="medication " type="target"/>
      <pair e1="train.txt.d0.s3.e0" e2="train.txt.d0.s3.e1" id="train.txt.d0.s3.p0" interaction="True"/>
      <pair e1="train.txt.d0.s3.e0" e2="train.txt.d0.s3.e2" id="train.txt.d0.s3.p1" interaction="False"/>
      <pair e1="train.txt.d0.s3.e1" e2="train.txt.d0.s3.e2" id="train.txt.d0.s3.p2" interaction="False"/>
      <sentenceanalyses>
        <parses>
          <parse parser="split_parse" tokenizer="split">
            <dependency id="split_1" t1="st_9" t2="st_1" type="nsubj"/>
            <dependency id="split_2" t1="st_1" t2="st_2" type="partmod"/>
            <dependency id="split_3" t1="st_2" t2="st_3" type="dobj"/>
            <dependency id="split_4" t1="st_2" t2="st_4" type="advmod"/>
            <dependency id="split_5" t1="st_2" t2="st_6" type="prep_with"/>
            <dependency id="split_6" t1="st_8" t2="st_7" type="advmod"/>
            <dependency id="split_7" t1="st_9" t2="st_8" type="advmod"/>
            <dependency id="split_8" t1="st_12" t2="st_10" type="preconj"/>
            <dependency id="split_9" t1="st_12" t2="st_11" type="nn"/>
            <dependency id="split_10" t1="st_9" t2="st_12" type="dobj"/>
            <dependency id="split_11" t1="st_15" t2="st_14" type="nn"/>
            <dependency id="split_12" t1="st_9" t2="st_15" type="dobj"/>
            <dependency id="split_13" t1="st_12" t2="st_15" type="conj_and"/>
            <dependency id="split_14" t1="st_9" t2="st_19" type="prep_compared_with"/>
            <dependency id="split_15" t1="st_19" t2="st_20" type="partmod"/>
            <dependency id="split_16" t1="st_22" t2="st_21" type="det"/>
            <dependency id="split_17" t1="st_20" t2="st_22" type="dobj"/>
            <dependency id="split_18" t1="st_20" t2="st_23" type="advmod"/>
          </parse>
        </parses>
        <tokenizations>
          <tokenization tokenizer="split">
            <token POS="NNS" charOffset="0-7" id="st_1" text="Patients"/>
            <token POS="VBG" charOffset="9-14" id="st_2" text="taking"/>
            <token POS="NNP" charOffset="16-26" id="st_3" text="Acamprosate"/>
            <token POS="RB" charOffset="28-40" id="st_4" text="concomitantly"/>
            <token POS="IN" charOffset="42-45" id="st_5" text="with"/>
            <token POS="NNS" charOffset="47-61" id="st_6" text="antidepressants"/>
            <token POS="RBR" charOffset="63-66" id="st_7" text="more"/>
            <token POS="RB" charOffset="68-75" id="st_8" text="commonly"/>
            <token POS="VBD" charOffset="77-84" id="st_9" text="reported"/>
            <token POS="DT" charOffset="86-89" id="st_10" text="both"/>
            <token POS="NN" charOffset="91-96" id="st_11" text="weight"/>
            <token POS="NN" charOffset="98-101" id="st_12" text="gain"/>
            <token POS="CC" charOffset="103-105" id="st_13" text="and"/>
            <token POS="NN" charOffset="107-112" id="st_14" text="weight"/>
            <token POS="NN" charOffset="114-117" id="st_15" text="loss"/>
            <token POS="," charOffset="118-118" id="st_16" text=","/>
            <token POS="VBN" charOffset="120-127" id="st_17" text="compared"/>
            <token POS="IN" charOffset="129-132" id="st_18" text="with"/>
            <token POS="NNS" charOffset="134-141" id="st_19" text="patients"/>
            <token POS="VBG" charOffset="143-148" id="st_20" text="taking"/>
            <token POS="DT" charOffset="150-155" id="st_21" text="either"/>
            <token POS="NN" charOffset="157-166" id="st_22" text="medication"/>
            <token POS="RB" charOffset="168-172" id="st_23" text="alone"/>
            <token POS="." charOffset="173-173" id="st_24" text="."/>
          </tokenization>
        </tokenizations>
      </sentenceanalyses>
    </sentence>
    <sentence id="train.txt.d0.s4" text="Co-administration of probenecid with acyclovir has been shown to increase the mean half-life and the area under the concentration-time curve.">
      <entity charOffset="21-31" id="train.txt.d0.s4.e0" text="probenecid" type="agent"/>
      <entity charOffset="37-47" id="train.txt.d0.s4.e1" text="acyclovir " tpye="target"/>
      <pair e1="train.txt.d0.s4.e0" e2="train.txt.d0.s4.e1" id="train.txt.d0.s4.p0" interaction="True"/>
      <sentenceanalyses>
        <parses>
          <parse parser="split_parse" tokenizer="split">
            <dependency id="split_1" t1="st_8" t2="st_1" type="nsubjpass"/>
            <dependency id="split_2" t1="st_10" t2="st_1" type="xsubj"/>
            <dependency id="split_3" t1="st_1" t2="st_3" type="prep_of"/>
            <dependency id="split_4" t1="st_3" t2="st_5" type="prep_with"/>
            <dependency id="split_5" t1="st_8" t2="st_6" type="aux"/>
            <dependency id="split_6" t1="st_8" t2="st_7" type="auxpass"/>
            <dependency id="split_7" t1="st_10" t2="st_9" type="aux"/>
            <dependency id="split_8" t1="st_8" t2="st_10" type="xcomp"/>
            <dependency id="split_9" t1="st_13" t2="st_11" type="det"/>
            <dependency id="split_10" t1="st_13" t2="st_12" type="amod"/>
            <dependency id="split_11" t1="st_10" t2="st_13" type="dobj"/>
            <dependency id="split_12" t1="st_16" t2="st_15" type="det"/>
            <dependency id="split_13" t1="st_10" t2="st_16" type="dobj"/>
            <dependency id="split_14" t1="st_13" t2="st_16" type="conj_and"/>
            <dependency id="split_15" t1="st_20" t2="st_18" type="det"/>
            <dependency id="split_16" t1="st_20" t2="st_19" type="amod"/>
            <dependency id="split_17" t1="st_10" t2="st_20" type="prep_under"/>
          </parse>
        </parses>
        <tokenizations>
          <tokenization tokenizer="split">
            <token POS="NNP" charOffset="0-16" id="st_1" text="Co-administration"/>
            <token POS="IN" charOffset="18-19" id="st_2" text="of"/>
            <token POS="NN" charOffset="21-30" id="st_3" text="probenecid"/>
            <token POS="IN" charOffset="32-35" id="st_4" text="with"/>
            <token POS="NN" charOffset="37-45" id="st_5" text="acyclovir"/>
            <token POS="VBZ" charOffset="47-49" id="st_6" text="has"/>
            <token POS="VBN" charOffset="51-54" id="st_7" text="been"/>
            <token POS="VBN" charOffset="56-60" id="st_8" text="shown"/>
            <token POS="TO" charOffset="62-63" id="st_9" text="to"/>
            <token POS="VB" charOffset="65-72" id="st_10" text="increase"/>
            <token POS="DT" charOffset="74-76" id="st_11" text="the"/>
            <token POS="JJ" charOffset="78-81" id="st_12" text="mean"/>
            <token POS="NN" charOffset="83-91" id="st_13" text="half-life"/>
            <token POS="CC" charOffset="93-95" id="st_14" text="and"/>
            <token POS="DT" charOffset="97-99" id="st_15" text="the"/>
            <token POS="NN" charOffset="101-104" id="st_16" text="area"/>
            <token POS="IN" charOffset="106-110" id="st_17" text="under"/>
            <token POS="DT" charOffset="112-114" id="st_18" text="the"/>
            <token POS="JJ" charOffset="116-133" id="st_19" text="concentration-time"/>
            <token POS="NN" charOffset="135-139" id="st_20" text="curve"/>
            <token POS="." charOffset="140-140" id="st_21" text="."/>
          </tokenization>
        </tokenizations>
      </sentenceanalyses>
    </sentence>
    <sentence id="train.txt.d0.s5" text="Ethanol:Clinical evidence has shown that etretinate can be formed with concurrent ingestion of acitretin and ethanol.">
      <entity charOffset="95-104" id="train.txt.d0.s5.e0" text="acitretin" type="agent"/>
      <entity charOffset="109-116" id="train.txt.d0.s5.e1" text="ethanol" tpye="target"/>
      <entity charOffset="0-7" id="train.txt.d0.s5.e2" text="Ethanol" type="target"/>
      <entity charOffset="41-51" id="train.txt.d0.s5.e3" text="etretinate" type="target"/>
      <pair e1="train.txt.d0.s5.e0" e2="train.txt.d0.s5.e1" id="train.txt.d0.s5.p0" interaction="True"/>
      <pair e1="train.txt.d0.s5.e2" e2="train.txt.d0.s5.e3" id="train.txt.d0.s5.p1" interaction="False"/>
      <pair e1="train.txt.d0.s5.e2" e2="train.txt.d0.s5.e0" id="train.txt.d0.s5.p2" interaction="False"/>
      <pair e1="train.txt.d0.s5.e2" e2="train.txt.d0.s5.e1" id="train.txt.d0.s5.p3" interaction="False"/>
      <pair e1="train.txt.d0.s5.e3" e2="train.txt.d0.s5.e0" id="train.txt.d0.s5.p4" interaction="False"/>
      <pair e1="train.txt.d0.s5.e3" e2="train.txt.d0.s5.e1" id="train.txt.d0.s5.p5" interaction="False"/>
      <sentenceanalyses>
        <parses>
          <parse parser="split_parse" tokenizer="split">
            <dependency id="split_1" t1="st_6" t2="st_1" type="dep"/>
            <dependency id="split_2" t1="st_4" t2="st_3" type="nn"/>
            <dependency id="split_3" t1="st_6" t2="st_4" type="nsubj"/>
            <dependency id="split_4" t1="st_6" t2="st_5" type="aux"/>
            <dependency id="split_5" t1="st_11" t2="st_7" type="complm"/>
            <dependency id="split_6" t1="st_11" t2="st_8" type="nsubjpass"/>
            <dependency id="split_7" t1="st_11" t2="st_9" type="aux"/>
            <dependency id="split_8" t1="st_11" t2="st_10" type="auxpass"/>
            <dependency id="split_9" t1="st_6" t2="st_11" type="ccomp"/>
            <dependency id="split_10" t1="st_14" t2="st_13" type="amod"/>
            <dependency id="split_11" t1="st_11" t2="st_14" type="prep_with"/>
            <dependency id="split_12" t1="st_14" t2="st_16" type="prep_of"/>
            <dependency id="split_13" t1="st_14" t2="st_18" type="prep_of"/>
            <dependency id="split_14" t1="st_16" t2="st_18" type="conj_and"/>
          </parse>
        </parses>
        <tokenizations>
          <tokenization tokenizer="split">
            <token POS="NNP" charOffset="0-6" id="st_1" text="Ethanol"/>
            <token POS=":" charOffset="7-7" id="st_2" text=":"/>
            <token POS="NNP" charOffset="8-15" id="st_3" text="Clinical"/>
            <token POS="NN" charOffset="17-24" id="st_4" text="evidence"/>
            <token POS="VBZ" charOffset="26-28" id="st_5" text="has"/>
            <token POS="VBN" charOffset="30-34" id="st_6" text="shown"/>
            <token POS="IN" charOffset="36-39" id="st_7" text="that"/>
            <token POS="NN" charOffset="41-50" id="st_8" text="etretinate"/>
            <token POS="MD" charOffset="52-54" id="st_9" text="can"/>
            <token POS="VB" charOffset="56-57" id="st_10" text="be"/>
            <token POS="VBN" charOffset="59-64" id="st_11" text="formed"/>
            <token POS="IN" charOffset="66-69" id="st_12" text="with"/>
            <token POS="JJ" charOffset="71-80" id="st_13" text="concurrent"/>
            <token POS="NN" charOffset="82-90" id="st_14" text="ingestion"/>
            <token POS="IN" charOffset="92-93" id="st_15" text="of"/>
            <token POS="NN" charOffset="95-103" id="st_16" text="acitretin"/>
            <token POS="CC" charOffset="105-107" id="st_17" text="and"/>
            <token POS="NN" charOffset="109-115" id="st_18" text="ethanol"/>
            <token POS="." charOffset="116-116" id="st_19" text="."/>
          </tokenization>
        </tokenizations>
      </sentenceanalyses>
    </sentence>
    <sentence id="train.txt.d0.s6" text="Glibenclamide: In a study of 7 healthy male volunteers, acitretin treatment potentiated the blood glucose lowering effect of glibenclamide (a sulfonylurea similar to chlorpropamide) in 3 of the 7 subjects.">
      <entity charOffset="56-65" id="train.txt.d0.s6.e0" text="acitretin" type="agent"/>
      <entity charOffset="125-138" id="train.txt.d0.s6.e1" text="glibenclamide" tpye="target"/>
      <entity charOffset="0-13" id="train.txt.d0.s6.e2" text="Glibenclamide" type="target"/>
      <entity charOffset="142-154" id="train.txt.d0.s6.e3" text="sulfonylurea" type="target"/>
      <entity charOffset="166-180" id="train.txt.d0.s6.e4" text="chlorpropamide" type="target"/>
      <pair e1="train.txt.d0.s6.e0" e2="train.txt.d0.s6.e1" id="train.txt.d0.s6.p0" interaction="True"/>
      <pair e1="train.txt.d0.s6.e2" e2="train.txt.d0.s6.e0" id="train.txt.d0.s6.p1" interaction="False"/>
      <pair e1="train.txt.d0.s6.e2" e2="train.txt.d0.s6.e1" id="train.txt.d0.s6.p2" interaction="False"/>
      <pair e1="train.txt.d0.s6.e2" e2="train.txt.d0.s6.e3" id="train.txt.d0.s6.p3" interaction="False"/>
      <pair e1="train.txt.d0.s6.e2" e2="train.txt.d0.s6.e4" id="train.txt.d0.s6.p4" interaction="False"/>
      <pair e1="train.txt.d0.s6.e0" e2="train.txt.d0.s6.e3" id="train.txt.d0.s6.p5" interaction="False"/>
      <pair e1="train.txt.d0.s6.e0" e2="train.txt.d0.s6.e4" id="train.txt.d0.s6.p6" interaction="False"/>
      <pair e1="train.txt.d0.s6.e1" e2="train.txt.d0.s6.e3" id="train.txt.d0.s6.p7" interaction="False"/>
      <pair e1="train.txt.d0.s6.e1" e2="train.txt.d0.s6.e4" id="train.txt.d0.s6.p8" interaction="False"/>
      <pair e1="train.txt.d0.s6.e3" e2="train.txt.d0.s6.e4" id="train.txt.d0.s6.p9" interaction="False"/>
      <sentenceanalyses>
        <parses>
          <parse parser="split_parse" tokenizer="split">
            <dependency id="split_1" t1="st_14" t2="st_1" type="dep"/>
            <dependency id="split_2" t1="st_5" t2="st_4" type="det"/>
            <dependency id="split_3" t1="st_14" t2="st_5" type="prep_in"/>
            <dependency id="split_4" t1="st_8" t2="st_7" type="dep"/>
            <dependency id="split_5" t1="st_10" t2="st_8" type="amod"/>
            <dependency id="split_6" t1="st_8" t2="st_9" type="dep"/>
            <dependency id="split_7" t1="st_5" t2="st_10" type="prep_of"/>
            <dependency id="split_8" t1="st_13" t2="st_12" type="nn"/>
            <dependency id="split_9" t1="st_14" t2="st_13" type="nsubj"/>
            <dependency id="split_10" t1="st_17" t2="st_15" type="det"/>
            <dependency id="split_11" t1="st_17" t2="st_16" type="nn"/>
            <dependency id="split_12" t1="st_14" t2="st_17" type="dobj"/>
            <dependency id="split_13" t1="st_14" t2="st_18" type="xcomp"/>
            <dependency id="split_14" t1="st_18" t2="st_19" type="dobj"/>
            <dependency id="split_15" t1="st_19" t2="st_21" type="prep_of"/>
            <dependency id="split_16" t1="st_24" t2="st_23" type="det"/>
            <dependency id="split_17" t1="st_19" t2="st_24" type="dep"/>
            <dependency id="split_18" t1="st_24" t2="st_25" type="amod"/>
            <dependency id="split_19" t1="st_27" t2="st_26" type="aux"/>
            <dependency id="split_20" t1="st_25" t2="st_27" type="xcomp"/>
            <dependency id="split_21" t1="st_19" t2="st_30" type="prep_in"/>
            <dependency id="split_22" t1="st_34" t2="st_32" type="det"/>
            <dependency id="split_23" t1="st_34" t2="st_33" type="num"/>
            <dependency id="split_24" t1="st_30" t2="st_34" type="prep_of"/>
          </parse>
        </parses>
        <tokenizations>
          <tokenization tokenizer="split">
            <token POS="NNP" charOffset="0-12" id="st_1" text="Glibenclamide"/>
            <token POS=":" charOffset="13-13" id="st_2" text=":"/>
            <token POS="IN" charOffset="15-16" id="st_3" text="In"/>
            <token POS="DT" charOffset="18-18" id="st_4" text="a"/>
            <token POS="NN" charOffset="20-24" id="st_5" text="study"/>
            <token POS="IN" charOffset="26-27" id="st_6" text="of"/>
            <token POS="CD" charOffset="29-29" id="st_7" text="7"/>
            <token POS="JJ" charOffset="31-37" id="st_8" text="healthy"/>
            <token POS="NN" charOffset="39-42" id="st_9" text="male"/>
            <token POS="NNS" charOffset="44-53" id="st_10" text="volunteers"/>
            <token POS="," charOffset="54-54" id="st_11" text=","/>
            <token POS="NN" charOffset="56-64" id="st_12" text="acitretin"/>
            <token POS="NN" charOffset="66-74" id="st_13" text="treatment"/>
            <token POS="VBD" charOffset="76-86" id="st_14" text="potentiated"/>
            <token POS="DT" charOffset="88-90" id="st_15" text="the"/>
            <token POS="NN" charOffset="92-96" id="st_16" text="blood"/>
            <token POS="NN" charOffset="98-104" id="st_17" text="glucose"/>
            <token POS="VBG" charOffset="106-113" id="st_18" text="lowering"/>
            <token POS="NN" charOffset="115-120" id="st_19" text="effect"/>
            <token POS="IN" charOffset="122-123" id="st_20" text="of"/>
            <token POS="NN" charOffset="125-137" id="st_21" text="glibenclamide"/>
            <token POS="(" charOffset="139-139" id="st_22" text="("/>
            <token POS="DT" charOffset="140-140" id="st_23" text="a"/>
            <token POS="NN" charOffset="142-153" id="st_24" text="sulfonylurea"/>
            <token POS="JJ" charOffset="155-161" id="st_25" text="similar"/>
            <token POS="TO" charOffset="163-164" id="st_26" text="to"/>
            <token POS="VB" charOffset="166-179" id="st_27" text="chlorpropamide"/>
            <token POS=")" charOffset="180-180" id="st_28" text=")"/>
            <token POS="IN" charOffset="182-183" id="st_29" text="in"/>
            <token POS="CD" charOffset="185-185" id="st_30" text="3"/>
            <token POS="IN" charOffset="187-188" id="st_31" text="of"/>
            <token POS="DT" charOffset="190-192" id="st_32" text="the"/>
            <token POS="CD" charOffset="194-194" id="st_33" text="7"/>
            <token POS="NNS" charOffset="196-203" id="st_34" text="subjects"/>
            <token POS="." charOffset="204-204" id="st_35" text="."/>
          </tokenization>
        </tokenizations>
      </sentenceanalyses>
    </sentence>
    <sentence id="train.txt.d0.s7" text="However, it has been established that acitretin interferes with the contraceptive effect of microdosed progestin minipill preparations.">
      <entity charOffset="38-47" id="train.txt.d0.s7.e0" text="acitretin" type="agent"/>
      <entity charOffset="92-134" id="train.txt.d0.s7.e1" text="microdosed progestin minipill preparations" tpye="target"/>
      <entity charOffset="68-81" id="train.txt.d0.s7.e2" text="contraceptive" type="target"/>
      <pair e1="train.txt.d0.s7.e0" e2="train.txt.d0.s7.e1" id="train.txt.d0.s7.p0" interaction="True"/>
      <pair e1="train.txt.d0.s7.e0" e2="train.txt.d0.s7.e2" id="train.txt.d0.s7.p1" interaction="False"/>
      <pair e1="train.txt.d0.s7.e2" e2="train.txt.d0.s7.e1" id="train.txt.d0.s7.p2" interaction="False"/>
      <sentenceanalyses>
        <parses>
          <parse parser="split_parse" tokenizer="split">
            <dependency id="split_1" t1="st_6" t2="st_1" type="advmod"/>
            <dependency id="split_2" t1="st_6" t2="st_3" type="nsubjpass"/>
            <dependency id="split_3" t1="st_6" t2="st_4" type="aux"/>
            <dependency id="split_4" t1="st_6" t2="st_5" type="auxpass"/>
            <dependency id="split_5" t1="st_9" t2="st_7" type="complm"/>
            <dependency id="split_6" t1="st_9" t2="st_8" type="nsubj"/>
            <dependency id="split_7" t1="st_6" t2="st_9" type="ccomp"/>
            <dependency id="split_8" t1="st_13" t2="st_11" type="det"/>
            <dependency id="split_9" t1="st_13" t2="st_12" type="amod"/>
            <dependency id="split_10" t1="st_9" t2="st_13" type="prep_with"/>
            <dependency id="split_11" t1="st_18" t2="st_15" type="amod"/>
            <dependency id="split_12" t1="st_18" t2="st_16" type="nn"/>
            <dependency id="split_13" t1="st_18" t2="st_17" type="nn"/>
            <dependency id="split_14" t1="st_13" t2="st_18" type="prep_of"/>
          </parse>
        </parses>
        <tokenizations>
          <tokenization tokenizer="split">
            <token POS="RB" charOffset="0-6" id="st_1" text="However"/>
            <token POS="," charOffset="7-7" id="st_2" text=","/>
            <token POS="PRP" charOffset="9-10" id="st_3" text="it"/>
            <token POS="VBZ" charOffset="12-14" id="st_4" text="has"/>
            <token POS="VBN" charOffset="16-19" id="st_5" text="been"/>
            <token POS="VBN" charOffset="21-31" id="st_6" text="established"/>
            <token POS="IN" charOffset="33-36" id="st_7" text="that"/>
            <token POS="NN" charOffset="38-46" id="st_8" text="acitretin"/>
            <token POS="VBZ" charOffset="48-57" id="st_9" text="interferes"/>
            <token POS="IN" charOffset="59-62" id="st_10" text="with"/>
            <token POS="DT" charOffset="64-66" id="st_11" text="the"/>
            <token POS="JJ" charOffset="68-80" id="st_12" text="contraceptive"/>
            <token POS="NN" charOffset="82-87" id="st_13" text="effect"/>
            <token POS="IN" charOffset="89-90" id="st_14" text="of"/>
            <token POS="JJ" charOffset="92-101" id="st_15" text="microdosed"/>
            <token POS="NN" charOffset="103-111" id="st_16" text="progestin"/>
            <token POS="NN" charOffset="113-120" id="st_17" text="minipill"/>
            <token POS="NNS" charOffset="122-133" id="st_18" text="preparations"/>
            <token POS="." charOffset="134-134" id="st_19" text="."/>
          </tokenization>
        </tokenizations>
      </sentenceanalyses>
    </sentence>
    <sentence id="train.txt.d0.s8" text="Microdosed minipill progestin preparations are not recommended for use with Soriatane.">
      <entity charOffset="20-42" id="train.txt.d0.s8.e0" text="progestin preparations" type="agent"/>
      <entity charOffset="76-85" id="train.txt.d0.s8.e1" text="Soriatane" tpye="target"/>
      <pair e1="train.txt.d0.s8.e0" e2="train.txt.d0.s8.e1" id="train.txt.d0.s8.p0" interaction="True"/>
      <sentenceanalyses>
        <parses>
          <parse parser="split_parse" tokenizer="split">
            <dependency id="split_1" t1="st_4" t2="st_1" type="amod"/>
            <dependency id="split_2" t1="st_4" t2="st_2" type="amod"/>
            <dependency id="split_3" t1="st_4" t2="st_3" type="nn"/>
            <dependency id="split_4" t1="st_7" t2="st_4" type="nsubjpass"/>
            <dependency id="split_5" t1="st_7" t2="st_5" type="auxpass"/>
            <dependency id="split_6" t1="st_7" t2="st_6" type="neg"/>
            <dependency id="split_7" t1="st_7" t2="st_9" type="prep_for"/>
            <dependency id="split_8" t1="st_7" t2="st_11" type="prep_with"/>
          </parse>
        </parses>
        <tokenizations>
          <tokenization tokenizer="split">
            <token POS="JJ" charOffset="0-9" id="st_1" text="Microdosed"/>
            <token POS="JJ" charOffset="11-18" id="st_2" text="minipill"/>
            <token POS="NN" charOffset="20-28" id="st_3" text="progestin"/>
            <token POS="NNS" charOffset="30-41" id="st_4" text="preparations"/>
            <token POS="VBP" charOffset="43-45" id="st_5" text="are"/>
            <token POS="RB" charOffset="47-49" id="st_6" text="not"/>
            <token POS="VBN" charOffset="51-61" id="st_7" text="recommended"/>
            <token POS="IN" charOffset="63-65" id="st_8" text="for"/>
            <token POS="NN" charOffset="67-69" id="st_9" text="use"/>
            <token POS="IN" charOffset="71-74" id="st_10" text="with"/>
            <token POS="NNP" charOffset="76-84" id="st_11" text="Soriatane"/>
            <token POS="." charOffset="85-85" id="st_12" text="."/>
          </tokenization>
        </tokenizations>
      </sentenceanalyses>
    </sentence>
    <sentence id="train.txt.d0.s9" text="Methotrexate: An increased risk of hepatitis has been reported to result from combined use of methotrexate and etretinate.">
      <entity charOffset="94-106" id="train.txt.d0.s9.e0" text="methotrexate" type="agent"/>
      <entity charOffset="111-121" id="train.txt.d0.s9.e1" text="etretinate" tpye="target"/>
      <entity charOffset="0-12" id="train.txt.d0.s9.e2" text="Methotrexate" type="target"/>
      <pair e1="train.txt.d0.s9.e0" e2="train.txt.d0.s9.e1" id="train.txt.d0.s9.p0" interaction="True"/>
      <pair e1="train.txt.d0.s9.e2" e2="train.txt.d0.s9.e0" id="train.txt.d0.s9.p1" interaction="False"/>
      <pair e1="train.txt.d0.s9.e2" e2="train.txt.d0.s9.e1" id="train.txt.d0.s9.p2" interaction="False"/>
      <sentenceanalyses>
        <parses>
          <parse parser="split_parse" tokenizer="split">
            <dependency id="split_1" t1="st_10" t2="st_1" type="nsubjpass"/>
            <dependency id="split_2" t1="st_12" t2="st_1" type="xsubj"/>
            <dependency id="split_3" t1="st_5" t2="st_3" type="det"/>
            <dependency id="split_4" t1="st_5" t2="st_4" type="amod"/>
            <dependency id="split_5" t1="st_1" t2="st_5" type="dep"/>
            <dependency id="split_6" t1="st_5" t2="st_7" type="prep_of"/>
            <dependency id="split_7" t1="st_10" t2="st_8" type="aux"/>
            <dependency id="split_8" t1="st_10" t2="st_9" type="auxpass"/>
            <dependency id="split_9" t1="st_12" t2="st_11" type="aux"/>
            <dependency id="split_10" t1="st_10" t2="st_12" type="xcomp"/>
            <dependency id="split_11" t1="st_15" t2="st_14" type="amod"/>
            <dependency id="split_12" t1="st_12" t2="st_15" type="prep_from"/>
            <dependency id="split_13" t1="st_15" t2="st_17" type="prep_of"/>
            <dependency id="split_14" t1="st_15" t2="st_19" type="prep_of"/>
            <dependency id="split_15" t1="st_17" t2="st_19" type="conj_and"/>
          </parse>
        </parses>
        <tokenizations>
          <tokenization tokenizer="split">
            <token POS="NNP" charOffset="0-11" id="st_1" text="Methotrexate"/>
            <token POS=":" charOffset="12-12" id="st_2" text=":"/>
            <token POS="DT" charOffset="14-15" id="st_3" text="An"/>
            <token POS="VBN" charOffset="17-25" id="st_4" text="increased"/>
            <token POS="NN" charOffset="27-30" id="st_5" text="risk"/>
            <token POS="IN" charOffset="32-33" id="st_6" text="of"/>
            <token POS="NN" charOffset="35-43" id="st_7" text="hepatitis"/>
            <token POS="VBZ" charOffset="45-47" id="st_8" text="has"/>
            <token POS="VBN" charOffset="49-52" id="st_9" text="been"/>
            <token POS="VBN" charOffset="54-61" id="st_10" text="reported"/>
            <token POS="TO" charOffset="63-64" id="st_11" text="to"/>
            <token POS="VB" charOffset="66-71" id="st_12" text="result"/>
            <token POS="IN" charOffset="73-76" id="st_13" text="from"/>
            <token POS="VBN" charOffset="78-85" id="st_14" text="combined"/>
            <token POS="NN" charOffset="87-89" id="st_15" text="use"/>
            <token POS="IN" charOffset="91-92" id="st_16" text="of"/>
            <token POS="NN" charOffset="94-105" id="st_17" text="methotrexate"/>
            <token POS="CC" charOffset="107-109" id="st_18" text="and"/>
            <token POS="NN" charOffset="111-120" id="st_19" text="etretinate"/>
            <token POS="." charOffset="121-121" id="st_20" text="."/>
          </tokenization>
        </tokenizations>
      </sentenceanalyses>
    </sentence>
    <sentence id="train.txt.d0.s10" text="Consequently, the combination of methotrexate with acitretin is also contraindicated.">
      <entity charOffset="33-45" id="train.txt.d0.s10.e0" text="methotrexate" type="agent"/>
      <entity charOffset="51-60" id="train.txt.d0.s10.e1" text="acitretin" tpye="target"/>
      <pair e1="train.txt.d0.s10.e0" e2="train.txt.d0.s10.e1" id="train.txt.d0.s10.p0" interaction="True"/>
      <sentenceanalyses>
        <parses>
          <parse parser="split_parse" tokenizer="split">
            <dependency id="split_1" t1="st_11" t2="st_1" type="advmod"/>
            <dependency id="split_2" t1="st_4" t2="st_3" type="det"/>
            <dependency id="split_3" t1="st_11" t2="st_4" type="nsubjpass"/>
            <dependency id="split_4" t1="st_4" t2="st_6" type="prep_of"/>
            <dependency id="split_5" t1="st_6" t2="st_8" type="prep_with"/>
            <dependency id="split_6" t1="st_11" t2="st_9" type="auxpass"/>
            <dependency id="split_7" t1="st_11" t2="st_10" type="advmod"/>
          </parse>
        </parses>
        <tokenizations>
          <tokenization tokenizer="split">
            <token POS="RB" charOffset="0-11" id="st_1" text="Consequently"/>
            <token POS="," charOffset="12-12" id="st_2" text=","/>
            <token POS="DT" charOffset="14-16" id="st_3" text="the"/>
            <token POS="NN" charOffset="18-28" id="st_4" text="combination"/>
            <token POS="IN" charOffset="30-31" id="st_5" text="of"/>
            <token POS="NN" charOffset="33-44" id="st_6" text="methotrexate"/>
            <token POS="IN" charOffset="46-49" id="st_7" text="with"/>
            <token POS="NN" charOffset="51-59" id="st_8" text="acitretin"/>
            <token POS="VBZ" charOffset="61-62" id="st_9" text="is"/>
            <token POS="RB" charOffset="64-67" id="st_10" text="also"/>
            <token POS="VBN" charOffset="69-83" id="st_11" text="contraindicated"/>
            <token POS="." charOffset="84-84" id="st_12" text="."/>
          </tokenization>
        </tokenizations>
      </sentenceanalyses>
    </sentence>
    <sentence id="train.txt.d0.s11" text="Phenytoin: If acitretin is given concurrently with phenytoin, the protein binding of phenytoin may be reduced.">
      <entity charOffset="14-23" id="train.txt.d0.s11.e0" text="acitretin" type="agent"/>
      <entity charOffset="51-60" id="train.txt.d0.s11.e1" text="phenytoin" tpye="target"/>
      <entity charOffset="0-9" id="train.txt.d0.s11.e2" text="Phenytoin" type="target"/>
      <entity charOffset="85-94" id="train.txt.d0.s11.e3" text="phenytoin" type="target"/>
      <pair e1="train.txt.d0.s11.e0" e2="train.txt.d0.s11.e1" id="train.txt.d0.s11.p0" interaction="True"/>
      <pair e1="train.txt.d0.s11.e2" e2="train.txt.d0.s11.e0" id="train.txt.d0.s11.p1" interaction="False"/>
      <pair e1="train.txt.d0.s11.e2" e2="train.txt.d0.s11.e1" id="train.txt.d0.s11.p2" interaction="False"/>
      <pair e1="train.txt.d0.s11.e2" e2="train.txt.d0.s11.e3" id="train.txt.d0.s11.p3" interaction="False"/>
      <pair e1="train.txt.d0.s11.e0" e2="train.txt.d0.s11.e3" id="train.txt.d0.s11.p4" interaction="False"/>
      <pair e1="train.txt.d0.s11.e1" e2="train.txt.d0.s11.e3" id="train.txt.d0.s11.p5" interaction="False"/>
      <sentenceanalyses>
        <parses>
          <parse parser="split_parse" tokenizer="split">
            <dependency id="split_1" t1="st_18" t2="st_1" type="dep"/>
            <dependency id="split_2" t1="st_6" t2="st_3" type="mark"/>
            <dependency id="split_3" t1="st_6" t2="st_4" type="nsubjpass"/>
            <dependency id="split_4" t1="st_6" t2="st_5" type="auxpass"/>
            <dependency id="split_5" t1="st_18" t2="st_6" type="advcl"/>
            <dependency id="split_6" t1="st_6" t2="st_7" type="advmod"/>
            <dependency id="split_7" t1="st_6" t2="st_9" type="prep_with"/>
            <dependency id="split_8" t1="st_13" t2="st_11" type="det"/>
            <dependency id="split_9" t1="st_13" t2="st_12" type="nn"/>
            <dependency id="split_10" t1="st_18" t2="st_13" type="nsubjpass"/>
            <dependency id="split_11" t1="st_13" t2="st_15" type="prep_of"/>
            <dependency id="split_12" t1="st_18" t2="st_16" type="aux"/>
            <dependency id="split_13" t1="st_18" t2="st_17" type="auxpass"/>
          </parse>
        </parses>
        <tokenizations>
          <tokenization tokenizer="split">
            <token POS="NN" charOffset="0-8" id="st_1" text="Phenytoin"/>
            <token POS=":" charOffset="9-9" id="st_2" text=":"/>
            <token POS="IN" charOffset="11-12" id="st_3" text="If"/>
            <token POS="NN" charOffset="14-22" id="st_4" text="acitretin"/>
            <token POS="VBZ" charOffset="24-25" id="st_5" text="is"/>
            <token POS="VBN" charOffset="27-31" id="st_6" text="given"/>
            <token POS="RB" charOffset="33-44" id="st_7" text="concurrently"/>
            <token POS="IN" charOffset="46-49" id="st_8" text="with"/>
            <token POS="NN" charOffset="51-59" id="st_9" text="phenytoin"/>
            <token POS="," charOffset="60-60" id="st_10" text=","/>
            <token POS="DT" charOffset="62-64" id="st_11" text="the"/>
            <token POS="NN" charOffset="66-72" id="st_12" text="protein"/>
            <token POS="NN" charOffset="74-80" id="st_13" text="binding"/>
            <token POS="IN" charOffset="82-83" id="st_14" text="of"/>
            <token POS="NN" charOffset="85-93" id="st_15" text="phenytoin"/>
            <token POS="MD" charOffset="95-97" id="st_16" text="may"/>
            <token POS="VB" charOffset="99-100" id="st_17" text="be"/>
            <token POS="VBN" charOffset="102-108" id="st_18" text="reduced"/>
            <token POS="." charOffset="109-109" id="st_19" text="."/>
          </tokenization>
        </tokenizations>
      </sentenceanalyses>
    </sentence>
    <sentence id="train.txt.d0.s12" text="Tetracyclines: Since both acitretin and tetracyclines can cause increased intracranial pressure, their combined use is contraindicated.">
      <entity charOffset="26-35" id="train.txt.d0.s12.e0" text="acitretin" type="agent"/>
      <entity charOffset="40-53" id="train.txt.d0.s12.e1" text="tetracyclines" tpye="target"/>
      <entity charOffset="0-13" id="train.txt.d0.s12.e2" text="Tetracyclines" type="target"/>
      <pair e1="train.txt.d0.s12.e0" e2="train.txt.d0.s12.e1" id="train.txt.d0.s12.p0" interaction="True"/>
      <pair e1="train.txt.d0.s12.e2" e2="train.txt.d0.s12.e0" id="train.txt.d0.s12.p1" interaction="False"/>
      <pair e1="train.txt.d0.s12.e2" e2="train.txt.d0.s12.e1" id="train.txt.d0.s12.p2" interaction="False"/>
      <sentenceanalyses>
        <parses>
          <parse parser="split_parse" tokenizer="split">
            <dependency id="split_1" t1="st_9" t2="st_3" type="mark"/>
            <dependency id="split_2" t1="st_5" t2="st_4" type="det"/>
            <dependency id="split_3" t1="st_9" t2="st_5" type="nsubj"/>
            <dependency id="split_4" t1="st_5" t2="st_7" type="conj_and"/>
            <dependency id="split_5" t1="st_9" t2="st_7" type="nsubj"/>
            <dependency id="split_6" t1="st_9" t2="st_8" type="aux"/>
            <dependency id="split_7" t1="st_18" t2="st_9" type="advcl"/>
            <dependency id="split_8" t1="st_12" t2="st_10" type="amod"/>
            <dependency id="split_9" t1="st_12" t2="st_11" type="amod"/>
            <dependency id="split_10" t1="st_9" t2="st_12" type="dobj"/>
            <dependency id="split_11" t1="st_16" t2="st_14" type="poss"/>
            <dependency id="split_12" t1="st_16" t2="st_15" type="amod"/>
            <dependency id="split_13" t1="st_18" t2="st_16" type="nsubjpass"/>
            <dependency id="split_14" t1="st_18" t2="st_17" type="auxpass"/>
            <dependency id="split_15" t1="st_1" t2="st_18" type="dep"/>
          </parse>
        </parses>
        <tokenizations>
          <tokenization tokenizer="split">
            <token POS="NNS" charOffset="0-12" id="st_1" text="Tetracyclines"/>
            <token POS=":" charOffset="13-13" id="st_2" text=":"/>
            <token POS="IN" charOffset="15-19" id="st_3" text="Since"/>
            <token POS="DT" charOffset="21-24" id="st_4" text="both"/>
            <token POS="NN" charOffset="26-34" id="st_5" text="acitretin"/>
            <token POS="CC" charOffset="36-38" id="st_6" text="and"/>
            <token POS="NNS" charOffset="40-52" id="st_7" text="tetracyclines"/>
            <token POS="MD" charOffset="54-56" id="st_8" text="can"/>
            <token POS="VB" charOffset="58-62" id="st_9" text="cause"/>
            <token POS="JJ" charOffset="64-72" id="st_10" text="increased"/>
            <token POS="JJ" charOffset="74-85" id="st_11" text="intracranial"/>
            <token POS="NN" charOffset="87-94" id="st_12" text="pressure"/>
            <token POS="," charOffset="95-95" id="st_13" text=","/>
            <token POS="PRP$" charOffset="97-101" id="st_14" text="their"/>
            <token POS="JJ" charOffset="103-110" id="st_15" text="combined"/>
            <token POS="NN" charOffset="112-114" id="st_16" text="use"/>
            <token POS="VBZ" charOffset="116-117" id="st_17" text="is"/>
            <token POS="VBN" charOffset="119-133" id="st_18" text="contraindicated"/>
            <token POS="." charOffset="134-134" id="st_19" text="."/>
          </tokenization>
        </tokenizations>
      </sentenceanalyses>
    </sentence>
    <sentence id="train.txt.d0.s13" text="Vitamin A and oral retinoids: Concomitant administration of vitamin A and/or other oral retinoids with acitretin must be avoided because of the risk of hypervitaminosis A.">
      <entity charOffset="60-69" id="train.txt.d0.s13.e0" text="vitamin A" type="agent"/>
      <entity charOffset="103-112" id="train.txt.d0.s13.e1" text="acitretin" tpye="target"/>
      <entity charOffset="0-9" id="train.txt.d0.s13.e2" text="Vitamin A" type="target"/>
      <entity charOffset="19-28" id="train.txt.d0.s13.e3" text="retinoids" type="target"/>
      <entity charOffset="88-97" id="train.txt.d0.s13.e4" text="retinoids" type="target"/>
      <pair e1="train.txt.d0.s13.e0" e2="train.txt.d0.s13.e1" id="train.txt.d0.s13.p0" interaction="True"/>
      <pair e1="train.txt.d0.s13.e2" e2="train.txt.d0.s13.e3" id="train.txt.d0.s13.p1" interaction="False"/>
      <pair e1="train.txt.d0.s13.e2" e2="train.txt.d0.s13.e0" id="train.txt.d0.s13.p2" interaction="False"/>
      <pair e1="train.txt.d0.s13.e2" e2="train.txt.d0.s13.e4" id="train.txt.d0.s13.p3" interaction="False"/>
      <pair e1="train.txt.d0.s13.e2" e2="train.txt.d0.s13.e1" id="train.txt.d0.s13.p4" interaction="False"/>
      <pair e1="train.txt.d0.s13.e3" e2="train.txt.d0.s13.e0" id="train.txt.d0.s13.p5" interaction="False"/>
      <pair e1="train.txt.d0.s13.e3" e2="train.txt.d0.s13.e4" id="train.txt.d0.s13.p6" interaction="False"/>
      <pair e1="train.txt.d0.s13.e3" e2="train.txt.d0.s13.e1" id="train.txt.d0.s13.p7" interaction="False"/>
      <pair e1="train.txt.d0.s13.e0" e2="train.txt.d0.s13.e4" id="train.txt.d0.s13.p8" interaction="False"/>
      <pair e1="train.txt.d0.s13.e4" e2="train.txt.d0.s13.e1" id="train.txt.d0.s13.p9" interaction="False"/>
      <sentenceanalyses>
        <parses>
          <parse parser="split_parse" tokenizer="split">
            <dependency id="split_1" t1="st_2" t2="st_1" type="amod"/>
            <dependency id="split_2" t1="st_5" t2="st_4" type="amod"/>
            <dependency id="split_3" t1="st_2" t2="st_5" type="conj_and"/>
            <dependency id="split_4" t1="st_8" t2="st_7" type="amod"/>
            <dependency id="split_5" t1="st_2" t2="st_8" type="dep"/>
            <dependency id="split_6" t1="st_8" t2="st_10" type="prep_of"/>
            <dependency id="split_7" t1="st_15" t2="st_11" type="det"/>
            <dependency id="split_8" t1="st_15" t2="st_12" type="amod"/>
            <dependency id="split_9" t1="st_15" t2="st_13" type="amod"/>
            <dependency id="split_10" t1="st_15" t2="st_14" type="amod"/>
            <dependency id="split_11" t1="st_20" t2="st_15" type="nsubjpass"/>
            <dependency id="split_12" t1="st_15" t2="st_17" type="prep_with"/>
            <dependency id="split_13" t1="st_20" t2="st_18" type="aux"/>
            <dependency id="split_14" t1="st_20" t2="st_19" type="auxpass"/>
            <dependency id="split_15" t1="st_8" t2="st_20" type="rcmod"/>
            <dependency id="split_16" t1="st_24" t2="st_23" type="det"/>
            <dependency id="split_17" t1="st_20" t2="st_24" type="prep_because_of"/>
            <dependency id="split_18" t1="st_27" t2="st_26" type="amod"/>
            <dependency id="split_19" t1="st_24" t2="st_27" type="prep_of"/>
          </parse>
        </parses>
        <tokenizations>
          <tokenization tokenizer="split">
            <token POS="JJ" charOffset="0-6" id="st_1" text="Vitamin"/>
            <token POS="NN" charOffset="8-8" id="st_2" text="A"/>
            <token POS="CC" charOffset="10-12" id="st_3" text="and"/>
            <token POS="JJ" charOffset="14-17" id="st_4" text="oral"/>
            <token POS="NNS" charOffset="19-27" id="st_5" text="retinoids"/>
            <token POS=":" charOffset="28-28" id="st_6" text=":"/>
            <token POS="JJ" charOffset="30-40" id="st_7" text="Concomitant"/>
            <token POS="NN" charOffset="42-55" id="st_8" text="administration"/>
            <token POS="IN" charOffset="57-58" id="st_9" text="of"/>
            <token POS="NN" charOffset="60-66" id="st_10" text="vitamin"/>
            <token POS="DT" charOffset="68-68" id="st_11" text="A"/>
            <token POS="JJ" charOffset="70-75" id="st_12" text="and/or"/>
            <token POS="JJ" charOffset="77-81" id="st_13" text="other"/>
            <token POS="JJ" charOffset="83-86" id="st_14" text="oral"/>
            <token POS="NNS" charOffset="88-96" id="st_15" text="retinoids"/>
            <token POS="IN" charOffset="98-101" id="st_16" text="with"/>
            <token POS="NN" charOffset="103-111" id="st_17" text="acitretin"/>
            <token POS="MD" charOffset="113-116" id="st_18" text="must"/>
            <token POS="VB" charOffset="118-119" id="st_19" text="be"/>
            <token POS="VBN" charOffset="121-127" id="st_20" text="avoided"/>
            <token POS="RB" charOffset="129-135" id="st_21" text="because"/>
            <token POS="IN" charOffset="137-138" id="st_22" text="of"/>
            <token POS="DT" charOffset="140-142" id="st_23" text="the"/>
            <token POS="NN" charOffset="144-147" id="st_24" text="risk"/>
            <token POS="IN" charOffset="149-150" id="st_25" text="of"/>
            <token POS="JJ" charOffset="152-167" id="st_26" text="hypervitaminosis"/>
            <token POS="NN" charOffset="169-170" id="st_27" text="A."/>
          </tokenization>
        </tokenizations>
      </sentenceanalyses>
    </sentence>
    <sentence id="train.txt.d0.s14" text="Liver Function Tests: Elevations of AST (SGOT), ALT (SGPT) or LDH were experienced by approximately 1 in 3 patients treated with Soriatane.">
      <entity charOffset="36-39" id="train.txt.d0.s14.e0" text="AST" type="agent"/>
      <entity charOffset="129-138" id="train.txt.d0.s14.e1" text="Soriatane" tpye="target"/>
      <entity charOffset="62-65" id="train.txt.d0.s14.e2" text="LDH" type="target"/>
      <pair e1="train.txt.d0.s14.e0" e2="train.txt.d0.s14.e1" id="train.txt.d0.s14.p0" interaction="True"/>
      <pair e1="train.txt.d0.s14.e0" e2="train.txt.d0.s14.e2" id="train.txt.d0.s14.p1" interaction="False"/>
      <pair e1="train.txt.d0.s14.e2" e2="train.txt.d0.s14.e1" id="train.txt.d0.s14.p2" interaction="False"/>
      <sentenceanalyses>
        <parses>
          <parse parser="split_parse" tokenizer="split">
            <dependency id="split_1" t1="st_3" t2="st_1" type="nn"/>
            <dependency id="split_2" t1="st_3" t2="st_2" type="nn"/>
            <dependency id="split_3" t1="st_19" t2="st_3" type="dep"/>
            <dependency id="split_4" t1="st_19" t2="st_5" type="nsubjpass"/>
            <dependency id="split_5" t1="st_5" t2="st_7" type="prep_of"/>
            <dependency id="split_6" t1="st_7" t2="st_9" type="abbrev"/>
            <dependency id="split_7" t1="st_5" t2="st_12" type="prep_of"/>
            <dependency id="split_8" t1="st_7" t2="st_12" type="conj_or"/>
            <dependency id="split_9" t1="st_12" t2="st_14" type="abbrev"/>
            <dependency id="split_10" t1="st_5" t2="st_17" type="prep_of"/>
            <dependency id="split_11" t1="st_7" t2="st_17" type="conj_or"/>
            <dependency id="split_12" t1="st_19" t2="st_18" type="auxpass"/>
            <dependency id="split_13" t1="st_22" t2="st_21" type="quantmod"/>
            <dependency id="split_14" t1="st_19" t2="st_22" type="agent"/>
            <dependency id="split_15" t1="st_25" t2="st_24" type="num"/>
            <dependency id="split_16" t1="st_19" t2="st_25" type="prep_in"/>
            <dependency id="split_17" t1="st_25" t2="st_26" type="partmod"/>
            <dependency id="split_18" t1="st_26" t2="st_28" type="prep_with"/>
          </parse>
        </parses>
        <tokenizations>
          <tokenization tokenizer="split">
            <token POS="NNP" charOffset="0-4" id="st_1" text="Liver"/>
            <token POS="NNP" charOffset="6-13" id="st_2" text="Function"/>
            <token POS="NNPS" charOffset="15-19" id="st_3" text="Tests"/>
            <token POS=":" charOffset="20-20" id="st_4" text=":"/>
            <token POS="NNP" charOffset="22-31" id="st_5" text="Elevations"/>
            <token POS="IN" charOffset="33-34" id="st_6" text="of"/>
            <token POS="NNP" charOffset="36-38" id="st_7" text="AST"/>
            <token POS="(" charOffset="40-40" id="st_8" text="("/>
            <token POS="NNP" charOffset="41-44" id="st_9" text="SGOT"/>
            <token POS=")" charOffset="45-45" id="st_10" text=")"/>
            <token POS="," charOffset="46-46" id="st_11" text=","/>
            <token POS="NNP" charOffset="48-50" id="st_12" text="ALT"/>
            <token POS="(" charOffset="52-52" id="st_13" text="("/>
            <token POS="NNP" charOffset="53-56" id="st_14" text="SGPT"/>
            <token POS=")" charOffset="57-57" id="st_15" text=")"/>
            <token POS="CC" charOffset="59-60" id="st_16" text="or"/>
            <token POS="NNP" charOffset="62-64" id="st_17" text="LDH"/>
            <token POS="VBD" charOffset="66-69" id="st_18" text="were"/>
            <token POS="VBN" charOffset="71-81" id="st_19" text="experienced"/>
            <token POS="IN" charOffset="83-84" id="st_20" text="by"/>
            <token POS="RB" charOffset="86-98" id="st_21" text="approximately"/>
            <token POS="CD" charOffset="100-100" id="st_22" text="1"/>
            <token POS="IN" charOffset="102-103" id="st_23" text="in"/>
            <token POS="CD" charOffset="105-105" id="st_24" text="3"/>
            <token POS="NNS" charOffset="107-114" id="st_25" text="patients"/>
            <token POS="VBN" charOffset="116-122" id="st_26" text="treated"/>
            <token POS="IN" charOffset="124-127" id="st_27" text="with"/>
            <token POS="NNP" charOffset="129-137" id="st_28" text="Soriatane"/>
            <token POS="." charOffset="138-138" id="st_29" text="."/>
          </tokenization>
        </tokenizations>
      </sentenceanalyses>
    </sentence>
    <sentence id="train.txt.d0.s15" text="Therefore the, combination of anakinra with other TNF-blocking agents, including HUMIRA, may also result i n similar toxicities.">
      <entity charOffset="30-38" id="train.txt.d0.s15.e0" text="anakinra" type="agent"/>
      <entity charOffset="81-87" id="train.txt.d0.s15.e1" text="HUMIRA" tpye="target"/>
      <pair e1="train.txt.d0.s15.e0" e2="train.txt.d0.s15.e1" id="train.txt.d0.s15.p0" interaction="True"/>
      <sentenceanalyses>
        <parses>
          <parse parser="split_parse" tokenizer="split">
            <dependency id="split_1" t1="st_2" t2="st_1" type="advmod"/>
            <dependency id="split_2" t1="st_17" t2="st_2" type="nsubj"/>
            <dependency id="split_3" t1="st_2" t2="st_4" type="appos"/>
            <dependency id="split_4" t1="st_4" t2="st_6" type="prep_of"/>
            <dependency id="split_5" t1="st_10" t2="st_8" type="amod"/>
            <dependency id="split_6" t1="st_10" t2="st_9" type="amod"/>
            <dependency id="split_7" t1="st_6" t2="st_10" type="prep_with"/>
            <dependency id="split_8" t1="st_6" t2="st_13" type="prep_including"/>
            <dependency id="split_9" t1="st_17" t2="st_15" type="aux"/>
            <dependency id="split_10" t1="st_17" t2="st_16" type="advmod"/>
            <dependency id="split_11" t1="st_21" t2="st_18" type="amod"/>
            <dependency id="split_12" t1="st_21" t2="st_19" type="nn"/>
            <dependency id="split_13" t1="st_21" t2="st_20" type="amod"/>
            <dependency id="split_14" t1="st_17" t2="st_21" type="dobj"/>
          </parse>
        </parses>
        <tokenizations>
          <tokenization tokenizer="split">
            <token POS="RB" charOffset="0-8" id="st_1" text="Therefore"/>
            <token POS="DT" charOffset="10-12" id="st_2" text="the"/>
            <token POS="," charOffset="13-13" id="st_3" text=","/>
            <token POS="NN" charOffset="15-25" id="st_4" text="combination"/>
            <token POS="IN" charOffset="27-28" id="st_5" text="of"/>
            <token POS="NN" charOffset="30-37" id="st_6" text="anakinra"/>
            <token POS="IN" charOffset="39-42" id="st_7" text="with"/>
            <token POS="JJ" charOffset="44-48" id="st_8" text="other"/>
            <token POS="JJ" charOffset="50-61" id="st_9" text="TNF-blocking"/>
            <token POS="NNS" charOffset="63-68" id="st_10" text="agents"/>
            <token POS="," charOffset="69-69" id="st_11" text=","/>
            <token POS="VBG" charOffset="71-79" id="st_12" text="including"/>
            <token POS="NNP" charOffset="81-86" id="st_13" text="HUMIRA"/>
            <token POS="," charOffset="87-87" id="st_14" text=","/>
            <token POS="MD" charOffset="89-91" id="st_15" text="may"/>
            <token POS="RB" charOffset="93-96" id="st_16" text="also"/>
            <token POS="VB" charOffset="98-103" id="st_17" text="result"/>
            <token POS="JJ" charOffset="105-105" id="st_18" text="i"/>
            <token POS="NN" charOffset="107-107" id="st_19" text="n"/>
            <token POS="JJ" charOffset="109-115" id="st_20" text="similar"/>
            <token POS="NNS" charOffset="117-126" id="st_21" text="toxicities"/>
            <token POS="." charOffset="127-127" id="st_22" text="."/>
          </tokenization>
        </tokenizations>
      </sentenceanalyses>
    </sentence>
    <sentence id="train.txt.d0.s16" text="Digoxin and verapamil use may be rarely associated with ventricular fibrillation when combined with Adenocard.">
      <entity charOffset="0-7" id="train.txt.d0.s16.e0" text="Digoxin" type="agent"/>
      <entity charOffset="100-109" id="train.txt.d0.s16.e1" text="Adenocard" tpye="target"/>
      <entity charOffset="12-21" id="train.txt.d0.s16.e2" text="verapamil" type="target"/>
      <pair e1="train.txt.d0.s16.e0" e2="train.txt.d0.s16.e1" id="train.txt.d0.s16.p0" interaction="True"/>
      <pair e1="train.txt.d0.s16.e0" e2="train.txt.d0.s16.e2" id="train.txt.d0.s16.p1" interaction="False"/>
      <pair e1="train.txt.d0.s16.e2" e2="train.txt.d0.s16.e1" id="train.txt.d0.s16.p2" interaction="False"/>
      <sentenceanalyses>
        <parses>
          <parse parser="split_parse" tokenizer="split">
            <dependency id="split_1" t1="st_8" t2="st_1" type="nsubjpass"/>
            <dependency id="split_2" t1="st_4" t2="st_3" type="amod"/>
            <dependency id="split_3" t1="st_1" t2="st_4" type="conj_and"/>
            <dependency id="split_4" t1="st_8" t2="st_4" type="nsubjpass"/>
            <dependency id="split_5" t1="st_8" t2="st_5" type="aux"/>
            <dependency id="split_6" t1="st_8" t2="st_6" type="auxpass"/>
            <dependency id="split_7" t1="st_8" t2="st_7" type="advmod"/>
            <dependency id="split_8" t1="st_11" t2="st_10" type="nn"/>
            <dependency id="split_9" t1="st_8" t2="st_11" type="prep_with"/>
            <dependency id="split_10" t1="st_13" t2="st_12" type="advmod"/>
            <dependency id="split_11" t1="st_8" t2="st_13" type="advcl"/>
            <dependency id="split_12" t1="st_13" t2="st_15" type="prep_with"/>
          </parse>
        </parses>
        <tokenizations>
          <tokenization tokenizer="split">
            <token POS="NN" charOffset="0-6" id="st_1" text="Digoxin"/>
            <token POS="CC" charOffset="8-10" id="st_2" text="and"/>
            <token POS="JJ" charOffset="12-20" id="st_3" text="verapamil"/>
            <token POS="NN" charOffset="22-24" id="st_4" text="use"/>
            <token POS="MD" charOffset="26-28" id="st_5" text="may"/>
            <token POS="VB" charOffset="30-31" id="st_6" text="be"/>
            <token POS="RB" charOffset="33-38" id="st_7" text="rarely"/>
            <token POS="VBN" charOffset="40-49" id="st_8" text="associated"/>
            <token POS="IN" charOffset="51-54" id="st_9" text="with"/>
            <token POS="NN" charOffset="56-66" id="st_10" text="ventricular"/>
            <token POS="NN" charOffset="68-79" id="st_11" text="fibrillation"/>
            <token POS="WRB" charOffset="81-84" id="st_12" text="when"/>
            <token POS="VBN" charOffset="86-93" id="st_13" text="combined"/>
            <token POS="IN" charOffset="95-98" id="st_14" text="with"/>
            <token POS="NNP" charOffset="100-108" id="st_15" text="Adenocard"/>
            <token POS="." charOffset="109-109" id="st_16" text="."/>
          </tokenization>
        </tokenizations>
      </sentenceanalyses>
    </sentence>
    <sentence id="train.txt.d0.s17" text="The use of Adenocard in patients receiving digitalis may be rarely associated with ventricular fibrillation.">
      <entity charOffset="11-20" id="train.txt.d0.s17.e0" text="Adenocard" type="agent"/>
      <entity charOffset="43-52" id="train.txt.d0.s17.e1" text="digitalis" tpye="target"/>
      <pair e1="train.txt.d0.s17.e0" e2="train.txt.d0.s17.e1" id="train.txt.d0.s17.p0" interaction="True"/>
      <sentenceanalyses>
        <parses>
          <parse parser="split_parse" tokenizer="split">
            <dependency id="split_1" t1="st_2" t2="st_1" type="det"/>
            <dependency id="split_2" t1="st_12" t2="st_2" type="nsubjpass"/>
            <dependency id="split_3" t1="st_2" t2="st_4" type="prep_of"/>
            <dependency id="split_4" t1="st_4" t2="st_6" type="prep_in"/>
            <dependency id="split_5" t1="st_6" t2="st_7" type="partmod"/>
            <dependency id="split_6" t1="st_7" t2="st_8" type="dobj"/>
            <dependency id="split_7" t1="st_12" t2="st_9" type="aux"/>
            <dependency id="split_8" t1="st_12" t2="st_10" type="auxpass"/>
            <dependency id="split_9" t1="st_12" t2="st_11" type="advmod"/>
            <dependency id="split_10" t1="st_15" t2="st_14" type="nn"/>
            <dependency id="split_11" t1="st_12" t2="st_15" type="prep_with"/>
          </parse>
        </parses>
        <tokenizations>
          <tokenization tokenizer="split">
            <token POS="DT" charOffset="0-2" id="st_1" text="The"/>
            <token POS="NN" charOffset="4-6" id="st_2" text="use"/>
            <token POS="IN" charOffset="8-9" id="st_3" text="of"/>
            <token POS="NNP" charOffset="11-19" id="st_4" text="Adenocard"/>
            <token POS="IN" charOffset="21-22" id="st_5" text="in"/>
            <token POS="NNS" charOffset="24-31" id="st_6" text="patients"/>
            <token POS="VBG" charOffset="33-41" id="st_7" text="receiving"/>
            <token POS="NNS" charOffset="43-51" id="st_8" text="digitalis"/>
            <token POS="MD" charOffset="53-55" id="st_9" text="may"/>
            <token POS="VB" charOffset="57-58" id="st_10" text="be"/>
            <token POS="RB" charOffset="60-65" id="st_11" text="rarely"/>
            <token POS="VBN" charOffset="67-76" id="st_12" text="associated"/>
            <token POS="IN" charOffset="78-81" id="st_13" text="with"/>
            <token POS="NN" charOffset="83-93" id="st_14" text="ventricular"/>
            <token POS="NN" charOffset="95-106" id="st_15" text="fibrillation"/>
            <token POS="." charOffset="107-107" id="st_16" text="."/>
          </tokenization>
        </tokenizations>
      </sentenceanalyses>
    </sentence>
    <sentence id="train.txt.d0.s18" text="The effects of adenosine are antagonized by methylxanthines such as caffeine and theophylline.">
      <entity charOffset="15-24" id="train.txt.d0.s18.e0" text="adenosine" type="agent"/>
      <entity charOffset="44-59" id="train.txt.d0.s18.e1" text="methylxanthines" tpye="target"/>
      <entity charOffset="68-76" id="train.txt.d0.s18.e2" text="caffeine" tpye="target"/>
      <entity charOffset="81-93" id="train.txt.d0.s18.e3" text="theophylline" tpye="target"/>
      <pair e1="train.txt.d0.s18.e0" e2="train.txt.d0.s18.e1" id="train.txt.d0.s18.p0" interaction="True"/>
      <pair e1="train.txt.d0.s18.e0" e2="train.txt.d0.s18.e2" id="train.txt.d0.s18.p1" interaction="True"/>
      <pair e1="train.txt.d0.s18.e0" e2="train.txt.d0.s18.e3" id="train.txt.d0.s18.p2" interaction="True"/>
      <pair e1="train.txt.d0.s18.e1" e2="train.txt.d0.s18.e2" id="train.txt.d0.s18.p3" interaction="False"/>
      <pair e1="train.txt.d0.s18.e1" e2="train.txt.d0.s18.e3" id="train.txt.d0.s18.p4" interaction="False"/>
      <pair e1="train.txt.d0.s18.e2" e2="train.txt.d0.s18.e3" id="train.txt.d0.s18.p5" interaction="False"/>
      <sentenceanalyses>
        <parses>
          <parse parser="split_parse" tokenizer="split">
            <dependency id="split_1" t1="st_2" t2="st_1" type="det"/>
            <dependency id="split_2" t1="st_6" t2="st_2" type="nsubjpass"/>
            <dependency id="split_3" t1="st_2" t2="st_4" type="prep_of"/>
            <dependency id="split_4" t1="st_6" t2="st_5" type="auxpass"/>
            <dependency id="split_5" t1="st_6" t2="st_8" type="agent"/>
            <dependency id="split_6" t1="st_8" t2="st_11" type="prep_such_as"/>
            <dependency id="split_7" t1="st_8" t2="st_13" type="prep_such_as"/>
            <dependency id="split_8" t1="st_11" t2="st_13" type="conj_and"/>
          </parse>
        </parses>
        <tokenizations>
          <tokenization tokenizer="split">
            <token POS="DT" charOffset="0-2" id="st_1" text="The"/>
            <token POS="NNS" charOffset="4-10" id="st_2" text="effects"/>
            <token POS="IN" charOffset="12-13" id="st_3" text="of"/>
            <token POS="NN" charOffset="15-23" id="st_4" text="adenosine"/>
            <token POS="VBP" charOffset="25-27" id="st_5" text="are"/>
            <token POS="VBN" charOffset="29-39" id="st_6" text="antagonized"/>
            <token POS="IN" charOffset="41-42" id="st_7" text="by"/>
            <token POS="NNS" charOffset="44-58" id="st_8" text="methylxanthines"/>
            <token POS="JJ" charOffset="60-63" id="st_9" text="such"/>
            <token POS="IN" charOffset="65-66" id="st_10" text="as"/>
            <token POS="NN" charOffset="68-75" id="st_11" text="caffeine"/>
            <token POS="CC" charOffset="77-79" id="st_12" text="and"/>
            <token POS="NN" charOffset="81-92" id="st_13" text="theophylline"/>
            <token POS="." charOffset="93-93" id="st_14" text="."/>
          </tokenization>
        </tokenizations>
      </sentenceanalyses>
    </sentence>
    <sentence id="train.txt.d0.s19" text="In the presence of these methylxanthines, larger doses of adenosine may be required or adenosine may not be effective.">
      <entity charOffset="25-40" id="train.txt.d0.s19.e0" text="methylxanthines" type="agent"/>
      <entity charOffset="87-96" id="train.txt.d0.s19.e1" text="adenosine" tpye="target"/>
      <entity charOffset="58-67" id="train.txt.d0.s19.e2" text="adenosine" type="target"/>
      <pair e1="train.txt.d0.s19.e0" e2="train.txt.d0.s19.e1" id="train.txt.d0.s19.p0" interaction="True"/>
      <pair e1="train.txt.d0.s19.e0" e2="train.txt.d0.s19.e2" id="train.txt.d0.s19.p1" interaction="False"/>
      <pair e1="train.txt.d0.s19.e2" e2="train.txt.d0.s19.e1" id="train.txt.d0.s19.p2" interaction="False"/>
      <sentenceanalyses>
        <parses>
          <parse parser="split_parse" tokenizer="split">
            <dependency id="split_1" t1="st_14" t2="st_1" type="dep"/>
            <dependency id="split_2" t1="st_3" t2="st_2" type="det"/>
            <dependency id="split_3" t1="st_1" t2="st_3" type="pobj"/>
            <dependency id="split_4" t1="st_6" t2="st_5" type="det"/>
            <dependency id="split_5" t1="st_3" t2="st_6" type="prep_of"/>
            <dependency id="split_6" t1="st_9" t2="st_8" type="amod"/>
            <dependency id="split_7" t1="st_14" t2="st_9" type="nsubjpass"/>
            <dependency id="split_8" t1="st_9" t2="st_11" type="prep_of"/>
            <dependency id="split_9" t1="st_14" t2="st_12" type="aux"/>
            <dependency id="split_10" t1="st_14" t2="st_13" type="auxpass"/>
            <dependency id="split_11" t1="st_20" t2="st_16" type="nsubj"/>
            <dependency id="split_12" t1="st_20" t2="st_17" type="aux"/>
            <dependency id="split_13" t1="st_20" t2="st_18" type="neg"/>
            <dependency id="split_14" t1="st_20" t2="st_19" type="cop"/>
            <dependency id="split_15" t1="st_14" t2="st_20" type="conj_or"/>
          </parse>
        </parses>
        <tokenizations>
          <tokenization tokenizer="split">
            <token POS="IN" charOffset="0-1" id="st_1" text="In"/>
            <token POS="DT" charOffset="3-5" id="st_2" text="the"/>
            <token POS="NN" charOffset="7-14" id="st_3" text="presence"/>
            <token POS="IN" charOffset="16-17" id="st_4" text="of"/>
            <token POS="DT" charOffset="19-23" id="st_5" text="these"/>
            <token POS="NNS" charOffset="25-39" id="st_6" text="methylxanthines"/>
            <token POS="," charOffset="40-40" id="st_7" text=","/>
            <token POS="JJR" charOffset="42-47" id="st_8" text="larger"/>
            <token POS="NNS" charOffset="49-53" id="st_9" text="doses"/>
            <token POS="IN" charOffset="55-56" id="st_10" text="of"/>
            <token POS="NN" charOffset="58-66" id="st_11" text="adenosine"/>
            <token POS="MD" charOffset="68-70" id="st_12" text="may"/>
            <token POS="VB" charOffset="72-73" id="st_13" text="be"/>
            <token POS="VBN" charOffset="75-82" id="st_14" text="required"/>
            <token POS="CC" charOffset="84-85" id="st_15" text="or"/>
            <token POS="NN" charOffset="87-95" id="st_16" text="adenosine"/>
            <token POS="MD" charOffset="97-99" id="st_17" text="may"/>
            <token POS="RB" charOffset="101-103" id="st_18" text="not"/>
            <token POS="VB" charOffset="105-106" id="st_19" text="be"/>
            <token POS="JJ" charOffset="108-116" id="st_20" text="effective"/>
            <token POS="." charOffset="117-117" id="st_21" text="."/>
          </tokenization>
        </tokenizations>
      </sentenceanalyses>
    </sentence>
    <sentence id="train.txt.d0.s20" text="Adenosine effects are potentiated by dipyridamole.">
      <entity charOffset="0-9" id="train.txt.d0.s20.e0" text="Adenosine" type="agent"/>
      <entity charOffset="37-49" id="train.txt.d0.s20.e1" text="dipyridamole" tpye="target"/>
      <pair e1="train.txt.d0.s20.e0" e2="train.txt.d0.s20.e1" id="train.txt.d0.s20.p0" interaction="True"/>
      <sentenceanalyses>
        <parses>
          <parse parser="split_parse" tokenizer="split">
            <dependency id="split_1" t1="st_2" t2="st_1" type="amod"/>
            <dependency id="split_2" t1="st_4" t2="st_2" type="nsubjpass"/>
            <dependency id="split_3" t1="st_4" t2="st_3" type="auxpass"/>
            <dependency id="split_4" t1="st_4" t2="st_6" type="agent"/>
          </parse>
        </parses>
        <tokenizations>
          <tokenization tokenizer="split">
            <token POS="JJ" charOffset="0-8" id="st_1" text="Adenosine"/>
            <token POS="NNS" charOffset="10-16" id="st_2" text="effects"/>
            <token POS="VBP" charOffset="18-20" id="st_3" text="are"/>
            <token POS="VBN" charOffset="22-32" id="st_4" text="potentiated"/>
            <token POS="IN" charOffset="34-35" id="st_5" text="by"/>
            <token POS="NN" charOffset="37-48" id="st_6" text="dipyridamole"/>
            <token POS="." charOffset="49-49" id="st_7" text="."/>
          </tokenization>
        </tokenizations>
      </sentenceanalyses>
    </sentence>
    <sentence id="train.txt.d0.s21" text="Thus, smaller doses of adenosine may be effective in the presence of dipyridamole.">
      <entity charOffset="23-32" id="train.txt.d0.s21.e0" text="adenosine" type="agent"/>
      <entity charOffset="69-81" id="train.txt.d0.s21.e1" text="dipyridamole" tpye="target"/>
      <pair e1="train.txt.d0.s21.e0" e2="train.txt.d0.s21.e1" id="train.txt.d0.s21.p0" interaction="True"/>
      <sentenceanalyses>
        <parses>
          <parse parser="split_parse" tokenizer="split">
            <dependency id="split_1" t1="st_9" t2="st_1" type="advmod"/>
            <dependency id="split_2" t1="st_4" t2="st_3" type="amod"/>
            <dependency id="split_3" t1="st_9" t2="st_4" type="nsubj"/>
            <dependency id="split_4" t1="st_4" t2="st_6" type="prep_of"/>
            <dependency id="split_5" t1="st_9" t2="st_7" type="aux"/>
            <dependency id="split_6" t1="st_9" t2="st_8" type="cop"/>
            <dependency id="split_7" t1="st_12" t2="st_11" type="det"/>
            <dependency id="split_8" t1="st_9" t2="st_12" type="prep_in"/>
            <dependency id="split_9" t1="st_12" t2="st_14" type="prep_of"/>
          </parse>
        </parses>
        <tokenizations>
          <tokenization tokenizer="split">
            <token POS="RB" charOffset="0-3" id="st_1" text="Thus"/>
            <token POS="," charOffset="4-4" id="st_2" text=","/>
            <token POS="JJR" charOffset="6-12" id="st_3" text="smaller"/>
            <token POS="NNS" charOffset="14-18" id="st_4" text="doses"/>
            <token POS="IN" charOffset="20-21" id="st_5" text="of"/>
            <token POS="NN" charOffset="23-31" id="st_6" text="adenosine"/>
            <token POS="MD" charOffset="33-35" id="st_7" text="may"/>
            <token POS="VB" charOffset="37-38" id="st_8" text="be"/>
            <token POS="JJ" charOffset="40-48" id="st_9" text="effective"/>
            <token POS="IN" charOffset="50-51" id="st_10" text="in"/>
            <token POS="DT" charOffset="53-55" id="st_11" text="the"/>
            <token POS="NN" charOffset="57-64" id="st_12" text="presence"/>
            <token POS="IN" charOffset="66-67" id="st_13" text="of"/>
            <token POS="NN" charOffset="69-80" id="st_14" text="dipyridamole"/>
            <token POS="." charOffset="81-81" id="st_15" text="."/>
          </tokenization>
        </tokenizations>
      </sentenceanalyses>
    </sentence>
    <sentence id="train.txt.d0.s22" text="Dexamethasone: Steady-state trough concentrations of albendazole sulfoxide were about 56% higher when 8 mg dexamethasone was coadministered with each dose of albendazole (15 mg/kg/day) in eight neurocysticercosis patients.">
      <entity charOffset="107-120" id="train.txt.d0.s22.e0" text="dexamethasone" type="agent"/>
      <entity charOffset="158-169" id="train.txt.d0.s22.e1" text="albendazole" tpye="target"/>
      <entity charOffset="0-13" id="train.txt.d0.s22.e2" text="Dexamethasone" type="target"/>
      <entity charOffset="53-74" id="train.txt.d0.s22.e3" text="albendazole sulfoxide" type="target"/>
      <pair e1="train.txt.d0.s22.e0" e2="train.txt.d0.s22.e1" id="train.txt.d0.s22.p0" interaction="True"/>
      <pair e1="train.txt.d0.s22.e2" e2="train.txt.d0.s22.e3" id="train.txt.d0.s22.p1" interaction="False"/>
      <pair e1="train.txt.d0.s22.e2" e2="train.txt.d0.s22.e0" id="train.txt.d0.s22.p2" interaction="False"/>
      <pair e1="train.txt.d0.s22.e2" e2="train.txt.d0.s22.e1" id="train.txt.d0.s22.p3" interaction="False"/>
      <pair e1="train.txt.d0.s22.e3" e2="train.txt.d0.s22.e0" id="train.txt.d0.s22.p4" interaction="False"/>
      <pair e1="train.txt.d0.s22.e3" e2="train.txt.d0.s22.e1" id="train.txt.d0.s22.p5" interaction="False"/>
      <sentenceanalyses>
        <parses>
          <parse parser="split_parse" tokenizer="split">
            <dependency id="split_1" t1="st_13" t2="st_1" type="dep"/>
            <dependency id="split_2" t1="st_5" t2="st_3" type="amod"/>
            <dependency id="split_3" t1="st_5" t2="st_4" type="nn"/>
            <dependency id="split_4" t1="st_13" t2="st_5" type="nsubj"/>
            <dependency id="split_5" t1="st_8" t2="st_7" type="amod"/>
            <dependency id="split_6" t1="st_5" t2="st_8" type="prep_of"/>
            <dependency id="split_7" t1="st_13" t2="st_9" type="cop"/>
            <dependency id="split_8" t1="st_11" t2="st_10" type="quantmod"/>
            <dependency id="split_9" t1="st_12" t2="st_11" type="num"/>
            <dependency id="split_10" t1="st_13" t2="st_12" type="measure"/>
            <dependency id="split_11" t1="st_19" t2="st_14" type="advmod"/>
            <dependency id="split_12" t1="st_17" t2="st_15" type="num"/>
            <dependency id="split_13" t1="st_17" t2="st_16" type="nn"/>
            <dependency id="split_14" t1="st_19" t2="st_17" type="nsubjpass"/>
            <dependency id="split_15" t1="st_19" t2="st_18" type="auxpass"/>
            <dependency id="split_16" t1="st_13" t2="st_19" type="ccomp"/>
            <dependency id="split_17" t1="st_22" t2="st_21" type="det"/>
            <dependency id="split_18" t1="st_19" t2="st_22" type="prep_with"/>
            <dependency id="split_19" t1="st_22" t2="st_24" type="prep_of"/>
            <dependency id="split_20" t1="st_27" t2="st_26" type="num"/>
            <dependency id="split_21" t1="st_24" t2="st_27" type="appos"/>
            <dependency id="split_22" t1="st_32" t2="st_30" type="num"/>
            <dependency id="split_23" t1="st_32" t2="st_31" type="amod"/>
            <dependency id="split_24" t1="st_24" t2="st_32" type="prep_in"/>
          </parse>
        </parses>
        <tokenizations>
          <tokenization tokenizer="split">
            <token POS="NNP" charOffset="0-12" id="st_1" text="Dexamethasone"/>
            <token POS=":" charOffset="13-13" id="st_2" text=":"/>
            <token POS="JJ" charOffset="15-26" id="st_3" text="Steady-state"/>
            <token POS="NN" charOffset="28-33" id="st_4" text="trough"/>
            <token POS="NNS" charOffset="35-48" id="st_5" text="concentrations"/>
            <token POS="IN" charOffset="50-51" id="st_6" text="of"/>
            <token POS="JJ" charOffset="53-63" id="st_7" text="albendazole"/>
            <token POS="NN" charOffset="65-73" id="st_8" text="sulfoxide"/>
            <token POS="VBD" charOffset="75-78" id="st_9" text="were"/>
            <token POS="RB" charOffset="80-84" id="st_10" text="about"/>
            <token POS="CD" charOffset="86-87" id="st_11" text="56"/>
            <token POS="NN" charOffset="88-88" id="st_12" text="%"/>
            <token POS="JJR" charOffset="90-95" id="st_13" text="higher"/>
            <token POS="WRB" charOffset="97-100" id="st_14" text="when"/>
            <token POS="CD" charOffset="102-102" id="st_15" text="8"/>
            <token POS="NN" charOffset="104-105" id="st_16" text="mg"/>
            <token POS="NN" charOffset="107-119" id="st_17" text="dexamethasone"/>
            <token POS="VBD" charOffset="121-123" id="st_18" text="was"/>
            <token POS="VBN" charOffset="125-138" id="st_19" text="coadministered"/>
            <token POS="IN" charOffset="140-143" id="st_20" text="with"/>
            <token POS="DT" charOffset="145-148" id="st_21" text="each"/>
            <token POS="NN" charOffset="150-153" id="st_22" text="dose"/>
            <token POS="IN" charOffset="155-156" id="st_23" text="of"/>
            <token POS="NN" charOffset="158-168" id="st_24" text="albendazole"/>
            <token POS="(" charOffset="170-170" id="st_25" text="("/>
            <token POS="CD" charOffset="171-172" id="st_26" text="15"/>
            <token POS="NN" charOffset="174-182" id="st_27" text="mg/kg/day"/>
            <token POS=")" charOffset="183-183" id="st_28" text=")"/>
            <token POS="IN" charOffset="185-186" id="st_29" text="in"/>
            <token POS="CD" charOffset="188-192" id="st_30" text="eight"/>
            <token POS="JJ" charOffset="194-211" id="st_31" text="neurocysticercosis"/>
            <token POS="NNS" charOffset="213-220" id="st_32" text="patients"/>
            <token POS="." charOffset="221-221" id="st_33" text="."/>
          </tokenization>
        </tokenizations>
      </sentenceanalyses>
    </sentence>
    <sentence id="train.txt.d0.s23" text="Praziquantel: In the fed state, praziquantel (40 mg/kg) increased mean maximum plasma concentration and area under the curve of albendazole sulfoxide by about 50% in healthy subjects (n=10) compared with a separate group of subjects (n=6) given albendazole alone.">
      <entity charOffset="32-44" id="train.txt.d0.s23.e0" text="praziquantel" type="agent"/>
      <entity charOffset="128-149" id="train.txt.d0.s23.e1" text="albendazole sulfoxide" tpye="target"/>
      <entity charOffset="0-12" id="train.txt.d0.s23.e2" text="Praziquantel" type="target"/>
      <entity charOffset="245-256" id="train.txt.d0.s23.e3" text="albendazole" type="target"/>
      <pair e1="train.txt.d0.s23.e0" e2="train.txt.d0.s23.e1" id="train.txt.d0.s23.p0" interaction="True"/>
      <pair e1="train.txt.d0.s23.e2" e2="train.txt.d0.s23.e0" id="train.txt.d0.s23.p1" interaction="False"/>
      <pair e1="train.txt.d0.s23.e2" e2="train.txt.d0.s23.e1" id="train.txt.d0.s23.p2" interaction="False"/>
      <pair e1="train.txt.d0.s23.e2" e2="train.txt.d0.s23.e3" id="train.txt.d0.s23.p3" interaction="False"/>
      <pair e1="train.txt.d0.s23.e0" e2="train.txt.d0.s23.e3" id="train.txt.d0.s23.p4" interaction="False"/>
      <pair e1="train.txt.d0.s23.e1" e2="train.txt.d0.s23.e3" id="train.txt.d0.s23.p5" interaction="False"/>
      <sentenceanalyses>
        <parses>
          <parse parser="split_parse" tokenizer="split">
            <dependency id="split_1" t1="st_51" t2="st_1" type="dep"/>
            <dependency id="split_2" t1="st_6" t2="st_4" type="det"/>
            <dependency id="split_3" t1="st_6" t2="st_5" type="nn"/>
            <dependency id="split_4" t1="st_51" t2="st_6" type="prep_in"/>
            <dependency id="split_5" t1="st_51" t2="st_8" type="nsubj"/>
            <dependency id="split_6" t1="st_11" t2="st_10" type="num"/>
            <dependency id="split_7" t1="st_8" t2="st_11" type="appos"/>
            <dependency id="split_8" t1="st_8" t2="st_13" type="partmod"/>
            <dependency id="split_9" t1="st_17" t2="st_14" type="amod"/>
            <dependency id="split_10" t1="st_17" t2="st_15" type="nn"/>
            <dependency id="split_11" t1="st_17" t2="st_16" type="nn"/>
            <dependency id="split_12" t1="st_13" t2="st_17" type="dobj"/>
            <dependency id="split_13" t1="st_13" t2="st_19" type="dobj"/>
            <dependency id="split_14" t1="st_17" t2="st_19" type="conj_and"/>
            <dependency id="split_15" t1="st_22" t2="st_21" type="det"/>
            <dependency id="split_16" t1="st_17" t2="st_22" type="prep_under"/>
            <dependency id="split_17" t1="st_25" t2="st_24" type="amod"/>
            <dependency id="split_18" t1="st_22" t2="st_25" type="prep_of"/>
            <dependency id="split_19" t1="st_28" t2="st_27" type="quantmod"/>
            <dependency id="split_20" t1="st_29" t2="st_28" type="num"/>
            <dependency id="split_21" t1="st_13" t2="st_29" type="agent"/>
            <dependency id="split_22" t1="st_32" t2="st_31" type="amod"/>
            <dependency id="split_23" t1="st_29" t2="st_32" type="prep_in"/>
            <dependency id="split_24" t1="st_36" t2="st_34" type="nsubj"/>
            <dependency id="split_25" t1="st_36" t2="st_35" type="dep"/>
            <dependency id="split_26" t1="st_32" t2="st_36" type="dep"/>
            <dependency id="split_27" t1="st_42" t2="st_40" type="det"/>
            <dependency id="split_28" t1="st_42" t2="st_41" type="amod"/>
            <dependency id="split_29" t1="st_13" t2="st_42" type="prep_compared_with"/>
            <dependency id="split_30" t1="st_42" t2="st_44" type="prep_of"/>
            <dependency id="split_31" t1="st_48" t2="st_46" type="nsubj"/>
            <dependency id="split_32" t1="st_48" t2="st_47" type="dep"/>
            <dependency id="split_33" t1="st_50" t2="st_48" type="parataxis"/>
            <dependency id="split_34" t1="st_44" t2="st_50" type="partmod"/>
            <dependency id="split_35" t1="st_51" t2="st_52" type="advmod"/>
          </parse>
        </parses>
        <tokenizations>
          <tokenization tokenizer="split">
            <token POS="NNP" charOffset="0-11" id="st_1" text="Praziquantel"/>
            <token POS=":" charOffset="12-12" id="st_2" text=":"/>
            <token POS="IN" charOffset="14-15" id="st_3" text="In"/>
            <token POS="DT" charOffset="17-19" id="st_4" text="the"/>
            <token POS="NN" charOffset="21-23" id="st_5" text="fed"/>
            <token POS="NN" charOffset="25-29" id="st_6" text="state"/>
            <token POS="," charOffset="30-30" id="st_7" text=","/>
            <token POS="NN" charOffset="32-43" id="st_8" text="praziquantel"/>
            <token POS="(" charOffset="45-45" id="st_9" text="("/>
            <token POS="CD" charOffset="46-47" id="st_10" text="40"/>
            <token POS="NN" charOffset="49-53" id="st_11" text="mg/kg"/>
            <token POS=")" charOffset="54-54" id="st_12" text=")"/>
            <token POS="VBN" charOffset="56-64" id="st_13" text="increased"/>
            <token POS="JJ" charOffset="66-69" id="st_14" text="mean"/>
            <token POS="NN" charOffset="71-77" id="st_15" text="maximum"/>
            <token POS="NN" charOffset="79-84" id="st_16" text="plasma"/>
            <token POS="NN" charOffset="86-98" id="st_17" text="concentration"/>
            <token POS="CC" charOffset="100-102" id="st_18" text="and"/>
            <token POS="NN" charOffset="104-107" id="st_19" text="area"/>
            <token POS="IN" charOffset="109-113" id="st_20" text="under"/>
            <token POS="DT" charOffset="115-117" id="st_21" text="the"/>
            <token POS="NN" charOffset="119-123" id="st_22" text="curve"/>
            <token POS="IN" charOffset="125-126" id="st_23" text="of"/>
            <token POS="JJ" charOffset="128-138" id="st_24" text="albendazole"/>
            <token POS="NN" charOffset="140-148" id="st_25" text="sulfoxide"/>
            <token POS="IN" charOffset="150-151" id="st_26" text="by"/>
            <token POS="RB" charOffset="153-157" id="st_27" text="about"/>
            <token POS="CD" charOffset="159-160" id="st_28" text="50"/>
            <token POS="NN" charOffset="161-161" id="st_29" text="%"/>
            <token POS="IN" charOffset="163-164" id="st_30" text="in"/>
            <token POS="JJ" charOffset="166-172" id="st_31" text="healthy"/>
            <token POS="NNS" charOffset="174-181" id="st_32" text="subjects"/>
            <token POS="(" charOffset="183-183" id="st_33" text="("/>
            <token POS="NN" charOffset="184-184" id="st_34" text="n"/>
            <token POS="SYM" charOffset="185-185" id="st_35" text="="/>
            <token POS="CD" charOffset="186-187" id="st_36" text="10"/>
            <token POS=")" charOffset="188-188" id="st_37" text=")"/>
            <token POS="VBN" charOffset="190-197" id="st_38" text="compared"/>
            <token POS="IN" charOffset="199-202" id="st_39" text="with"/>
            <token POS="DT" charOffset="204-204" id="st_40" text="a"/>
            <token POS="JJ" charOffset="206-213" id="st_41" text="separate"/>
            <token POS="NN" charOffset="215-219" id="st_42" text="group"/>
            <token POS="IN" charOffset="221-222" id="st_43" text="of"/>
            <token POS="NNS" charOffset="224-231" id="st_44" text="subjects"/>
            <token POS="(" charOffset="233-233" id="st_45" text="("/>
            <token POS="NN" charOffset="234-234" id="st_46" text="n"/>
            <token POS="SYM" charOffset="235-235" id="st_47" text="="/>
            <token POS="CD" charOffset="236-236" id="st_48" text="6"/>
            <token POS=")" charOffset="237-237" id="st_49" text=")"/>
            <token POS="VBN" charOffset="239-243" id="st_50" text="given"/>
            <token POS="VBP" charOffset="245-255" id="st_51" text="albendazole"/>
            <token POS="RB" charOffset="257-261" id="st_52" text="alone"/>
            <token POS="." charOffset="262-262" id="st_53" text="."/>
          </tokenization>
        </tokenizations>
      </sentenceanalyses>
    </sentence>
    <sentence id="train.txt.d0.s24" text="Cimetidine: Albendazole sulfoxide concentrations in bile and cystic fluid were increased (about 2-fold) in hydatid cyst patients treated with cimetidine (10 mg/kg/day) (n=7) compared with albendazole (20 mg/kg/day) alone (n=12).">
      <entity charOffset="12-33" id="train.txt.d0.s24.e0" text="Albendazole sulfoxide" type="agent"/>
      <entity charOffset="142-152" id="train.txt.d0.s24.e1" text="cimetidine" tpye="target"/>
      <entity charOffset="0-10" id="train.txt.d0.s24.e2" text="Cimetidine" type="target"/>
      <entity charOffset="169-173" id="train.txt.d0.s24.e3" text="n=7)" type="target"/>
      <entity charOffset="188-199" id="train.txt.d0.s24.e4" text="albendazole" type="target"/>
      <pair e1="train.txt.d0.s24.e0" e2="train.txt.d0.s24.e1" id="train.txt.d0.s24.p0" interaction="True"/>
      <pair e1="train.txt.d0.s24.e2" e2="train.txt.d0.s24.e0" id="train.txt.d0.s24.p1" interaction="False"/>
      <pair e1="train.txt.d0.s24.e2" e2="train.txt.d0.s24.e1" id="train.txt.d0.s24.p2" interaction="False"/>
      <pair e1="train.txt.d0.s24.e2" e2="train.txt.d0.s24.e3" id="train.txt.d0.s24.p3" interaction="False"/>
      <pair e1="train.txt.d0.s24.e2" e2="train.txt.d0.s24.e4" id="train.txt.d0.s24.p4" interaction="False"/>
      <pair e1="train.txt.d0.s24.e0" e2="train.txt.d0.s24.e3" id="train.txt.d0.s24.p5" interaction="False"/>
      <pair e1="train.txt.d0.s24.e0" e2="train.txt.d0.s24.e4" id="train.txt.d0.s24.p6" interaction="False"/>
      <pair e1="train.txt.d0.s24.e1" e2="train.txt.d0.s24.e3" id="train.txt.d0.s24.p7" interaction="False"/>
      <pair e1="train.txt.d0.s24.e1" e2="train.txt.d0.s24.e4" id="train.txt.d0.s24.p8" interaction="False"/>
      <pair e1="train.txt.d0.s24.e3" e2="train.txt.d0.s24.e4" id="train.txt.d0.s24.p9" interaction="False"/>
      <sentenceanalyses>
        <parses>
          <parse parser="split_parse" tokenizer="split">
            <dependency id="split_1" t1="st_12" t2="st_1" type="dep"/>
            <dependency id="split_2" t1="st_5" t2="st_3" type="nn"/>
            <dependency id="split_3" t1="st_5" t2="st_4" type="nn"/>
            <dependency id="split_4" t1="st_12" t2="st_5" type="nsubjpass"/>
            <dependency id="split_5" t1="st_10" t2="st_7" type="amod"/>
            <dependency id="split_6" t1="st_7" t2="st_9" type="conj_and"/>
            <dependency id="split_7" t1="st_10" t2="st_9" type="amod"/>
            <dependency id="split_8" t1="st_5" t2="st_10" type="prep_in"/>
            <dependency id="split_9" t1="st_12" t2="st_11" type="auxpass"/>
            <dependency id="split_10" t1="st_15" t2="st_14" type="advmod"/>
            <dependency id="split_11" t1="st_12" t2="st_15" type="dep"/>
            <dependency id="split_12" t1="st_20" t2="st_18" type="amod"/>
            <dependency id="split_13" t1="st_20" t2="st_19" type="nn"/>
            <dependency id="split_14" t1="st_12" t2="st_20" type="prep_in"/>
            <dependency id="split_15" t1="st_12" t2="st_21" type="ccomp"/>
            <dependency id="split_16" t1="st_21" t2="st_23" type="prep_with"/>
            <dependency id="split_17" t1="st_26" t2="st_25" type="num"/>
            <dependency id="split_18" t1="st_23" t2="st_26" type="appos"/>
            <dependency id="split_19" t1="st_31" t2="st_29" type="nsubj"/>
            <dependency id="split_20" t1="st_31" t2="st_30" type="dep"/>
            <dependency id="split_21" t1="st_23" t2="st_31" type="dep"/>
            <dependency id="split_22" t1="st_23" t2="st_35" type="prep_compared_with"/>
            <dependency id="split_23" t1="st_38" t2="st_37" type="num"/>
            <dependency id="split_24" t1="st_35" t2="st_38" type="appos"/>
            <dependency id="split_25" t1="st_23" t2="st_40" type="dep"/>
            <dependency id="split_26" t1="st_44" t2="st_42" type="nsubj"/>
            <dependency id="split_27" t1="st_44" t2="st_43" type="dep"/>
            <dependency id="split_28" t1="st_21" t2="st_44" type="parataxis"/>
          </parse>
        </parses>
        <tokenizations>
          <tokenization tokenizer="split">
            <token POS="NNP" charOffset="0-9" id="st_1" text="Cimetidine"/>
            <token POS=":" charOffset="10-10" id="st_2" text=":"/>
            <token POS="NNP" charOffset="12-22" id="st_3" text="Albendazole"/>
            <token POS="NN" charOffset="24-32" id="st_4" text="sulfoxide"/>
            <token POS="NNS" charOffset="34-47" id="st_5" text="concentrations"/>
            <token POS="IN" charOffset="49-50" id="st_6" text="in"/>
            <token POS="JJ" charOffset="52-55" id="st_7" text="bile"/>
            <token POS="CC" charOffset="57-59" id="st_8" text="and"/>
            <token POS="JJ" charOffset="61-66" id="st_9" text="cystic"/>
            <token POS="NN" charOffset="68-72" id="st_10" text="fluid"/>
            <token POS="VBD" charOffset="74-77" id="st_11" text="were"/>
            <token POS="VBN" charOffset="79-87" id="st_12" text="increased"/>
            <token POS="(" charOffset="89-89" id="st_13" text="("/>
            <token POS="RB" charOffset="90-94" id="st_14" text="about"/>
            <token POS="JJ" charOffset="96-101" id="st_15" text="2-fold"/>
            <token POS=")" charOffset="102-102" id="st_16" text=")"/>
            <token POS="IN" charOffset="104-105" id="st_17" text="in"/>
            <token POS="VBN" charOffset="107-113" id="st_18" text="hydatid"/>
            <token POS="NN" charOffset="115-118" id="st_19" text="cyst"/>
            <token POS="NNS" charOffset="120-127" id="st_20" text="patients"/>
            <token POS="VBN" charOffset="129-135" id="st_21" text="treated"/>
            <token POS="IN" charOffset="137-140" id="st_22" text="with"/>
            <token POS="NN" charOffset="142-151" id="st_23" text="cimetidine"/>
            <token POS="(" charOffset="153-153" id="st_24" text="("/>
            <token POS="CD" charOffset="154-155" id="st_25" text="10"/>
            <token POS="NN" charOffset="157-165" id="st_26" text="mg/kg/day"/>
            <token POS=")" charOffset="166-166" id="st_27" text=")"/>
            <token POS="(" charOffset="168-168" id="st_28" text="("/>
            <token POS="NN" charOffset="169-169" id="st_29" text="n"/>
            <token POS="SYM" charOffset="170-170" id="st_30" text="="/>
            <token POS="CD" charOffset="171-171" id="st_31" text="7"/>
            <token POS=")" charOffset="172-172" id="st_32" text=")"/>
            <token POS="VBN" charOffset="174-181" id="st_33" text="compared"/>
            <token POS="IN" charOffset="183-186" id="st_34" text="with"/>
            <token POS="NN" charOffset="188-198" id="st_35" text="albendazole"/>
            <token POS="(" charOffset="200-200" id="st_36" text="("/>
            <token POS="CD" charOffset="201-202" id="st_37" text="20"/>
            <token POS="NN" charOffset="204-212" id="st_38" text="mg/kg/day"/>
            <token POS=")" charOffset="213-213" id="st_39" text=")"/>
            <token POS="RB" charOffset="215-219" id="st_40" text="alone"/>
            <token POS="(" charOffset="221-221" id="st_41" text="("/>
            <token POS="NN" charOffset="222-222" id="st_42" text="n"/>
            <token POS="SYM" charOffset="223-223" id="st_43" text="="/>
            <token POS="CD" charOffset="224-225" id="st_44" text="12"/>
            <token POS=")" charOffset="226-226" id="st_45" text=")"/>
            <token POS="." charOffset="227-227" id="st_46" text="."/>
          </tokenization>
        </tokenizations>
      </sentenceanalyses>
    </sentence>
    <sentence id="train.txt.d0.s25" text="Concurrent administration of drugs possessing nephrotoxic (e.g., aminoglycosides, indomethacin), myelotoxic (e.g., cytotoxic chemotherapy), cardiotoxic (e.g., doxorubicin) or hepatotoxic (e.g., methotrexate, asparaginase) effects with PROLEUKIN may increase toxicity in these organ systems.">
      <entity charOffset="29-34" id="train.txt.d0.s25.e0" text="drugs" type="agent"/>
      <entity charOffset="235-244" id="train.txt.d0.s25.e1" text="PROLEUKIN" tpye="target"/>
      <entity charOffset="82-94" id="train.txt.d0.s25.e2" text="indomethacin" type="agent"/>
      <entity charOffset="194-206" id="train.txt.d0.s25.e3" text="methotrexate" type="agent"/>
      <entity charOffset="65-80" id="train.txt.d0.s25.e4" text="aminoglycosides" type="target"/>
      <entity charOffset="159-170" id="train.txt.d0.s25.e5" text="doxorubicin" type="target"/>
      <entity charOffset="208-220" id="train.txt.d0.s25.e6" text="asparaginase" type="target"/>
      <pair e1="train.txt.d0.s25.e0" e2="train.txt.d0.s25.e1" id="train.txt.d0.s25.p0" interaction="True"/>
      <pair e1="train.txt.d0.s25.e2" e2="train.txt.d0.s25.e1" id="train.txt.d0.s25.p1" interaction="True"/>
      <pair e1="train.txt.d0.s25.e3" e2="train.txt.d0.s25.e1" id="train.txt.d0.s25.p2" interaction="True"/>
      <pair e1="train.txt.d0.s25.e0" e2="train.txt.d0.s25.e4" id="train.txt.d0.s25.p3" interaction="False"/>
      <pair e1="train.txt.d0.s25.e0" e2="train.txt.d0.s25.e2" id="train.txt.d0.s25.p4" interaction="False"/>
      <pair e1="train.txt.d0.s25.e0" e2="train.txt.d0.s25.e5" id="train.txt.d0.s25.p5" interaction="False"/>
      <pair e1="train.txt.d0.s25.e0" e2="train.txt.d0.s25.e3" id="train.txt.d0.s25.p6" interaction="False"/>
      <pair e1="train.txt.d0.s25.e0" e2="train.txt.d0.s25.e6" id="train.txt.d0.s25.p7" interaction="False"/>
      <pair e1="train.txt.d0.s25.e4" e2="train.txt.d0.s25.e2" id="train.txt.d0.s25.p8" interaction="False"/>
      <pair e1="train.txt.d0.s25.e4" e2="train.txt.d0.s25.e5" id="train.txt.d0.s25.p9" interaction="False"/>
      <pair e1="train.txt.d0.s25.e4" e2="train.txt.d0.s25.e3" id="train.txt.d0.s25.p10" interaction="False"/>
      <pair e1="train.txt.d0.s25.e4" e2="train.txt.d0.s25.e6" id="train.txt.d0.s25.p11" interaction="False"/>
      <pair e1="train.txt.d0.s25.e4" e2="train.txt.d0.s25.e1" id="train.txt.d0.s25.p12" interaction="False"/>
      <pair e1="train.txt.d0.s25.e2" e2="train.txt.d0.s25.e5" id="train.txt.d0.s25.p13" interaction="False"/>
      <pair e1="train.txt.d0.s25.e2" e2="train.txt.d0.s25.e3" id="train.txt.d0.s25.p14" interaction="False"/>
      <pair e1="train.txt.d0.s25.e2" e2="train.txt.d0.s25.e6" id="train.txt.d0.s25.p15" interaction="False"/>
      <pair e1="train.txt.d0.s25.e5" e2="train.txt.d0.s25.e3" id="train.txt.d0.s25.p16" interaction="False"/>
      <pair e1="train.txt.d0.s25.e5" e2="train.txt.d0.s25.e6" id="train.txt.d0.s25.p17" interaction="False"/>
      <pair e1="train.txt.d0.s25.e5" e2="train.txt.d0.s25.e1" id="train.txt.d0.s25.p18" interaction="False"/>
      <pair e1="train.txt.d0.s25.e3" e2="train.txt.d0.s25.e6" id="train.txt.d0.s25.p19" interaction="False"/>
      <pair e1="train.txt.d0.s25.e6" e2="train.txt.d0.s25.e1" id="train.txt.d0.s25.p20" interaction="False"/>
      <sentenceanalyses>
        <parses>
          <parse parser="split_parse" tokenizer="split">
            <dependency id="split_1" t1="st_2" t2="st_1" type="amod"/>
            <dependency id="split_2" t1="st_42" t2="st_2" type="nsubj"/>
            <dependency id="split_3" t1="st_2" t2="st_4" type="prep_of"/>
            <dependency id="split_4" t1="st_4" t2="st_5" type="partmod"/>
            <dependency id="split_5" t1="st_38" t2="st_6" type="amod"/>
            <dependency id="split_6" t1="st_12" t2="st_8" type="nn"/>
            <dependency id="split_7" t1="st_12" t2="st_10" type="dep"/>
            <dependency id="split_8" t1="st_6" t2="st_12" type="dep"/>
            <dependency id="split_9" t1="st_6" t2="st_15" type="conj_or"/>
            <dependency id="split_10" t1="st_38" t2="st_15" type="amod"/>
            <dependency id="split_11" t1="st_15" t2="st_17" type="dep"/>
            <dependency id="split_12" t1="st_20" t2="st_19" type="amod"/>
            <dependency id="split_13" t1="st_17" t2="st_20" type="dep"/>
            <dependency id="split_14" t1="st_6" t2="st_23" type="conj_or"/>
            <dependency id="split_15" t1="st_38" t2="st_23" type="amod"/>
            <dependency id="split_16" t1="st_23" t2="st_25" type="dep"/>
            <dependency id="split_17" t1="st_25" t2="st_27" type="dep"/>
            <dependency id="split_18" t1="st_6" t2="st_30" type="conj_or"/>
            <dependency id="split_19" t1="st_38" t2="st_30" type="amod"/>
            <dependency id="split_20" t1="st_36" t2="st_32" type="nn"/>
            <dependency id="split_21" t1="st_36" t2="st_34" type="dep"/>
            <dependency id="split_22" t1="st_30" t2="st_36" type="dep"/>
            <dependency id="split_23" t1="st_5" t2="st_38" type="dobj"/>
            <dependency id="split_24" t1="st_38" t2="st_40" type="prep_with"/>
            <dependency id="split_25" t1="st_42" t2="st_41" type="aux"/>
            <dependency id="split_26" t1="st_42" t2="st_43" type="dobj"/>
            <dependency id="split_27" t1="st_47" t2="st_45" type="det"/>
            <dependency id="split_28" t1="st_47" t2="st_46" type="nn"/>
            <dependency id="split_29" t1="st_42" t2="st_47" type="prep_in"/>
          </parse>
        </parses>
        <tokenizations>
          <tokenization tokenizer="split">
            <token POS="JJ" charOffset="0-9" id="st_1" text="Concurrent"/>
            <token POS="NN" charOffset="11-24" id="st_2" text="administration"/>
            <token POS="IN" charOffset="26-27" id="st_3" text="of"/>
            <token POS="NNS" charOffset="29-33" id="st_4" text="drugs"/>
            <token POS="VBG" charOffset="35-44" id="st_5" text="possessing"/>
            <token POS="JJ" charOffset="46-56" id="st_6" text="nephrotoxic"/>
            <token POS="(" charOffset="58-58" id="st_7" text="("/>
            <token POS="NN" charOffset="59-62" id="st_8" text="e.g."/>
            <token POS="," charOffset="63-63" id="st_9" text=","/>
            <token POS="NNS" charOffset="65-79" id="st_10" text="aminoglycosides"/>
            <token POS="," charOffset="80-80" id="st_11" text=","/>
            <token POS="NN" charOffset="82-93" id="st_12" text="indomethacin"/>
            <token POS=")" charOffset="94-94" id="st_13" text=")"/>
            <token POS="," charOffset="95-95" id="st_14" text=","/>
            <token POS="JJ" charOffset="97-106" id="st_15" text="myelotoxic"/>
            <token POS="(" charOffset="108-108" id="st_16" text="("/>
            <token POS="NN" charOffset="109-112" id="st_17" text="e.g."/>
            <token POS="," charOffset="113-113" id="st_18" text=","/>
            <token POS="JJ" charOffset="115-123" id="st_19" text="cytotoxic"/>
            <token POS="NN" charOffset="125-136" id="st_20" text="chemotherapy"/>
            <token POS=")" charOffset="137-137" id="st_21" text=")"/>
            <token POS="," charOffset="138-138" id="st_22" text=","/>
            <token POS="JJ" charOffset="140-150" id="st_23" text="cardiotoxic"/>
            <token POS="(" charOffset="152-152" id="st_24" text="("/>
            <token POS="NN" charOffset="153-156" id="st_25" text="e.g."/>
            <token POS="," charOffset="157-157" id="st_26" text=","/>
            <token POS="NN" charOffset="159-169" id="st_27" text="doxorubicin"/>
            <token POS=")" charOffset="170-170" id="st_28" text=")"/>
            <token POS="CC" charOffset="172-173" id="st_29" text="or"/>
            <token POS="JJ" charOffset="175-185" id="st_30" text="hepatotoxic"/>
            <token POS="(" charOffset="187-187" id="st_31" text="("/>
            <token POS="NN" charOffset="188-191" id="st_32" text="e.g."/>
            <token POS="," charOffset="192-192" id="st_33" text=","/>
            <token POS="NN" charOffset="194-205" id="st_34" text="methotrexate"/>
            <token POS="," charOffset="206-206" id="st_35" text=","/>
            <token POS="NN" charOffset="208-219" id="st_36" text="asparaginase"/>
            <token POS=")" charOffset="220-220" id="st_37" text=")"/>
            <token POS="NNS" charOffset="222-228" id="st_38" text="effects"/>
            <token POS="IN" charOffset="230-233" id="st_39" text="with"/>
            <token POS="NNP" charOffset="235-243" id="st_40" text="PROLEUKIN"/>
            <token POS="MD" charOffset="245-247" id="st_41" text="may"/>
            <token POS="VB" charOffset="249-256" id="st_42" text="increase"/>
            <token POS="NN" charOffset="258-265" id="st_43" text="toxicity"/>
            <token POS="IN" charOffset="267-268" id="st_44" text="in"/>
            <token POS="DT" charOffset="270-274" id="st_45" text="these"/>
            <token POS="NN" charOffset="276-280" id="st_46" text="organ"/>
            <token POS="NNS" charOffset="282-288" id="st_47" text="systems"/>
            <token POS="." charOffset="289-289" id="st_48" text="."/>
          </tokenization>
        </tokenizations>
      </sentenceanalyses>
    </sentence>
    <sentence id="train.txt.d0.s26" text="In addition, reduced kidney and liver function secondary to PROLEUKIN treatment may delay elimination of concomitant medications and increase the risk of adverse events from those drugs.">
      <entity charOffset="60-69" id="train.txt.d0.s26.e0" text="PROLEUKIN" type="agent"/>
      <entity charOffset="117-128" id="train.txt.d0.s26.e1" text="medications" tpye="target"/>
      <entity charOffset="32-37" id="train.txt.d0.s26.e2" text="liver" type="target"/>
      <entity charOffset="180-185" id="train.txt.d0.s26.e3" text="drugs" type="target"/>
      <pair e1="train.txt.d0.s26.e0" e2="train.txt.d0.s26.e1" id="train.txt.d0.s26.p0" interaction="True"/>
      <pair e1="train.txt.d0.s26.e2" e2="train.txt.d0.s26.e0" id="train.txt.d0.s26.p1" interaction="False"/>
      <pair e1="train.txt.d0.s26.e2" e2="train.txt.d0.s26.e1" id="train.txt.d0.s26.p2" interaction="False"/>
      <pair e1="train.txt.d0.s26.e2" e2="train.txt.d0.s26.e3" id="train.txt.d0.s26.p3" interaction="False"/>
      <pair e1="train.txt.d0.s26.e0" e2="train.txt.d0.s26.e3" id="train.txt.d0.s26.p4" interaction="False"/>
      <pair e1="train.txt.d0.s26.e1" e2="train.txt.d0.s26.e3" id="train.txt.d0.s26.p5" interaction="False"/>
      <sentenceanalyses>
        <parses>
          <parse parser="split_parse" tokenizer="split">
            <dependency id="split_1" t1="st_8" t2="st_2" type="prep_in"/>
            <dependency id="split_2" t1="st_5" t2="st_4" type="amod"/>
            <dependency id="split_3" t1="st_8" t2="st_5" type="nsubj"/>
            <dependency id="split_4" t1="st_5" t2="st_7" type="conj_and"/>
            <dependency id="split_5" t1="st_8" t2="st_7" type="nsubj"/>
            <dependency id="split_6" t1="st_8" t2="st_9" type="acomp"/>
            <dependency id="split_7" t1="st_11" t2="st_10" type="aux"/>
            <dependency id="split_8" t1="st_9" t2="st_11" type="xcomp"/>
            <dependency id="split_9" t1="st_14" t2="st_12" type="nsubj"/>
            <dependency id="split_10" t1="st_20" t2="st_12" type="nsubj"/>
            <dependency id="split_11" t1="st_14" t2="st_13" type="aux"/>
            <dependency id="split_12" t1="st_11" t2="st_14" type="ccomp"/>
            <dependency id="split_13" t1="st_14" t2="st_15" type="dobj"/>
            <dependency id="split_14" t1="st_18" t2="st_17" type="amod"/>
            <dependency id="split_15" t1="st_15" t2="st_18" type="prep_of"/>
            <dependency id="split_16" t1="st_11" t2="st_20" type="ccomp"/>
            <dependency id="split_17" t1="st_14" t2="st_20" type="conj_and"/>
            <dependency id="split_18" t1="st_22" t2="st_21" type="det"/>
            <dependency id="split_19" t1="st_20" t2="st_22" type="dobj"/>
            <dependency id="split_20" t1="st_25" t2="st_24" type="amod"/>
            <dependency id="split_21" t1="st_22" t2="st_25" type="prep_of"/>
            <dependency id="split_22" t1="st_28" t2="st_27" type="det"/>
            <dependency id="split_23" t1="st_20" t2="st_28" type="prep_from"/>
          </parse>
        </parses>
        <tokenizations>
          <tokenization tokenizer="split">
            <token POS="IN" charOffset="0-1" id="st_1" text="In"/>
            <token POS="NN" charOffset="3-10" id="st_2" text="addition"/>
            <token POS="," charOffset="11-11" id="st_3" text=","/>
            <token POS="VBN" charOffset="13-19" id="st_4" text="reduced"/>
            <token POS="NN" charOffset="21-26" id="st_5" text="kidney"/>
            <token POS="CC" charOffset="28-30" id="st_6" text="and"/>
            <token POS="NN" charOffset="32-36" id="st_7" text="liver"/>
            <token POS="VBP" charOffset="38-45" id="st_8" text="function"/>
            <token POS="JJ" charOffset="47-55" id="st_9" text="secondary"/>
            <token POS="TO" charOffset="57-58" id="st_10" text="to"/>
            <token POS="VB" charOffset="60-68" id="st_11" text="PROLEUKIN"/>
            <token POS="NN" charOffset="70-78" id="st_12" text="treatment"/>
            <token POS="MD" charOffset="80-82" id="st_13" text="may"/>
            <token POS="VB" charOffset="84-88" id="st_14" text="delay"/>
            <token POS="NN" charOffset="90-100" id="st_15" text="elimination"/>
            <token POS="IN" charOffset="102-103" id="st_16" text="of"/>
            <token POS="JJ" charOffset="105-115" id="st_17" text="concomitant"/>
            <token POS="NNS" charOffset="117-127" id="st_18" text="medications"/>
            <token POS="CC" charOffset="129-131" id="st_19" text="and"/>
            <token POS="VB" charOffset="133-140" id="st_20" text="increase"/>
            <token POS="DT" charOffset="142-144" id="st_21" text="the"/>
            <token POS="NN" charOffset="146-149" id="st_22" text="risk"/>
            <token POS="IN" charOffset="151-152" id="st_23" text="of"/>
            <token POS="JJ" charOffset="154-160" id="st_24" text="adverse"/>
            <token POS="NNS" charOffset="162-167" id="st_25" text="events"/>
            <token POS="IN" charOffset="169-172" id="st_26" text="from"/>
            <token POS="DT" charOffset="174-178" id="st_27" text="those"/>
            <token POS="NNS" charOffset="180-184" id="st_28" text="drugs"/>
            <token POS="." charOffset="185-185" id="st_29" text="."/>
          </tokenization>
        </tokenizations>
      </sentenceanalyses>
    </sentence>
    <sentence id="train.txt.d0.s27" text="Hypersensitivity reactions have been reported in patients receiving combination regimens containing sequential high dose PROLEUKIN and antineoplastic agents, specifically, dacarbazine, cis-platinum, tamoxifen and interferon-alfa.">
      <entity charOffset="121-130" id="train.txt.d0.s27.e0" text="PROLEUKIN" type="agent"/>
      <entity charOffset="135-156" id="train.txt.d0.s27.e1" text="antineoplastic agents" tpye="target"/>
      <entity charOffset="185-197" id="train.txt.d0.s27.e2" text="cis-platinum" tpye="target"/>
      <entity charOffset="213-229" id="train.txt.d0.s27.e3" text="interferon-alfa." tpye="target"/>
      <entity charOffset="172-183" id="train.txt.d0.s27.e4" text="dacarbazine" type="target"/>
      <entity charOffset="199-208" id="train.txt.d0.s27.e5" text="tamoxifen" type="target"/>
      <pair e1="train.txt.d0.s27.e0" e2="train.txt.d0.s27.e1" id="train.txt.d0.s27.p0" interaction="True"/>
      <pair e1="train.txt.d0.s27.e0" e2="train.txt.d0.s27.e2" id="train.txt.d0.s27.p1" interaction="True"/>
      <pair e1="train.txt.d0.s27.e0" e2="train.txt.d0.s27.e3" id="train.txt.d0.s27.p2" interaction="True"/>
      <pair e1="train.txt.d0.s27.e0" e2="train.txt.d0.s27.e4" id="train.txt.d0.s27.p3" interaction="False"/>
      <pair e1="train.txt.d0.s27.e0" e2="train.txt.d0.s27.e5" id="train.txt.d0.s27.p4" interaction="False"/>
      <pair e1="train.txt.d0.s27.e1" e2="train.txt.d0.s27.e4" id="train.txt.d0.s27.p5" interaction="False"/>
      <pair e1="train.txt.d0.s27.e1" e2="train.txt.d0.s27.e2" id="train.txt.d0.s27.p6" interaction="False"/>
      <pair e1="train.txt.d0.s27.e1" e2="train.txt.d0.s27.e5" id="train.txt.d0.s27.p7" interaction="False"/>
      <pair e1="train.txt.d0.s27.e1" e2="train.txt.d0.s27.e3" id="train.txt.d0.s27.p8" interaction="False"/>
      <pair e1="train.txt.d0.s27.e4" e2="train.txt.d0.s27.e2" id="train.txt.d0.s27.p9" interaction="False"/>
      <pair e1="train.txt.d0.s27.e4" e2="train.txt.d0.s27.e5" id="train.txt.d0.s27.p10" interaction="False"/>
      <pair e1="train.txt.d0.s27.e4" e2="train.txt.d0.s27.e3" id="train.txt.d0.s27.p11" interaction="False"/>
      <pair e1="train.txt.d0.s27.e2" e2="train.txt.d0.s27.e5" id="train.txt.d0.s27.p12" interaction="False"/>
      <pair e1="train.txt.d0.s27.e2" e2="train.txt.d0.s27.e3" id="train.txt.d0.s27.p13" interaction="False"/>
      <pair e1="train.txt.d0.s27.e5" e2="train.txt.d0.s27.e3" id="train.txt.d0.s27.p14" interaction="False"/>
      <sentenceanalyses>
        <parses>
          <parse parser="split_parse" tokenizer="split">
            <dependency id="split_1" t1="st_2" t2="st_1" type="amod"/>
            <dependency id="split_2" t1="st_5" t2="st_2" type="nsubjpass"/>
            <dependency id="split_3" t1="st_5" t2="st_3" type="aux"/>
            <dependency id="split_4" t1="st_5" t2="st_4" type="auxpass"/>
            <dependency id="split_5" t1="st_5" t2="st_7" type="prep_in"/>
            <dependency id="split_6" t1="st_7" t2="st_8" type="partmod"/>
            <dependency id="split_7" t1="st_10" t2="st_9" type="nn"/>
            <dependency id="split_8" t1="st_8" t2="st_10" type="dobj"/>
            <dependency id="split_9" t1="st_8" t2="st_11" type="xcomp"/>
            <dependency id="split_10" t1="st_15" t2="st_12" type="amod"/>
            <dependency id="split_11" t1="st_15" t2="st_13" type="amod"/>
            <dependency id="split_12" t1="st_15" t2="st_14" type="nn"/>
            <dependency id="split_13" t1="st_11" t2="st_15" type="dobj"/>
            <dependency id="split_14" t1="st_18" t2="st_17" type="amod"/>
            <dependency id="split_15" t1="st_11" t2="st_18" type="dobj"/>
            <dependency id="split_16" t1="st_15" t2="st_18" type="conj_and"/>
            <dependency id="split_17" t1="st_22" t2="st_20" type="advmod"/>
            <dependency id="split_18" t1="st_15" t2="st_22" type="amod"/>
            <dependency id="split_19" t1="st_15" t2="st_24" type="amod"/>
            <dependency id="split_20" t1="st_22" t2="st_24" type="conj_and"/>
            <dependency id="split_21" t1="st_15" t2="st_26" type="amod"/>
            <dependency id="split_22" t1="st_22" t2="st_26" type="conj_and"/>
            <dependency id="split_23" t1="st_15" t2="st_28" type="amod"/>
            <dependency id="split_24" t1="st_22" t2="st_28" type="conj_and"/>
          </parse>
        </parses>
        <tokenizations>
          <tokenization tokenizer="split">
            <token POS="JJ" charOffset="0-15" id="st_1" text="Hypersensitivity"/>
            <token POS="NNS" charOffset="17-25" id="st_2" text="reactions"/>
            <token POS="VBP" charOffset="27-30" id="st_3" text="have"/>
            <token POS="VBN" charOffset="32-35" id="st_4" text="been"/>
            <token POS="VBN" charOffset="37-44" id="st_5" text="reported"/>
            <token POS="IN" charOffset="46-47" id="st_6" text="in"/>
            <token POS="NNS" charOffset="49-56" id="st_7" text="patients"/>
            <token POS="VBG" charOffset="58-66" id="st_8" text="receiving"/>
            <token POS="NN" charOffset="68-78" id="st_9" text="combination"/>
            <token POS="NNS" charOffset="80-87" id="st_10" text="regimens"/>
            <token POS="VBG" charOffset="89-98" id="st_11" text="containing"/>
            <token POS="JJ" charOffset="100-109" id="st_12" text="sequential"/>
            <token POS="JJ" charOffset="111-114" id="st_13" text="high"/>
            <token POS="NN" charOffset="116-119" id="st_14" text="dose"/>
            <token POS="NNS" charOffset="121-129" id="st_15" text="PROLEUKIN"/>
            <token POS="CC" charOffset="131-133" id="st_16" text="and"/>
            <token POS="JJ" charOffset="135-148" id="st_17" text="antineoplastic"/>
            <token POS="NNS" charOffset="150-155" id="st_18" text="agents"/>
            <token POS="," charOffset="156-156" id="st_19" text=","/>
            <token POS="RB" charOffset="158-169" id="st_20" text="specifically"/>
            <token POS="," charOffset="170-170" id="st_21" text=","/>
            <token POS="JJ" charOffset="172-182" id="st_22" text="dacarbazine"/>
            <token POS="," charOffset="183-183" id="st_23" text=","/>
            <token POS="JJ" charOffset="185-196" id="st_24" text="cis-platinum"/>
            <token POS="," charOffset="197-197" id="st_25" text=","/>
            <token POS="JJ" charOffset="199-207" id="st_26" text="tamoxifen"/>
            <token POS="CC" charOffset="209-211" id="st_27" text="and"/>
            <token POS="JJ" charOffset="213-227" id="st_28" text="interferon-alfa"/>
            <token POS="." charOffset="228-228" id="st_29" text="."/>
          </tokenization>
        </tokenizations>
      </sentenceanalyses>
    </sentence>
    <sentence id="train.txt.d0.s28" text="Myocardial injury, including myocardial infarction, myocarditis, ventricular hypokinesia, and severe rhabdomyolysis appear to be increased in patients receiving PROLEUKIN and interferon-alfa concurrently.">
      <entity charOffset="161-170" id="train.txt.d0.s28.e0" text="PROLEUKIN" type="agent"/>
      <entity charOffset="175-191" id="train.txt.d0.s28.e1" text="interferon-alfa " tpye="target"/>
      <pair e1="train.txt.d0.s28.e0" e2="train.txt.d0.s28.e1" id="train.txt.d0.s28.p0" interaction="True"/>
      <sentenceanalyses>
        <parses>
          <parse parser="split_parse" tokenizer="split">
            <dependency id="split_1" t1="st_2" t2="st_1" type="amod"/>
            <dependency id="split_2" t1="st_16" t2="st_2" type="nsubj"/>
            <dependency id="split_3" t1="st_19" t2="st_2" type="xsubj"/>
            <dependency id="split_4" t1="st_6" t2="st_5" type="amod"/>
            <dependency id="split_5" t1="st_2" t2="st_6" type="prep_including"/>
            <dependency id="split_6" t1="st_2" t2="st_8" type="prep_including"/>
            <dependency id="split_7" t1="st_6" t2="st_8" type="conj_and"/>
            <dependency id="split_8" t1="st_11" t2="st_10" type="nn"/>
            <dependency id="split_9" t1="st_2" t2="st_11" type="prep_including"/>
            <dependency id="split_10" t1="st_6" t2="st_11" type="conj_and"/>
            <dependency id="split_11" t1="st_15" t2="st_14" type="amod"/>
            <dependency id="split_12" t1="st_2" t2="st_15" type="prep_including"/>
            <dependency id="split_13" t1="st_6" t2="st_15" type="conj_and"/>
            <dependency id="split_14" t1="st_19" t2="st_17" type="aux"/>
            <dependency id="split_15" t1="st_19" t2="st_18" type="auxpass"/>
            <dependency id="split_16" t1="st_16" t2="st_19" type="xcomp"/>
            <dependency id="split_17" t1="st_19" t2="st_21" type="prep_in"/>
            <dependency id="split_18" t1="st_21" t2="st_22" type="partmod"/>
            <dependency id="split_19" t1="st_22" t2="st_23" type="dobj"/>
            <dependency id="split_20" t1="st_22" t2="st_25" type="dobj"/>
            <dependency id="split_21" t1="st_23" t2="st_25" type="conj_and"/>
            <dependency id="split_22" t1="st_22" t2="st_26" type="advmod"/>
          </parse>
        </parses>
        <tokenizations>
          <tokenization tokenizer="split">
            <token POS="JJ" charOffset="0-9" id="st_1" text="Myocardial"/>
            <token POS="NN" charOffset="11-16" id="st_2" text="injury"/>
            <token POS="," charOffset="17-17" id="st_3" text=","/>
            <token POS="VBG" charOffset="19-27" id="st_4" text="including"/>
            <token POS="JJ" charOffset="29-38" id="st_5" text="myocardial"/>
            <token POS="NN" charOffset="40-49" id="st_6" text="infarction"/>
            <token POS="," charOffset="50-50" id="st_7" text=","/>
            <token POS="NNS" charOffset="52-62" id="st_8" text="myocarditis"/>
            <token POS="," charOffset="63-63" id="st_9" text=","/>
            <token POS="NN" charOffset="65-75" id="st_10" text="ventricular"/>
            <token POS="NN" charOffset="77-87" id="st_11" text="hypokinesia"/>
            <token POS="," charOffset="88-88" id="st_12" text=","/>
            <token POS="CC" charOffset="90-92" id="st_13" text="and"/>
            <token POS="JJ" charOffset="94-99" id="st_14" text="severe"/>
            <token POS="NNS" charOffset="101-114" id="st_15" text="rhabdomyolysis"/>
            <token POS="VBP" charOffset="116-121" id="st_16" text="appear"/>
            <token POS="TO" charOffset="123-124" id="st_17" text="to"/>
            <token POS="VB" charOffset="126-127" id="st_18" text="be"/>
            <token POS="VBN" charOffset="129-137" id="st_19" text="increased"/>
            <token POS="IN" charOffset="139-140" id="st_20" text="in"/>
            <token POS="NNS" charOffset="142-149" id="st_21" text="patients"/>
            <token POS="VBG" charOffset="151-159" id="st_22" text="receiving"/>
            <token POS="NN" charOffset="161-169" id="st_23" text="PROLEUKIN"/>
            <token POS="CC" charOffset="171-173" id="st_24" text="and"/>
            <token POS="NN" charOffset="175-189" id="st_25" text="interferon-alfa"/>
            <token POS="RB" charOffset="191-202" id="st_26" text="concurrently"/>
            <token POS="." charOffset="203-203" id="st_27" text="."/>
          </tokenization>
        </tokenizations>
      </sentenceanalyses>
    </sentence>
    <sentence id="train.txt.d0.s29" text="Exacerbation or the initial presentation of a number of autoimmune and inflammatory disorders has been observed following concurrent use of interferon-alfa and PROLEUKIN, including crescentic IgA glomerulonephritis, oculo-bulbar myasthenia gravis, inflammatory arthritis, thyroiditis, bullous pemphigoid, and Stevens-Johnson syndrome.">
      <entity charOffset="140-156" id="train.txt.d0.s29.e0" text="interferon-alfa " type="agent"/>
      <entity charOffset="160-169" id="train.txt.d0.s29.e1" text="PROLEUKIN" tpye="target"/>
      <pair e1="train.txt.d0.s29.e0" e2="train.txt.d0.s29.e1" id="train.txt.d0.s29.p0" interaction="True"/>
      <sentenceanalyses>
        <parses>
          <parse parser="split_parse" tokenizer="split">
            <dependency id="split_1" t1="st_16" t2="st_1" type="nsubjpass"/>
            <dependency id="split_2" t1="st_5" t2="st_3" type="det"/>
            <dependency id="split_3" t1="st_5" t2="st_4" type="amod"/>
            <dependency id="split_4" t1="st_1" t2="st_5" type="conj_or"/>
            <dependency id="split_5" t1="st_16" t2="st_5" type="nsubjpass"/>
            <dependency id="split_6" t1="st_8" t2="st_7" type="det"/>
            <dependency id="split_7" t1="st_5" t2="st_8" type="prep_of"/>
            <dependency id="split_8" t1="st_13" t2="st_10" type="amod"/>
            <dependency id="split_9" t1="st_10" t2="st_12" type="conj_and"/>
            <dependency id="split_10" t1="st_13" t2="st_12" type="amod"/>
            <dependency id="split_11" t1="st_8" t2="st_13" type="prep_of"/>
            <dependency id="split_12" t1="st_16" t2="st_14" type="aux"/>
            <dependency id="split_13" t1="st_16" t2="st_15" type="auxpass"/>
            <dependency id="split_14" t1="st_19" t2="st_18" type="amod"/>
            <dependency id="split_15" t1="st_16" t2="st_19" type="prep_following"/>
            <dependency id="split_16" t1="st_19" t2="st_21" type="prep_of"/>
            <dependency id="split_17" t1="st_19" t2="st_23" type="prep_of"/>
            <dependency id="split_18" t1="st_21" t2="st_23" type="conj_and"/>
            <dependency id="split_19" t1="st_28" t2="st_26" type="amod"/>
            <dependency id="split_20" t1="st_28" t2="st_27" type="nn"/>
            <dependency id="split_21" t1="st_19" t2="st_28" type="prep_including"/>
            <dependency id="split_22" t1="st_32" t2="st_30" type="amod"/>
            <dependency id="split_23" t1="st_32" t2="st_31" type="nn"/>
            <dependency id="split_24" t1="st_19" t2="st_32" type="prep_including"/>
            <dependency id="split_25" t1="st_28" t2="st_32" type="conj_and"/>
            <dependency id="split_26" t1="st_35" t2="st_34" type="amod"/>
            <dependency id="split_27" t1="st_19" t2="st_35" type="prep_including"/>
            <dependency id="split_28" t1="st_28" t2="st_35" type="conj_and"/>
            <dependency id="split_29" t1="st_19" t2="st_37" type="prep_including"/>
            <dependency id="split_30" t1="st_28" t2="st_37" type="conj_and"/>
            <dependency id="split_31" t1="st_40" t2="st_39" type="amod"/>
            <dependency id="split_32" t1="st_19" t2="st_40" type="prep_including"/>
            <dependency id="split_33" t1="st_28" t2="st_40" type="conj_and"/>
            <dependency id="split_34" t1="st_44" t2="st_43" type="amod"/>
            <dependency id="split_35" t1="st_19" t2="st_44" type="prep_including"/>
            <dependency id="split_36" t1="st_28" t2="st_44" type="conj_and"/>
          </parse>
        </parses>
        <tokenizations>
          <tokenization tokenizer="split">
            <token POS="NN" charOffset="0-11" id="st_1" text="Exacerbation"/>
            <token POS="CC" charOffset="13-14" id="st_2" text="or"/>
            <token POS="DT" charOffset="16-18" id="st_3" text="the"/>
            <token POS="JJ" charOffset="20-26" id="st_4" text="initial"/>
            <token POS="NN" charOffset="28-39" id="st_5" text="presentation"/>
            <token POS="IN" charOffset="41-42" id="st_6" text="of"/>
            <token POS="DT" charOffset="44-44" id="st_7" text="a"/>
            <token POS="NN" charOffset="46-51" id="st_8" text="number"/>
            <token POS="IN" charOffset="53-54" id="st_9" text="of"/>
            <token POS="JJ" charOffset="56-65" id="st_10" text="autoimmune"/>
            <token POS="CC" charOffset="67-69" id="st_11" text="and"/>
            <token POS="JJ" charOffset="71-82" id="st_12" text="inflammatory"/>
            <token POS="NNS" charOffset="84-92" id="st_13" text="disorders"/>
            <token POS="VBZ" charOffset="94-96" id="st_14" text="has"/>
            <token POS="VBN" charOffset="98-101" id="st_15" text="been"/>
            <token POS="VBN" charOffset="103-110" id="st_16" text="observed"/>
            <token POS="VBG" charOffset="112-120" id="st_17" text="following"/>
            <token POS="JJ" charOffset="122-131" id="st_18" text="concurrent"/>
            <token POS="NN" charOffset="133-135" id="st_19" text="use"/>
            <token POS="IN" charOffset="137-138" id="st_20" text="of"/>
            <token POS="NN" charOffset="140-154" id="st_21" text="interferon-alfa"/>
            <token POS="CC" charOffset="156-158" id="st_22" text="and"/>
            <token POS="NN" charOffset="160-168" id="st_23" text="PROLEUKIN"/>
            <token POS="," charOffset="169-169" id="st_24" text=","/>
            <token POS="VBG" charOffset="171-179" id="st_25" text="including"/>
            <token POS="JJ" charOffset="181-190" id="st_26" text="crescentic"/>
            <token POS="NN" charOffset="192-194" id="st_27" text="IgA"/>
            <token POS="NNS" charOffset="196-213" id="st_28" text="glomerulonephritis"/>
            <token POS="," charOffset="214-214" id="st_29" text=","/>
            <token POS="JJ" charOffset="216-227" id="st_30" text="oculo-bulbar"/>
            <token POS="NN" charOffset="229-238" id="st_31" text="myasthenia"/>
            <token POS="NNS" charOffset="240-245" id="st_32" text="gravis"/>
            <token POS="," charOffset="246-246" id="st_33" text=","/>
            <token POS="JJ" charOffset="248-259" id="st_34" text="inflammatory"/>
            <token POS="NN" charOffset="261-269" id="st_35" text="arthritis"/>
            <token POS="," charOffset="270-270" id="st_36" text=","/>
            <token POS="NNS" charOffset="272-282" id="st_37" text="thyroiditis"/>
            <token POS="," charOffset="283-283" id="st_38" text=","/>
            <token POS="JJ" charOffset="285-291" id="st_39" text="bullous"/>
            <token POS="NN" charOffset="293-302" id="st_40" text="pemphigoid"/>
            <token POS="," charOffset="303-303" id="st_41" text=","/>
            <token POS="CC" charOffset="305-307" id="st_42" text="and"/>
            <token POS="JJ" charOffset="309-323" id="st_43" text="Stevens-Johnson"/>
            <token POS="NN" charOffset="325-332" id="st_44" text="syndrome"/>
            <token POS="." charOffset="333-333" id="st_45" text="."/>
          </tokenization>
        </tokenizations>
      </sentenceanalyses>
    </sentence>
    <sentence id="train.txt.d0.s30" text="Although glucocorticoids have been shown to reduce PROLEUKIN-induced side effects including fever, renal insufficiency, hyperbilirubinemia, confusion, and dyspnea, concomitant administration of these agents with PROLEUKIN may reduce the antitumor effectiveness of PROLEUKIN and thus should be avoided. 12 Beta-blockers and other antihypertensives may potentiate the hypotension seen with PROLEUKIN.">
      <entity charOffset="9-24" id="train.txt.d0.s30.e0" text="glucocorticoids" type="agent"/>
      <entity charOffset="51-60" id="train.txt.d0.s30.e1" text="PROLEUKIN" tpye="target"/>
      <entity charOffset="302-319" id="train.txt.d0.s30.e2" text="12 Beta-blockers " type="agent"/>
      <entity charOffset="388-397" id="train.txt.d0.s30.e3" text="PROLEUKIN" tpye="target"/>
      <entity charOffset="323-346" id="train.txt.d0.s30.e4" text="other antihypertensives" type="agent"/>
      <entity charOffset="212-221" id="train.txt.d0.s30.e5" text="PROLEUKIN" type="target"/>
      <entity charOffset="264-273" id="train.txt.d0.s30.e6" text="PROLEUKIN" type="target"/>
      <pair e1="train.txt.d0.s30.e0" e2="train.txt.d0.s30.e1" id="train.txt.d0.s30.p0" interaction="True"/>
      <pair e1="train.txt.d0.s30.e2" e2="train.txt.d0.s30.e3" id="train.txt.d0.s30.p1" interaction="True"/>
      <pair e1="train.txt.d0.s30.e4" e2="train.txt.d0.s30.e3" id="train.txt.d0.s30.p2" interaction="True"/>
      <pair e1="train.txt.d0.s30.e0" e2="train.txt.d0.s30.e5" id="train.txt.d0.s30.p3" interaction="False"/>
      <pair e1="train.txt.d0.s30.e0" e2="train.txt.d0.s30.e6" id="train.txt.d0.s30.p4" interaction="False"/>
      <pair e1="train.txt.d0.s30.e0" e2="train.txt.d0.s30.e2" id="train.txt.d0.s30.p5" interaction="False"/>
      <pair e1="train.txt.d0.s30.e0" e2="train.txt.d0.s30.e4" id="train.txt.d0.s30.p6" interaction="False"/>
      <pair e1="train.txt.d0.s30.e0" e2="train.txt.d0.s30.e3" id="train.txt.d0.s30.p7" interaction="False"/>
      <pair e1="train.txt.d0.s30.e1" e2="train.txt.d0.s30.e5" id="train.txt.d0.s30.p8" interaction="False"/>
      <pair e1="train.txt.d0.s30.e1" e2="train.txt.d0.s30.e6" id="train.txt.d0.s30.p9" interaction="False"/>
      <pair e1="train.txt.d0.s30.e1" e2="train.txt.d0.s30.e2" id="train.txt.d0.s30.p10" interaction="False"/>
      <pair e1="train.txt.d0.s30.e1" e2="train.txt.d0.s30.e4" id="train.txt.d0.s30.p11" interaction="False"/>
      <pair e1="train.txt.d0.s30.e1" e2="train.txt.d0.s30.e3" id="train.txt.d0.s30.p12" interaction="False"/>
      <pair e1="train.txt.d0.s30.e5" e2="train.txt.d0.s30.e6" id="train.txt.d0.s30.p13" interaction="False"/>
      <pair e1="train.txt.d0.s30.e5" e2="train.txt.d0.s30.e2" id="train.txt.d0.s30.p14" interaction="False"/>
      <pair e1="train.txt.d0.s30.e5" e2="train.txt.d0.s30.e4" id="train.txt.d0.s30.p15" interaction="False"/>
      <pair e1="train.txt.d0.s30.e5" e2="train.txt.d0.s30.e3" id="train.txt.d0.s30.p16" interaction="False"/>
      <pair e1="train.txt.d0.s30.e6" e2="train.txt.d0.s30.e2" id="train.txt.d0.s30.p17" interaction="False"/>
      <pair e1="train.txt.d0.s30.e6" e2="train.txt.d0.s30.e4" id="train.txt.d0.s30.p18" interaction="False"/>
      <pair e1="train.txt.d0.s30.e6" e2="train.txt.d0.s30.e3" id="train.txt.d0.s30.p19" interaction="False"/>
      <pair e1="train.txt.d0.s30.e2" e2="train.txt.d0.s30.e4" id="train.txt.d0.s30.p20" interaction="False"/>
      <sentenceanalyses>
        <parses>
          <parse parser="split_parse" tokenizer="split">
            <dependency id="split_1" t1="st_5" t2="st_1" type="mark"/>
            <dependency id="split_2" t1="st_5" t2="st_2" type="nsubjpass"/>
            <dependency id="split_3" t1="st_7" t2="st_2" type="xsubj"/>
            <dependency id="split_4" t1="st_5" t2="st_3" type="aux"/>
            <dependency id="split_5" t1="st_5" t2="st_4" type="auxpass"/>
            <dependency id="split_6" t1="st_32" t2="st_5" type="advcl"/>
            <dependency id="split_7" t1="st_7" t2="st_6" type="aux"/>
            <dependency id="split_8" t1="st_5" t2="st_7" type="xcomp"/>
            <dependency id="split_9" t1="st_10" t2="st_8" type="amod"/>
            <dependency id="split_10" t1="st_10" t2="st_9" type="nn"/>
            <dependency id="split_11" t1="st_7" t2="st_10" type="dobj"/>
            <dependency id="split_12" t1="st_10" t2="st_12" type="prep_including"/>
            <dependency id="split_13" t1="st_15" t2="st_14" type="amod"/>
            <dependency id="split_14" t1="st_10" t2="st_15" type="prep_including"/>
            <dependency id="split_15" t1="st_12" t2="st_15" type="conj_and"/>
            <dependency id="split_16" t1="st_10" t2="st_17" type="prep_including"/>
            <dependency id="split_17" t1="st_12" t2="st_17" type="conj_and"/>
            <dependency id="split_18" t1="st_10" t2="st_19" type="prep_including"/>
            <dependency id="split_19" t1="st_12" t2="st_19" type="conj_and"/>
            <dependency id="split_20" t1="st_10" t2="st_22" type="prep_including"/>
            <dependency id="split_21" t1="st_12" t2="st_22" type="conj_and"/>
            <dependency id="split_22" t1="st_25" t2="st_24" type="amod"/>
            <dependency id="split_23" t1="st_32" t2="st_25" type="nsubj"/>
            <dependency id="split_24" t1="st_28" t2="st_27" type="det"/>
            <dependency id="split_25" t1="st_25" t2="st_28" type="prep_of"/>
            <dependency id="split_26" t1="st_28" t2="st_30" type="prep_with"/>
            <dependency id="split_27" t1="st_32" t2="st_31" type="aux"/>
            <dependency id="split_28" t1="st_50" t2="st_32" type="dep"/>
            <dependency id="split_29" t1="st_35" t2="st_33" type="det"/>
            <dependency id="split_30" t1="st_35" t2="st_34" type="nn"/>
            <dependency id="split_31" t1="st_32" t2="st_35" type="dobj"/>
            <dependency id="split_32" t1="st_32" t2="st_36" type="dep"/>
            <dependency id="split_33" t1="st_36" t2="st_37" type="pobj"/>
            <dependency id="split_34" t1="st_32" t2="st_39" type="dep"/>
            <dependency id="split_35" t1="st_36" t2="st_39" type="conj_and"/>
            <dependency id="split_36" t1="st_42" t2="st_40" type="aux"/>
            <dependency id="split_37" t1="st_42" t2="st_41" type="auxpass"/>
            <dependency id="split_38" t1="st_36" t2="st_42" type="dep"/>
            <dependency id="split_39" t1="st_45" t2="st_44" type="num"/>
            <dependency id="split_40" t1="st_50" t2="st_45" type="nsubj"/>
            <dependency id="split_41" t1="st_48" t2="st_47" type="amod"/>
            <dependency id="split_42" t1="st_45" t2="st_48" type="conj_and"/>
            <dependency id="split_43" t1="st_50" t2="st_48" type="nsubj"/>
            <dependency id="split_44" t1="st_50" t2="st_49" type="aux"/>
            <dependency id="split_45" t1="st_52" t2="st_51" type="det"/>
            <dependency id="split_46" t1="st_50" t2="st_52" type="dobj"/>
            <dependency id="split_47" t1="st_52" t2="st_53" type="partmod"/>
            <dependency id="split_48" t1="st_53" t2="st_55" type="prep_with"/>
          </parse>
        </parses>
        <tokenizations>
          <tokenization tokenizer="split">
            <token POS="IN" charOffset="0-7" id="st_1" text="Although"/>
            <token POS="NNS" charOffset="9-23" id="st_2" text="glucocorticoids"/>
            <token POS="VBP" charOffset="25-28" id="st_3" text="have"/>
            <token POS="VBN" charOffset="30-33" id="st_4" text="been"/>
            <token POS="VBN" charOffset="35-39" id="st_5" text="shown"/>
            <token POS="TO" charOffset="41-42" id="st_6" text="to"/>
            <token POS="VB" charOffset="44-49" id="st_7" text="reduce"/>
            <token POS="JJ" charOffset="51-67" id="st_8" text="PROLEUKIN-induced"/>
            <token POS="NN" charOffset="69-72" id="st_9" text="side"/>
            <token POS="NNS" charOffset="74-80" id="st_10" text="effects"/>
            <token POS="VBG" charOffset="82-90" id="st_11" text="including"/>
            <token POS="NN" charOffset="92-96" id="st_12" text="fever"/>
            <token POS="," charOffset="97-97" id="st_13" text=","/>
            <token POS="JJ" charOffset="99-103" id="st_14" text="renal"/>
            <token POS="NN" charOffset="105-117" id="st_15" text="insufficiency"/>
            <token POS="," charOffset="118-118" id="st_16" text=","/>
            <token POS="NN" charOffset="120-137" id="st_17" text="hyperbilirubinemia"/>
            <token POS="," charOffset="138-138" id="st_18" text=","/>
            <token POS="NN" charOffset="140-148" id="st_19" text="confusion"/>
            <token POS="," charOffset="149-149" id="st_20" text=","/>
            <token POS="CC" charOffset="151-153" id="st_21" text="and"/>
            <token POS="NN" charOffset="155-161" id="st_22" text="dyspnea"/>
            <token POS="," charOffset="162-162" id="st_23" text=","/>
            <token POS="JJ" charOffset="164-174" id="st_24" text="concomitant"/>
            <token POS="NN" charOffset="176-189" id="st_25" text="administration"/>
            <token POS="IN" charOffset="191-192" id="st_26" text="of"/>
            <token POS="DT" charOffset="194-198" id="st_27" text="these"/>
            <token POS="NNS" charOffset="200-205" id="st_28" text="agents"/>
            <token POS="IN" charOffset="207-210" id="st_29" text="with"/>
            <token POS="NNP" charOffset="212-220" id="st_30" text="PROLEUKIN"/>
            <token POS="MD" charOffset="222-224" id="st_31" text="may"/>
            <token POS="VB" charOffset="226-231" id="st_32" text="reduce"/>
            <token POS="DT" charOffset="233-235" id="st_33" text="the"/>
            <token POS="NN" charOffset="237-245" id="st_34" text="antitumor"/>
            <token POS="NN" charOffset="247-259" id="st_35" text="effectiveness"/>
            <token POS="IN" charOffset="261-262" id="st_36" text="of"/>
            <token POS="NNP" charOffset="264-272" id="st_37" text="PROLEUKIN"/>
            <token POS="CC" charOffset="274-276" id="st_38" text="and"/>
            <token POS="RB" charOffset="278-281" id="st_39" text="thus"/>
            <token POS="MD" charOffset="283-288" id="st_40" text="should"/>
            <token POS="VB" charOffset="290-291" id="st_41" text="be"/>
            <token POS="VBN" charOffset="293-299" id="st_42" text="avoided"/>
            <token POS="." charOffset="300-300" id="st_43" text="."/>
            <token POS="CD" charOffset="302-303" id="st_44" text="12"/>
            <token POS="NNS" charOffset="305-317" id="st_45" text="Beta-blockers"/>
            <token POS="CC" charOffset="319-321" id="st_46" text="and"/>
            <token POS="JJ" charOffset="323-327" id="st_47" text="other"/>
            <token POS="NNS" charOffset="329-345" id="st_48" text="antihypertensives"/>
            <token POS="MD" charOffset="347-349" id="st_49" text="may"/>
            <token POS="VB" charOffset="351-360" id="st_50" text="potentiate"/>
            <token POS="DT" charOffset="362-364" id="st_51" text="the"/>
            <token POS="NN" charOffset="366-376" id="st_52" text="hypotension"/>
            <token POS="VBN" charOffset="378-381" id="st_53" text="seen"/>
            <token POS="IN" charOffset="383-386" id="st_54" text="with"/>
            <token POS="NNP" charOffset="388-396" id="st_55" text="PROLEUKIN"/>
            <token POS="." charOffset="397-397" id="st_56" text="."/>
          </tokenization>
        </tokenizations>
      </sentenceanalyses>
    </sentence>
    <sentence id="train.txt.d0.s31" text="Intravenous ranitidine was shown to double the bioavailability of oral alendronate.">
      <entity charOffset="12-22" id="train.txt.d0.s31.e0" text="ranitidine" type="agent"/>
      <entity charOffset="71-82" id="train.txt.d0.s31.e1" text="alendronate" tpye="target"/>
      <pair e1="train.txt.d0.s31.e0" e2="train.txt.d0.s31.e1" id="train.txt.d0.s31.p0" interaction="True"/>
      <sentenceanalyses>
        <parses>
          <parse parser="split_parse" tokenizer="split">
            <dependency id="split_1" t1="st_2" t2="st_1" type="amod"/>
            <dependency id="split_2" t1="st_4" t2="st_2" type="nsubjpass"/>
            <dependency id="split_3" t1="st_6" t2="st_2" type="xsubj"/>
            <dependency id="split_4" t1="st_4" t2="st_3" type="auxpass"/>
            <dependency id="split_5" t1="st_6" t2="st_5" type="aux"/>
            <dependency id="split_6" t1="st_4" t2="st_6" type="xcomp"/>
            <dependency id="split_7" t1="st_8" t2="st_7" type="det"/>
            <dependency id="split_8" t1="st_6" t2="st_8" type="dobj"/>
            <dependency id="split_9" t1="st_11" t2="st_10" type="amod"/>
            <dependency id="split_10" t1="st_8" t2="st_11" type="prep_of"/>
          </parse>
        </parses>
        <tokenizations>
          <tokenization tokenizer="split">
            <token POS="JJ" charOffset="0-10" id="st_1" text="Intravenous"/>
            <token POS="NN" charOffset="12-21" id="st_2" text="ranitidine"/>
            <token POS="VBD" charOffset="23-25" id="st_3" text="was"/>
            <token POS="VBN" charOffset="27-31" id="st_4" text="shown"/>
            <token POS="TO" charOffset="33-34" id="st_5" text="to"/>
            <token POS="VB" charOffset="36-41" id="st_6" text="double"/>
            <token POS="DT" charOffset="43-45" id="st_7" text="the"/>
            <token POS="NN" charOffset="47-61" id="st_8" text="bioavailability"/>
            <token POS="IN" charOffset="63-64" id="st_9" text="of"/>
            <token POS="JJ" charOffset="66-69" id="st_10" text="oral"/>
            <token POS="NN" charOffset="71-81" id="st_11" text="alendronate"/>
            <token POS="." charOffset="82-82" id="st_12" text="."/>
          </tokenization>
        </tokenizations>
      </sentenceanalyses>
    </sentence>
    <sentence id="train.txt.d0.s32" text="Products containing calcium and other multivalent cations likely will interfere with absorption of alendronate.">
      <entity charOffset="20-27" id="train.txt.d0.s32.e0" text="calcium" type="agent"/>
      <entity charOffset="99-110" id="train.txt.d0.s32.e1" text="alendronate" tpye="target"/>
      <entity charOffset="50-57" id="train.txt.d0.s32.e2" text="cations" type="agent"/>
      <pair e1="train.txt.d0.s32.e0" e2="train.txt.d0.s32.e1" id="train.txt.d0.s32.p0" interaction="True"/>
      <pair e1="train.txt.d0.s32.e2" e2="train.txt.d0.s32.e1" id="train.txt.d0.s32.p1" interaction="True"/>
      <pair e1="train.txt.d0.s32.e0" e2="train.txt.d0.s32.e2" id="train.txt.d0.s32.p2" interaction="False"/>
      <sentenceanalyses>
        <parses>
          <parse parser="split_parse" tokenizer="split">
            <dependency id="split_1" t1="st_10" t2="st_1" type="nsubj"/>
            <dependency id="split_2" t1="st_1" t2="st_2" type="partmod"/>
            <dependency id="split_3" t1="st_7" t2="st_3" type="nn"/>
            <dependency id="split_4" t1="st_3" t2="st_5" type="conj_and"/>
            <dependency id="split_5" t1="st_7" t2="st_5" type="nn"/>
            <dependency id="split_6" t1="st_7" t2="st_6" type="nn"/>
            <dependency id="split_7" t1="st_2" t2="st_7" type="dobj"/>
            <dependency id="split_8" t1="st_10" t2="st_8" type="advmod"/>
            <dependency id="split_9" t1="st_10" t2="st_9" type="aux"/>
            <dependency id="split_10" t1="st_10" t2="st_12" type="prep_with"/>
            <dependency id="split_11" t1="st_12" t2="st_14" type="prep_of"/>
          </parse>
        </parses>
        <tokenizations>
          <tokenization tokenizer="split">
            <token POS="NNPS" charOffset="0-7" id="st_1" text="Products"/>
            <token POS="VBG" charOffset="9-18" id="st_2" text="containing"/>
            <token POS="NN" charOffset="20-26" id="st_3" text="calcium"/>
            <token POS="CC" charOffset="28-30" id="st_4" text="and"/>
            <token POS="JJ" charOffset="32-36" id="st_5" text="other"/>
            <token POS="NN" charOffset="38-48" id="st_6" text="multivalent"/>
            <token POS="NNS" charOffset="50-56" id="st_7" text="cations"/>
            <token POS="RB" charOffset="58-63" id="st_8" text="likely"/>
            <token POS="MD" charOffset="65-68" id="st_9" text="will"/>
            <token POS="VB" charOffset="70-78" id="st_10" text="interfere"/>
            <token POS="IN" charOffset="80-83" id="st_11" text="with"/>
            <token POS="NN" charOffset="85-94" id="st_12" text="absorption"/>
            <token POS="IN" charOffset="96-97" id="st_13" text="of"/>
            <token POS="NN" charOffset="99-109" id="st_14" text="alendronate"/>
            <token POS="." charOffset="110-110" id="st_15" text="."/>
          </tokenization>
        </tokenizations>
      </sentenceanalyses>
    </sentence>
    <sentence id="train.txt.d0.s33" text="Both the magnitude and duration of central nervous system and cardiovascular effects may be enhanced when ALFENTA is administered in combination with other CNS depressants such as barbiturates, tranquilizers, opioids, or inhalation general anesthetics.">
      <entity charOffset="106-113" id="train.txt.d0.s33.e0" text="ALFENTA" type="agent"/>
      <entity charOffset="156-171" id="train.txt.d0.s33.e1" text="CNS depressants" tpye="target"/>
      <entity charOffset="180-192" id="train.txt.d0.s33.e2" text="barbiturates" tpye="target"/>
      <entity charOffset="194-207" id="train.txt.d0.s33.e3" text="tranquilizers" tpye="target"/>
      <entity charOffset="209-216" id="train.txt.d0.s33.e4" text="opioids" tpye="target"/>
      <entity charOffset="232-251" id="train.txt.d0.s33.e5" text="general anesthetics" tpye="target"/>
      <pair e1="train.txt.d0.s33.e0" e2="train.txt.d0.s33.e1" id="train.txt.d0.s33.p0" interaction="True"/>
      <pair e1="train.txt.d0.s33.e0" e2="train.txt.d0.s33.e2" id="train.txt.d0.s33.p1" interaction="True"/>
      <pair e1="train.txt.d0.s33.e0" e2="train.txt.d0.s33.e3" id="train.txt.d0.s33.p2" interaction="True"/>
      <pair e1="train.txt.d0.s33.e0" e2="train.txt.d0.s33.e4" id="train.txt.d0.s33.p3" interaction="True"/>
      <pair e1="train.txt.d0.s33.e0" e2="train.txt.d0.s33.e5" id="train.txt.d0.s33.p4" interaction="True"/>
      <pair e1="train.txt.d0.s33.e1" e2="train.txt.d0.s33.e2" id="train.txt.d0.s33.p5" interaction="False"/>
      <pair e1="train.txt.d0.s33.e1" e2="train.txt.d0.s33.e3" id="train.txt.d0.s33.p6" interaction="False"/>
      <pair e1="train.txt.d0.s33.e1" e2="train.txt.d0.s33.e4" id="train.txt.d0.s33.p7" interaction="False"/>
      <pair e1="train.txt.d0.s33.e1" e2="train.txt.d0.s33.e5" id="train.txt.d0.s33.p8" interaction="False"/>
      <pair e1="train.txt.d0.s33.e2" e2="train.txt.d0.s33.e3" id="train.txt.d0.s33.p9" interaction="False"/>
      <pair e1="train.txt.d0.s33.e2" e2="train.txt.d0.s33.e4" id="train.txt.d0.s33.p10" interaction="False"/>
      <pair e1="train.txt.d0.s33.e2" e2="train.txt.d0.s33.e5" id="train.txt.d0.s33.p11" interaction="False"/>
      <pair e1="train.txt.d0.s33.e3" e2="train.txt.d0.s33.e4" id="train.txt.d0.s33.p12" interaction="False"/>
      <pair e1="train.txt.d0.s33.e3" e2="train.txt.d0.s33.e5" id="train.txt.d0.s33.p13" interaction="False"/>
      <pair e1="train.txt.d0.s33.e4" e2="train.txt.d0.s33.e5" id="train.txt.d0.s33.p14" interaction="False"/>
      <sentenceanalyses>
        <parses>
          <parse parser="split_parse" tokenizer="split">
            <dependency id="split_1" t1="st_3" t2="st_1" type="preconj"/>
            <dependency id="split_2" t1="st_3" t2="st_2" type="det"/>
            <dependency id="split_3" t1="st_15" t2="st_3" type="nsubjpass"/>
            <dependency id="split_4" t1="st_3" t2="st_5" type="conj_and"/>
            <dependency id="split_5" t1="st_15" t2="st_5" type="nsubjpass"/>
            <dependency id="split_6" t1="st_9" t2="st_7" type="amod"/>
            <dependency id="split_7" t1="st_9" t2="st_8" type="amod"/>
            <dependency id="split_8" t1="st_3" t2="st_9" type="prep_of"/>
            <dependency id="split_9" t1="st_12" t2="st_11" type="amod"/>
            <dependency id="split_10" t1="st_3" t2="st_12" type="prep_of"/>
            <dependency id="split_11" t1="st_9" t2="st_12" type="conj_and"/>
            <dependency id="split_12" t1="st_15" t2="st_13" type="aux"/>
            <dependency id="split_13" t1="st_15" t2="st_14" type="auxpass"/>
            <dependency id="split_14" t1="st_19" t2="st_16" type="advmod"/>
            <dependency id="split_15" t1="st_19" t2="st_17" type="nsubjpass"/>
            <dependency id="split_16" t1="st_19" t2="st_18" type="auxpass"/>
            <dependency id="split_17" t1="st_15" t2="st_19" type="advcl"/>
            <dependency id="split_18" t1="st_19" t2="st_21" type="prep_in"/>
            <dependency id="split_19" t1="st_25" t2="st_23" type="amod"/>
            <dependency id="split_20" t1="st_25" t2="st_24" type="nn"/>
            <dependency id="split_21" t1="st_19" t2="st_25" type="prep_with"/>
            <dependency id="split_22" t1="st_25" t2="st_28" type="prep_such_as"/>
            <dependency id="split_23" t1="st_25" t2="st_30" type="prep_such_as"/>
            <dependency id="split_24" t1="st_28" t2="st_30" type="conj_or"/>
            <dependency id="split_25" t1="st_25" t2="st_32" type="prep_such_as"/>
            <dependency id="split_26" t1="st_28" t2="st_32" type="conj_or"/>
            <dependency id="split_27" t1="st_37" t2="st_35" type="amod"/>
            <dependency id="split_28" t1="st_37" t2="st_36" type="amod"/>
            <dependency id="split_29" t1="st_25" t2="st_37" type="prep_such_as"/>
            <dependency id="split_30" t1="st_28" t2="st_37" type="conj_or"/>
          </parse>
        </parses>
        <tokenizations>
          <tokenization tokenizer="split">
            <token POS="CC" charOffset="0-3" id="st_1" text="Both"/>
            <token POS="DT" charOffset="5-7" id="st_2" text="the"/>
            <token POS="NN" charOffset="9-17" id="st_3" text="magnitude"/>
            <token POS="CC" charOffset="19-21" id="st_4" text="and"/>
            <token POS="NN" charOffset="23-30" id="st_5" text="duration"/>
            <token POS="IN" charOffset="32-33" id="st_6" text="of"/>
            <token POS="JJ" charOffset="35-41" id="st_7" text="central"/>
            <token POS="JJ" charOffset="43-49" id="st_8" text="nervous"/>
            <token POS="NN" charOffset="51-56" id="st_9" text="system"/>
            <token POS="CC" charOffset="58-60" id="st_10" text="and"/>
            <token POS="JJ" charOffset="62-75" id="st_11" text="cardiovascular"/>
            <token POS="NNS" charOffset="77-83" id="st_12" text="effects"/>
            <token POS="MD" charOffset="85-87" id="st_13" text="may"/>
            <token POS="VB" charOffset="89-90" id="st_14" text="be"/>
            <token POS="VBN" charOffset="92-99" id="st_15" text="enhanced"/>
            <token POS="WRB" charOffset="101-104" id="st_16" text="when"/>
            <token POS="NNP" charOffset="106-112" id="st_17" text="ALFENTA"/>
            <token POS="VBZ" charOffset="114-115" id="st_18" text="is"/>
            <token POS="VBN" charOffset="117-128" id="st_19" text="administered"/>
            <token POS="IN" charOffset="130-131" id="st_20" text="in"/>
            <token POS="NN" charOffset="133-143" id="st_21" text="combination"/>
            <token POS="IN" charOffset="145-148" id="st_22" text="with"/>
            <token POS="JJ" charOffset="150-154" id="st_23" text="other"/>
            <token POS="NN" charOffset="156-158" id="st_24" text="CNS"/>
            <token POS="NNS" charOffset="160-170" id="st_25" text="depressants"/>
            <token POS="JJ" charOffset="172-175" id="st_26" text="such"/>
            <token POS="IN" charOffset="177-178" id="st_27" text="as"/>
            <token POS="NNS" charOffset="180-191" id="st_28" text="barbiturates"/>
            <token POS="," charOffset="192-192" id="st_29" text=","/>
            <token POS="NNS" charOffset="194-206" id="st_30" text="tranquilizers"/>
            <token POS="," charOffset="207-207" id="st_31" text=","/>
            <token POS="NNS" charOffset="209-215" id="st_32" text="opioids"/>
            <token POS="," charOffset="216-216" id="st_33" text=","/>
            <token POS="CC" charOffset="218-219" id="st_34" text="or"/>
            <token POS="JJ" charOffset="221-230" id="st_35" text="inhalation"/>
            <token POS="JJ" charOffset="232-238" id="st_36" text="general"/>
            <token POS="NNS" charOffset="240-250" id="st_37" text="anesthetics"/>
            <token POS="." charOffset="251-251" id="st_38" text="."/>
          </tokenization>
        </tokenizations>
      </sentenceanalyses>
    </sentence>
    <sentence id="train.txt.d0.s34" text="Limited clinical experience indicates that requirements for volatile inhalation anesthetics are reduced by 30 to 50% for the first sixty (60) minutes following ALFENTA induction The concomitant use of erythromycin with ALFENTA can significantly inhibit ALFENTA clearance and may increase the risk of prolonged or delayed respiratory depression.">
      <entity charOffset="80-91" id="train.txt.d0.s34.e0" text="anesthetics" type="agent"/>
      <entity charOffset="160-167" id="train.txt.d0.s34.e1" text="ALFENTA" tpye="target"/>
      <entity charOffset="201-213" id="train.txt.d0.s34.e2" text="erythromycin" type="target"/>
      <entity charOffset="219-226" id="train.txt.d0.s34.e3" text="ALFENTA" type="target"/>
      <entity charOffset="253-260" id="train.txt.d0.s34.e4" text="ALFENTA" type="target"/>
      <pair e1="train.txt.d0.s34.e0" e2="train.txt.d0.s34.e1" id="train.txt.d0.s34.p0" interaction="True"/>
      <pair e1="train.txt.d0.s34.e0" e2="train.txt.d0.s34.e2" id="train.txt.d0.s34.p1" interaction="False"/>
      <pair e1="train.txt.d0.s34.e0" e2="train.txt.d0.s34.e3" id="train.txt.d0.s34.p2" interaction="False"/>
      <pair e1="train.txt.d0.s34.e0" e2="train.txt.d0.s34.e4" id="train.txt.d0.s34.p3" interaction="False"/>
      <pair e1="train.txt.d0.s34.e1" e2="train.txt.d0.s34.e2" id="train.txt.d0.s34.p4" interaction="False"/>
      <pair e1="train.txt.d0.s34.e1" e2="train.txt.d0.s34.e3" id="train.txt.d0.s34.p5" interaction="False"/>
      <pair e1="train.txt.d0.s34.e1" e2="train.txt.d0.s34.e4" id="train.txt.d0.s34.p6" interaction="False"/>
      <pair e1="train.txt.d0.s34.e2" e2="train.txt.d0.s34.e3" id="train.txt.d0.s34.p7" interaction="False"/>
      <pair e1="train.txt.d0.s34.e2" e2="train.txt.d0.s34.e4" id="train.txt.d0.s34.p8" interaction="False"/>
      <pair e1="train.txt.d0.s34.e3" e2="train.txt.d0.s34.e4" id="train.txt.d0.s34.p9" interaction="False"/>
      <sentenceanalyses>
        <parses>
          <parse parser="split_parse" tokenizer="split">
            <dependency id="split_1" t1="st_3" t2="st_1" type="amod"/>
            <dependency id="split_2" t1="st_3" t2="st_2" type="amod"/>
            <dependency id="split_3" t1="st_4" t2="st_3" type="nsubj"/>
            <dependency id="split_4" t1="st_12" t2="st_5" type="complm"/>
            <dependency id="split_5" t1="st_12" t2="st_6" type="nsubjpass"/>
            <dependency id="split_6" t1="st_43" t2="st_6" type="nsubj"/>
            <dependency id="split_7" t1="st_10" t2="st_8" type="amod"/>
            <dependency id="split_8" t1="st_10" t2="st_9" type="nn"/>
            <dependency id="split_9" t1="st_6" t2="st_10" type="prep_for"/>
            <dependency id="split_10" t1="st_12" t2="st_11" type="auxpass"/>
            <dependency id="split_11" t1="st_4" t2="st_12" type="ccomp"/>
            <dependency id="split_12" t1="st_16" t2="st_14" type="number"/>
            <dependency id="split_13" t1="st_16" t2="st_15" type="dep"/>
            <dependency id="split_14" t1="st_17" t2="st_16" type="num"/>
            <dependency id="split_15" t1="st_12" t2="st_17" type="agent"/>
            <dependency id="split_16" t1="st_25" t2="st_19" type="det"/>
            <dependency id="split_17" t1="st_25" t2="st_20" type="amod"/>
            <dependency id="split_18" t1="st_25" t2="st_21" type="nn"/>
            <dependency id="split_19" t1="st_25" t2="st_23" type="appos"/>
            <dependency id="split_20" t1="st_17" t2="st_25" type="prep_for"/>
            <dependency id="split_21" t1="st_28" t2="st_27" type="nn"/>
            <dependency id="split_22" t1="st_25" t2="st_28" type="prep_following"/>
            <dependency id="split_23" t1="st_31" t2="st_29" type="det"/>
            <dependency id="split_24" t1="st_31" t2="st_30" type="amod"/>
            <dependency id="split_25" t1="st_38" t2="st_31" type="nsubj"/>
            <dependency id="split_26" t1="st_31" t2="st_33" type="prep_of"/>
            <dependency id="split_27" t1="st_33" t2="st_35" type="prep_with"/>
            <dependency id="split_28" t1="st_38" t2="st_36" type="aux"/>
            <dependency id="split_29" t1="st_38" t2="st_37" type="advmod"/>
            <dependency id="split_30" t1="st_28" t2="st_38" type="rcmod"/>
            <dependency id="split_31" t1="st_40" t2="st_39" type="nn"/>
            <dependency id="split_32" t1="st_38" t2="st_40" type="dobj"/>
            <dependency id="split_33" t1="st_43" t2="st_42" type="aux"/>
            <dependency id="split_34" t1="st_4" t2="st_43" type="ccomp"/>
            <dependency id="split_35" t1="st_12" t2="st_43" type="conj_and"/>
            <dependency id="split_36" t1="st_45" t2="st_44" type="det"/>
            <dependency id="split_37" t1="st_43" t2="st_45" type="dobj"/>
            <dependency id="split_38" t1="st_51" t2="st_47" type="amod"/>
            <dependency id="split_39" t1="st_47" t2="st_49" type="conj_or"/>
            <dependency id="split_40" t1="st_51" t2="st_49" type="amod"/>
            <dependency id="split_41" t1="st_51" t2="st_50" type="amod"/>
            <dependency id="split_42" t1="st_45" t2="st_51" type="prep_of"/>
          </parse>
        </parses>
        <tokenizations>
          <tokenization tokenizer="split">
            <token POS="JJ" charOffset="0-6" id="st_1" text="Limited"/>
            <token POS="JJ" charOffset="8-15" id="st_2" text="clinical"/>
            <token POS="NN" charOffset="17-26" id="st_3" text="experience"/>
            <token POS="VBZ" charOffset="28-36" id="st_4" text="indicates"/>
            <token POS="IN" charOffset="38-41" id="st_5" text="that"/>
            <token POS="NNS" charOffset="43-54" id="st_6" text="requirements"/>
            <token POS="IN" charOffset="56-58" id="st_7" text="for"/>
            <token POS="JJ" charOffset="60-67" id="st_8" text="volatile"/>
            <token POS="NN" charOffset="69-78" id="st_9" text="inhalation"/>
            <token POS="NNS" charOffset="80-90" id="st_10" text="anesthetics"/>
            <token POS="VBP" charOffset="92-94" id="st_11" text="are"/>
            <token POS="VBN" charOffset="96-102" id="st_12" text="reduced"/>
            <token POS="IN" charOffset="104-105" id="st_13" text="by"/>
            <token POS="CD" charOffset="107-108" id="st_14" text="30"/>
            <token POS="TO" charOffset="110-111" id="st_15" text="to"/>
            <token POS="CD" charOffset="113-114" id="st_16" text="50"/>
            <token POS="NN" charOffset="115-115" id="st_17" text="%"/>
            <token POS="IN" charOffset="117-119" id="st_18" text="for"/>
            <token POS="DT" charOffset="121-123" id="st_19" text="the"/>
            <token POS="JJ" charOffset="125-129" id="st_20" text="first"/>
            <token POS="NN" charOffset="131-135" id="st_21" text="sixty"/>
            <token POS="(" charOffset="137-137" id="st_22" text="("/>
            <token POS="CD" charOffset="138-139" id="st_23" text="60"/>
            <token POS=")" charOffset="140-140" id="st_24" text=")"/>
            <token POS="NNS" charOffset="142-148" id="st_25" text="minutes"/>
            <token POS="VBG" charOffset="150-158" id="st_26" text="following"/>
            <token POS="NN" charOffset="160-166" id="st_27" text="ALFENTA"/>
            <token POS="NN" charOffset="168-176" id="st_28" text="induction"/>
            <token POS="DT" charOffset="178-180" id="st_29" text="The"/>
            <token POS="JJ" charOffset="182-192" id="st_30" text="concomitant"/>
            <token POS="NN" charOffset="194-196" id="st_31" text="use"/>
            <token POS="IN" charOffset="198-199" id="st_32" text="of"/>
            <token POS="NN" charOffset="201-212" id="st_33" text="erythromycin"/>
            <token POS="IN" charOffset="214-217" id="st_34" text="with"/>
            <token POS="NNP" charOffset="219-225" id="st_35" text="ALFENTA"/>
            <token POS="MD" charOffset="227-229" id="st_36" text="can"/>
            <token POS="RB" charOffset="231-243" id="st_37" text="significantly"/>
            <token POS="VB" charOffset="245-251" id="st_38" text="inhibit"/>
            <token POS="NNP" charOffset="253-259" id="st_39" text="ALFENTA"/>
            <token POS="NN" charOffset="261-269" id="st_40" text="clearance"/>
            <token POS="CC" charOffset="271-273" id="st_41" text="and"/>
            <token POS="MD" charOffset="275-277" id="st_42" text="may"/>
            <token POS="VB" charOffset="279-286" id="st_43" text="increase"/>
            <token POS="DT" charOffset="288-290" id="st_44" text="the"/>
            <token POS="NN" charOffset="292-295" id="st_45" text="risk"/>
            <token POS="IN" charOffset="297-298" id="st_46" text="of"/>
            <token POS="JJ" charOffset="300-308" id="st_47" text="prolonged"/>
            <token POS="CC" charOffset="310-311" id="st_48" text="or"/>
            <token POS="VBN" charOffset="313-319" id="st_49" text="delayed"/>
            <token POS="JJ" charOffset="321-331" id="st_50" text="respiratory"/>
            <token POS="NN" charOffset="333-342" id="st_51" text="depression"/>
            <token POS="." charOffset="343-343" id="st_52" text="."/>
          </tokenization>
        </tokenizations>
      </sentenceanalyses>
    </sentence>
    <sentence id="train.txt.d0.s35" text="Cimetidine reduces the clearance of ALFENTA.">
      <entity charOffset="0-10" id="train.txt.d0.s35.e0" text="Cimetidine" type="agent"/>
      <entity charOffset="36-43" id="train.txt.d0.s35.e1" text="ALFENTA" tpye="target"/>
      <pair e1="train.txt.d0.s35.e0" e2="train.txt.d0.s35.e1" id="train.txt.d0.s35.p0" interaction="True"/>
      <sentenceanalyses>
        <parses>
          <parse parser="split_parse" tokenizer="split">
            <dependency id="split_1" t1="st_2" t2="st_1" type="nsubj"/>
            <dependency id="split_2" t1="st_4" t2="st_3" type="det"/>
            <dependency id="split_3" t1="st_2" t2="st_4" type="dobj"/>
            <dependency id="split_4" t1="st_4" t2="st_6" type="prep_of"/>
          </parse>
        </parses>
        <tokenizations>
          <tokenization tokenizer="split">
            <token POS="NNP" charOffset="0-9" id="st_1" text="Cimetidine"/>
            <token POS="VBZ" charOffset="11-17" id="st_2" text="reduces"/>
            <token POS="DT" charOffset="19-21" id="st_3" text="the"/>
            <token POS="NN" charOffset="23-31" id="st_4" text="clearance"/>
            <token POS="IN" charOffset="33-34" id="st_5" text="of"/>
            <token POS="NNP" charOffset="36-42" id="st_6" text="ALFENTA"/>
            <token POS="." charOffset="43-43" id="st_7" text="."/>
          </tokenization>
        </tokenizations>
      </sentenceanalyses>
    </sentence>
    <sentence id="train.txt.d0.s36" text="However, interactions may be expected, and UROXATRAL should NOT be used in combination with other alpha-blockers.">
      <entity charOffset="43-52" id="train.txt.d0.s36.e0" text="UROXATRAL" type="agent"/>
      <entity charOffset="98-113" id="train.txt.d0.s36.e1" text="alpha-blockers." tpye="target"/>
      <pair e1="train.txt.d0.s36.e0" e2="train.txt.d0.s36.e1" id="train.txt.d0.s36.p0" interaction="True"/>
      <sentenceanalyses>
        <parses>
          <parse parser="split_parse" tokenizer="split">
            <dependency id="split_1" t1="st_6" t2="st_1" type="advmod"/>
            <dependency id="split_2" t1="st_6" t2="st_3" type="nsubjpass"/>
            <dependency id="split_3" t1="st_6" t2="st_4" type="aux"/>
            <dependency id="split_4" t1="st_6" t2="st_5" type="auxpass"/>
            <dependency id="split_5" t1="st_13" t2="st_9" type="nsubjpass"/>
            <dependency id="split_6" t1="st_13" t2="st_10" type="aux"/>
            <dependency id="split_7" t1="st_13" t2="st_11" type="neg"/>
            <dependency id="split_8" t1="st_13" t2="st_12" type="auxpass"/>
            <dependency id="split_9" t1="st_6" t2="st_13" type="conj_and"/>
            <dependency id="split_10" t1="st_13" t2="st_15" type="prep_in"/>
            <dependency id="split_11" t1="st_18" t2="st_17" type="amod"/>
            <dependency id="split_12" t1="st_13" t2="st_18" type="prep_with"/>
          </parse>
        </parses>
        <tokenizations>
          <tokenization tokenizer="split">
            <token POS="RB" charOffset="0-6" id="st_1" text="However"/>
            <token POS="," charOffset="7-7" id="st_2" text=","/>
            <token POS="NNS" charOffset="9-20" id="st_3" text="interactions"/>
            <token POS="MD" charOffset="22-24" id="st_4" text="may"/>
            <token POS="VB" charOffset="26-27" id="st_5" text="be"/>
            <token POS="VBN" charOffset="29-36" id="st_6" text="expected"/>
            <token POS="," charOffset="37-37" id="st_7" text=","/>
            <token POS="CC" charOffset="39-41" id="st_8" text="and"/>
            <token POS="NNP" charOffset="43-51" id="st_9" text="UROXATRAL"/>
            <token POS="MD" charOffset="53-58" id="st_10" text="should"/>
            <token POS="RB" charOffset="60-62" id="st_11" text="NOT"/>
            <token POS="VB" charOffset="64-65" id="st_12" text="be"/>
            <token POS="VBN" charOffset="67-70" id="st_13" text="used"/>
            <token POS="IN" charOffset="72-73" id="st_14" text="in"/>
            <token POS="NN" charOffset="75-85" id="st_15" text="combination"/>
            <token POS="IN" charOffset="87-90" id="st_16" text="with"/>
            <token POS="JJ" charOffset="92-96" id="st_17" text="other"/>
            <token POS="NNS" charOffset="98-111" id="st_18" text="alpha-blockers"/>
            <token POS="." charOffset="112-112" id="st_19" text="."/>
          </tokenization>
        </tokenizations>
      </sentenceanalyses>
    </sentence>
    <sentence id="train.txt.d0.s37" text="Effects of Other Drugs on Aliskiren Based on in-vitro studies, aliskiren is metabolized by CYP 3A4.">
      <entity charOffset="63-72" id="train.txt.d0.s37.e0" text="aliskiren" type="agent"/>
      <entity charOffset="91-94" id="train.txt.d0.s37.e1" text="CYP" tpye="target"/>
      <entity charOffset="17-22" id="train.txt.d0.s37.e2" text="Drugs" type="target"/>
      <entity charOffset="26-35" id="train.txt.d0.s37.e3" text="Aliskiren" type="target"/>
      <pair e1="train.txt.d0.s37.e0" e2="train.txt.d0.s37.e1" id="train.txt.d0.s37.p0" interaction="True"/>
      <pair e1="train.txt.d0.s37.e2" e2="train.txt.d0.s37.e3" id="train.txt.d0.s37.p1" interaction="False"/>
      <pair e1="train.txt.d0.s37.e2" e2="train.txt.d0.s37.e0" id="train.txt.d0.s37.p2" interaction="False"/>
      <pair e1="train.txt.d0.s37.e2" e2="train.txt.d0.s37.e1" id="train.txt.d0.s37.p3" interaction="False"/>
      <pair e1="train.txt.d0.s37.e3" e2="train.txt.d0.s37.e0" id="train.txt.d0.s37.p4" interaction="False"/>
      <pair e1="train.txt.d0.s37.e3" e2="train.txt.d0.s37.e1" id="train.txt.d0.s37.p5" interaction="False"/>
      <sentenceanalyses>
        <parses>
          <parse parser="split_parse" tokenizer="split">
            <dependency id="split_1" t1="st_14" t2="st_1" type="nsubjpass"/>
            <dependency id="split_2" t1="st_4" t2="st_3" type="amod"/>
            <dependency id="split_3" t1="st_1" t2="st_4" type="prep_of"/>
            <dependency id="split_4" t1="st_4" t2="st_6" type="prep_on"/>
            <dependency id="split_5" t1="st_10" t2="st_9" type="amod"/>
            <dependency id="split_6" t1="st_6" t2="st_10" type="prep_based_on"/>
            <dependency id="split_7" t1="st_10" t2="st_12" type="appos"/>
            <dependency id="split_8" t1="st_14" t2="st_13" type="auxpass"/>
            <dependency id="split_9" t1="st_14" t2="st_16" type="agent"/>
            <dependency id="split_10" t1="st_16" t2="st_17" type="num"/>
          </parse>
        </parses>
        <tokenizations>
          <tokenization tokenizer="split">
            <token POS="NNPS" charOffset="0-6" id="st_1" text="Effects"/>
            <token POS="IN" charOffset="8-9" id="st_2" text="of"/>
            <token POS="JJ" charOffset="11-15" id="st_3" text="Other"/>
            <token POS="NNS" charOffset="17-21" id="st_4" text="Drugs"/>
            <token POS="IN" charOffset="23-24" id="st_5" text="on"/>
            <token POS="NNP" charOffset="26-34" id="st_6" text="Aliskiren"/>
            <token POS="VBN" charOffset="36-40" id="st_7" text="Based"/>
            <token POS="IN" charOffset="42-43" id="st_8" text="on"/>
            <token POS="JJ" charOffset="45-52" id="st_9" text="in-vitro"/>
            <token POS="NNS" charOffset="54-60" id="st_10" text="studies"/>
            <token POS="," charOffset="61-61" id="st_11" text=","/>
            <token POS="NN" charOffset="63-71" id="st_12" text="aliskiren"/>
            <token POS="VBZ" charOffset="73-74" id="st_13" text="is"/>
            <token POS="VBN" charOffset="76-86" id="st_14" text="metabolized"/>
            <token POS="IN" charOffset="88-89" id="st_15" text="by"/>
            <token POS="NNP" charOffset="91-93" id="st_16" text="CYP"/>
            <token POS="CD" charOffset="95-97" id="st_17" text="3A4"/>
            <token POS="." charOffset="98-98" id="st_18" text="."/>
          </tokenization>
        </tokenizations>
      </sentenceanalyses>
    </sentence>
    <sentence id="train.txt.d0.s38" text="Co-administration of irbesartan reduced aliskiren Cmax up to 50% after multiple dosing.">
      <entity charOffset="21-31" id="train.txt.d0.s38.e0" text="irbesartan" type="agent"/>
      <entity charOffset="40-49" id="train.txt.d0.s38.e1" text="aliskiren" tpye="target"/>
      <pair e1="train.txt.d0.s38.e0" e2="train.txt.d0.s38.e1" id="train.txt.d0.s38.p0" interaction="True"/>
      <sentenceanalyses>
        <parses>
          <parse parser="split_parse" tokenizer="split">
            <dependency id="split_1" t1="st_4" t2="st_1" type="nsubj"/>
            <dependency id="split_2" t1="st_1" t2="st_3" type="prep_of"/>
            <dependency id="split_3" t1="st_6" t2="st_5" type="nn"/>
            <dependency id="split_4" t1="st_4" t2="st_6" type="iobj"/>
            <dependency id="split_5" t1="st_10" t2="st_7" type="quantmod"/>
            <dependency id="split_6" t1="st_10" t2="st_8" type="dep"/>
            <dependency id="split_7" t1="st_10" t2="st_9" type="number"/>
            <dependency id="split_8" t1="st_4" t2="st_10" type="dobj"/>
            <dependency id="split_9" t1="st_13" t2="st_12" type="amod"/>
            <dependency id="split_10" t1="st_4" t2="st_13" type="prep_after"/>
          </parse>
        </parses>
        <tokenizations>
          <tokenization tokenizer="split">
            <token POS="NNP" charOffset="0-16" id="st_1" text="Co-administration"/>
            <token POS="IN" charOffset="18-19" id="st_2" text="of"/>
            <token POS="NN" charOffset="21-30" id="st_3" text="irbesartan"/>
            <token POS="VBD" charOffset="32-38" id="st_4" text="reduced"/>
            <token POS="NN" charOffset="40-48" id="st_5" text="aliskiren"/>
            <token POS="NNS" charOffset="50-53" id="st_6" text="Cmax"/>
            <token POS="IN" charOffset="55-56" id="st_7" text="up"/>
            <token POS="TO" charOffset="58-59" id="st_8" text="to"/>
            <token POS="CD" charOffset="61-62" id="st_9" text="50"/>
            <token POS="NN" charOffset="63-63" id="st_10" text="%"/>
            <token POS="IN" charOffset="65-69" id="st_11" text="after"/>
            <token POS="JJ" charOffset="71-78" id="st_12" text="multiple"/>
            <token POS="NN" charOffset="80-85" id="st_13" text="dosing"/>
            <token POS="." charOffset="86-86" id="st_14" text="."/>
          </tokenization>
        </tokenizations>
      </sentenceanalyses>
    </sentence>
    <sentence id="train.txt.d0.s39" text="Co-administration of atorvastatin resulted in about a 50% increase in aliskiren Cmax and AUC after multiple dosing.">
      <entity charOffset="21-33" id="train.txt.d0.s39.e0" text="atorvastatin" type="agent"/>
      <entity charOffset="70-79" id="train.txt.d0.s39.e1" text="aliskiren" tpye="target"/>
      <pair e1="train.txt.d0.s39.e0" e2="train.txt.d0.s39.e1" id="train.txt.d0.s39.p0" interaction="True"/>
      <sentenceanalyses>
        <parses>
          <parse parser="split_parse" tokenizer="split">
            <dependency id="split_1" t1="st_4" t2="st_1" type="nsubj"/>
            <dependency id="split_2" t1="st_1" t2="st_3" type="prep_of"/>
            <dependency id="split_3" t1="st_10" t2="st_6" type="advmod"/>
            <dependency id="split_4" t1="st_10" t2="st_7" type="det"/>
            <dependency id="split_5" t1="st_9" t2="st_8" type="dep"/>
            <dependency id="split_6" t1="st_10" t2="st_9" type="amod"/>
            <dependency id="split_7" t1="st_4" t2="st_10" type="prep_in"/>
            <dependency id="split_8" t1="st_13" t2="st_12" type="nn"/>
            <dependency id="split_9" t1="st_10" t2="st_13" type="prep_in"/>
            <dependency id="split_10" t1="st_10" t2="st_15" type="prep_in"/>
            <dependency id="split_11" t1="st_13" t2="st_15" type="conj_and"/>
            <dependency id="split_12" t1="st_18" t2="st_17" type="amod"/>
            <dependency id="split_13" t1="st_4" t2="st_18" type="prep_after"/>
          </parse>
        </parses>
        <tokenizations>
          <tokenization tokenizer="split">
            <token POS="NNP" charOffset="0-16" id="st_1" text="Co-administration"/>
            <token POS="IN" charOffset="18-19" id="st_2" text="of"/>
            <token POS="NN" charOffset="21-32" id="st_3" text="atorvastatin"/>
            <token POS="VBD" charOffset="34-41" id="st_4" text="resulted"/>
            <token POS="IN" charOffset="43-44" id="st_5" text="in"/>
            <token POS="RB" charOffset="46-50" id="st_6" text="about"/>
            <token POS="DT" charOffset="52-52" id="st_7" text="a"/>
            <token POS="CD" charOffset="54-55" id="st_8" text="50"/>
            <token POS="NN" charOffset="56-56" id="st_9" text="%"/>
            <token POS="NN" charOffset="58-65" id="st_10" text="increase"/>
            <token POS="IN" charOffset="67-68" id="st_11" text="in"/>
            <token POS="NN" charOffset="70-78" id="st_12" text="aliskiren"/>
            <token POS="NNP" charOffset="80-83" id="st_13" text="Cmax"/>
            <token POS="CC" charOffset="85-87" id="st_14" text="and"/>
            <token POS="NNP" charOffset="89-91" id="st_15" text="AUC"/>
            <token POS="IN" charOffset="93-97" id="st_16" text="after"/>
            <token POS="JJ" charOffset="99-106" id="st_17" text="multiple"/>
            <token POS="NN" charOffset="108-113" id="st_18" text="dosing"/>
            <token POS="." charOffset="114-114" id="st_19" text="."/>
          </tokenization>
        </tokenizations>
      </sentenceanalyses>
    </sentence>
    <sentence id="train.txt.d0.s40" text="Ketoconazole Co-administration of 200 mg twice-daily ketoconazole with aliskiren resulted in an approximate 80% increase in plasma levels of aliskiren.">
      <entity charOffset="53-65" id="train.txt.d0.s40.e0" text="ketoconazole" type="agent"/>
      <entity charOffset="71-80" id="train.txt.d0.s40.e1" text="aliskiren" tpye="target"/>
      <entity charOffset="0-12" id="train.txt.d0.s40.e2" text="Ketoconazole" type="target"/>
      <entity charOffset="141-150" id="train.txt.d0.s40.e3" text="aliskiren" type="target"/>
      <pair e1="train.txt.d0.s40.e0" e2="train.txt.d0.s40.e1" id="train.txt.d0.s40.p0" interaction="True"/>
      <pair e1="train.txt.d0.s40.e2" e2="train.txt.d0.s40.e0" id="train.txt.d0.s40.p1" interaction="False"/>
      <pair e1="train.txt.d0.s40.e2" e2="train.txt.d0.s40.e1" id="train.txt.d0.s40.p2" interaction="False"/>
      <pair e1="train.txt.d0.s40.e2" e2="train.txt.d0.s40.e3" id="train.txt.d0.s40.p3" interaction="False"/>
      <pair e1="train.txt.d0.s40.e0" e2="train.txt.d0.s40.e3" id="train.txt.d0.s40.p4" interaction="False"/>
      <pair e1="train.txt.d0.s40.e1" e2="train.txt.d0.s40.e3" id="train.txt.d0.s40.p5" interaction="False"/>
      <sentenceanalyses>
        <parses>
          <parse parser="split_parse" tokenizer="split">
            <dependency id="split_1" t1="st_2" t2="st_1" type="nn"/>
            <dependency id="split_2" t1="st_10" t2="st_2" type="nsubj"/>
            <dependency id="split_3" t1="st_5" t2="st_4" type="number"/>
            <dependency id="split_4" t1="st_7" t2="st_5" type="num"/>
            <dependency id="split_5" t1="st_7" t2="st_6" type="amod"/>
            <dependency id="split_6" t1="st_2" t2="st_7" type="prep_of"/>
            <dependency id="split_7" t1="st_7" t2="st_9" type="prep_with"/>
            <dependency id="split_8" t1="st_16" t2="st_12" type="det"/>
            <dependency id="split_9" t1="st_16" t2="st_13" type="amod"/>
            <dependency id="split_10" t1="st_15" t2="st_14" type="dep"/>
            <dependency id="split_11" t1="st_16" t2="st_15" type="amod"/>
            <dependency id="split_12" t1="st_10" t2="st_16" type="prep_in"/>
            <dependency id="split_13" t1="st_19" t2="st_18" type="nn"/>
            <dependency id="split_14" t1="st_10" t2="st_19" type="prep_in"/>
            <dependency id="split_15" t1="st_19" t2="st_21" type="prep_of"/>
          </parse>
        </parses>
        <tokenizations>
          <tokenization tokenizer="split">
            <token POS="NNP" charOffset="0-11" id="st_1" text="Ketoconazole"/>
            <token POS="NNP" charOffset="13-29" id="st_2" text="Co-administration"/>
            <token POS="IN" charOffset="31-32" id="st_3" text="of"/>
            <token POS="CD" charOffset="34-36" id="st_4" text="200"/>
            <token POS="CD" charOffset="38-39" id="st_5" text="mg"/>
            <token POS="JJ" charOffset="41-51" id="st_6" text="twice-daily"/>
            <token POS="NN" charOffset="53-64" id="st_7" text="ketoconazole"/>
            <token POS="IN" charOffset="66-69" id="st_8" text="with"/>
            <token POS="NN" charOffset="71-79" id="st_9" text="aliskiren"/>
            <token POS="VBD" charOffset="81-88" id="st_10" text="resulted"/>
            <token POS="IN" charOffset="90-91" id="st_11" text="in"/>
            <token POS="DT" charOffset="93-94" id="st_12" text="an"/>
            <token POS="JJ" charOffset="96-106" id="st_13" text="approximate"/>
            <token POS="CD" charOffset="108-109" id="st_14" text="80"/>
            <token POS="NN" charOffset="110-110" id="st_15" text="%"/>
            <token POS="NN" charOffset="112-119" id="st_16" text="increase"/>
            <token POS="IN" charOffset="121-122" id="st_17" text="in"/>
            <token POS="NN" charOffset="124-129" id="st_18" text="plasma"/>
            <token POS="NNS" charOffset="131-136" id="st_19" text="levels"/>
            <token POS="IN" charOffset="138-139" id="st_20" text="of"/>
            <token POS="NN" charOffset="141-149" id="st_21" text="aliskiren"/>
            <token POS="." charOffset="150-150" id="st_22" text="."/>
          </tokenization>
        </tokenizations>
      </sentenceanalyses>
    </sentence>
    <sentence id="train.txt.d0.s41" text="Furosemide When aliskiren was co-administered with furosemide, the AUC and Cmax of furosemide were reduced by about 30% and 50%, respectively.">
      <entity charOffset="16-25" id="train.txt.d0.s41.e0" text="aliskiren" type="agent"/>
      <entity charOffset="51-62" id="train.txt.d0.s41.e1" text="furosemide," tpye="target"/>
      <entity charOffset="0-10" id="train.txt.d0.s41.e2" text="Furosemide" type="target"/>
      <entity charOffset="83-94" id="train.txt.d0.s41.e3" text="furosemide " type="target"/>
      <pair e1="train.txt.d0.s41.e0" e2="train.txt.d0.s41.e1" id="train.txt.d0.s41.p0" interaction="True"/>
      <pair e1="train.txt.d0.s41.e2" e2="train.txt.d0.s41.e0" id="train.txt.d0.s41.p1" interaction="False"/>
      <pair e1="train.txt.d0.s41.e2" e2="train.txt.d0.s41.e1" id="train.txt.d0.s41.p2" interaction="False"/>
      <pair e1="train.txt.d0.s41.e2" e2="train.txt.d0.s41.e3" id="train.txt.d0.s41.p3" interaction="False"/>
      <pair e1="train.txt.d0.s41.e0" e2="train.txt.d0.s41.e3" id="train.txt.d0.s41.p4" interaction="False"/>
      <pair e1="train.txt.d0.s41.e1" e2="train.txt.d0.s41.e3" id="train.txt.d0.s41.p5" interaction="False"/>
      <sentenceanalyses>
        <parses>
          <parse parser="split_parse" tokenizer="split">
            <dependency id="split_1" t1="st_5" t2="st_1" type="advmod"/>
            <dependency id="split_2" t1="st_5" t2="st_2" type="advmod"/>
            <dependency id="split_3" t1="st_5" t2="st_3" type="nsubjpass"/>
            <dependency id="split_4" t1="st_5" t2="st_4" type="auxpass"/>
            <dependency id="split_5" t1="st_16" t2="st_5" type="dep"/>
            <dependency id="split_6" t1="st_5" t2="st_7" type="prep_with"/>
            <dependency id="split_7" t1="st_10" t2="st_9" type="det"/>
            <dependency id="split_8" t1="st_16" t2="st_10" type="nsubjpass"/>
            <dependency id="split_9" t1="st_10" t2="st_12" type="conj_and"/>
            <dependency id="split_10" t1="st_16" t2="st_12" type="nsubjpass"/>
            <dependency id="split_11" t1="st_10" t2="st_14" type="prep_of"/>
            <dependency id="split_12" t1="st_16" t2="st_15" type="auxpass"/>
            <dependency id="split_13" t1="st_23" t2="st_18" type="quantmod"/>
            <dependency id="split_14" t1="st_23" t2="st_19" type="number"/>
            <dependency id="split_15" t1="st_23" t2="st_20" type="dep"/>
            <dependency id="split_16" t1="st_16" t2="st_22" type="agent"/>
            <dependency id="split_17" t1="st_23" t2="st_22" type="conj_and"/>
            <dependency id="split_18" t1="st_16" t2="st_23" type="agent"/>
            <dependency id="split_19" t1="st_16" t2="st_25" type="advmod"/>
          </parse>
        </parses>
        <tokenizations>
          <tokenization tokenizer="split">
            <token POS="RB" charOffset="0-9" id="st_1" text="Furosemide"/>
            <token POS="WRB" charOffset="11-14" id="st_2" text="When"/>
            <token POS="NN" charOffset="16-24" id="st_3" text="aliskiren"/>
            <token POS="VBD" charOffset="26-28" id="st_4" text="was"/>
            <token POS="VBN" charOffset="30-44" id="st_5" text="co-administered"/>
            <token POS="IN" charOffset="46-49" id="st_6" text="with"/>
            <token POS="NN" charOffset="51-60" id="st_7" text="furosemide"/>
            <token POS="," charOffset="61-61" id="st_8" text=","/>
            <token POS="DT" charOffset="63-65" id="st_9" text="the"/>
            <token POS="NNP" charOffset="67-69" id="st_10" text="AUC"/>
            <token POS="CC" charOffset="71-73" id="st_11" text="and"/>
            <token POS="NNP" charOffset="75-78" id="st_12" text="Cmax"/>
            <token POS="IN" charOffset="80-81" id="st_13" text="of"/>
            <token POS="NN" charOffset="83-92" id="st_14" text="furosemide"/>
            <token POS="VBD" charOffset="94-97" id="st_15" text="were"/>
            <token POS="VBN" charOffset="99-105" id="st_16" text="reduced"/>
            <token POS="IN" charOffset="107-108" id="st_17" text="by"/>
            <token POS="RB" charOffset="110-114" id="st_18" text="about"/>
            <token POS="CD" charOffset="116-117" id="st_19" text="30"/>
            <token POS="NN" charOffset="118-118" id="st_20" text="%"/>
            <token POS="CC" charOffset="120-122" id="st_21" text="and"/>
            <token POS="CD" charOffset="124-125" id="st_22" text="50"/>
            <token POS="NN" charOffset="126-126" id="st_23" text="%"/>
            <token POS="," charOffset="127-127" id="st_24" text=","/>
            <token POS="RB" charOffset="129-140" id="st_25" text="respectively"/>
            <token POS="." charOffset="141-141" id="st_26" text="."/>
          </tokenization>
        </tokenizations>
      </sentenceanalyses>
    </sentence>
    <sentence id="train.txt.d0.s42" text="Mercaptopurine/Azathioprine: Allopurinol inhibits the enzymatic oxidation of mercaptopurine and azathioprine to 6-thiouric acid.">
      <entity charOffset="29-40" id="train.txt.d0.s42.e0" text="Allopurinol" type="agent"/>
      <entity charOffset="77-91" id="train.txt.d0.s42.e1" text="mercaptopurine" tpye="target"/>
      <entity charOffset="96-108" id="train.txt.d0.s42.e2" text="azathioprine" tpye="target"/>
      <entity charOffset="0-14" id="train.txt.d0.s42.e3" text="Mercaptopurine" type="target"/>
      <entity charOffset="15-27" id="train.txt.d0.s42.e4" text="Azathioprine" type="target"/>
      <pair e1="train.txt.d0.s42.e0" e2="train.txt.d0.s42.e1" id="train.txt.d0.s42.p0" interaction="True"/>
      <pair e1="train.txt.d0.s42.e0" e2="train.txt.d0.s42.e2" id="train.txt.d0.s42.p1" interaction="True"/>
      <pair e1="train.txt.d0.s42.e3" e2="train.txt.d0.s42.e4" id="train.txt.d0.s42.p2" interaction="False"/>
      <pair e1="train.txt.d0.s42.e3" e2="train.txt.d0.s42.e0" id="train.txt.d0.s42.p3" interaction="False"/>
      <pair e1="train.txt.d0.s42.e3" e2="train.txt.d0.s42.e1" id="train.txt.d0.s42.p4" interaction="False"/>
      <pair e1="train.txt.d0.s42.e3" e2="train.txt.d0.s42.e2" id="train.txt.d0.s42.p5" interaction="False"/>
      <pair e1="train.txt.d0.s42.e4" e2="train.txt.d0.s42.e0" id="train.txt.d0.s42.p6" interaction="False"/>
      <pair e1="train.txt.d0.s42.e4" e2="train.txt.d0.s42.e1" id="train.txt.d0.s42.p7" interaction="False"/>
      <pair e1="train.txt.d0.s42.e4" e2="train.txt.d0.s42.e2" id="train.txt.d0.s42.p8" interaction="False"/>
      <pair e1="train.txt.d0.s42.e1" e2="train.txt.d0.s42.e2" id="train.txt.d0.s42.p9" interaction="False"/>
      <sentenceanalyses>
        <parses>
          <parse parser="split_parse" tokenizer="split">
            <dependency id="split_1" t1="st_4" t2="st_1" type="dep"/>
            <dependency id="split_2" t1="st_4" t2="st_3" type="nsubj"/>
            <dependency id="split_3" t1="st_7" t2="st_5" type="det"/>
            <dependency id="split_4" t1="st_7" t2="st_6" type="amod"/>
            <dependency id="split_5" t1="st_4" t2="st_7" type="dobj"/>
            <dependency id="split_6" t1="st_7" t2="st_9" type="prep_of"/>
            <dependency id="split_7" t1="st_7" t2="st_11" type="prep_of"/>
            <dependency id="split_8" t1="st_9" t2="st_11" type="conj_and"/>
            <dependency id="split_9" t1="st_14" t2="st_13" type="amod"/>
            <dependency id="split_10" t1="st_4" t2="st_14" type="prep_to"/>
          </parse>
        </parses>
        <tokenizations>
          <tokenization tokenizer="split">
            <token POS="NNP" charOffset="0-26" id="st_1" text="Mercaptopurine/Azathioprine"/>
            <token POS=":" charOffset="27-27" id="st_2" text=":"/>
            <token POS="NNP" charOffset="29-39" id="st_3" text="Allopurinol"/>
            <token POS="VBZ" charOffset="41-48" id="st_4" text="inhibits"/>
            <token POS="DT" charOffset="50-52" id="st_5" text="the"/>
            <token POS="JJ" charOffset="54-62" id="st_6" text="enzymatic"/>
            <token POS="NN" charOffset="64-72" id="st_7" text="oxidation"/>
            <token POS="IN" charOffset="74-75" id="st_8" text="of"/>
            <token POS="NN" charOffset="77-90" id="st_9" text="mercaptopurine"/>
            <token POS="CC" charOffset="92-94" id="st_10" text="and"/>
            <token POS="NN" charOffset="96-107" id="st_11" text="azathioprine"/>
            <token POS="TO" charOffset="109-110" id="st_12" text="to"/>
            <token POS="JJ" charOffset="112-121" id="st_13" text="6-thiouric"/>
            <token POS="NN" charOffset="123-126" id="st_14" text="acid"/>
            <token POS="." charOffset="127-127" id="st_15" text="."/>
          </tokenization>
        </tokenizations>
      </sentenceanalyses>
    </sentence>
    <sentence id="train.txt.d0.s43" text="In patients receiving mercaptopurine (Purinethol) or azathioprine (Imuran), the concomitant administration of 300-600 mg of allopurinol per day will require a reduction in dose to approximately one-third to one-fourth of the usual dose of mercaptopurine or azathioprine.">
      <entity charOffset="124-135" id="train.txt.d0.s43.e0" text="allopurinol" type="agent"/>
      <entity charOffset="239-253" id="train.txt.d0.s43.e1" text="mercaptopurine" tpye="target"/>
      <entity charOffset="22-36" id="train.txt.d0.s43.e2" text="mercaptopurine" type="target"/>
      <entity charOffset="38-48" id="train.txt.d0.s43.e3" text="Purinethol" type="target"/>
      <entity charOffset="53-65" id="train.txt.d0.s43.e4" text="azathioprine" type="target"/>
      <entity charOffset="67-73" id="train.txt.d0.s43.e5" text="Imuran" type="target"/>
      <entity charOffset="257-269" id="train.txt.d0.s43.e6" text="azathioprine" type="target"/>
      <pair e1="train.txt.d0.s43.e0" e2="train.txt.d0.s43.e1" id="train.txt.d0.s43.p0" interaction="True"/>
      <pair e1="train.txt.d0.s43.e2" e2="train.txt.d0.s43.e3" id="train.txt.d0.s43.p1" interaction="False"/>
      <pair e1="train.txt.d0.s43.e2" e2="train.txt.d0.s43.e4" id="train.txt.d0.s43.p2" interaction="False"/>
      <pair e1="train.txt.d0.s43.e2" e2="train.txt.d0.s43.e5" id="train.txt.d0.s43.p3" interaction="False"/>
      <pair e1="train.txt.d0.s43.e2" e2="train.txt.d0.s43.e0" id="train.txt.d0.s43.p4" interaction="False"/>
      <pair e1="train.txt.d0.s43.e2" e2="train.txt.d0.s43.e1" id="train.txt.d0.s43.p5" interaction="False"/>
      <pair e1="train.txt.d0.s43.e2" e2="train.txt.d0.s43.e6" id="train.txt.d0.s43.p6" interaction="False"/>
      <pair e1="train.txt.d0.s43.e3" e2="train.txt.d0.s43.e4" id="train.txt.d0.s43.p7" interaction="False"/>
      <pair e1="train.txt.d0.s43.e3" e2="train.txt.d0.s43.e5" id="train.txt.d0.s43.p8" interaction="False"/>
      <pair e1="train.txt.d0.s43.e3" e2="train.txt.d0.s43.e0" id="train.txt.d0.s43.p9" interaction="False"/>
      <pair e1="train.txt.d0.s43.e3" e2="train.txt.d0.s43.e1" id="train.txt.d0.s43.p10" interaction="False"/>
      <pair e1="train.txt.d0.s43.e3" e2="train.txt.d0.s43.e6" id="train.txt.d0.s43.p11" interaction="False"/>
      <pair e1="train.txt.d0.s43.e4" e2="train.txt.d0.s43.e5" id="train.txt.d0.s43.p12" interaction="False"/>
      <pair e1="train.txt.d0.s43.e4" e2="train.txt.d0.s43.e0" id="train.txt.d0.s43.p13" interaction="False"/>
      <pair e1="train.txt.d0.s43.e4" e2="train.txt.d0.s43.e1" id="train.txt.d0.s43.p14" interaction="False"/>
      <pair e1="train.txt.d0.s43.e4" e2="train.txt.d0.s43.e6" id="train.txt.d0.s43.p15" interaction="False"/>
      <pair e1="train.txt.d0.s43.e5" e2="train.txt.d0.s43.e0" id="train.txt.d0.s43.p16" interaction="False"/>
      <pair e1="train.txt.d0.s43.e5" e2="train.txt.d0.s43.e1" id="train.txt.d0.s43.p17" interaction="False"/>
      <pair e1="train.txt.d0.s43.e5" e2="train.txt.d0.s43.e6" id="train.txt.d0.s43.p18" interaction="False"/>
      <pair e1="train.txt.d0.s43.e0" e2="train.txt.d0.s43.e6" id="train.txt.d0.s43.p19" interaction="False"/>
      <pair e1="train.txt.d0.s43.e1" e2="train.txt.d0.s43.e6" id="train.txt.d0.s43.p20" interaction="False"/>
      <sentenceanalyses>
        <parses>
          <parse parser="split_parse" tokenizer="split">
            <dependency id="split_1" t1="st_3" t2="st_2" type="nsubj"/>
            <dependency id="split_2" t1="st_25" t2="st_3" type="prepc_in"/>
            <dependency id="split_3" t1="st_3" t2="st_4" type="dobj"/>
            <dependency id="split_4" t1="st_4" t2="st_6" type="appos"/>
            <dependency id="split_5" t1="st_3" t2="st_9" type="dobj"/>
            <dependency id="split_6" t1="st_4" t2="st_9" type="conj_or"/>
            <dependency id="split_7" t1="st_9" t2="st_11" type="appos"/>
            <dependency id="split_8" t1="st_16" t2="st_14" type="det"/>
            <dependency id="split_9" t1="st_16" t2="st_15" type="amod"/>
            <dependency id="split_10" t1="st_25" t2="st_16" type="nsubj"/>
            <dependency id="split_11" t1="st_19" t2="st_18" type="num"/>
            <dependency id="split_12" t1="st_16" t2="st_19" type="prep_of"/>
            <dependency id="split_13" t1="st_19" t2="st_21" type="prep_of"/>
            <dependency id="split_14" t1="st_21" t2="st_23" type="prep_per"/>
            <dependency id="split_15" t1="st_25" t2="st_24" type="aux"/>
            <dependency id="split_16" t1="st_27" t2="st_26" type="det"/>
            <dependency id="split_17" t1="st_25" t2="st_27" type="dobj"/>
            <dependency id="split_18" t1="st_27" t2="st_29" type="prep_in"/>
            <dependency id="split_19" t1="st_34" t2="st_31" type="advmod"/>
            <dependency id="split_20" t1="st_34" t2="st_32" type="dep"/>
            <dependency id="split_21" t1="st_34" t2="st_33" type="dep"/>
            <dependency id="split_22" t1="st_25" t2="st_34" type="prep_to"/>
            <dependency id="split_23" t1="st_38" t2="st_36" type="det"/>
            <dependency id="split_24" t1="st_38" t2="st_37" type="amod"/>
            <dependency id="split_25" t1="st_34" t2="st_38" type="prep_of"/>
            <dependency id="split_26" t1="st_38" t2="st_40" type="prep_of"/>
            <dependency id="split_27" t1="st_38" t2="st_42" type="prep_of"/>
            <dependency id="split_28" t1="st_40" t2="st_42" type="conj_or"/>
          </parse>
        </parses>
        <tokenizations>
          <tokenization tokenizer="split">
            <token POS="IN" charOffset="0-1" id="st_1" text="In"/>
            <token POS="NNS" charOffset="3-10" id="st_2" text="patients"/>
            <token POS="VBG" charOffset="12-20" id="st_3" text="receiving"/>
            <token POS="NN" charOffset="22-35" id="st_4" text="mercaptopurine"/>
            <token POS="(" charOffset="37-37" id="st_5" text="("/>
            <token POS="NNP" charOffset="38-47" id="st_6" text="Purinethol"/>
            <token POS=")" charOffset="48-48" id="st_7" text=")"/>
            <token POS="CC" charOffset="50-51" id="st_8" text="or"/>
            <token POS="NN" charOffset="53-64" id="st_9" text="azathioprine"/>
            <token POS="(" charOffset="66-66" id="st_10" text="("/>
            <token POS="NNP" charOffset="67-72" id="st_11" text="Imuran"/>
            <token POS=")" charOffset="73-73" id="st_12" text=")"/>
            <token POS="," charOffset="74-74" id="st_13" text=","/>
            <token POS="DT" charOffset="76-78" id="st_14" text="the"/>
            <token POS="JJ" charOffset="80-90" id="st_15" text="concomitant"/>
            <token POS="NN" charOffset="92-105" id="st_16" text="administration"/>
            <token POS="IN" charOffset="107-108" id="st_17" text="of"/>
            <token POS="CD" charOffset="110-116" id="st_18" text="300-600"/>
            <token POS="NN" charOffset="118-119" id="st_19" text="mg"/>
            <token POS="IN" charOffset="121-122" id="st_20" text="of"/>
            <token POS="NN" charOffset="124-134" id="st_21" text="allopurinol"/>
            <token POS="IN" charOffset="136-138" id="st_22" text="per"/>
            <token POS="NN" charOffset="140-142" id="st_23" text="day"/>
            <token POS="MD" charOffset="144-147" id="st_24" text="will"/>
            <token POS="VB" charOffset="149-155" id="st_25" text="require"/>
            <token POS="DT" charOffset="157-157" id="st_26" text="a"/>
            <token POS="NN" charOffset="159-167" id="st_27" text="reduction"/>
            <token POS="IN" charOffset="169-170" id="st_28" text="in"/>
            <token POS="NN" charOffset="172-175" id="st_29" text="dose"/>
            <token POS="TO" charOffset="177-178" id="st_30" text="to"/>
            <token POS="RB" charOffset="180-192" id="st_31" text="approximately"/>
            <token POS="NN" charOffset="194-202" id="st_32" text="one-third"/>
            <token POS="TO" charOffset="204-205" id="st_33" text="to"/>
            <token POS="NN" charOffset="207-216" id="st_34" text="one-fourth"/>
            <token POS="IN" charOffset="218-219" id="st_35" text="of"/>
            <token POS="DT" charOffset="221-223" id="st_36" text="the"/>
            <token POS="JJ" charOffset="225-229" id="st_37" text="usual"/>
            <token POS="NN" charOffset="231-234" id="st_38" text="dose"/>
            <token POS="IN" charOffset="236-237" id="st_39" text="of"/>
            <token POS="NN" charOffset="239-252" id="st_40" text="mercaptopurine"/>
            <token POS="CC" charOffset="254-255" id="st_41" text="or"/>
            <token POS="NN" charOffset="257-268" id="st_42" text="azathioprine"/>
            <token POS="." charOffset="269-269" id="st_43" text="."/>
          </tokenization>
        </tokenizations>
      </sentenceanalyses>
    </sentence>
    <sentence id="train.txt.d0.s44" text="Dicumarol: It has been reported that allopurinol prolongs the half-life of the anticoagulant, dicumarol.">
      <entity charOffset="37-48" id="train.txt.d0.s44.e0" text="allopurinol" type="agent"/>
      <entity charOffset="79-92" id="train.txt.d0.s44.e1" text="anticoagulant" tpye="target"/>
      <entity charOffset="0-9" id="train.txt.d0.s44.e2" text="Dicumarol" type="target"/>
      <entity charOffset="94-103" id="train.txt.d0.s44.e3" text="dicumarol" type="target"/>
      <pair e1="train.txt.d0.s44.e0" e2="train.txt.d0.s44.e1" id="train.txt.d0.s44.p0" interaction="True"/>
      <pair e1="train.txt.d0.s44.e2" e2="train.txt.d0.s44.e0" id="train.txt.d0.s44.p1" interaction="False"/>
      <pair e1="train.txt.d0.s44.e2" e2="train.txt.d0.s44.e1" id="train.txt.d0.s44.p2" interaction="False"/>
      <pair e1="train.txt.d0.s44.e2" e2="train.txt.d0.s44.e3" id="train.txt.d0.s44.p3" interaction="False"/>
      <pair e1="train.txt.d0.s44.e0" e2="train.txt.d0.s44.e3" id="train.txt.d0.s44.p4" interaction="False"/>
      <pair e1="train.txt.d0.s44.e1" e2="train.txt.d0.s44.e3" id="train.txt.d0.s44.p5" interaction="False"/>
      <sentenceanalyses>
        <parses>
          <parse parser="split_parse" tokenizer="split">
            <dependency id="split_1" t1="st_6" t2="st_1" type="dep"/>
            <dependency id="split_2" t1="st_6" t2="st_3" type="nsubjpass"/>
            <dependency id="split_3" t1="st_6" t2="st_4" type="aux"/>
            <dependency id="split_4" t1="st_6" t2="st_5" type="auxpass"/>
            <dependency id="split_5" t1="st_9" t2="st_7" type="complm"/>
            <dependency id="split_6" t1="st_9" t2="st_8" type="nsubj"/>
            <dependency id="split_7" t1="st_6" t2="st_9" type="ccomp"/>
            <dependency id="split_8" t1="st_11" t2="st_10" type="det"/>
            <dependency id="split_9" t1="st_9" t2="st_11" type="dobj"/>
            <dependency id="split_10" t1="st_14" t2="st_13" type="det"/>
            <dependency id="split_11" t1="st_11" t2="st_14" type="prep_of"/>
            <dependency id="split_12" t1="st_14" t2="st_16" type="appos"/>
          </parse>
        </parses>
        <tokenizations>
          <tokenization tokenizer="split">
            <token POS="NNP" charOffset="0-8" id="st_1" text="Dicumarol"/>
            <token POS=":" charOffset="9-9" id="st_2" text=":"/>
            <token POS="PRP" charOffset="11-12" id="st_3" text="It"/>
            <token POS="VBZ" charOffset="14-16" id="st_4" text="has"/>
            <token POS="VBN" charOffset="18-21" id="st_5" text="been"/>
            <token POS="VBN" charOffset="23-30" id="st_6" text="reported"/>
            <token POS="IN" charOffset="32-35" id="st_7" text="that"/>
            <token POS="NN" charOffset="37-47" id="st_8" text="allopurinol"/>
            <token POS="VBZ" charOffset="49-56" id="st_9" text="prolongs"/>
            <token POS="DT" charOffset="58-60" id="st_10" text="the"/>
            <token POS="NN" charOffset="62-70" id="st_11" text="half-life"/>
            <token POS="IN" charOffset="72-73" id="st_12" text="of"/>
            <token POS="DT" charOffset="75-77" id="st_13" text="the"/>
            <token POS="NN" charOffset="79-91" id="st_14" text="anticoagulant"/>
            <token POS="," charOffset="92-92" id="st_15" text=","/>
            <token POS="NN" charOffset="94-102" id="st_16" text="dicumarol"/>
            <token POS="." charOffset="103-103" id="st_17" text="."/>
          </tokenization>
        </tokenizations>
      </sentenceanalyses>
    </sentence>
    <sentence id="train.txt.d0.s45" text="The clinical basis of this drug interaction has not been established but should be noted when allopurinol is given to patients already on dicumarol therapy.">
      <entity charOffset="94-105" id="train.txt.d0.s45.e0" text="allopurinol" type="agent"/>
      <entity charOffset="138-148" id="train.txt.d0.s45.e1" text="dicumarol " tpye="target"/>
      <pair e1="train.txt.d0.s45.e0" e2="train.txt.d0.s45.e1" id="train.txt.d0.s45.p0" interaction="True"/>
      <sentenceanalyses>
        <parses>
          <parse parser="split_parse" tokenizer="split">
            <dependency id="split_1" t1="st_3" t2="st_1" type="det"/>
            <dependency id="split_2" t1="st_3" t2="st_2" type="amod"/>
            <dependency id="split_3" t1="st_11" t2="st_3" type="nsubjpass"/>
            <dependency id="split_4" t1="st_15" t2="st_3" type="nsubjpass"/>
            <dependency id="split_5" t1="st_7" t2="st_5" type="det"/>
            <dependency id="split_6" t1="st_7" t2="st_6" type="nn"/>
            <dependency id="split_7" t1="st_3" t2="st_7" type="prep_of"/>
            <dependency id="split_8" t1="st_11" t2="st_8" type="aux"/>
            <dependency id="split_9" t1="st_11" t2="st_9" type="neg"/>
            <dependency id="split_10" t1="st_11" t2="st_10" type="auxpass"/>
            <dependency id="split_11" t1="st_15" t2="st_13" type="aux"/>
            <dependency id="split_12" t1="st_15" t2="st_14" type="auxpass"/>
            <dependency id="split_13" t1="st_11" t2="st_15" type="conj_but"/>
            <dependency id="split_14" t1="st_19" t2="st_16" type="advmod"/>
            <dependency id="split_15" t1="st_19" t2="st_17" type="nsubjpass"/>
            <dependency id="split_16" t1="st_19" t2="st_18" type="auxpass"/>
            <dependency id="split_17" t1="st_15" t2="st_19" type="advcl"/>
            <dependency id="split_18" t1="st_19" t2="st_21" type="prep_to"/>
            <dependency id="split_19" t1="st_19" t2="st_22" type="dep"/>
            <dependency id="split_20" t1="st_25" t2="st_24" type="amod"/>
            <dependency id="split_21" t1="st_19" t2="st_25" type="prep_on"/>
          </parse>
        </parses>
        <tokenizations>
          <tokenization tokenizer="split">
            <token POS="DT" charOffset="0-2" id="st_1" text="The"/>
            <token POS="JJ" charOffset="4-11" id="st_2" text="clinical"/>
            <token POS="NN" charOffset="13-17" id="st_3" text="basis"/>
            <token POS="IN" charOffset="19-20" id="st_4" text="of"/>
            <token POS="DT" charOffset="22-25" id="st_5" text="this"/>
            <token POS="NN" charOffset="27-30" id="st_6" text="drug"/>
            <token POS="NN" charOffset="32-42" id="st_7" text="interaction"/>
            <token POS="VBZ" charOffset="44-46" id="st_8" text="has"/>
            <token POS="RB" charOffset="48-50" id="st_9" text="not"/>
            <token POS="VBN" charOffset="52-55" id="st_10" text="been"/>
            <token POS="VBN" charOffset="57-67" id="st_11" text="established"/>
            <token POS="CC" charOffset="69-71" id="st_12" text="but"/>
            <token POS="MD" charOffset="73-78" id="st_13" text="should"/>
            <token POS="VB" charOffset="80-81" id="st_14" text="be"/>
            <token POS="VBN" charOffset="83-87" id="st_15" text="noted"/>
            <token POS="WRB" charOffset="89-92" id="st_16" text="when"/>
            <token POS="NN" charOffset="94-104" id="st_17" text="allopurinol"/>
            <token POS="VBZ" charOffset="106-107" id="st_18" text="is"/>
            <token POS="VBN" charOffset="109-113" id="st_19" text="given"/>
            <token POS="TO" charOffset="115-116" id="st_20" text="to"/>
            <token POS="NNS" charOffset="118-125" id="st_21" text="patients"/>
            <token POS="RB" charOffset="127-133" id="st_22" text="already"/>
            <token POS="IN" charOffset="135-136" id="st_23" text="on"/>
            <token POS="JJ" charOffset="138-146" id="st_24" text="dicumarol"/>
            <token POS="NN" charOffset="148-154" id="st_25" text="therapy"/>
            <token POS="." charOffset="155-155" id="st_26" text="."/>
          </tokenization>
        </tokenizations>
      </sentenceanalyses>
    </sentence>
    <sentence id="train.txt.d0.s46" text="Uricosuric Agents: Since the excretion of oxipurinol is similar to that of urate, uricosuric agents, which increase the excretion of urate, are also likely to increase the excretion of oxipurinol and thus lower the degree of inhibition of xanthine oxidase.">
      <entity charOffset="82-99" id="train.txt.d0.s46.e0" text="uricosuric agents" type="agent"/>
      <entity charOffset="133-138" id="train.txt.d0.s46.e1" text="urate" tpye="target"/>
      <entity charOffset="185-195" id="train.txt.d0.s46.e2" text="oxipurinol" tpye="target"/>
      <entity charOffset="239-255" id="train.txt.d0.s46.e3" text="xanthine oxidase" tpye="target"/>
      <entity charOffset="0-17" id="train.txt.d0.s46.e4" text="Uricosuric Agents" type="target"/>
      <entity charOffset="42-52" id="train.txt.d0.s46.e5" text="oxipurinol" type="target"/>
      <entity charOffset="75-80" id="train.txt.d0.s46.e6" text="urate" type="target"/>
      <pair e1="train.txt.d0.s46.e0" e2="train.txt.d0.s46.e1" id="train.txt.d0.s46.p0" interaction="True"/>
      <pair e1="train.txt.d0.s46.e0" e2="train.txt.d0.s46.e2" id="train.txt.d0.s46.p1" interaction="True"/>
      <pair e1="train.txt.d0.s46.e0" e2="train.txt.d0.s46.e3" id="train.txt.d0.s46.p2" interaction="True"/>
      <pair e1="train.txt.d0.s46.e4" e2="train.txt.d0.s46.e5" id="train.txt.d0.s46.p3" interaction="False"/>
      <pair e1="train.txt.d0.s46.e4" e2="train.txt.d0.s46.e6" id="train.txt.d0.s46.p4" interaction="False"/>
      <pair e1="train.txt.d0.s46.e4" e2="train.txt.d0.s46.e0" id="train.txt.d0.s46.p5" interaction="False"/>
      <pair e1="train.txt.d0.s46.e4" e2="train.txt.d0.s46.e1" id="train.txt.d0.s46.p6" interaction="False"/>
      <pair e1="train.txt.d0.s46.e4" e2="train.txt.d0.s46.e2" id="train.txt.d0.s46.p7" interaction="False"/>
      <pair e1="train.txt.d0.s46.e4" e2="train.txt.d0.s46.e3" id="train.txt.d0.s46.p8" interaction="False"/>
      <pair e1="train.txt.d0.s46.e5" e2="train.txt.d0.s46.e6" id="train.txt.d0.s46.p9" interaction="False"/>
      <pair e1="train.txt.d0.s46.e5" e2="train.txt.d0.s46.e0" id="train.txt.d0.s46.p10" interaction="False"/>
      <pair e1="train.txt.d0.s46.e5" e2="train.txt.d0.s46.e1" id="train.txt.d0.s46.p11" interaction="False"/>
      <pair e1="train.txt.d0.s46.e5" e2="train.txt.d0.s46.e2" id="train.txt.d0.s46.p12" interaction="False"/>
      <pair e1="train.txt.d0.s46.e5" e2="train.txt.d0.s46.e3" id="train.txt.d0.s46.p13" interaction="False"/>
      <pair e1="train.txt.d0.s46.e6" e2="train.txt.d0.s46.e0" id="train.txt.d0.s46.p14" interaction="False"/>
      <pair e1="train.txt.d0.s46.e6" e2="train.txt.d0.s46.e1" id="train.txt.d0.s46.p15" interaction="False"/>
      <pair e1="train.txt.d0.s46.e6" e2="train.txt.d0.s46.e2" id="train.txt.d0.s46.p16" interaction="False"/>
      <pair e1="train.txt.d0.s46.e6" e2="train.txt.d0.s46.e3" id="train.txt.d0.s46.p17" interaction="False"/>
      <pair e1="train.txt.d0.s46.e1" e2="train.txt.d0.s46.e2" id="train.txt.d0.s46.p18" interaction="False"/>
      <pair e1="train.txt.d0.s46.e1" e2="train.txt.d0.s46.e3" id="train.txt.d0.s46.p19" interaction="False"/>
      <pair e1="train.txt.d0.s46.e2" e2="train.txt.d0.s46.e3" id="train.txt.d0.s46.p20" interaction="False"/>
      <sentenceanalyses>
        <parses>
          <parse parser="split_parse" tokenizer="split">
            <dependency id="split_1" t1="st_2" t2="st_1" type="nn"/>
            <dependency id="split_2" t1="st_28" t2="st_2" type="dep"/>
            <dependency id="split_3" t1="st_10" t2="st_4" type="mark"/>
            <dependency id="split_4" t1="st_6" t2="st_5" type="det"/>
            <dependency id="split_5" t1="st_10" t2="st_6" type="nsubj"/>
            <dependency id="split_6" t1="st_6" t2="st_8" type="prep_of"/>
            <dependency id="split_7" t1="st_10" t2="st_9" type="cop"/>
            <dependency id="split_8" t1="st_28" t2="st_10" type="advcl"/>
            <dependency id="split_9" t1="st_10" t2="st_12" type="prep_to"/>
            <dependency id="split_10" t1="st_12" t2="st_14" type="prep_of"/>
            <dependency id="split_11" t1="st_17" t2="st_16" type="amod"/>
            <dependency id="split_12" t1="st_20" t2="st_17" type="nsubj"/>
            <dependency id="split_13" t1="st_28" t2="st_17" type="nsubj"/>
            <dependency id="split_14" t1="st_17" t2="st_20" type="rcmod"/>
            <dependency id="split_15" t1="st_22" t2="st_21" type="det"/>
            <dependency id="split_16" t1="st_20" t2="st_22" type="dobj"/>
            <dependency id="split_17" t1="st_22" t2="st_24" type="prep_of"/>
            <dependency id="split_18" t1="st_28" t2="st_26" type="cop"/>
            <dependency id="split_19" t1="st_28" t2="st_27" type="advmod"/>
            <dependency id="split_20" t1="st_30" t2="st_29" type="aux"/>
            <dependency id="split_21" t1="st_28" t2="st_30" type="xcomp"/>
            <dependency id="split_22" t1="st_32" t2="st_31" type="det"/>
            <dependency id="split_23" t1="st_30" t2="st_32" type="dobj"/>
            <dependency id="split_24" t1="st_32" t2="st_34" type="prep_of"/>
            <dependency id="split_25" t1="st_37" t2="st_36" type="advmod"/>
            <dependency id="split_26" t1="st_28" t2="st_37" type="xcomp"/>
            <dependency id="split_27" t1="st_30" t2="st_37" type="conj_and"/>
            <dependency id="split_28" t1="st_39" t2="st_38" type="det"/>
            <dependency id="split_29" t1="st_37" t2="st_39" type="dobj"/>
            <dependency id="split_30" t1="st_39" t2="st_41" type="prep_of"/>
            <dependency id="split_31" t1="st_44" t2="st_43" type="amod"/>
            <dependency id="split_32" t1="st_41" t2="st_44" type="prep_of"/>
          </parse>
        </parses>
        <tokenizations>
          <tokenization tokenizer="split">
            <token POS="NNP" charOffset="0-9" id="st_1" text="Uricosuric"/>
            <token POS="NNPS" charOffset="11-16" id="st_2" text="Agents"/>
            <token POS=":" charOffset="17-17" id="st_3" text=":"/>
            <token POS="IN" charOffset="19-23" id="st_4" text="Since"/>
            <token POS="DT" charOffset="25-27" id="st_5" text="the"/>
            <token POS="NN" charOffset="29-37" id="st_6" text="excretion"/>
            <token POS="IN" charOffset="39-40" id="st_7" text="of"/>
            <token POS="NN" charOffset="42-51" id="st_8" text="oxipurinol"/>
            <token POS="VBZ" charOffset="53-54" id="st_9" text="is"/>
            <token POS="JJ" charOffset="56-62" id="st_10" text="similar"/>
            <token POS="TO" charOffset="64-65" id="st_11" text="to"/>
            <token POS="DT" charOffset="67-70" id="st_12" text="that"/>
            <token POS="IN" charOffset="72-73" id="st_13" text="of"/>
            <token POS="NN" charOffset="75-79" id="st_14" text="urate"/>
            <token POS="," charOffset="80-80" id="st_15" text=","/>
            <token POS="JJ" charOffset="82-91" id="st_16" text="uricosuric"/>
            <token POS="NNS" charOffset="93-98" id="st_17" text="agents"/>
            <token POS="," charOffset="99-99" id="st_18" text=","/>
            <token POS="WDT" charOffset="101-105" id="st_19" text="which"/>
            <token POS="VBP" charOffset="107-114" id="st_20" text="increase"/>
            <token POS="DT" charOffset="116-118" id="st_21" text="the"/>
            <token POS="NN" charOffset="120-128" id="st_22" text="excretion"/>
            <token POS="IN" charOffset="130-131" id="st_23" text="of"/>
            <token POS="NN" charOffset="133-137" id="st_24" text="urate"/>
            <token POS="," charOffset="138-138" id="st_25" text=","/>
            <token POS="VBP" charOffset="140-142" id="st_26" text="are"/>
            <token POS="RB" charOffset="144-147" id="st_27" text="also"/>
            <token POS="JJ" charOffset="149-154" id="st_28" text="likely"/>
            <token POS="TO" charOffset="156-157" id="st_29" text="to"/>
            <token POS="VB" charOffset="159-166" id="st_30" text="increase"/>
            <token POS="DT" charOffset="168-170" id="st_31" text="the"/>
            <token POS="NN" charOffset="172-180" id="st_32" text="excretion"/>
            <token POS="IN" charOffset="182-183" id="st_33" text="of"/>
            <token POS="NN" charOffset="185-194" id="st_34" text="oxipurinol"/>
            <token POS="CC" charOffset="196-198" id="st_35" text="and"/>
            <token POS="RB" charOffset="200-203" id="st_36" text="thus"/>
            <token POS="VB" charOffset="205-209" id="st_37" text="lower"/>
            <token POS="DT" charOffset="211-213" id="st_38" text="the"/>
            <token POS="NN" charOffset="215-220" id="st_39" text="degree"/>
            <token POS="IN" charOffset="222-223" id="st_40" text="of"/>
            <token POS="NN" charOffset="225-234" id="st_41" text="inhibition"/>
            <token POS="IN" charOffset="236-237" id="st_42" text="of"/>
            <token POS="JJ" charOffset="239-246" id="st_43" text="xanthine"/>
            <token POS="NN" charOffset="248-254" id="st_44" text="oxidase"/>
            <token POS="." charOffset="255-255" id="st_45" text="."/>
          </tokenization>
        </tokenizations>
      </sentenceanalyses>
    </sentence>
    <sentence id="train.txt.d0.s47" text="The concomitant administration of uricosuric agents and allopurinol has been associated with a decrease in the excretion of oxypurines (hypoxanthine and xanthine) and an increase in urinary uric acid excretion compared with that observed with allopurinol alone.">
      <entity charOffset="34-51" id="train.txt.d0.s47.e0" text="uricosuric agents" type="agent"/>
      <entity charOffset="56-67" id="train.txt.d0.s47.e1" text="allopurinol" tpye="target"/>
      <entity charOffset="136-148" id="train.txt.d0.s47.e2" text="hypoxanthine" type="target"/>
      <entity charOffset="153-161" id="train.txt.d0.s47.e3" text="xanthine" type="target"/>
      <entity charOffset="243-254" id="train.txt.d0.s47.e4" text="allopurinol" type="target"/>
      <pair e1="train.txt.d0.s47.e0" e2="train.txt.d0.s47.e1" id="train.txt.d0.s47.p0" interaction="True"/>
      <pair e1="train.txt.d0.s47.e0" e2="train.txt.d0.s47.e2" id="train.txt.d0.s47.p1" interaction="False"/>
      <pair e1="train.txt.d0.s47.e0" e2="train.txt.d0.s47.e3" id="train.txt.d0.s47.p2" interaction="False"/>
      <pair e1="train.txt.d0.s47.e0" e2="train.txt.d0.s47.e4" id="train.txt.d0.s47.p3" interaction="False"/>
      <pair e1="train.txt.d0.s47.e1" e2="train.txt.d0.s47.e2" id="train.txt.d0.s47.p4" interaction="False"/>
      <pair e1="train.txt.d0.s47.e1" e2="train.txt.d0.s47.e3" id="train.txt.d0.s47.p5" interaction="False"/>
      <pair e1="train.txt.d0.s47.e1" e2="train.txt.d0.s47.e4" id="train.txt.d0.s47.p6" interaction="False"/>
      <pair e1="train.txt.d0.s47.e2" e2="train.txt.d0.s47.e3" id="train.txt.d0.s47.p7" interaction="False"/>
      <pair e1="train.txt.d0.s47.e2" e2="train.txt.d0.s47.e4" id="train.txt.d0.s47.p8" interaction="False"/>
      <pair e1="train.txt.d0.s47.e3" e2="train.txt.d0.s47.e4" id="train.txt.d0.s47.p9" interaction="False"/>
      <sentenceanalyses>
        <parses>
          <parse parser="split_parse" tokenizer="split">
            <dependency id="split_1" t1="st_3" t2="st_1" type="det"/>
            <dependency id="split_2" t1="st_3" t2="st_2" type="amod"/>
            <dependency id="split_3" t1="st_11" t2="st_3" type="nsubjpass"/>
            <dependency id="split_4" t1="st_6" t2="st_5" type="amod"/>
            <dependency id="split_5" t1="st_3" t2="st_6" type="prep_of"/>
            <dependency id="split_6" t1="st_3" t2="st_8" type="prep_of"/>
            <dependency id="split_7" t1="st_6" t2="st_8" type="conj_and"/>
            <dependency id="split_8" t1="st_11" t2="st_9" type="aux"/>
            <dependency id="split_9" t1="st_11" t2="st_10" type="auxpass"/>
            <dependency id="split_10" t1="st_14" t2="st_13" type="det"/>
            <dependency id="split_11" t1="st_11" t2="st_14" type="prep_with"/>
            <dependency id="split_12" t1="st_17" t2="st_16" type="det"/>
            <dependency id="split_13" t1="st_14" t2="st_17" type="prep_in"/>
            <dependency id="split_14" t1="st_17" t2="st_19" type="prep_of"/>
            <dependency id="split_15" t1="st_19" t2="st_21" type="dep"/>
            <dependency id="split_16" t1="st_19" t2="st_23" type="dep"/>
            <dependency id="split_17" t1="st_21" t2="st_23" type="conj_and"/>
            <dependency id="split_18" t1="st_27" t2="st_26" type="det"/>
            <dependency id="split_19" t1="st_14" t2="st_27" type="prep_in"/>
            <dependency id="split_20" t1="st_17" t2="st_27" type="conj_and"/>
            <dependency id="split_21" t1="st_32" t2="st_29" type="amod"/>
            <dependency id="split_22" t1="st_32" t2="st_30" type="amod"/>
            <dependency id="split_23" t1="st_32" t2="st_31" type="nn"/>
            <dependency id="split_24" t1="st_27" t2="st_32" type="prep_in"/>
            <dependency id="split_25" t1="st_11" t2="st_35" type="prep_compared_with"/>
            <dependency id="split_26" t1="st_35" t2="st_36" type="partmod"/>
            <dependency id="split_27" t1="st_36" t2="st_38" type="prep_with"/>
            <dependency id="split_28" t1="st_36" t2="st_39" type="advmod"/>
          </parse>
        </parses>
        <tokenizations>
          <tokenization tokenizer="split">
            <token POS="DT" charOffset="0-2" id="st_1" text="The"/>
            <token POS="JJ" charOffset="4-14" id="st_2" text="concomitant"/>
            <token POS="NN" charOffset="16-29" id="st_3" text="administration"/>
            <token POS="IN" charOffset="31-32" id="st_4" text="of"/>
            <token POS="JJ" charOffset="34-43" id="st_5" text="uricosuric"/>
            <token POS="NNS" charOffset="45-50" id="st_6" text="agents"/>
            <token POS="CC" charOffset="52-54" id="st_7" text="and"/>
            <token POS="NN" charOffset="56-66" id="st_8" text="allopurinol"/>
            <token POS="VBZ" charOffset="68-70" id="st_9" text="has"/>
            <token POS="VBN" charOffset="72-75" id="st_10" text="been"/>
            <token POS="VBN" charOffset="77-86" id="st_11" text="associated"/>
            <token POS="IN" charOffset="88-91" id="st_12" text="with"/>
            <token POS="DT" charOffset="93-93" id="st_13" text="a"/>
            <token POS="NN" charOffset="95-102" id="st_14" text="decrease"/>
            <token POS="IN" charOffset="104-105" id="st_15" text="in"/>
            <token POS="DT" charOffset="107-109" id="st_16" text="the"/>
            <token POS="NN" charOffset="111-119" id="st_17" text="excretion"/>
            <token POS="IN" charOffset="121-122" id="st_18" text="of"/>
            <token POS="NNS" charOffset="124-133" id="st_19" text="oxypurines"/>
            <token POS="(" charOffset="135-135" id="st_20" text="("/>
            <token POS="JJ" charOffset="136-147" id="st_21" text="hypoxanthine"/>
            <token POS="CC" charOffset="149-151" id="st_22" text="and"/>
            <token POS="JJ" charOffset="153-160" id="st_23" text="xanthine"/>
            <token POS=")" charOffset="161-161" id="st_24" text=")"/>
            <token POS="CC" charOffset="163-165" id="st_25" text="and"/>
            <token POS="DT" charOffset="167-168" id="st_26" text="an"/>
            <token POS="NN" charOffset="170-177" id="st_27" text="increase"/>
            <token POS="IN" charOffset="179-180" id="st_28" text="in"/>
            <token POS="JJ" charOffset="182-188" id="st_29" text="urinary"/>
            <token POS="JJ" charOffset="190-193" id="st_30" text="uric"/>
            <token POS="NN" charOffset="195-198" id="st_31" text="acid"/>
            <token POS="NN" charOffset="200-208" id="st_32" text="excretion"/>
            <token POS="VBN" charOffset="210-217" id="st_33" text="compared"/>
            <token POS="IN" charOffset="219-222" id="st_34" text="with"/>
            <token POS="DT" charOffset="224-227" id="st_35" text="that"/>
            <token POS="VBN" charOffset="229-236" id="st_36" text="observed"/>
            <token POS="IN" charOffset="238-241" id="st_37" text="with"/>
            <token POS="NN" charOffset="243-253" id="st_38" text="allopurinol"/>
            <token POS="RB" charOffset="255-259" id="st_39" text="alone"/>
            <token POS="." charOffset="260-260" id="st_40" text="."/>
          </tokenization>
        </tokenizations>
      </sentenceanalyses>
    </sentence>
    <sentence id="train.txt.d0.s48" text="Thiazide Diuretics: The reports that the concomitant use of allopurinol and thiazide diuretics may contribute to the enhancement of allopurinol toxicity in some patients have been reviewed in an attempt to establish a cause-and-effect relationship and a mechanism of causation.">
      <entity charOffset="60-71" id="train.txt.d0.s48.e0" text="allopurinol" type="agent"/>
      <entity charOffset="76-94" id="train.txt.d0.s48.e1" text="thiazide diuretics" tpye="target"/>
      <entity charOffset="0-18" id="train.txt.d0.s48.e2" text="Thiazide Diuretics" type="target"/>
      <entity charOffset="132-143" id="train.txt.d0.s48.e3" text="allopurinol" type="target"/>
      <pair e1="train.txt.d0.s48.e0" e2="train.txt.d0.s48.e1" id="train.txt.d0.s48.p0" interaction="True"/>
      <pair e1="train.txt.d0.s48.e2" e2="train.txt.d0.s48.e0" id="train.txt.d0.s48.p1" interaction="False"/>
      <pair e1="train.txt.d0.s48.e2" e2="train.txt.d0.s48.e1" id="train.txt.d0.s48.p2" interaction="False"/>
      <pair e1="train.txt.d0.s48.e2" e2="train.txt.d0.s48.e3" id="train.txt.d0.s48.p3" interaction="False"/>
      <pair e1="train.txt.d0.s48.e0" e2="train.txt.d0.s48.e3" id="train.txt.d0.s48.p4" interaction="False"/>
      <pair e1="train.txt.d0.s48.e1" e2="train.txt.d0.s48.e3" id="train.txt.d0.s48.p5" interaction="False"/>
      <sentenceanalyses>
        <parses>
          <parse parser="split_parse" tokenizer="split">
            <dependency id="split_1" t1="st_2" t2="st_1" type="nn"/>
            <dependency id="split_2" t1="st_5" t2="st_4" type="det"/>
            <dependency id="split_3" t1="st_2" t2="st_5" type="dep"/>
            <dependency id="split_4" t1="st_16" t2="st_5" type="dobj"/>
            <dependency id="split_5" t1="st_16" t2="st_6" type="complm"/>
            <dependency id="split_6" t1="st_9" t2="st_7" type="det"/>
            <dependency id="split_7" t1="st_9" t2="st_8" type="amod"/>
            <dependency id="split_8" t1="st_16" t2="st_9" type="nsubj"/>
            <dependency id="split_9" t1="st_14" t2="st_11" type="amod"/>
            <dependency id="split_10" t1="st_11" t2="st_13" type="conj_and"/>
            <dependency id="split_11" t1="st_14" t2="st_13" type="amod"/>
            <dependency id="split_12" t1="st_9" t2="st_14" type="prep_of"/>
            <dependency id="split_13" t1="st_16" t2="st_15" type="aux"/>
            <dependency id="split_14" t1="st_5" t2="st_16" type="dep"/>
            <dependency id="split_15" t1="st_19" t2="st_18" type="det"/>
            <dependency id="split_16" t1="st_16" t2="st_19" type="prep_to"/>
            <dependency id="split_17" t1="st_22" t2="st_21" type="amod"/>
            <dependency id="split_18" t1="st_19" t2="st_22" type="prep_of"/>
            <dependency id="split_19" t1="st_28" t2="st_23" type="mark"/>
            <dependency id="split_20" t1="st_25" t2="st_24" type="det"/>
            <dependency id="split_21" t1="st_28" t2="st_25" type="nsubjpass"/>
            <dependency id="split_22" t1="st_28" t2="st_26" type="aux"/>
            <dependency id="split_23" t1="st_28" t2="st_27" type="auxpass"/>
            <dependency id="split_24" t1="st_16" t2="st_28" type="advcl"/>
            <dependency id="split_25" t1="st_31" t2="st_30" type="det"/>
            <dependency id="split_26" t1="st_28" t2="st_31" type="prep_in"/>
            <dependency id="split_27" t1="st_33" t2="st_32" type="aux"/>
            <dependency id="split_28" t1="st_31" t2="st_33" type="infmod"/>
            <dependency id="split_29" t1="st_36" t2="st_34" type="det"/>
            <dependency id="split_30" t1="st_36" t2="st_35" type="amod"/>
            <dependency id="split_31" t1="st_33" t2="st_36" type="dobj"/>
            <dependency id="split_32" t1="st_39" t2="st_38" type="det"/>
            <dependency id="split_33" t1="st_33" t2="st_39" type="dobj"/>
            <dependency id="split_34" t1="st_36" t2="st_39" type="conj_and"/>
            <dependency id="split_35" t1="st_39" t2="st_41" type="prep_of"/>
          </parse>
        </parses>
        <tokenizations>
          <tokenization tokenizer="split">
            <token POS="NNP" charOffset="0-7" id="st_1" text="Thiazide"/>
            <token POS="NNP" charOffset="9-17" id="st_2" text="Diuretics"/>
            <token POS=":" charOffset="18-18" id="st_3" text=":"/>
            <token POS="DT" charOffset="20-22" id="st_4" text="The"/>
            <token POS="NNS" charOffset="24-30" id="st_5" text="reports"/>
            <token POS="IN" charOffset="32-35" id="st_6" text="that"/>
            <token POS="DT" charOffset="37-39" id="st_7" text="the"/>
            <token POS="JJ" charOffset="41-51" id="st_8" text="concomitant"/>
            <token POS="NN" charOffset="53-55" id="st_9" text="use"/>
            <token POS="IN" charOffset="57-58" id="st_10" text="of"/>
            <token POS="JJ" charOffset="60-70" id="st_11" text="allopurinol"/>
            <token POS="CC" charOffset="72-74" id="st_12" text="and"/>
            <token POS="JJ" charOffset="76-83" id="st_13" text="thiazide"/>
            <token POS="NNS" charOffset="85-93" id="st_14" text="diuretics"/>
            <token POS="MD" charOffset="95-97" id="st_15" text="may"/>
            <token POS="VB" charOffset="99-108" id="st_16" text="contribute"/>
            <token POS="TO" charOffset="110-111" id="st_17" text="to"/>
            <token POS="DT" charOffset="113-115" id="st_18" text="the"/>
            <token POS="NN" charOffset="117-127" id="st_19" text="enhancement"/>
            <token POS="IN" charOffset="129-130" id="st_20" text="of"/>
            <token POS="JJ" charOffset="132-142" id="st_21" text="allopurinol"/>
            <token POS="NN" charOffset="144-151" id="st_22" text="toxicity"/>
            <token POS="IN" charOffset="153-154" id="st_23" text="in"/>
            <token POS="DT" charOffset="156-159" id="st_24" text="some"/>
            <token POS="NNS" charOffset="161-168" id="st_25" text="patients"/>
            <token POS="VBP" charOffset="170-173" id="st_26" text="have"/>
            <token POS="VBN" charOffset="175-178" id="st_27" text="been"/>
            <token POS="VBN" charOffset="180-187" id="st_28" text="reviewed"/>
            <token POS="IN" charOffset="189-190" id="st_29" text="in"/>
            <token POS="DT" charOffset="192-193" id="st_30" text="an"/>
            <token POS="NN" charOffset="195-201" id="st_31" text="attempt"/>
            <token POS="TO" charOffset="203-204" id="st_32" text="to"/>
            <token POS="VB" charOffset="206-214" id="st_33" text="establish"/>
            <token POS="DT" charOffset="216-216" id="st_34" text="a"/>
            <token POS="JJ" charOffset="218-233" id="st_35" text="cause-and-effect"/>
            <token POS="NN" charOffset="235-246" id="st_36" text="relationship"/>
            <token POS="CC" charOffset="248-250" id="st_37" text="and"/>
            <token POS="DT" charOffset="252-252" id="st_38" text="a"/>
            <token POS="NN" charOffset="254-262" id="st_39" text="mechanism"/>
            <token POS="IN" charOffset="264-265" id="st_40" text="of"/>
            <token POS="NN" charOffset="267-275" id="st_41" text="causation"/>
            <token POS="." charOffset="276-276" id="st_42" text="."/>
          </tokenization>
        </tokenizations>
      </sentenceanalyses>
    </sentence>
    <sentence id="train.txt.d0.s49" text="Although a causal mechanism and a cause-and-effect relationship have not been established, current evidence suggests that renal function should be monitored in patients on thiazide diuretics and allopurinol even in the absence of renal failure, and dosage levels should be even more conservatively adjusted in those patients on such combined therapy if diminished renal function is detected..">
      <entity charOffset="172-190" id="train.txt.d0.s49.e0" text="thiazide diuretics" type="agent"/>
      <entity charOffset="195-206" id="train.txt.d0.s49.e1" text="allopurinol" tpye="target"/>
      <pair e1="train.txt.d0.s49.e0" e2="train.txt.d0.s49.e1" id="train.txt.d0.s49.p0" interaction="True"/>
      <sentenceanalyses>
        <parses>
          <parse parser="split_parse" tokenizer="split">
            <dependency id="split_1" t1="st_12" t2="st_1" type="mark"/>
            <dependency id="split_2" t1="st_4" t2="st_2" type="det"/>
            <dependency id="split_3" t1="st_4" t2="st_3" type="amod"/>
            <dependency id="split_4" t1="st_12" t2="st_4" type="nsubjpass"/>
            <dependency id="split_5" t1="st_8" t2="st_6" type="det"/>
            <dependency id="split_6" t1="st_8" t2="st_7" type="amod"/>
            <dependency id="split_7" t1="st_4" t2="st_8" type="conj_and"/>
            <dependency id="split_8" t1="st_12" t2="st_8" type="nsubjpass"/>
            <dependency id="split_9" t1="st_12" t2="st_9" type="aux"/>
            <dependency id="split_10" t1="st_12" t2="st_10" type="neg"/>
            <dependency id="split_11" t1="st_12" t2="st_11" type="auxpass"/>
            <dependency id="split_12" t1="st_16" t2="st_12" type="advcl"/>
            <dependency id="split_13" t1="st_15" t2="st_14" type="amod"/>
            <dependency id="split_14" t1="st_16" t2="st_15" type="nsubj"/>
            <dependency id="split_15" t1="st_22" t2="st_17" type="complm"/>
            <dependency id="split_16" t1="st_19" t2="st_18" type="amod"/>
            <dependency id="split_17" t1="st_22" t2="st_19" type="nsubjpass"/>
            <dependency id="split_18" t1="st_29" t2="st_19" type="nsubj"/>
            <dependency id="split_19" t1="st_22" t2="st_20" type="aux"/>
            <dependency id="split_20" t1="st_22" t2="st_21" type="auxpass"/>
            <dependency id="split_21" t1="st_16" t2="st_22" type="ccomp"/>
            <dependency id="split_22" t1="st_22" t2="st_24" type="prep_in"/>
            <dependency id="split_23" t1="st_27" t2="st_26" type="amod"/>
            <dependency id="split_24" t1="st_24" t2="st_27" type="prep_on"/>
            <dependency id="split_25" t1="st_16" t2="st_29" type="ccomp"/>
            <dependency id="split_26" t1="st_22" t2="st_29" type="conj_and"/>
            <dependency id="split_27" t1="st_29" t2="st_30" type="advmod"/>
            <dependency id="split_28" t1="st_33" t2="st_32" type="det"/>
            <dependency id="split_29" t1="st_29" t2="st_33" type="prep_in"/>
            <dependency id="split_30" t1="st_36" t2="st_35" type="amod"/>
            <dependency id="split_31" t1="st_33" t2="st_36" type="prep_of"/>
            <dependency id="split_32" t1="st_40" t2="st_39" type="nn"/>
            <dependency id="split_33" t1="st_46" t2="st_40" type="nsubjpass"/>
            <dependency id="split_34" t1="st_46" t2="st_41" type="aux"/>
            <dependency id="split_35" t1="st_46" t2="st_42" type="auxpass"/>
            <dependency id="split_36" t1="st_46" t2="st_43" type="advmod"/>
            <dependency id="split_37" t1="st_43" t2="st_44" type="advmod"/>
            <dependency id="split_38" t1="st_46" t2="st_45" type="advmod"/>
            <dependency id="split_39" t1="st_16" t2="st_46" type="conj_and"/>
            <dependency id="split_40" t1="st_49" t2="st_48" type="det"/>
            <dependency id="split_41" t1="st_46" t2="st_49" type="prep_in"/>
            <dependency id="split_42" t1="st_53" t2="st_51" type="amod"/>
            <dependency id="split_43" t1="st_53" t2="st_52" type="amod"/>
            <dependency id="split_44" t1="st_49" t2="st_53" type="prep_on"/>
            <dependency id="split_45" t1="st_59" t2="st_54" type="mark"/>
            <dependency id="split_46" t1="st_57" t2="st_55" type="amod"/>
            <dependency id="split_47" t1="st_57" t2="st_56" type="amod"/>
            <dependency id="split_48" t1="st_59" t2="st_57" type="nsubjpass"/>
            <dependency id="split_49" t1="st_59" t2="st_58" type="auxpass"/>
            <dependency id="split_50" t1="st_46" t2="st_59" type="advcl"/>
          </parse>
        </parses>
        <tokenizations>
          <tokenization tokenizer="split">
            <token POS="IN" charOffset="0-7" id="st_1" text="Although"/>
            <token POS="DT" charOffset="9-9" id="st_2" text="a"/>
            <token POS="JJ" charOffset="11-16" id="st_3" text="causal"/>
            <token POS="NN" charOffset="18-26" id="st_4" text="mechanism"/>
            <token POS="CC" charOffset="28-30" id="st_5" text="and"/>
            <token POS="DT" charOffset="32-32" id="st_6" text="a"/>
            <token POS="JJ" charOffset="34-49" id="st_7" text="cause-and-effect"/>
            <token POS="NN" charOffset="51-62" id="st_8" text="relationship"/>
            <token POS="VBP" charOffset="64-67" id="st_9" text="have"/>
            <token POS="RB" charOffset="69-71" id="st_10" text="not"/>
            <token POS="VBN" charOffset="73-76" id="st_11" text="been"/>
            <token POS="VBN" charOffset="78-88" id="st_12" text="established"/>
            <token POS="," charOffset="89-89" id="st_13" text=","/>
            <token POS="JJ" charOffset="91-97" id="st_14" text="current"/>
            <token POS="NN" charOffset="99-106" id="st_15" text="evidence"/>
            <token POS="VBZ" charOffset="108-115" id="st_16" text="suggests"/>
            <token POS="IN" charOffset="117-120" id="st_17" text="that"/>
            <token POS="JJ" charOffset="122-126" id="st_18" text="renal"/>
            <token POS="NN" charOffset="128-135" id="st_19" text="function"/>
            <token POS="MD" charOffset="137-142" id="st_20" text="should"/>
            <token POS="VB" charOffset="144-145" id="st_21" text="be"/>
            <token POS="VBN" charOffset="147-155" id="st_22" text="monitored"/>
            <token POS="IN" charOffset="157-158" id="st_23" text="in"/>
            <token POS="NNS" charOffset="160-167" id="st_24" text="patients"/>
            <token POS="IN" charOffset="169-170" id="st_25" text="on"/>
            <token POS="JJ" charOffset="172-179" id="st_26" text="thiazide"/>
            <token POS="NNS" charOffset="181-189" id="st_27" text="diuretics"/>
            <token POS="CC" charOffset="191-193" id="st_28" text="and"/>
            <token POS="VB" charOffset="195-205" id="st_29" text="allopurinol"/>
            <token POS="RB" charOffset="207-210" id="st_30" text="even"/>
            <token POS="IN" charOffset="212-213" id="st_31" text="in"/>
            <token POS="DT" charOffset="215-217" id="st_32" text="the"/>
            <token POS="NN" charOffset="219-225" id="st_33" text="absence"/>
            <token POS="IN" charOffset="227-228" id="st_34" text="of"/>
            <token POS="JJ" charOffset="230-234" id="st_35" text="renal"/>
            <token POS="NN" charOffset="236-242" id="st_36" text="failure"/>
            <token POS="," charOffset="243-243" id="st_37" text=","/>
            <token POS="CC" charOffset="245-247" id="st_38" text="and"/>
            <token POS="NN" charOffset="249-254" id="st_39" text="dosage"/>
            <token POS="NNS" charOffset="256-261" id="st_40" text="levels"/>
            <token POS="MD" charOffset="263-268" id="st_41" text="should"/>
            <token POS="VB" charOffset="270-271" id="st_42" text="be"/>
            <token POS="RB" charOffset="273-276" id="st_43" text="even"/>
            <token POS="RBR" charOffset="278-281" id="st_44" text="more"/>
            <token POS="RB" charOffset="283-296" id="st_45" text="conservatively"/>
            <token POS="VBN" charOffset="298-305" id="st_46" text="adjusted"/>
            <token POS="IN" charOffset="307-308" id="st_47" text="in"/>
            <token POS="DT" charOffset="310-314" id="st_48" text="those"/>
            <token POS="NNS" charOffset="316-323" id="st_49" text="patients"/>
            <token POS="IN" charOffset="325-326" id="st_50" text="on"/>
            <token POS="JJ" charOffset="328-331" id="st_51" text="such"/>
            <token POS="JJ" charOffset="333-340" id="st_52" text="combined"/>
            <token POS="NN" charOffset="342-348" id="st_53" text="therapy"/>
            <token POS="IN" charOffset="350-351" id="st_54" text="if"/>
            <token POS="JJ" charOffset="353-362" id="st_55" text="diminished"/>
            <token POS="JJ" charOffset="364-368" id="st_56" text="renal"/>
            <token POS="NN" charOffset="370-377" id="st_57" text="function"/>
            <token POS="VBZ" charOffset="379-380" id="st_58" text="is"/>
            <token POS="VBN" charOffset="382-389" id="st_59" text="detected"/>
            <token POS="." charOffset="390-390" id="st_60" text="."/>
            <token POS="." charOffset="390-390" id="st_61" text="."/>
          </tokenization>
        </tokenizations>
      </sentenceanalyses>
    </sentence>
    <sentence id="train.txt.d0.s50" text="Ampicillin/Amoxicillin: An increase in the frequency of skin rash has been reported among patients receiving ampicillin or amoxicillin concurrently with allopurinol compared to patients who are not receiving both drugs.">
      <entity charOffset="109-119" id="train.txt.d0.s50.e0" text="ampicillin" type="agent"/>
      <entity charOffset="153-164" id="train.txt.d0.s50.e1" text="allopurinol" tpye="target"/>
      <entity charOffset="0-10" id="train.txt.d0.s50.e2" text="Ampicillin" type="target"/>
      <entity charOffset="11-22" id="train.txt.d0.s50.e3" text="Amoxicillin" type="target"/>
      <entity charOffset="123-134" id="train.txt.d0.s50.e4" text="amoxicillin" type="target"/>
      <entity charOffset="213-218" id="train.txt.d0.s50.e5" text="drugs" type="target"/>
      <pair e1="train.txt.d0.s50.e0" e2="train.txt.d0.s50.e1" id="train.txt.d0.s50.p0" interaction="True"/>
      <pair e1="train.txt.d0.s50.e2" e2="train.txt.d0.s50.e3" id="train.txt.d0.s50.p1" interaction="False"/>
      <pair e1="train.txt.d0.s50.e2" e2="train.txt.d0.s50.e0" id="train.txt.d0.s50.p2" interaction="False"/>
      <pair e1="train.txt.d0.s50.e2" e2="train.txt.d0.s50.e4" id="train.txt.d0.s50.p3" interaction="False"/>
      <pair e1="train.txt.d0.s50.e2" e2="train.txt.d0.s50.e1" id="train.txt.d0.s50.p4" interaction="False"/>
      <pair e1="train.txt.d0.s50.e2" e2="train.txt.d0.s50.e5" id="train.txt.d0.s50.p5" interaction="False"/>
      <pair e1="train.txt.d0.s50.e3" e2="train.txt.d0.s50.e0" id="train.txt.d0.s50.p6" interaction="False"/>
      <pair e1="train.txt.d0.s50.e3" e2="train.txt.d0.s50.e4" id="train.txt.d0.s50.p7" interaction="False"/>
      <pair e1="train.txt.d0.s50.e3" e2="train.txt.d0.s50.e1" id="train.txt.d0.s50.p8" interaction="False"/>
      <pair e1="train.txt.d0.s50.e3" e2="train.txt.d0.s50.e5" id="train.txt.d0.s50.p9" interaction="False"/>
      <pair e1="train.txt.d0.s50.e0" e2="train.txt.d0.s50.e4" id="train.txt.d0.s50.p10" interaction="False"/>
      <pair e1="train.txt.d0.s50.e0" e2="train.txt.d0.s50.e5" id="train.txt.d0.s50.p11" interaction="False"/>
      <pair e1="train.txt.d0.s50.e4" e2="train.txt.d0.s50.e1" id="train.txt.d0.s50.p12" interaction="False"/>
      <pair e1="train.txt.d0.s50.e4" e2="train.txt.d0.s50.e5" id="train.txt.d0.s50.p13" interaction="False"/>
      <pair e1="train.txt.d0.s50.e1" e2="train.txt.d0.s50.e5" id="train.txt.d0.s50.p14" interaction="False"/>
      <sentenceanalyses>
        <parses>
          <parse parser="split_parse" tokenizer="split">
            <dependency id="split_1" t1="st_13" t2="st_1" type="dep"/>
            <dependency id="split_2" t1="st_4" t2="st_3" type="det"/>
            <dependency id="split_3" t1="st_13" t2="st_4" type="nsubjpass"/>
            <dependency id="split_4" t1="st_7" t2="st_6" type="det"/>
            <dependency id="split_5" t1="st_4" t2="st_7" type="prep_in"/>
            <dependency id="split_6" t1="st_10" t2="st_9" type="nn"/>
            <dependency id="split_7" t1="st_7" t2="st_10" type="prep_of"/>
            <dependency id="split_8" t1="st_13" t2="st_11" type="aux"/>
            <dependency id="split_9" t1="st_13" t2="st_12" type="auxpass"/>
            <dependency id="split_10" t1="st_13" t2="st_15" type="prep_among"/>
            <dependency id="split_11" t1="st_15" t2="st_16" type="partmod"/>
            <dependency id="split_12" t1="st_20" t2="st_17" type="nn"/>
            <dependency id="split_13" t1="st_17" t2="st_19" type="conj_or"/>
            <dependency id="split_14" t1="st_20" t2="st_19" type="nn"/>
            <dependency id="split_15" t1="st_16" t2="st_20" type="dobj"/>
            <dependency id="split_16" t1="st_20" t2="st_22" type="prep_with"/>
            <dependency id="split_17" t1="st_16" t2="st_25" type="prep_compared_to"/>
            <dependency id="split_18" t1="st_29" t2="st_25" type="nsubj"/>
            <dependency id="split_19" t1="st_29" t2="st_27" type="aux"/>
            <dependency id="split_20" t1="st_29" t2="st_28" type="neg"/>
            <dependency id="split_21" t1="st_25" t2="st_29" type="rcmod"/>
            <dependency id="split_22" t1="st_31" t2="st_30" type="det"/>
            <dependency id="split_23" t1="st_29" t2="st_31" type="dobj"/>
          </parse>
        </parses>
        <tokenizations>
          <tokenization tokenizer="split">
            <token POS="NN" charOffset="0-21" id="st_1" text="Ampicillin/Amoxicillin"/>
            <token POS=":" charOffset="22-22" id="st_2" text=":"/>
            <token POS="DT" charOffset="24-25" id="st_3" text="An"/>
            <token POS="NN" charOffset="27-34" id="st_4" text="increase"/>
            <token POS="IN" charOffset="36-37" id="st_5" text="in"/>
            <token POS="DT" charOffset="39-41" id="st_6" text="the"/>
            <token POS="NN" charOffset="43-51" id="st_7" text="frequency"/>
            <token POS="IN" charOffset="53-54" id="st_8" text="of"/>
            <token POS="NN" charOffset="56-59" id="st_9" text="skin"/>
            <token POS="NN" charOffset="61-64" id="st_10" text="rash"/>
            <token POS="VBZ" charOffset="66-68" id="st_11" text="has"/>
            <token POS="VBN" charOffset="70-73" id="st_12" text="been"/>
            <token POS="VBN" charOffset="75-82" id="st_13" text="reported"/>
            <token POS="IN" charOffset="84-88" id="st_14" text="among"/>
            <token POS="NNS" charOffset="90-97" id="st_15" text="patients"/>
            <token POS="VBG" charOffset="99-107" id="st_16" text="receiving"/>
            <token POS="NN" charOffset="109-118" id="st_17" text="ampicillin"/>
            <token POS="CC" charOffset="120-121" id="st_18" text="or"/>
            <token POS="NN" charOffset="123-133" id="st_19" text="amoxicillin"/>
            <token POS="NN" charOffset="135-146" id="st_20" text="concurrently"/>
            <token POS="IN" charOffset="148-151" id="st_21" text="with"/>
            <token POS="NN" charOffset="153-163" id="st_22" text="allopurinol"/>
            <token POS="VBN" charOffset="165-172" id="st_23" text="compared"/>
            <token POS="TO" charOffset="174-175" id="st_24" text="to"/>
            <token POS="NNS" charOffset="177-184" id="st_25" text="patients"/>
            <token POS="WP" charOffset="186-188" id="st_26" text="who"/>
            <token POS="VBP" charOffset="190-192" id="st_27" text="are"/>
            <token POS="RB" charOffset="194-196" id="st_28" text="not"/>
            <token POS="VBG" charOffset="198-206" id="st_29" text="receiving"/>
            <token POS="DT" charOffset="208-211" id="st_30" text="both"/>
            <token POS="NNS" charOffset="213-217" id="st_31" text="drugs"/>
            <token POS="." charOffset="218-218" id="st_32" text="."/>
          </tokenization>
        </tokenizations>
      </sentenceanalyses>
    </sentence>
    <sentence id="train.txt.d0.s51" text="Cytotoxic Agents: Enhanced bone marrow suppression by cyclophosphamide and other cytotoxic agents has been reported among patients with neoplastic disease, except leukemia, in the presence of allopurinol.">
      <entity charOffset="54-70" id="train.txt.d0.s51.e0" text="cyclophosphamide" type="agent"/>
      <entity charOffset="192-203" id="train.txt.d0.s51.e1" text="allopurinol" tpye="target"/>
      <entity charOffset="0-15" id="train.txt.d0.s51.e2" text="Cytotoxic Agent" type="target"/>
      <entity charOffset="81-96" id="train.txt.d0.s51.e3" text="cytotoxic agent" type="target"/>
      <pair e1="train.txt.d0.s51.e0" e2="train.txt.d0.s51.e1" id="train.txt.d0.s51.p0" interaction="True"/>
      <pair e1="train.txt.d0.s51.e2" e2="train.txt.d0.s51.e0" id="train.txt.d0.s51.p1" interaction="False"/>
      <pair e1="train.txt.d0.s51.e2" e2="train.txt.d0.s51.e3" id="train.txt.d0.s51.p2" interaction="False"/>
      <pair e1="train.txt.d0.s51.e2" e2="train.txt.d0.s51.e1" id="train.txt.d0.s51.p3" interaction="False"/>
      <pair e1="train.txt.d0.s51.e0" e2="train.txt.d0.s51.e3" id="train.txt.d0.s51.p4" interaction="False"/>
      <pair e1="train.txt.d0.s51.e3" e2="train.txt.d0.s51.e1" id="train.txt.d0.s51.p5" interaction="False"/>
      <sentenceanalyses>
        <parses>
          <parse parser="split_parse" tokenizer="split">
            <dependency id="split_1" t1="st_2" t2="st_1" type="nn"/>
            <dependency id="split_2" t1="st_16" t2="st_2" type="dep"/>
            <dependency id="split_3" t1="st_7" t2="st_4" type="nn"/>
            <dependency id="split_4" t1="st_7" t2="st_5" type="nn"/>
            <dependency id="split_5" t1="st_7" t2="st_6" type="nn"/>
            <dependency id="split_6" t1="st_16" t2="st_7" type="nsubjpass"/>
            <dependency id="split_7" t1="st_13" t2="st_9" type="nn"/>
            <dependency id="split_8" t1="st_9" t2="st_11" type="conj_and"/>
            <dependency id="split_9" t1="st_13" t2="st_11" type="nn"/>
            <dependency id="split_10" t1="st_13" t2="st_12" type="amod"/>
            <dependency id="split_11" t1="st_7" t2="st_13" type="prep_by"/>
            <dependency id="split_12" t1="st_16" t2="st_14" type="aux"/>
            <dependency id="split_13" t1="st_16" t2="st_15" type="auxpass"/>
            <dependency id="split_14" t1="st_16" t2="st_18" type="prep_among"/>
            <dependency id="split_15" t1="st_21" t2="st_20" type="amod"/>
            <dependency id="split_16" t1="st_18" t2="st_21" type="prep_with"/>
            <dependency id="split_17" t1="st_16" t2="st_24" type="prep_except"/>
            <dependency id="split_18" t1="st_28" t2="st_27" type="det"/>
            <dependency id="split_19" t1="st_16" t2="st_28" type="prep_in"/>
            <dependency id="split_20" t1="st_28" t2="st_30" type="prep_of"/>
          </parse>
        </parses>
        <tokenizations>
          <tokenization tokenizer="split">
            <token POS="NNP" charOffset="0-8" id="st_1" text="Cytotoxic"/>
            <token POS="NNPS" charOffset="10-15" id="st_2" text="Agents"/>
            <token POS=":" charOffset="16-16" id="st_3" text=":"/>
            <token POS="NNP" charOffset="18-25" id="st_4" text="Enhanced"/>
            <token POS="NN" charOffset="27-30" id="st_5" text="bone"/>
            <token POS="NN" charOffset="32-37" id="st_6" text="marrow"/>
            <token POS="NN" charOffset="39-49" id="st_7" text="suppression"/>
            <token POS="IN" charOffset="51-52" id="st_8" text="by"/>
            <token POS="NN" charOffset="54-69" id="st_9" text="cyclophosphamide"/>
            <token POS="CC" charOffset="71-73" id="st_10" text="and"/>
            <token POS="JJ" charOffset="75-79" id="st_11" text="other"/>
            <token POS="JJ" charOffset="81-89" id="st_12" text="cytotoxic"/>
            <token POS="NNS" charOffset="91-96" id="st_13" text="agents"/>
            <token POS="VBZ" charOffset="98-100" id="st_14" text="has"/>
            <token POS="VBN" charOffset="102-105" id="st_15" text="been"/>
            <token POS="VBN" charOffset="107-114" id="st_16" text="reported"/>
            <token POS="IN" charOffset="116-120" id="st_17" text="among"/>
            <token POS="NNS" charOffset="122-129" id="st_18" text="patients"/>
            <token POS="IN" charOffset="131-134" id="st_19" text="with"/>
            <token POS="JJ" charOffset="136-145" id="st_20" text="neoplastic"/>
            <token POS="NN" charOffset="147-153" id="st_21" text="disease"/>
            <token POS="," charOffset="154-154" id="st_22" text=","/>
            <token POS="IN" charOffset="156-161" id="st_23" text="except"/>
            <token POS="NN" charOffset="163-170" id="st_24" text="leukemia"/>
            <token POS="," charOffset="171-171" id="st_25" text=","/>
            <token POS="IN" charOffset="173-174" id="st_26" text="in"/>
            <token POS="DT" charOffset="176-178" id="st_27" text="the"/>
            <token POS="NN" charOffset="180-187" id="st_28" text="presence"/>
            <token POS="IN" charOffset="189-190" id="st_29" text="of"/>
            <token POS="NN" charOffset="192-202" id="st_30" text="allopurinol"/>
            <token POS="." charOffset="203-203" id="st_31" text="."/>
          </tokenization>
        </tokenizations>
      </sentenceanalyses>
    </sentence>
    <sentence id="train.txt.d0.s52" text="Chlorpropamide: Chlorpropamides plasma half-life may be prolonged by allopurinol, since allopurinol and chlorpropamide may compete for excretion in the renal tubule.">
      <entity charOffset="16-30" id="train.txt.d0.s52.e0" text="Chlorpropamide" type="agent"/>
      <entity charOffset="69-80" id="train.txt.d0.s52.e1" text="allopurinol" tpye="target"/>
      <entity charOffset="0-14" id="train.txt.d0.s52.e2" text="Chlorpropamide" type="target"/>
      <entity charOffset="88-99" id="train.txt.d0.s52.e3" text="allopurinol" type="target"/>
      <entity charOffset="104-118" id="train.txt.d0.s52.e4" text="chlorpropamide" type="target"/>
      <entity charOffset="123-130" id="train.txt.d0.s52.e5" text="compete" type="target"/>
      <pair e1="train.txt.d0.s52.e0" e2="train.txt.d0.s52.e1" id="train.txt.d0.s52.p0" interaction="True"/>
      <pair e1="train.txt.d0.s52.e2" e2="train.txt.d0.s52.e0" id="train.txt.d0.s52.p1" interaction="False"/>
      <pair e1="train.txt.d0.s52.e2" e2="train.txt.d0.s52.e1" id="train.txt.d0.s52.p2" interaction="False"/>
      <pair e1="train.txt.d0.s52.e2" e2="train.txt.d0.s52.e3" id="train.txt.d0.s52.p3" interaction="False"/>
      <pair e1="train.txt.d0.s52.e2" e2="train.txt.d0.s52.e4" id="train.txt.d0.s52.p4" interaction="False"/>
      <pair e1="train.txt.d0.s52.e2" e2="train.txt.d0.s52.e5" id="train.txt.d0.s52.p5" interaction="False"/>
      <pair e1="train.txt.d0.s52.e0" e2="train.txt.d0.s52.e3" id="train.txt.d0.s52.p6" interaction="False"/>
      <pair e1="train.txt.d0.s52.e0" e2="train.txt.d0.s52.e4" id="train.txt.d0.s52.p7" interaction="False"/>
      <pair e1="train.txt.d0.s52.e0" e2="train.txt.d0.s52.e5" id="train.txt.d0.s52.p8" interaction="False"/>
      <pair e1="train.txt.d0.s52.e1" e2="train.txt.d0.s52.e3" id="train.txt.d0.s52.p9" interaction="False"/>
      <pair e1="train.txt.d0.s52.e1" e2="train.txt.d0.s52.e4" id="train.txt.d0.s52.p10" interaction="False"/>
      <pair e1="train.txt.d0.s52.e1" e2="train.txt.d0.s52.e5" id="train.txt.d0.s52.p11" interaction="False"/>
      <pair e1="train.txt.d0.s52.e3" e2="train.txt.d0.s52.e4" id="train.txt.d0.s52.p12" interaction="False"/>
      <pair e1="train.txt.d0.s52.e3" e2="train.txt.d0.s52.e5" id="train.txt.d0.s52.p13" interaction="False"/>
      <pair e1="train.txt.d0.s52.e4" e2="train.txt.d0.s52.e5" id="train.txt.d0.s52.p14" interaction="False"/>
      <sentenceanalyses>
        <parses>
          <parse parser="split_parse" tokenizer="split">
            <dependency id="split_1" t1="st_8" t2="st_1" type="dep"/>
            <dependency id="split_2" t1="st_5" t2="st_3" type="nn"/>
            <dependency id="split_3" t1="st_5" t2="st_4" type="nn"/>
            <dependency id="split_4" t1="st_8" t2="st_5" type="nsubj"/>
            <dependency id="split_5" t1="st_8" t2="st_6" type="aux"/>
            <dependency id="split_6" t1="st_8" t2="st_7" type="cop"/>
            <dependency id="split_7" t1="st_8" t2="st_10" type="prep_by"/>
            <dependency id="split_8" t1="st_17" t2="st_12" type="mark"/>
            <dependency id="split_9" t1="st_17" t2="st_13" type="nsubj"/>
            <dependency id="split_10" t1="st_13" t2="st_15" type="conj_and"/>
            <dependency id="split_11" t1="st_17" t2="st_15" type="nsubj"/>
            <dependency id="split_12" t1="st_17" t2="st_16" type="aux"/>
            <dependency id="split_13" t1="st_8" t2="st_17" type="advcl"/>
            <dependency id="split_14" t1="st_17" t2="st_19" type="prep_for"/>
            <dependency id="split_15" t1="st_23" t2="st_21" type="det"/>
            <dependency id="split_16" t1="st_23" t2="st_22" type="amod"/>
            <dependency id="split_17" t1="st_19" t2="st_23" type="prep_in"/>
          </parse>
        </parses>
        <tokenizations>
          <tokenization tokenizer="split">
            <token POS="NNP" charOffset="0-13" id="st_1" text="Chlorpropamide"/>
            <token POS=":" charOffset="14-14" id="st_2" text=":"/>
            <token POS="NNP" charOffset="16-30" id="st_3" text="Chlorpropamides"/>
            <token POS="NN" charOffset="32-37" id="st_4" text="plasma"/>
            <token POS="NN" charOffset="39-47" id="st_5" text="half-life"/>
            <token POS="MD" charOffset="49-51" id="st_6" text="may"/>
            <token POS="VB" charOffset="53-54" id="st_7" text="be"/>
            <token POS="JJ" charOffset="56-64" id="st_8" text="prolonged"/>
            <token POS="IN" charOffset="66-67" id="st_9" text="by"/>
            <token POS="JJ" charOffset="69-79" id="st_10" text="allopurinol"/>
            <token POS="," charOffset="80-80" id="st_11" text=","/>
            <token POS="IN" charOffset="82-86" id="st_12" text="since"/>
            <token POS="NN" charOffset="88-98" id="st_13" text="allopurinol"/>
            <token POS="CC" charOffset="100-102" id="st_14" text="and"/>
            <token POS="NN" charOffset="104-117" id="st_15" text="chlorpropamide"/>
            <token POS="MD" charOffset="119-121" id="st_16" text="may"/>
            <token POS="VB" charOffset="123-129" id="st_17" text="compete"/>
            <token POS="IN" charOffset="131-133" id="st_18" text="for"/>
            <token POS="NN" charOffset="135-143" id="st_19" text="excretion"/>
            <token POS="IN" charOffset="145-146" id="st_20" text="in"/>
            <token POS="DT" charOffset="148-150" id="st_21" text="the"/>
            <token POS="JJ" charOffset="152-156" id="st_22" text="renal"/>
            <token POS="NN" charOffset="158-163" id="st_23" text="tubule"/>
            <token POS="." charOffset="164-164" id="st_24" text="."/>
          </tokenization>
        </tokenizations>
      </sentenceanalyses>
    </sentence>
    <sentence id="train.txt.d0.s53" text="The risk of hypoglycemia secondary to this mechanism may be increased if allopurinol and chlorpropamide are given concomitantly in the presence of renal insufficiency.">
      <entity charOffset="73-84" id="train.txt.d0.s53.e0" text="allopurinol" type="agent"/>
      <entity charOffset="89-103" id="train.txt.d0.s53.e1" text="chlorpropamide" tpye="target"/>
      <pair e1="train.txt.d0.s53.e0" e2="train.txt.d0.s53.e1" id="train.txt.d0.s53.p0" interaction="True"/>
      <sentenceanalyses>
        <parses>
          <parse parser="split_parse" tokenizer="split">
            <dependency id="split_1" t1="st_2" t2="st_1" type="det"/>
            <dependency id="split_2" t1="st_11" t2="st_2" type="nsubjpass"/>
            <dependency id="split_3" t1="st_2" t2="st_4" type="prep_of"/>
            <dependency id="split_4" t1="st_4" t2="st_5" type="amod"/>
            <dependency id="split_5" t1="st_8" t2="st_7" type="det"/>
            <dependency id="split_6" t1="st_5" t2="st_8" type="prep_to"/>
            <dependency id="split_7" t1="st_11" t2="st_9" type="aux"/>
            <dependency id="split_8" t1="st_11" t2="st_10" type="auxpass"/>
            <dependency id="split_9" t1="st_17" t2="st_12" type="mark"/>
            <dependency id="split_10" t1="st_17" t2="st_13" type="nsubjpass"/>
            <dependency id="split_11" t1="st_13" t2="st_15" type="conj_and"/>
            <dependency id="split_12" t1="st_17" t2="st_15" type="nsubjpass"/>
            <dependency id="split_13" t1="st_17" t2="st_16" type="auxpass"/>
            <dependency id="split_14" t1="st_11" t2="st_17" type="advcl"/>
            <dependency id="split_15" t1="st_17" t2="st_18" type="advmod"/>
            <dependency id="split_16" t1="st_21" t2="st_20" type="det"/>
            <dependency id="split_17" t1="st_17" t2="st_21" type="prep_in"/>
            <dependency id="split_18" t1="st_24" t2="st_23" type="amod"/>
            <dependency id="split_19" t1="st_21" t2="st_24" type="prep_of"/>
          </parse>
        </parses>
        <tokenizations>
          <tokenization tokenizer="split">
            <token POS="DT" charOffset="0-2" id="st_1" text="The"/>
            <token POS="NN" charOffset="4-7" id="st_2" text="risk"/>
            <token POS="IN" charOffset="9-10" id="st_3" text="of"/>
            <token POS="NN" charOffset="12-23" id="st_4" text="hypoglycemia"/>
            <token POS="JJ" charOffset="25-33" id="st_5" text="secondary"/>
            <token POS="TO" charOffset="35-36" id="st_6" text="to"/>
            <token POS="DT" charOffset="38-41" id="st_7" text="this"/>
            <token POS="NN" charOffset="43-51" id="st_8" text="mechanism"/>
            <token POS="MD" charOffset="53-55" id="st_9" text="may"/>
            <token POS="VB" charOffset="57-58" id="st_10" text="be"/>
            <token POS="VBN" charOffset="60-68" id="st_11" text="increased"/>
            <token POS="IN" charOffset="70-71" id="st_12" text="if"/>
            <token POS="NN" charOffset="73-83" id="st_13" text="allopurinol"/>
            <token POS="CC" charOffset="85-87" id="st_14" text="and"/>
            <token POS="NN" charOffset="89-102" id="st_15" text="chlorpropamide"/>
            <token POS="VBP" charOffset="104-106" id="st_16" text="are"/>
            <token POS="VBN" charOffset="108-112" id="st_17" text="given"/>
            <token POS="RB" charOffset="114-126" id="st_18" text="concomitantly"/>
            <token POS="IN" charOffset="128-129" id="st_19" text="in"/>
            <token POS="DT" charOffset="131-133" id="st_20" text="the"/>
            <token POS="NN" charOffset="135-142" id="st_21" text="presence"/>
            <token POS="IN" charOffset="144-145" id="st_22" text="of"/>
            <token POS="JJ" charOffset="147-151" id="st_23" text="renal"/>
            <token POS="NN" charOffset="153-165" id="st_24" text="insufficiency"/>
            <token POS="." charOffset="166-166" id="st_25" text="."/>
          </tokenization>
        </tokenizations>
      </sentenceanalyses>
    </sentence>
    <sentence id="train.txt.d0.s54" text="Cyclosporin: Reports indicate that cyclosporine levels may be increased during concomitant treatment with allopurinol sodium for injection.">
      <entity charOffset="35-47" id="train.txt.d0.s54.e0" text="cyclosporine" type="agent"/>
      <entity charOffset="106-124" id="train.txt.d0.s54.e1" text="allopurinol sodium" tpye="target"/>
      <entity charOffset="0-11" id="train.txt.d0.s54.e2" text="Cyclosporin" type="target"/>
      <pair e1="train.txt.d0.s54.e0" e2="train.txt.d0.s54.e1" id="train.txt.d0.s54.p0" interaction="True"/>
      <pair e1="train.txt.d0.s54.e2" e2="train.txt.d0.s54.e0" id="train.txt.d0.s54.p1" interaction="False"/>
      <pair e1="train.txt.d0.s54.e2" e2="train.txt.d0.s54.e1" id="train.txt.d0.s54.p2" interaction="False"/>
      <sentenceanalyses>
        <parses>
          <parse parser="split_parse" tokenizer="split">
            <dependency id="split_1" t1="st_4" t2="st_1" type="dep"/>
            <dependency id="split_2" t1="st_4" t2="st_3" type="nsubj"/>
            <dependency id="split_3" t1="st_10" t2="st_5" type="complm"/>
            <dependency id="split_4" t1="st_7" t2="st_6" type="amod"/>
            <dependency id="split_5" t1="st_10" t2="st_7" type="nsubjpass"/>
            <dependency id="split_6" t1="st_10" t2="st_8" type="aux"/>
            <dependency id="split_7" t1="st_10" t2="st_9" type="auxpass"/>
            <dependency id="split_8" t1="st_4" t2="st_10" type="ccomp"/>
            <dependency id="split_9" t1="st_13" t2="st_12" type="amod"/>
            <dependency id="split_10" t1="st_10" t2="st_13" type="prep_during"/>
            <dependency id="split_11" t1="st_16" t2="st_15" type="amod"/>
            <dependency id="split_12" t1="st_10" t2="st_16" type="prep_with"/>
            <dependency id="split_13" t1="st_16" t2="st_18" type="prep_for"/>
          </parse>
        </parses>
        <tokenizations>
          <tokenization tokenizer="split">
            <token POS="NN" charOffset="0-10" id="st_1" text="Cyclosporin"/>
            <token POS=":" charOffset="11-11" id="st_2" text=":"/>
            <token POS="NNS" charOffset="13-19" id="st_3" text="Reports"/>
            <token POS="VBP" charOffset="21-28" id="st_4" text="indicate"/>
            <token POS="IN" charOffset="30-33" id="st_5" text="that"/>
            <token POS="JJ" charOffset="35-46" id="st_6" text="cyclosporine"/>
            <token POS="NNS" charOffset="48-53" id="st_7" text="levels"/>
            <token POS="MD" charOffset="55-57" id="st_8" text="may"/>
            <token POS="VB" charOffset="59-60" id="st_9" text="be"/>
            <token POS="VBN" charOffset="62-70" id="st_10" text="increased"/>
            <token POS="IN" charOffset="72-77" id="st_11" text="during"/>
            <token POS="JJ" charOffset="79-89" id="st_12" text="concomitant"/>
            <token POS="NN" charOffset="91-99" id="st_13" text="treatment"/>
            <token POS="IN" charOffset="101-104" id="st_14" text="with"/>
            <token POS="JJ" charOffset="106-116" id="st_15" text="allopurinol"/>
            <token POS="NN" charOffset="118-123" id="st_16" text="sodium"/>
            <token POS="IN" charOffset="125-127" id="st_17" text="for"/>
            <token POS="NN" charOffset="129-137" id="st_18" text="injection"/>
            <token POS="." charOffset="138-138" id="st_19" text="."/>
          </tokenization>
        </tokenizations>
      </sentenceanalyses>
    </sentence>
    <sentence id="train.txt.d0.s55" text="Tolbutamides conversion to inactive metabolites has been shown to be catalyzed by xanthine oxidase from rat liver.">
      <entity charOffset="0-11" id="train.txt.d0.s55.e0" text="Tolbutamide" type="agent"/>
      <entity charOffset="82-98" id="train.txt.d0.s55.e1" text="xanthine oxidase" tpye="target"/>
      <entity charOffset="36-47" id="train.txt.d0.s55.e2" text="metabolites" type="target"/>
      <entity charOffset="108-113" id="train.txt.d0.s55.e3" text="liver" type="target"/>
      <pair e1="train.txt.d0.s55.e0" e2="train.txt.d0.s55.e1" id="train.txt.d0.s55.p0" interaction="True"/>
      <pair e1="train.txt.d0.s55.e0" e2="train.txt.d0.s55.e2" id="train.txt.d0.s55.p1" interaction="False"/>
      <pair e1="train.txt.d0.s55.e0" e2="train.txt.d0.s55.e3" id="train.txt.d0.s55.p2" interaction="False"/>
      <pair e1="train.txt.d0.s55.e2" e2="train.txt.d0.s55.e1" id="train.txt.d0.s55.p3" interaction="False"/>
      <pair e1="train.txt.d0.s55.e2" e2="train.txt.d0.s55.e3" id="train.txt.d0.s55.p4" interaction="False"/>
      <pair e1="train.txt.d0.s55.e1" e2="train.txt.d0.s55.e3" id="train.txt.d0.s55.p5" interaction="False"/>
      <sentenceanalyses>
        <parses>
          <parse parser="split_parse" tokenizer="split">
            <dependency id="split_1" t1="st_2" t2="st_1" type="amod"/>
            <dependency id="split_2" t1="st_8" t2="st_2" type="nsubjpass"/>
            <dependency id="split_3" t1="st_11" t2="st_2" type="xsubj"/>
            <dependency id="split_4" t1="st_5" t2="st_4" type="amod"/>
            <dependency id="split_5" t1="st_2" t2="st_5" type="prep_to"/>
            <dependency id="split_6" t1="st_8" t2="st_6" type="aux"/>
            <dependency id="split_7" t1="st_8" t2="st_7" type="auxpass"/>
            <dependency id="split_8" t1="st_11" t2="st_9" type="aux"/>
            <dependency id="split_9" t1="st_11" t2="st_10" type="auxpass"/>
            <dependency id="split_10" t1="st_8" t2="st_11" type="xcomp"/>
            <dependency id="split_11" t1="st_14" t2="st_13" type="amod"/>
            <dependency id="split_12" t1="st_11" t2="st_14" type="agent"/>
            <dependency id="split_13" t1="st_17" t2="st_16" type="nn"/>
            <dependency id="split_14" t1="st_11" t2="st_17" type="prep_from"/>
          </parse>
        </parses>
        <tokenizations>
          <tokenization tokenizer="split">
            <token POS="JJ" charOffset="0-11" id="st_1" text="Tolbutamides"/>
            <token POS="NN" charOffset="13-22" id="st_2" text="conversion"/>
            <token POS="TO" charOffset="24-25" id="st_3" text="to"/>
            <token POS="JJ" charOffset="27-34" id="st_4" text="inactive"/>
            <token POS="NNS" charOffset="36-46" id="st_5" text="metabolites"/>
            <token POS="VBZ" charOffset="48-50" id="st_6" text="has"/>
            <token POS="VBN" charOffset="52-55" id="st_7" text="been"/>
            <token POS="VBN" charOffset="57-61" id="st_8" text="shown"/>
            <token POS="TO" charOffset="63-64" id="st_9" text="to"/>
            <token POS="VB" charOffset="66-67" id="st_10" text="be"/>
            <token POS="VBN" charOffset="69-77" id="st_11" text="catalyzed"/>
            <token POS="IN" charOffset="79-80" id="st_12" text="by"/>
            <token POS="JJ" charOffset="82-89" id="st_13" text="xanthine"/>
            <token POS="NN" charOffset="91-97" id="st_14" text="oxidase"/>
            <token POS="IN" charOffset="99-102" id="st_15" text="from"/>
            <token POS="NN" charOffset="104-106" id="st_16" text="rat"/>
            <token POS="NN" charOffset="108-112" id="st_17" text="liver"/>
            <token POS="." charOffset="113-113" id="st_18" text="."/>
          </tokenization>
        </tokenizations>
      </sentenceanalyses>
    </sentence>
    <sentence id="train.txt.d0.s56" text="Because there is a theoretical basis that these effects may be additive, use of ergotamine-containing or ergot-type medications (like dihydroergotamine or methysergide) and AXERT? within 24 hours of each other should be avoided.">
      <entity charOffset="80-90" id="train.txt.d0.s56.e0" text="ergotamine" type="agent"/>
      <entity charOffset="173-179" id="train.txt.d0.s56.e1" text="AXERT?" tpye="target"/>
      <entity charOffset="116-127" id="train.txt.d0.s56.e2" text="medications" type="agent"/>
      <entity charOffset="134-151" id="train.txt.d0.s56.e3" text="dihydroergotamine" type="agent"/>
      <entity charOffset="155-167" id="train.txt.d0.s56.e4" text="methysergide" type="agent"/>
      <pair e1="train.txt.d0.s56.e0" e2="train.txt.d0.s56.e1" id="train.txt.d0.s56.p0" interaction="True"/>
      <pair e1="train.txt.d0.s56.e2" e2="train.txt.d0.s56.e1" id="train.txt.d0.s56.p1" interaction="True"/>
      <pair e1="train.txt.d0.s56.e3" e2="train.txt.d0.s56.e1" id="train.txt.d0.s56.p2" interaction="True"/>
      <pair e1="train.txt.d0.s56.e4" e2="train.txt.d0.s56.e1" id="train.txt.d0.s56.p3" interaction="True"/>
      <pair e1="train.txt.d0.s56.e0" e2="train.txt.d0.s56.e2" id="train.txt.d0.s56.p4" interaction="False"/>
      <pair e1="train.txt.d0.s56.e0" e2="train.txt.d0.s56.e3" id="train.txt.d0.s56.p5" interaction="False"/>
      <pair e1="train.txt.d0.s56.e0" e2="train.txt.d0.s56.e4" id="train.txt.d0.s56.p6" interaction="False"/>
      <pair e1="train.txt.d0.s56.e2" e2="train.txt.d0.s56.e3" id="train.txt.d0.s56.p7" interaction="False"/>
      <pair e1="train.txt.d0.s56.e2" e2="train.txt.d0.s56.e4" id="train.txt.d0.s56.p8" interaction="False"/>
      <pair e1="train.txt.d0.s56.e3" e2="train.txt.d0.s56.e4" id="train.txt.d0.s56.p9" interaction="False"/>
      <sentenceanalyses>
        <parses>
          <parse parser="split_parse" tokenizer="split">
            <dependency id="split_1" t1="st_3" t2="st_1" type="mark"/>
            <dependency id="split_2" t1="st_3" t2="st_2" type="expl"/>
            <dependency id="split_3" t1="st_37" t2="st_3" type="advcl"/>
            <dependency id="split_4" t1="st_6" t2="st_4" type="det"/>
            <dependency id="split_5" t1="st_6" t2="st_5" type="amod"/>
            <dependency id="split_6" t1="st_3" t2="st_6" type="nsubj"/>
            <dependency id="split_7" t1="st_12" t2="st_7" type="complm"/>
            <dependency id="split_8" t1="st_9" t2="st_8" type="det"/>
            <dependency id="split_9" t1="st_12" t2="st_9" type="nsubj"/>
            <dependency id="split_10" t1="st_12" t2="st_10" type="aux"/>
            <dependency id="split_11" t1="st_12" t2="st_11" type="cop"/>
            <dependency id="split_12" t1="st_3" t2="st_12" type="ccomp"/>
            <dependency id="split_13" t1="st_37" t2="st_14" type="nsubjpass"/>
            <dependency id="split_14" t1="st_19" t2="st_16" type="amod"/>
            <dependency id="split_15" t1="st_16" t2="st_18" type="conj_or"/>
            <dependency id="split_16" t1="st_19" t2="st_18" type="amod"/>
            <dependency id="split_17" t1="st_14" t2="st_19" type="prep_of"/>
            <dependency id="split_18" t1="st_19" t2="st_21" type="dep"/>
            <dependency id="split_19" t1="st_21" t2="st_22" type="pobj"/>
            <dependency id="split_20" t1="st_21" t2="st_24" type="pobj"/>
            <dependency id="split_21" t1="st_22" t2="st_24" type="conj_or"/>
            <dependency id="split_22" t1="st_14" t2="st_27" type="prep_of"/>
            <dependency id="split_23" t1="st_19" t2="st_27" type="conj_and"/>
            <dependency id="split_24" t1="st_31" t2="st_30" type="num"/>
            <dependency id="split_25" t1="st_27" t2="st_31" type="prep_within"/>
            <dependency id="split_26" t1="st_34" t2="st_33" type="det"/>
            <dependency id="split_27" t1="st_31" t2="st_34" type="prep_of"/>
            <dependency id="split_28" t1="st_37" t2="st_35" type="aux"/>
            <dependency id="split_29" t1="st_37" t2="st_36" type="auxpass"/>
          </parse>
        </parses>
        <tokenizations>
          <tokenization tokenizer="split">
            <token POS="IN" charOffset="0-6" id="st_1" text="Because"/>
            <token POS="EX" charOffset="8-12" id="st_2" text="there"/>
            <token POS="VBZ" charOffset="14-15" id="st_3" text="is"/>
            <token POS="DT" charOffset="17-17" id="st_4" text="a"/>
            <token POS="JJ" charOffset="19-29" id="st_5" text="theoretical"/>
            <token POS="NN" charOffset="31-35" id="st_6" text="basis"/>
            <token POS="IN" charOffset="37-40" id="st_7" text="that"/>
            <token POS="DT" charOffset="42-46" id="st_8" text="these"/>
            <token POS="NNS" charOffset="48-54" id="st_9" text="effects"/>
            <token POS="MD" charOffset="56-58" id="st_10" text="may"/>
            <token POS="VB" charOffset="60-61" id="st_11" text="be"/>
            <token POS="JJ" charOffset="63-70" id="st_12" text="additive"/>
            <token POS="," charOffset="71-71" id="st_13" text=","/>
            <token POS="NN" charOffset="73-75" id="st_14" text="use"/>
            <token POS="IN" charOffset="77-78" id="st_15" text="of"/>
            <token POS="JJ" charOffset="80-100" id="st_16" text="ergotamine-containing"/>
            <token POS="CC" charOffset="102-103" id="st_17" text="or"/>
            <token POS="JJ" charOffset="105-114" id="st_18" text="ergot-type"/>
            <token POS="NNS" charOffset="116-126" id="st_19" text="medications"/>
            <token POS="(" charOffset="128-128" id="st_20" text="("/>
            <token POS="IN" charOffset="129-132" id="st_21" text="like"/>
            <token POS="NN" charOffset="134-150" id="st_22" text="dihydroergotamine"/>
            <token POS="CC" charOffset="152-153" id="st_23" text="or"/>
            <token POS="NN" charOffset="155-166" id="st_24" text="methysergide"/>
            <token POS=")" charOffset="167-167" id="st_25" text=")"/>
            <token POS="CC" charOffset="169-171" id="st_26" text="and"/>
            <token POS="NNP" charOffset="173-177" id="st_27" text="AXERT"/>
            <token POS="." charOffset="178-178" id="st_28" text="?"/>
            <token POS="IN" charOffset="180-185" id="st_29" text="within"/>
            <token POS="CD" charOffset="187-188" id="st_30" text="24"/>
            <token POS="NNS" charOffset="190-194" id="st_31" text="hours"/>
            <token POS="IN" charOffset="196-197" id="st_32" text="of"/>
            <token POS="DT" charOffset="199-202" id="st_33" text="each"/>
            <token POS="JJ" charOffset="204-208" id="st_34" text="other"/>
            <token POS="MD" charOffset="210-215" id="st_35" text="should"/>
            <token POS="VB" charOffset="217-218" id="st_36" text="be"/>
            <token POS="VBN" charOffset="220-226" id="st_37" text="avoided"/>
            <token POS="." charOffset="227-227" id="st_38" text="."/>
          </tokenization>
        </tokenizations>
      </sentenceanalyses>
    </sentence>
    <sentence id="train.txt.d0.s57" text="Monoamine Oxidase Inhibitors Coadministration of moclobemide resulted in a 27% decrease in almotriptan clearance and an increase in Cmax of approximately 6%.">
      <entity charOffset="49-60" id="train.txt.d0.s57.e0" text="moclobemide" type="agent"/>
      <entity charOffset="91-102" id="train.txt.d0.s57.e1" text="almotriptan" tpye="target"/>
      <entity charOffset="0-28" id="train.txt.d0.s57.e2" text="Monoamine Oxidase Inhibitors" type="target"/>
      <pair e1="train.txt.d0.s57.e0" e2="train.txt.d0.s57.e1" id="train.txt.d0.s57.p0" interaction="True"/>
      <pair e1="train.txt.d0.s57.e2" e2="train.txt.d0.s57.e0" id="train.txt.d0.s57.p1" interaction="False"/>
      <pair e1="train.txt.d0.s57.e2" e2="train.txt.d0.s57.e1" id="train.txt.d0.s57.p2" interaction="False"/>
      <sentenceanalyses>
        <parses>
          <parse parser="split_parse" tokenizer="split">
            <dependency id="split_1" t1="st_4" t2="st_1" type="nn"/>
            <dependency id="split_2" t1="st_4" t2="st_2" type="nn"/>
            <dependency id="split_3" t1="st_4" t2="st_3" type="nn"/>
            <dependency id="split_4" t1="st_7" t2="st_4" type="nsubj"/>
            <dependency id="split_5" t1="st_4" t2="st_6" type="prep_of"/>
            <dependency id="split_6" t1="st_12" t2="st_9" type="det"/>
            <dependency id="split_7" t1="st_11" t2="st_10" type="dep"/>
            <dependency id="split_8" t1="st_12" t2="st_11" type="amod"/>
            <dependency id="split_9" t1="st_7" t2="st_12" type="prep_in"/>
            <dependency id="split_10" t1="st_15" t2="st_14" type="nn"/>
            <dependency id="split_11" t1="st_12" t2="st_15" type="prep_in"/>
            <dependency id="split_12" t1="st_18" t2="st_17" type="det"/>
            <dependency id="split_13" t1="st_12" t2="st_18" type="prep_in"/>
            <dependency id="split_14" t1="st_15" t2="st_18" type="conj_and"/>
            <dependency id="split_15" t1="st_7" t2="st_20" type="prep_in"/>
            <dependency id="split_16" t1="st_23" t2="st_22" type="quantmod"/>
            <dependency id="split_17" t1="st_24" t2="st_23" type="num"/>
            <dependency id="split_18" t1="st_20" t2="st_24" type="prep_of"/>
          </parse>
        </parses>
        <tokenizations>
          <tokenization tokenizer="split">
            <token POS="NNP" charOffset="0-8" id="st_1" text="Monoamine"/>
            <token POS="NNP" charOffset="10-16" id="st_2" text="Oxidase"/>
            <token POS="NNPS" charOffset="18-27" id="st_3" text="Inhibitors"/>
            <token POS="NNP" charOffset="29-44" id="st_4" text="Coadministration"/>
            <token POS="IN" charOffset="46-47" id="st_5" text="of"/>
            <token POS="NN" charOffset="49-59" id="st_6" text="moclobemide"/>
            <token POS="VBD" charOffset="61-68" id="st_7" text="resulted"/>
            <token POS="IN" charOffset="70-71" id="st_8" text="in"/>
            <token POS="DT" charOffset="73-73" id="st_9" text="a"/>
            <token POS="CD" charOffset="75-76" id="st_10" text="27"/>
            <token POS="NN" charOffset="77-77" id="st_11" text="%"/>
            <token POS="NN" charOffset="79-86" id="st_12" text="decrease"/>
            <token POS="IN" charOffset="88-89" id="st_13" text="in"/>
            <token POS="NN" charOffset="91-101" id="st_14" text="almotriptan"/>
            <token POS="NN" charOffset="103-111" id="st_15" text="clearance"/>
            <token POS="CC" charOffset="113-115" id="st_16" text="and"/>
            <token POS="DT" charOffset="117-118" id="st_17" text="an"/>
            <token POS="NN" charOffset="120-127" id="st_18" text="increase"/>
            <token POS="IN" charOffset="129-130" id="st_19" text="in"/>
            <token POS="NNP" charOffset="132-135" id="st_20" text="Cmax"/>
            <token POS="IN" charOffset="137-138" id="st_21" text="of"/>
            <token POS="RB" charOffset="140-152" id="st_22" text="approximately"/>
            <token POS="CD" charOffset="154-154" id="st_23" text="6"/>
            <token POS="NN" charOffset="155-155" id="st_24" text="%"/>
            <token POS="." charOffset="156-156" id="st_25" text="."/>
          </tokenization>
        </tokenizations>
      </sentenceanalyses>
    </sentence>
    <sentence id="train.txt.d0.s58" text="Selective Serotonin Reuptake Inhibitors (SSRIs) SSRIs (e.g., fluoxetine, fluvoxamine, paroxetine, sertraline) have been rarely reported to cause weakness, hyperreflexia, and incoordination when coadministered with 5-HT1 agonists.">
      <entity charOffset="10-39" id="train.txt.d0.s58.e0" text="Serotonin Reuptake Inhibitors" type="agent"/>
      <entity charOffset="220-228" id="train.txt.d0.s58.e1" text="agonists" tpye="target"/>
      <entity charOffset="73-84" id="train.txt.d0.s58.e2" text="fluvoxamine" type="agent"/>
      <entity charOffset="98-108" id="train.txt.d0.s58.e3" text="sertraline" type="agent"/>
      <entity charOffset="61-71" id="train.txt.d0.s58.e4" text="fluoxetine" type="target"/>
      <entity charOffset="86-96" id="train.txt.d0.s58.e5" text="paroxetine" type="target"/>
      <pair e1="train.txt.d0.s58.e0" e2="train.txt.d0.s58.e1" id="train.txt.d0.s58.p0" interaction="True"/>
      <pair e1="train.txt.d0.s58.e2" e2="train.txt.d0.s58.e1" id="train.txt.d0.s58.p1" interaction="True"/>
      <pair e1="train.txt.d0.s58.e3" e2="train.txt.d0.s58.e1" id="train.txt.d0.s58.p2" interaction="True"/>
      <pair e1="train.txt.d0.s58.e0" e2="train.txt.d0.s58.e4" id="train.txt.d0.s58.p3" interaction="False"/>
      <pair e1="train.txt.d0.s58.e0" e2="train.txt.d0.s58.e2" id="train.txt.d0.s58.p4" interaction="False"/>
      <pair e1="train.txt.d0.s58.e0" e2="train.txt.d0.s58.e5" id="train.txt.d0.s58.p5" interaction="False"/>
      <pair e1="train.txt.d0.s58.e0" e2="train.txt.d0.s58.e3" id="train.txt.d0.s58.p6" interaction="False"/>
      <pair e1="train.txt.d0.s58.e4" e2="train.txt.d0.s58.e2" id="train.txt.d0.s58.p7" interaction="False"/>
      <pair e1="train.txt.d0.s58.e4" e2="train.txt.d0.s58.e5" id="train.txt.d0.s58.p8" interaction="False"/>
      <pair e1="train.txt.d0.s58.e4" e2="train.txt.d0.s58.e3" id="train.txt.d0.s58.p9" interaction="False"/>
      <pair e1="train.txt.d0.s58.e4" e2="train.txt.d0.s58.e1" id="train.txt.d0.s58.p10" interaction="False"/>
      <pair e1="train.txt.d0.s58.e2" e2="train.txt.d0.s58.e5" id="train.txt.d0.s58.p11" interaction="False"/>
      <pair e1="train.txt.d0.s58.e2" e2="train.txt.d0.s58.e3" id="train.txt.d0.s58.p12" interaction="False"/>
      <pair e1="train.txt.d0.s58.e5" e2="train.txt.d0.s58.e3" id="train.txt.d0.s58.p13" interaction="False"/>
      <pair e1="train.txt.d0.s58.e5" e2="train.txt.d0.s58.e1" id="train.txt.d0.s58.p14" interaction="False"/>
      <sentenceanalyses>
        <parses>
          <parse parser="split_parse" tokenizer="split">
            <dependency id="split_1" t1="st_8" t2="st_1" type="nn"/>
            <dependency id="split_2" t1="st_8" t2="st_2" type="nn"/>
            <dependency id="split_3" t1="st_8" t2="st_3" type="nn"/>
            <dependency id="split_4" t1="st_8" t2="st_4" type="nn"/>
            <dependency id="split_5" t1="st_8" t2="st_6" type="abbrev"/>
            <dependency id="split_6" t1="st_23" t2="st_8" type="nsubjpass"/>
            <dependency id="split_7" t1="st_25" t2="st_8" type="xsubj"/>
            <dependency id="split_8" t1="st_8" t2="st_10" type="appos"/>
            <dependency id="split_9" t1="st_10" t2="st_12" type="dep"/>
            <dependency id="split_10" t1="st_18" t2="st_14" type="nn"/>
            <dependency id="split_11" t1="st_18" t2="st_16" type="dep"/>
            <dependency id="split_12" t1="st_10" t2="st_18" type="dep"/>
            <dependency id="split_13" t1="st_23" t2="st_20" type="aux"/>
            <dependency id="split_14" t1="st_23" t2="st_21" type="auxpass"/>
            <dependency id="split_15" t1="st_23" t2="st_22" type="advmod"/>
            <dependency id="split_16" t1="st_25" t2="st_24" type="aux"/>
            <dependency id="split_17" t1="st_23" t2="st_25" type="xcomp"/>
            <dependency id="split_18" t1="st_31" t2="st_26" type="nn"/>
            <dependency id="split_19" t1="st_25" t2="st_28" type="dobj"/>
            <dependency id="split_20" t1="st_31" t2="st_28" type="conj_and"/>
            <dependency id="split_21" t1="st_25" t2="st_31" type="dobj"/>
            <dependency id="split_22" t1="st_33" t2="st_32" type="advmod"/>
            <dependency id="split_23" t1="st_33" t2="st_32" type="rel"/>
            <dependency id="split_24" t1="st_31" t2="st_33" type="dep"/>
            <dependency id="split_25" t1="st_36" t2="st_35" type="num"/>
            <dependency id="split_26" t1="st_33" t2="st_36" type="prep_with"/>
          </parse>
        </parses>
        <tokenizations>
          <tokenization tokenizer="split">
            <token POS="NNP" charOffset="0-8" id="st_1" text="Selective"/>
            <token POS="NNP" charOffset="10-18" id="st_2" text="Serotonin"/>
            <token POS="NNP" charOffset="20-27" id="st_3" text="Reuptake"/>
            <token POS="NNP" charOffset="29-38" id="st_4" text="Inhibitors"/>
            <token POS="(" charOffset="40-40" id="st_5" text="("/>
            <token POS="NNP" charOffset="41-45" id="st_6" text="SSRIs"/>
            <token POS=")" charOffset="46-46" id="st_7" text=")"/>
            <token POS="NNS" charOffset="48-52" id="st_8" text="SSRIs"/>
            <token POS="(" charOffset="54-54" id="st_9" text="("/>
            <token POS="NN" charOffset="55-58" id="st_10" text="e.g."/>
            <token POS="," charOffset="59-59" id="st_11" text=","/>
            <token POS="NN" charOffset="61-70" id="st_12" text="fluoxetine"/>
            <token POS="," charOffset="71-71" id="st_13" text=","/>
            <token POS="NN" charOffset="73-83" id="st_14" text="fluvoxamine"/>
            <token POS="," charOffset="84-84" id="st_15" text=","/>
            <token POS="NN" charOffset="86-95" id="st_16" text="paroxetine"/>
            <token POS="," charOffset="96-96" id="st_17" text=","/>
            <token POS="NN" charOffset="98-107" id="st_18" text="sertraline"/>
            <token POS=")" charOffset="108-108" id="st_19" text=")"/>
            <token POS="VBP" charOffset="110-113" id="st_20" text="have"/>
            <token POS="VBN" charOffset="115-118" id="st_21" text="been"/>
            <token POS="RB" charOffset="120-125" id="st_22" text="rarely"/>
            <token POS="VBN" charOffset="127-134" id="st_23" text="reported"/>
            <token POS="TO" charOffset="136-137" id="st_24" text="to"/>
            <token POS="VB" charOffset="139-143" id="st_25" text="cause"/>
            <token POS="NN" charOffset="145-152" id="st_26" text="weakness"/>
            <token POS="," charOffset="153-153" id="st_27" text=","/>
            <token POS="NN" charOffset="155-167" id="st_28" text="hyperreflexia"/>
            <token POS="," charOffset="168-168" id="st_29" text=","/>
            <token POS="CC" charOffset="170-172" id="st_30" text="and"/>
            <token POS="NN" charOffset="174-187" id="st_31" text="incoordination"/>
            <token POS="WRB" charOffset="189-192" id="st_32" text="when"/>
            <token POS="VBN" charOffset="194-207" id="st_33" text="coadministered"/>
            <token POS="IN" charOffset="209-212" id="st_34" text="with"/>
            <token POS="CD" charOffset="214-218" id="st_35" text="5-HT1"/>
            <token POS="NNS" charOffset="220-227" id="st_36" text="agonists"/>
            <token POS="." charOffset="228-228" id="st_37" text="."/>
          </tokenization>
        </tokenizations>
      </sentenceanalyses>
    </sentence>
    <sentence id="train.txt.d0.s59" text="Verapamil Coadministration of almotriptan and verapamil resulted in a 24% increase in plasma concentrations of almotriptan.">
      <entity charOffset="30-41" id="train.txt.d0.s59.e0" text="almotriptan" type="agent"/>
      <entity charOffset="46-55" id="train.txt.d0.s59.e1" text="verapamil" tpye="target"/>
      <entity charOffset="0-9" id="train.txt.d0.s59.e2" text="Verapamil" type="target"/>
      <entity charOffset="111-122" id="train.txt.d0.s59.e3" text="almotriptan" type="target"/>
      <pair e1="train.txt.d0.s59.e0" e2="train.txt.d0.s59.e1" id="train.txt.d0.s59.p0" interaction="True"/>
      <pair e1="train.txt.d0.s59.e2" e2="train.txt.d0.s59.e0" id="train.txt.d0.s59.p1" interaction="False"/>
      <pair e1="train.txt.d0.s59.e2" e2="train.txt.d0.s59.e1" id="train.txt.d0.s59.p2" interaction="False"/>
      <pair e1="train.txt.d0.s59.e2" e2="train.txt.d0.s59.e3" id="train.txt.d0.s59.p3" interaction="False"/>
      <pair e1="train.txt.d0.s59.e0" e2="train.txt.d0.s59.e3" id="train.txt.d0.s59.p4" interaction="False"/>
      <pair e1="train.txt.d0.s59.e1" e2="train.txt.d0.s59.e3" id="train.txt.d0.s59.p5" interaction="False"/>
      <sentenceanalyses>
        <parses>
          <parse parser="split_parse" tokenizer="split">
            <dependency id="split_1" t1="st_2" t2="st_1" type="nn"/>
            <dependency id="split_2" t1="st_7" t2="st_2" type="nsubj"/>
            <dependency id="split_3" t1="st_2" t2="st_4" type="prep_of"/>
            <dependency id="split_4" t1="st_2" t2="st_6" type="prep_of"/>
            <dependency id="split_5" t1="st_4" t2="st_6" type="conj_and"/>
            <dependency id="split_6" t1="st_12" t2="st_9" type="det"/>
            <dependency id="split_7" t1="st_11" t2="st_10" type="dep"/>
            <dependency id="split_8" t1="st_12" t2="st_11" type="amod"/>
            <dependency id="split_9" t1="st_7" t2="st_12" type="prep_in"/>
            <dependency id="split_10" t1="st_15" t2="st_14" type="nn"/>
            <dependency id="split_11" t1="st_12" t2="st_15" type="prep_in"/>
            <dependency id="split_12" t1="st_15" t2="st_17" type="prep_of"/>
          </parse>
        </parses>
        <tokenizations>
          <tokenization tokenizer="split">
            <token POS="NNP" charOffset="0-8" id="st_1" text="Verapamil"/>
            <token POS="NNP" charOffset="10-25" id="st_2" text="Coadministration"/>
            <token POS="IN" charOffset="27-28" id="st_3" text="of"/>
            <token POS="NN" charOffset="30-40" id="st_4" text="almotriptan"/>
            <token POS="CC" charOffset="42-44" id="st_5" text="and"/>
            <token POS="NN" charOffset="46-54" id="st_6" text="verapamil"/>
            <token POS="VBD" charOffset="56-63" id="st_7" text="resulted"/>
            <token POS="IN" charOffset="65-66" id="st_8" text="in"/>
            <token POS="DT" charOffset="68-68" id="st_9" text="a"/>
            <token POS="CD" charOffset="70-71" id="st_10" text="24"/>
            <token POS="NN" charOffset="72-72" id="st_11" text="%"/>
            <token POS="NN" charOffset="74-81" id="st_12" text="increase"/>
            <token POS="IN" charOffset="83-84" id="st_13" text="in"/>
            <token POS="NN" charOffset="86-91" id="st_14" text="plasma"/>
            <token POS="NNS" charOffset="93-106" id="st_15" text="concentrations"/>
            <token POS="IN" charOffset="108-109" id="st_16" text="of"/>
            <token POS="NN" charOffset="111-121" id="st_17" text="almotriptan"/>
            <token POS="." charOffset="122-122" id="st_18" text="."/>
          </tokenization>
        </tokenizations>
      </sentenceanalyses>
    </sentence>
    <sentence id="train.txt.d0.s60" text="Ketoconazole and Other Potent CYP3A4 Inhibitors Coadministration of almotriptan and the potent CYP3A4 inhibitor ketoconazole (400 mg q.d. for 3 days) resulted in an approximately 60% increase in the area under the plasma concentration-time curve and maximal plasma concentrations of almotriptan.">
      <entity charOffset="68-79" id="train.txt.d0.s60.e0" text="almotriptan" type="agent"/>
      <entity charOffset="112-124" id="train.txt.d0.s60.e1" text="ketoconazole" tpye="target"/>
      <entity charOffset="0-12" id="train.txt.d0.s60.e2" text="Ketoconazole" type="target"/>
      <entity charOffset="283-294" id="train.txt.d0.s60.e3" text="almotriptan" type="target"/>
      <pair e1="train.txt.d0.s60.e0" e2="train.txt.d0.s60.e1" id="train.txt.d0.s60.p0" interaction="True"/>
      <pair e1="train.txt.d0.s60.e2" e2="train.txt.d0.s60.e0" id="train.txt.d0.s60.p1" interaction="False"/>
      <pair e1="train.txt.d0.s60.e2" e2="train.txt.d0.s60.e1" id="train.txt.d0.s60.p2" interaction="False"/>
      <pair e1="train.txt.d0.s60.e2" e2="train.txt.d0.s60.e3" id="train.txt.d0.s60.p3" interaction="False"/>
      <pair e1="train.txt.d0.s60.e0" e2="train.txt.d0.s60.e3" id="train.txt.d0.s60.p4" interaction="False"/>
      <pair e1="train.txt.d0.s60.e1" e2="train.txt.d0.s60.e3" id="train.txt.d0.s60.p5" interaction="False"/>
      <sentenceanalyses>
        <parses>
          <parse parser="split_parse" tokenizer="split">
            <dependency id="split_1" t1="st_7" t2="st_1" type="nn"/>
            <dependency id="split_2" t1="st_1" t2="st_3" type="conj_and"/>
            <dependency id="split_3" t1="st_7" t2="st_3" type="nn"/>
            <dependency id="split_4" t1="st_7" t2="st_4" type="nn"/>
            <dependency id="split_5" t1="st_7" t2="st_5" type="nn"/>
            <dependency id="split_6" t1="st_7" t2="st_6" type="nn"/>
            <dependency id="split_7" t1="st_24" t2="st_7" type="nsubj"/>
            <dependency id="split_8" t1="st_7" t2="st_9" type="prep_of"/>
            <dependency id="split_9" t1="st_15" t2="st_11" type="det"/>
            <dependency id="split_10" t1="st_15" t2="st_12" type="amod"/>
            <dependency id="split_11" t1="st_15" t2="st_13" type="nn"/>
            <dependency id="split_12" t1="st_15" t2="st_14" type="nn"/>
            <dependency id="split_13" t1="st_7" t2="st_15" type="prep_of"/>
            <dependency id="split_14" t1="st_9" t2="st_15" type="conj_and"/>
            <dependency id="split_15" t1="st_19" t2="st_17" type="num"/>
            <dependency id="split_16" t1="st_19" t2="st_18" type="nn"/>
            <dependency id="split_17" t1="st_7" t2="st_19" type="dep"/>
            <dependency id="split_18" t1="st_22" t2="st_21" type="num"/>
            <dependency id="split_19" t1="st_19" t2="st_22" type="prep_for"/>
            <dependency id="split_20" t1="st_30" t2="st_26" type="det"/>
            <dependency id="split_21" t1="st_28" t2="st_27" type="quantmod"/>
            <dependency id="split_22" t1="st_29" t2="st_28" type="dep"/>
            <dependency id="split_23" t1="st_30" t2="st_29" type="dep"/>
            <dependency id="split_24" t1="st_24" t2="st_30" type="prep_in"/>
            <dependency id="split_25" t1="st_33" t2="st_32" type="det"/>
            <dependency id="split_26" t1="st_30" t2="st_33" type="prep_in"/>
            <dependency id="split_27" t1="st_36" t2="st_35" type="det"/>
            <dependency id="split_28" t1="st_24" t2="st_36" type="prep_under"/>
            <dependency id="split_29" t1="st_38" t2="st_37" type="amod"/>
            <dependency id="split_30" t1="st_24" t2="st_38" type="dobj"/>
            <dependency id="split_31" t1="st_42" t2="st_40" type="amod"/>
            <dependency id="split_32" t1="st_42" t2="st_41" type="nn"/>
            <dependency id="split_33" t1="st_24" t2="st_42" type="dobj"/>
            <dependency id="split_34" t1="st_38" t2="st_42" type="conj_and"/>
            <dependency id="split_35" t1="st_38" t2="st_44" type="prep_of"/>
          </parse>
        </parses>
        <tokenizations>
          <tokenization tokenizer="split">
            <token POS="NNP" charOffset="0-11" id="st_1" text="Ketoconazole"/>
            <token POS="CC" charOffset="13-15" id="st_2" text="and"/>
            <token POS="JJ" charOffset="17-21" id="st_3" text="Other"/>
            <token POS="NNP" charOffset="23-28" id="st_4" text="Potent"/>
            <token POS="NNP" charOffset="30-35" id="st_5" text="CYP3A4"/>
            <token POS="NNP" charOffset="37-46" id="st_6" text="Inhibitors"/>
            <token POS="NNP" charOffset="48-63" id="st_7" text="Coadministration"/>
            <token POS="IN" charOffset="65-66" id="st_8" text="of"/>
            <token POS="NN" charOffset="68-78" id="st_9" text="almotriptan"/>
            <token POS="CC" charOffset="80-82" id="st_10" text="and"/>
            <token POS="DT" charOffset="84-86" id="st_11" text="the"/>
            <token POS="JJ" charOffset="88-93" id="st_12" text="potent"/>
            <token POS="NN" charOffset="95-100" id="st_13" text="CYP3A4"/>
            <token POS="NN" charOffset="102-110" id="st_14" text="inhibitor"/>
            <token POS="NN" charOffset="112-123" id="st_15" text="ketoconazole"/>
            <token POS="(" charOffset="125-125" id="st_16" text="("/>
            <token POS="CD" charOffset="126-128" id="st_17" text="400"/>
            <token POS="NN" charOffset="130-131" id="st_18" text="mg"/>
            <token POS="NN" charOffset="133-136" id="st_19" text="q.d."/>
            <token POS="IN" charOffset="138-140" id="st_20" text="for"/>
            <token POS="CD" charOffset="142-142" id="st_21" text="3"/>
            <token POS="NNS" charOffset="144-147" id="st_22" text="days"/>
            <token POS=")" charOffset="148-148" id="st_23" text=")"/>
            <token POS="VBD" charOffset="150-157" id="st_24" text="resulted"/>
            <token POS="IN" charOffset="159-160" id="st_25" text="in"/>
            <token POS="DT" charOffset="162-163" id="st_26" text="an"/>
            <token POS="RB" charOffset="165-177" id="st_27" text="approximately"/>
            <token POS="CD" charOffset="179-180" id="st_28" text="60"/>
            <token POS="NN" charOffset="181-181" id="st_29" text="%"/>
            <token POS="NN" charOffset="183-190" id="st_30" text="increase"/>
            <token POS="IN" charOffset="192-193" id="st_31" text="in"/>
            <token POS="DT" charOffset="195-197" id="st_32" text="the"/>
            <token POS="NN" charOffset="199-202" id="st_33" text="area"/>
            <token POS="IN" charOffset="204-208" id="st_34" text="under"/>
            <token POS="DT" charOffset="210-212" id="st_35" text="the"/>
            <token POS="NN" charOffset="214-219" id="st_36" text="plasma"/>
            <token POS="JJ" charOffset="221-238" id="st_37" text="concentration-time"/>
            <token POS="NN" charOffset="240-244" id="st_38" text="curve"/>
            <token POS="CC" charOffset="246-248" id="st_39" text="and"/>
            <token POS="JJ" charOffset="250-256" id="st_40" text="maximal"/>
            <token POS="NN" charOffset="258-263" id="st_41" text="plasma"/>
            <token POS="NNS" charOffset="265-278" id="st_42" text="concentrations"/>
            <token POS="IN" charOffset="280-281" id="st_43" text="of"/>
            <token POS="NN" charOffset="283-293" id="st_44" text="almotriptan"/>
            <token POS="." charOffset="294-294" id="st_45" text="."/>
          </tokenization>
        </tokenizations>
      </sentenceanalyses>
    </sentence>
    <sentence id="train.txt.d0.s61" text="Although the interaction between almotriptan and other potent CYP3A4 inhibitors (e.g., itraconazole, ritonavir, and erythromycin) has not been studied, increased exposures to almotriptan may be expected when almotriptan is used concomitantly with these medications.">
      <entity charOffset="208-219" id="train.txt.d0.s61.e0" text="almotriptan" type="agent"/>
      <entity charOffset="253-264" id="train.txt.d0.s61.e1" text="medications" tpye="target"/>
      <entity charOffset="33-44" id="train.txt.d0.s61.e2" text="almotriptan" type="target"/>
      <entity charOffset="62-68" id="train.txt.d0.s61.e3" text="CYP3A4" type="target"/>
      <entity charOffset="87-99" id="train.txt.d0.s61.e4" text="itraconazole" type="target"/>
      <entity charOffset="101-110" id="train.txt.d0.s61.e5" text="ritonavir" type="target"/>
      <entity charOffset="116-128" id="train.txt.d0.s61.e6" text="erythromycin" type="target"/>
      <entity charOffset="175-186" id="train.txt.d0.s61.e7" text="almotriptan" type="target"/>
      <pair e1="train.txt.d0.s61.e0" e2="train.txt.d0.s61.e1" id="train.txt.d0.s61.p0" interaction="True"/>
      <pair e1="train.txt.d0.s61.e2" e2="train.txt.d0.s61.e3" id="train.txt.d0.s61.p1" interaction="False"/>
      <pair e1="train.txt.d0.s61.e2" e2="train.txt.d0.s61.e4" id="train.txt.d0.s61.p2" interaction="False"/>
      <pair e1="train.txt.d0.s61.e2" e2="train.txt.d0.s61.e5" id="train.txt.d0.s61.p3" interaction="False"/>
      <pair e1="train.txt.d0.s61.e2" e2="train.txt.d0.s61.e6" id="train.txt.d0.s61.p4" interaction="False"/>
      <pair e1="train.txt.d0.s61.e2" e2="train.txt.d0.s61.e7" id="train.txt.d0.s61.p5" interaction="False"/>
      <pair e1="train.txt.d0.s61.e2" e2="train.txt.d0.s61.e0" id="train.txt.d0.s61.p6" interaction="False"/>
      <pair e1="train.txt.d0.s61.e2" e2="train.txt.d0.s61.e1" id="train.txt.d0.s61.p7" interaction="False"/>
      <pair e1="train.txt.d0.s61.e3" e2="train.txt.d0.s61.e4" id="train.txt.d0.s61.p8" interaction="False"/>
      <pair e1="train.txt.d0.s61.e3" e2="train.txt.d0.s61.e5" id="train.txt.d0.s61.p9" interaction="False"/>
      <pair e1="train.txt.d0.s61.e3" e2="train.txt.d0.s61.e6" id="train.txt.d0.s61.p10" interaction="False"/>
      <pair e1="train.txt.d0.s61.e3" e2="train.txt.d0.s61.e7" id="train.txt.d0.s61.p11" interaction="False"/>
      <pair e1="train.txt.d0.s61.e3" e2="train.txt.d0.s61.e0" id="train.txt.d0.s61.p12" interaction="False"/>
      <pair e1="train.txt.d0.s61.e3" e2="train.txt.d0.s61.e1" id="train.txt.d0.s61.p13" interaction="False"/>
      <pair e1="train.txt.d0.s61.e4" e2="train.txt.d0.s61.e5" id="train.txt.d0.s61.p14" interaction="False"/>
      <pair e1="train.txt.d0.s61.e4" e2="train.txt.d0.s61.e6" id="train.txt.d0.s61.p15" interaction="False"/>
      <pair e1="train.txt.d0.s61.e4" e2="train.txt.d0.s61.e7" id="train.txt.d0.s61.p16" interaction="False"/>
      <pair e1="train.txt.d0.s61.e4" e2="train.txt.d0.s61.e0" id="train.txt.d0.s61.p17" interaction="False"/>
      <pair e1="train.txt.d0.s61.e4" e2="train.txt.d0.s61.e1" id="train.txt.d0.s61.p18" interaction="False"/>
      <pair e1="train.txt.d0.s61.e5" e2="train.txt.d0.s61.e6" id="train.txt.d0.s61.p19" interaction="False"/>
      <pair e1="train.txt.d0.s61.e5" e2="train.txt.d0.s61.e7" id="train.txt.d0.s61.p20" interaction="False"/>
      <pair e1="train.txt.d0.s61.e5" e2="train.txt.d0.s61.e0" id="train.txt.d0.s61.p21" interaction="False"/>
      <pair e1="train.txt.d0.s61.e5" e2="train.txt.d0.s61.e1" id="train.txt.d0.s61.p22" interaction="False"/>
      <pair e1="train.txt.d0.s61.e6" e2="train.txt.d0.s61.e7" id="train.txt.d0.s61.p23" interaction="False"/>
      <pair e1="train.txt.d0.s61.e6" e2="train.txt.d0.s61.e0" id="train.txt.d0.s61.p24" interaction="False"/>
      <pair e1="train.txt.d0.s61.e6" e2="train.txt.d0.s61.e1" id="train.txt.d0.s61.p25" interaction="False"/>
      <pair e1="train.txt.d0.s61.e7" e2="train.txt.d0.s61.e0" id="train.txt.d0.s61.p26" interaction="False"/>
      <pair e1="train.txt.d0.s61.e7" e2="train.txt.d0.s61.e1" id="train.txt.d0.s61.p27" interaction="False"/>
      <sentenceanalyses>
        <parses>
          <parse parser="split_parse" tokenizer="split">
            <dependency id="split_1" t1="st_24" t2="st_1" type="mark"/>
            <dependency id="split_2" t1="st_3" t2="st_2" type="det"/>
            <dependency id="split_3" t1="st_24" t2="st_3" type="nsubjpass"/>
            <dependency id="split_4" t1="st_10" t2="st_5" type="nn"/>
            <dependency id="split_5" t1="st_5" t2="st_7" type="conj_and"/>
            <dependency id="split_6" t1="st_10" t2="st_7" type="nn"/>
            <dependency id="split_7" t1="st_10" t2="st_8" type="amod"/>
            <dependency id="split_8" t1="st_10" t2="st_9" type="nn"/>
            <dependency id="split_9" t1="st_3" t2="st_10" type="prep_between"/>
            <dependency id="split_10" t1="st_10" t2="st_12" type="dep"/>
            <dependency id="split_11" t1="st_19" t2="st_14" type="nn"/>
            <dependency id="split_12" t1="st_12" t2="st_16" type="appos"/>
            <dependency id="split_13" t1="st_19" t2="st_16" type="conj_and"/>
            <dependency id="split_14" t1="st_12" t2="st_19" type="appos"/>
            <dependency id="split_15" t1="st_24" t2="st_21" type="aux"/>
            <dependency id="split_16" t1="st_24" t2="st_22" type="neg"/>
            <dependency id="split_17" t1="st_24" t2="st_23" type="auxpass"/>
            <dependency id="split_18" t1="st_32" t2="st_24" type="advcl"/>
            <dependency id="split_19" t1="st_27" t2="st_26" type="amod"/>
            <dependency id="split_20" t1="st_32" t2="st_27" type="nsubjpass"/>
            <dependency id="split_21" t1="st_27" t2="st_29" type="prep_to"/>
            <dependency id="split_22" t1="st_32" t2="st_30" type="aux"/>
            <dependency id="split_23" t1="st_32" t2="st_31" type="auxpass"/>
            <dependency id="split_24" t1="st_36" t2="st_33" type="advmod"/>
            <dependency id="split_25" t1="st_36" t2="st_34" type="nsubjpass"/>
            <dependency id="split_26" t1="st_36" t2="st_35" type="auxpass"/>
            <dependency id="split_27" t1="st_32" t2="st_36" type="advcl"/>
            <dependency id="split_28" t1="st_36" t2="st_37" type="advmod"/>
            <dependency id="split_29" t1="st_40" t2="st_39" type="det"/>
            <dependency id="split_30" t1="st_36" t2="st_40" type="prep_with"/>
          </parse>
        </parses>
        <tokenizations>
          <tokenization tokenizer="split">
            <token POS="IN" charOffset="0-7" id="st_1" text="Although"/>
            <token POS="DT" charOffset="9-11" id="st_2" text="the"/>
            <token POS="NN" charOffset="13-23" id="st_3" text="interaction"/>
            <token POS="IN" charOffset="25-31" id="st_4" text="between"/>
            <token POS="NN" charOffset="33-43" id="st_5" text="almotriptan"/>
            <token POS="CC" charOffset="45-47" id="st_6" text="and"/>
            <token POS="JJ" charOffset="49-53" id="st_7" text="other"/>
            <token POS="JJ" charOffset="55-60" id="st_8" text="potent"/>
            <token POS="NN" charOffset="62-67" id="st_9" text="CYP3A4"/>
            <token POS="NNS" charOffset="69-78" id="st_10" text="inhibitors"/>
            <token POS="(" charOffset="80-80" id="st_11" text="("/>
            <token POS="NN" charOffset="81-84" id="st_12" text="e.g."/>
            <token POS="," charOffset="85-85" id="st_13" text=","/>
            <token POS="NN" charOffset="87-98" id="st_14" text="itraconazole"/>
            <token POS="," charOffset="99-99" id="st_15" text=","/>
            <token POS="NN" charOffset="101-109" id="st_16" text="ritonavir"/>
            <token POS="," charOffset="110-110" id="st_17" text=","/>
            <token POS="CC" charOffset="112-114" id="st_18" text="and"/>
            <token POS="NN" charOffset="116-127" id="st_19" text="erythromycin"/>
            <token POS=")" charOffset="128-128" id="st_20" text=")"/>
            <token POS="VBZ" charOffset="130-132" id="st_21" text="has"/>
            <token POS="RB" charOffset="134-136" id="st_22" text="not"/>
            <token POS="VBN" charOffset="138-141" id="st_23" text="been"/>
            <token POS="VBN" charOffset="143-149" id="st_24" text="studied"/>
            <token POS="," charOffset="150-150" id="st_25" text=","/>
            <token POS="VBN" charOffset="152-160" id="st_26" text="increased"/>
            <token POS="NNS" charOffset="162-170" id="st_27" text="exposures"/>
            <token POS="TO" charOffset="172-173" id="st_28" text="to"/>
            <token POS="NN" charOffset="175-185" id="st_29" text="almotriptan"/>
            <token POS="MD" charOffset="187-189" id="st_30" text="may"/>
            <token POS="VB" charOffset="191-192" id="st_31" text="be"/>
            <token POS="VBN" charOffset="194-201" id="st_32" text="expected"/>
            <token POS="WRB" charOffset="203-206" id="st_33" text="when"/>
            <token POS="NN" charOffset="208-218" id="st_34" text="almotriptan"/>
            <token POS="VBZ" charOffset="220-221" id="st_35" text="is"/>
            <token POS="VBN" charOffset="223-226" id="st_36" text="used"/>
            <token POS="RB" charOffset="228-240" id="st_37" text="concomitantly"/>
            <token POS="IN" charOffset="242-245" id="st_38" text="with"/>
            <token POS="DT" charOffset="247-251" id="st_39" text="these"/>
            <token POS="NNS" charOffset="253-263" id="st_40" text="medications"/>
            <token POS="." charOffset="264-264" id="st_41" text="."/>
          </tokenization>
        </tokenizations>
      </sentenceanalyses>
    </sentence>
    <sentence id="train.txt.d0.s62" text="The benzodiazepines, including alprazolam, produce additive CNS depressant effects when co-administered with other psychotropic medications, anticonvulsants, antihistaminics, ethanol, and other drugs which themselves produce CNS depression.">
      <entity charOffset="4-19" id="train.txt.d0.s62.e0" text="benzodiazepines" type="agent"/>
      <entity charOffset="115-139" id="train.txt.d0.s62.e1" text="psychotropic medications" tpye="target"/>
      <entity charOffset="175-182" id="train.txt.d0.s62.e2" text="ethanol" tpye="target"/>
      <entity charOffset="194-199" id="train.txt.d0.s62.e3" text="drugs" tpye="target"/>
      <entity charOffset="31-41" id="train.txt.d0.s62.e4" text="alprazolam" type="agent"/>
      <entity charOffset="141-156" id="train.txt.d0.s62.e5" text="anticonvulsants" tpye="target"/>
      <entity charOffset="60-74" id="train.txt.d0.s62.e6" text="CNS depressant" type="target"/>
      <entity charOffset="158-173" id="train.txt.d0.s62.e7" text="antihistaminics" type="target"/>
      <pair e1="train.txt.d0.s62.e0" e2="train.txt.d0.s62.e1" id="train.txt.d0.s62.p0" interaction="True"/>
      <pair e1="train.txt.d0.s62.e0" e2="train.txt.d0.s62.e2" id="train.txt.d0.s62.p1" interaction="True"/>
      <pair e1="train.txt.d0.s62.e0" e2="train.txt.d0.s62.e3" id="train.txt.d0.s62.p2" interaction="True"/>
      <pair e1="train.txt.d0.s62.e4" e2="train.txt.d0.s62.e5" id="train.txt.d0.s62.p3" interaction="True"/>
      <pair e1="train.txt.d0.s62.e4" e2="train.txt.d0.s62.e2" id="train.txt.d0.s62.p4" interaction="True"/>
      <pair e1="train.txt.d0.s62.e0" e2="train.txt.d0.s62.e4" id="train.txt.d0.s62.p5" interaction="False"/>
      <pair e1="train.txt.d0.s62.e0" e2="train.txt.d0.s62.e6" id="train.txt.d0.s62.p6" interaction="False"/>
      <pair e1="train.txt.d0.s62.e0" e2="train.txt.d0.s62.e5" id="train.txt.d0.s62.p7" interaction="False"/>
      <pair e1="train.txt.d0.s62.e0" e2="train.txt.d0.s62.e7" id="train.txt.d0.s62.p8" interaction="False"/>
      <pair e1="train.txt.d0.s62.e4" e2="train.txt.d0.s62.e6" id="train.txt.d0.s62.p9" interaction="False"/>
      <pair e1="train.txt.d0.s62.e4" e2="train.txt.d0.s62.e1" id="train.txt.d0.s62.p10" interaction="False"/>
      <pair e1="train.txt.d0.s62.e4" e2="train.txt.d0.s62.e7" id="train.txt.d0.s62.p11" interaction="False"/>
      <pair e1="train.txt.d0.s62.e4" e2="train.txt.d0.s62.e3" id="train.txt.d0.s62.p12" interaction="False"/>
      <pair e1="train.txt.d0.s62.e6" e2="train.txt.d0.s62.e1" id="train.txt.d0.s62.p13" interaction="False"/>
      <pair e1="train.txt.d0.s62.e6" e2="train.txt.d0.s62.e5" id="train.txt.d0.s62.p14" interaction="False"/>
      <pair e1="train.txt.d0.s62.e6" e2="train.txt.d0.s62.e7" id="train.txt.d0.s62.p15" interaction="False"/>
      <pair e1="train.txt.d0.s62.e6" e2="train.txt.d0.s62.e2" id="train.txt.d0.s62.p16" interaction="False"/>
      <pair e1="train.txt.d0.s62.e6" e2="train.txt.d0.s62.e3" id="train.txt.d0.s62.p17" interaction="False"/>
      <pair e1="train.txt.d0.s62.e1" e2="train.txt.d0.s62.e5" id="train.txt.d0.s62.p18" interaction="False"/>
      <pair e1="train.txt.d0.s62.e1" e2="train.txt.d0.s62.e7" id="train.txt.d0.s62.p19" interaction="False"/>
      <pair e1="train.txt.d0.s62.e1" e2="train.txt.d0.s62.e2" id="train.txt.d0.s62.p20" interaction="False"/>
      <pair e1="train.txt.d0.s62.e1" e2="train.txt.d0.s62.e3" id="train.txt.d0.s62.p21" interaction="False"/>
      <pair e1="train.txt.d0.s62.e5" e2="train.txt.d0.s62.e7" id="train.txt.d0.s62.p22" interaction="False"/>
      <pair e1="train.txt.d0.s62.e5" e2="train.txt.d0.s62.e2" id="train.txt.d0.s62.p23" interaction="False"/>
      <pair e1="train.txt.d0.s62.e5" e2="train.txt.d0.s62.e3" id="train.txt.d0.s62.p24" interaction="False"/>
      <pair e1="train.txt.d0.s62.e7" e2="train.txt.d0.s62.e2" id="train.txt.d0.s62.p25" interaction="False"/>
      <pair e1="train.txt.d0.s62.e7" e2="train.txt.d0.s62.e3" id="train.txt.d0.s62.p26" interaction="False"/>
      <pair e1="train.txt.d0.s62.e2" e2="train.txt.d0.s62.e3" id="train.txt.d0.s62.p27" interaction="False"/>
      <sentenceanalyses>
        <parses>
          <parse parser="split_parse" tokenizer="split">
            <dependency id="split_1" t1="st_2" t2="st_1" type="det"/>
            <dependency id="split_2" t1="st_7" t2="st_2" type="nsubj"/>
            <dependency id="split_3" t1="st_2" t2="st_5" type="prep_including"/>
            <dependency id="split_4" t1="st_11" t2="st_8" type="amod"/>
            <dependency id="split_5" t1="st_11" t2="st_9" type="nn"/>
            <dependency id="split_6" t1="st_11" t2="st_10" type="nn"/>
            <dependency id="split_7" t1="st_7" t2="st_11" type="dobj"/>
            <dependency id="split_8" t1="st_13" t2="st_12" type="advmod"/>
            <dependency id="split_9" t1="st_7" t2="st_13" type="advcl"/>
            <dependency id="split_10" t1="st_17" t2="st_15" type="amod"/>
            <dependency id="split_11" t1="st_17" t2="st_16" type="amod"/>
            <dependency id="split_12" t1="st_13" t2="st_17" type="prep_with"/>
            <dependency id="split_13" t1="st_13" t2="st_19" type="prep_with"/>
            <dependency id="split_14" t1="st_17" t2="st_19" type="conj_and"/>
            <dependency id="split_15" t1="st_13" t2="st_21" type="prep_with"/>
            <dependency id="split_16" t1="st_17" t2="st_21" type="conj_and"/>
            <dependency id="split_17" t1="st_13" t2="st_23" type="prep_with"/>
            <dependency id="split_18" t1="st_17" t2="st_23" type="conj_and"/>
            <dependency id="split_19" t1="st_27" t2="st_26" type="amod"/>
            <dependency id="split_20" t1="st_13" t2="st_27" type="prep_with"/>
            <dependency id="split_21" t1="st_17" t2="st_27" type="conj_and"/>
            <dependency id="split_22" t1="st_30" t2="st_28" type="dobj"/>
            <dependency id="split_23" t1="st_30" t2="st_29" type="nsubj"/>
            <dependency id="split_24" t1="st_13" t2="st_30" type="ccomp"/>
            <dependency id="split_25" t1="st_32" t2="st_31" type="nn"/>
            <dependency id="split_26" t1="st_30" t2="st_32" type="dobj"/>
          </parse>
        </parses>
        <tokenizations>
          <tokenization tokenizer="split">
            <token POS="DT" charOffset="0-2" id="st_1" text="The"/>
            <token POS="NNS" charOffset="4-18" id="st_2" text="benzodiazepines"/>
            <token POS="," charOffset="19-19" id="st_3" text=","/>
            <token POS="VBG" charOffset="21-29" id="st_4" text="including"/>
            <token POS="NN" charOffset="31-40" id="st_5" text="alprazolam"/>
            <token POS="," charOffset="41-41" id="st_6" text=","/>
            <token POS="VBP" charOffset="43-49" id="st_7" text="produce"/>
            <token POS="JJ" charOffset="51-58" id="st_8" text="additive"/>
            <token POS="NN" charOffset="60-62" id="st_9" text="CNS"/>
            <token POS="NN" charOffset="64-73" id="st_10" text="depressant"/>
            <token POS="NNS" charOffset="75-81" id="st_11" text="effects"/>
            <token POS="WRB" charOffset="83-86" id="st_12" text="when"/>
            <token POS="VBD" charOffset="88-102" id="st_13" text="co-administered"/>
            <token POS="IN" charOffset="104-107" id="st_14" text="with"/>
            <token POS="JJ" charOffset="109-113" id="st_15" text="other"/>
            <token POS="JJ" charOffset="115-126" id="st_16" text="psychotropic"/>
            <token POS="NNS" charOffset="128-138" id="st_17" text="medications"/>
            <token POS="," charOffset="139-139" id="st_18" text=","/>
            <token POS="NNS" charOffset="141-155" id="st_19" text="anticonvulsants"/>
            <token POS="," charOffset="156-156" id="st_20" text=","/>
            <token POS="NNS" charOffset="158-172" id="st_21" text="antihistaminics"/>
            <token POS="," charOffset="173-173" id="st_22" text=","/>
            <token POS="NN" charOffset="175-181" id="st_23" text="ethanol"/>
            <token POS="," charOffset="182-182" id="st_24" text=","/>
            <token POS="CC" charOffset="184-186" id="st_25" text="and"/>
            <token POS="JJ" charOffset="188-192" id="st_26" text="other"/>
            <token POS="NNS" charOffset="194-198" id="st_27" text="drugs"/>
            <token POS="WDT" charOffset="200-204" id="st_28" text="which"/>
            <token POS="PRP" charOffset="206-215" id="st_29" text="themselves"/>
            <token POS="VBP" charOffset="217-223" id="st_30" text="produce"/>
            <token POS="NN" charOffset="225-227" id="st_31" text="CNS"/>
            <token POS="NN" charOffset="229-238" id="st_32" text="depression"/>
            <token POS="." charOffset="239-239" id="st_33" text="."/>
          </tokenization>
        </tokenizations>
      </sentenceanalyses>
    </sentence>
    <sentence id="train.txt.d0.s63" text="The steady state plasma concentrations of imipramine and desipramine have been reported to be increased an average of 31% and 20%, respectively, by the concomitant administration of alprazolam tablets in doses up to 4 mg/day.">
      <entity charOffset="42-52" id="train.txt.d0.s63.e0" text="imipramine" type="agent"/>
      <entity charOffset="182-192" id="train.txt.d0.s63.e1" text="alprazolam" tpye="target"/>
      <entity charOffset="57-68" id="train.txt.d0.s63.e2" text="desipramine" type="target"/>
      <pair e1="train.txt.d0.s63.e0" e2="train.txt.d0.s63.e1" id="train.txt.d0.s63.p0" interaction="True"/>
      <pair e1="train.txt.d0.s63.e0" e2="train.txt.d0.s63.e2" id="train.txt.d0.s63.p1" interaction="False"/>
      <pair e1="train.txt.d0.s63.e2" e2="train.txt.d0.s63.e1" id="train.txt.d0.s63.p2" interaction="False"/>
      <sentenceanalyses>
        <parses>
          <parse parser="split_parse" tokenizer="split">
            <dependency id="split_1" t1="st_5" t2="st_1" type="det"/>
            <dependency id="split_2" t1="st_5" t2="st_2" type="amod"/>
            <dependency id="split_3" t1="st_5" t2="st_3" type="nn"/>
            <dependency id="split_4" t1="st_5" t2="st_4" type="nn"/>
            <dependency id="split_5" t1="st_12" t2="st_5" type="nsubjpass"/>
            <dependency id="split_6" t1="st_15" t2="st_5" type="xsubj"/>
            <dependency id="split_7" t1="st_5" t2="st_7" type="prep_of"/>
            <dependency id="split_8" t1="st_5" t2="st_9" type="prep_of"/>
            <dependency id="split_9" t1="st_7" t2="st_9" type="conj_and"/>
            <dependency id="split_10" t1="st_12" t2="st_10" type="aux"/>
            <dependency id="split_11" t1="st_12" t2="st_11" type="auxpass"/>
            <dependency id="split_12" t1="st_15" t2="st_13" type="aux"/>
            <dependency id="split_13" t1="st_15" t2="st_14" type="auxpass"/>
            <dependency id="split_14" t1="st_12" t2="st_15" type="xcomp"/>
            <dependency id="split_15" t1="st_17" t2="st_16" type="det"/>
            <dependency id="split_16" t1="st_15" t2="st_17" type="dobj"/>
            <dependency id="split_17" t1="st_20" t2="st_19" type="num"/>
            <dependency id="split_18" t1="st_15" t2="st_20" type="prep_of"/>
            <dependency id="split_19" t1="st_23" t2="st_22" type="num"/>
            <dependency id="split_20" t1="st_15" t2="st_23" type="prep_of"/>
            <dependency id="split_21" t1="st_20" t2="st_23" type="conj_and"/>
            <dependency id="split_22" t1="st_15" t2="st_25" type="advmod"/>
            <dependency id="split_23" t1="st_30" t2="st_28" type="det"/>
            <dependency id="split_24" t1="st_30" t2="st_29" type="amod"/>
            <dependency id="split_25" t1="st_15" t2="st_30" type="agent"/>
            <dependency id="split_26" t1="st_33" t2="st_32" type="nn"/>
            <dependency id="split_27" t1="st_30" t2="st_33" type="prep_of"/>
            <dependency id="split_28" t1="st_33" t2="st_35" type="prep_in"/>
            <dependency id="split_29" t1="st_35" t2="st_36" type="advmod"/>
            <dependency id="split_30" t1="st_36" t2="st_37" type="dep"/>
            <dependency id="split_31" t1="st_39" t2="st_38" type="num"/>
            <dependency id="split_32" t1="st_37" t2="st_39" type="pobj"/>
          </parse>
        </parses>
        <tokenizations>
          <tokenization tokenizer="split">
            <token POS="DT" charOffset="0-2" id="st_1" text="The"/>
            <token POS="JJ" charOffset="4-9" id="st_2" text="steady"/>
            <token POS="NN" charOffset="11-15" id="st_3" text="state"/>
            <token POS="NN" charOffset="17-22" id="st_4" text="plasma"/>
            <token POS="NNS" charOffset="24-37" id="st_5" text="concentrations"/>
            <token POS="IN" charOffset="39-40" id="st_6" text="of"/>
            <token POS="NN" charOffset="42-51" id="st_7" text="imipramine"/>
            <token POS="CC" charOffset="53-55" id="st_8" text="and"/>
            <token POS="NN" charOffset="57-67" id="st_9" text="desipramine"/>
            <token POS="VBP" charOffset="69-72" id="st_10" text="have"/>
            <token POS="VBN" charOffset="74-77" id="st_11" text="been"/>
            <token POS="VBN" charOffset="79-86" id="st_12" text="reported"/>
            <token POS="TO" charOffset="88-89" id="st_13" text="to"/>
            <token POS="VB" charOffset="91-92" id="st_14" text="be"/>
            <token POS="VBN" charOffset="94-102" id="st_15" text="increased"/>
            <token POS="DT" charOffset="104-105" id="st_16" text="an"/>
            <token POS="NN" charOffset="107-113" id="st_17" text="average"/>
            <token POS="IN" charOffset="115-116" id="st_18" text="of"/>
            <token POS="CD" charOffset="118-119" id="st_19" text="31"/>
            <token POS="NN" charOffset="120-120" id="st_20" text="%"/>
            <token POS="CC" charOffset="122-124" id="st_21" text="and"/>
            <token POS="CD" charOffset="126-127" id="st_22" text="20"/>
            <token POS="NN" charOffset="128-128" id="st_23" text="%"/>
            <token POS="," charOffset="129-129" id="st_24" text=","/>
            <token POS="RB" charOffset="131-142" id="st_25" text="respectively"/>
            <token POS="," charOffset="143-143" id="st_26" text=","/>
            <token POS="IN" charOffset="145-146" id="st_27" text="by"/>
            <token POS="DT" charOffset="148-150" id="st_28" text="the"/>
            <token POS="JJ" charOffset="152-162" id="st_29" text="concomitant"/>
            <token POS="NN" charOffset="164-177" id="st_30" text="administration"/>
            <token POS="IN" charOffset="179-180" id="st_31" text="of"/>
            <token POS="NN" charOffset="182-191" id="st_32" text="alprazolam"/>
            <token POS="NNS" charOffset="193-199" id="st_33" text="tablets"/>
            <token POS="IN" charOffset="201-202" id="st_34" text="in"/>
            <token POS="NNS" charOffset="204-208" id="st_35" text="doses"/>
            <token POS="RB" charOffset="210-211" id="st_36" text="up"/>
            <token POS="TO" charOffset="213-214" id="st_37" text="to"/>
            <token POS="CD" charOffset="216-216" id="st_38" text="4"/>
            <token POS="NN" charOffset="218-223" id="st_39" text="mg/day"/>
            <token POS="." charOffset="224-224" id="st_40" text="."/>
          </tokenization>
        </tokenizations>
      </sentenceanalyses>
    </sentence>
    <sentence id="train.txt.d0.s64" text="Drugs That Inhibit Alprazolam Metabolism Via Cytochrome P450 3A: The initial step in alprazolam metabolism is hydroxylation catalyzed by cytochrome P450 3A (CYP 3A).">
      <entity charOffset="0-5" id="train.txt.d0.s64.e0" text="Drugs" type="agent"/>
      <entity charOffset="19-29" id="train.txt.d0.s64.e1" text="Alprazolam" tpye="target"/>
      <entity charOffset="85-95" id="train.txt.d0.s64.e2" text="alprazolam" type="agent"/>
      <entity charOffset="137-155" id="train.txt.d0.s64.e3" text="cytochrome P450 3A" tpye="target"/>
      <entity charOffset="45-63" id="train.txt.d0.s64.e4" text="Cytochrome P450 3A" type="target"/>
      <entity charOffset="157-160" id="train.txt.d0.s64.e5" text="CYP" type="target"/>
      <pair e1="train.txt.d0.s64.e0" e2="train.txt.d0.s64.e1" id="train.txt.d0.s64.p0" interaction="True"/>
      <pair e1="train.txt.d0.s64.e2" e2="train.txt.d0.s64.e3" id="train.txt.d0.s64.p1" interaction="True"/>
      <pair e1="train.txt.d0.s64.e0" e2="train.txt.d0.s64.e4" id="train.txt.d0.s64.p2" interaction="False"/>
      <pair e1="train.txt.d0.s64.e0" e2="train.txt.d0.s64.e2" id="train.txt.d0.s64.p3" interaction="False"/>
      <pair e1="train.txt.d0.s64.e0" e2="train.txt.d0.s64.e3" id="train.txt.d0.s64.p4" interaction="False"/>
      <pair e1="train.txt.d0.s64.e0" e2="train.txt.d0.s64.e5" id="train.txt.d0.s64.p5" interaction="False"/>
      <pair e1="train.txt.d0.s64.e1" e2="train.txt.d0.s64.e4" id="train.txt.d0.s64.p6" interaction="False"/>
      <pair e1="train.txt.d0.s64.e1" e2="train.txt.d0.s64.e2" id="train.txt.d0.s64.p7" interaction="False"/>
      <pair e1="train.txt.d0.s64.e1" e2="train.txt.d0.s64.e3" id="train.txt.d0.s64.p8" interaction="False"/>
      <pair e1="train.txt.d0.s64.e1" e2="train.txt.d0.s64.e5" id="train.txt.d0.s64.p9" interaction="False"/>
      <pair e1="train.txt.d0.s64.e4" e2="train.txt.d0.s64.e2" id="train.txt.d0.s64.p10" interaction="False"/>
      <pair e1="train.txt.d0.s64.e4" e2="train.txt.d0.s64.e3" id="train.txt.d0.s64.p11" interaction="False"/>
      <pair e1="train.txt.d0.s64.e4" e2="train.txt.d0.s64.e5" id="train.txt.d0.s64.p12" interaction="False"/>
      <pair e1="train.txt.d0.s64.e2" e2="train.txt.d0.s64.e5" id="train.txt.d0.s64.p13" interaction="False"/>
      <pair e1="train.txt.d0.s64.e3" e2="train.txt.d0.s64.e5" id="train.txt.d0.s64.p14" interaction="False"/>
      <sentenceanalyses>
        <parses>
          <parse parser="split_parse" tokenizer="split">
            <dependency id="split_1" t1="st_18" t2="st_1" type="nsubj"/>
            <dependency id="split_2" t1="st_7" t2="st_2" type="det"/>
            <dependency id="split_3" t1="st_7" t2="st_3" type="nn"/>
            <dependency id="split_4" t1="st_7" t2="st_4" type="nn"/>
            <dependency id="split_5" t1="st_7" t2="st_5" type="nn"/>
            <dependency id="split_6" t1="st_7" t2="st_6" type="nn"/>
            <dependency id="split_7" t1="st_1" t2="st_7" type="dep"/>
            <dependency id="split_8" t1="st_9" t2="st_8" type="number"/>
            <dependency id="split_9" t1="st_1" t2="st_9" type="dep"/>
            <dependency id="split_10" t1="st_13" t2="st_11" type="det"/>
            <dependency id="split_11" t1="st_13" t2="st_12" type="amod"/>
            <dependency id="split_12" t1="st_9" t2="st_13" type="dep"/>
            <dependency id="split_13" t1="st_16" t2="st_15" type="nn"/>
            <dependency id="split_14" t1="st_13" t2="st_16" type="prep_in"/>
            <dependency id="split_15" t1="st_18" t2="st_17" type="cop"/>
            <dependency id="split_16" t1="st_18" t2="st_19" type="partmod"/>
            <dependency id="split_17" t1="st_22" t2="st_21" type="amod"/>
            <dependency id="split_18" t1="st_19" t2="st_22" type="agent"/>
            <dependency id="split_19" t1="st_22" t2="st_23" type="num"/>
            <dependency id="split_20" t1="st_22" t2="st_25" type="appos"/>
            <dependency id="split_21" t1="st_25" t2="st_26" type="num"/>
          </parse>
        </parses>
        <tokenizations>
          <tokenization tokenizer="split">
            <token POS="NNS" charOffset="0-4" id="st_1" text="Drugs"/>
            <token POS="DT" charOffset="6-9" id="st_2" text="That"/>
            <token POS="NNP" charOffset="11-17" id="st_3" text="Inhibit"/>
            <token POS="NNP" charOffset="19-28" id="st_4" text="Alprazolam"/>
            <token POS="NNP" charOffset="30-39" id="st_5" text="Metabolism"/>
            <token POS="NNP" charOffset="41-43" id="st_6" text="Via"/>
            <token POS="NNP" charOffset="45-54" id="st_7" text="Cytochrome"/>
            <token POS="CD" charOffset="56-59" id="st_8" text="P450"/>
            <token POS="CD" charOffset="61-62" id="st_9" text="3A"/>
            <token POS=":" charOffset="63-63" id="st_10" text=":"/>
            <token POS="DT" charOffset="65-67" id="st_11" text="The"/>
            <token POS="JJ" charOffset="69-75" id="st_12" text="initial"/>
            <token POS="NN" charOffset="77-80" id="st_13" text="step"/>
            <token POS="IN" charOffset="82-83" id="st_14" text="in"/>
            <token POS="NN" charOffset="85-94" id="st_15" text="alprazolam"/>
            <token POS="NN" charOffset="96-105" id="st_16" text="metabolism"/>
            <token POS="VBZ" charOffset="107-108" id="st_17" text="is"/>
            <token POS="NN" charOffset="110-122" id="st_18" text="hydroxylation"/>
            <token POS="VBN" charOffset="124-132" id="st_19" text="catalyzed"/>
            <token POS="IN" charOffset="134-135" id="st_20" text="by"/>
            <token POS="JJ" charOffset="137-146" id="st_21" text="cytochrome"/>
            <token POS="NN" charOffset="148-151" id="st_22" text="P450"/>
            <token POS="CD" charOffset="153-154" id="st_23" text="3A"/>
            <token POS="(" charOffset="156-156" id="st_24" text="("/>
            <token POS="NNP" charOffset="157-159" id="st_25" text="CYP"/>
            <token POS="CD" charOffset="161-162" id="st_26" text="3A"/>
            <token POS=")" charOffset="163-163" id="st_27" text=")"/>
            <token POS="." charOffset="164-164" id="st_28" text="."/>
          </tokenization>
        </tokenizations>
      </sentenceanalyses>
    </sentence>
    <sentence id="train.txt.d0.s65" text="Drugs which inhibit this metabolic pathway may have a profound effect on the clearance of alprazolam .">
      <entity charOffset="0-5" id="train.txt.d0.s65.e0" text="Drugs" type="agent"/>
      <entity charOffset="90-100" id="train.txt.d0.s65.e1" text="alprazolam" tpye="target"/>
      <pair e1="train.txt.d0.s65.e0" e2="train.txt.d0.s65.e1" id="train.txt.d0.s65.p0" interaction="True"/>
      <sentenceanalyses>
        <parses>
          <parse parser="split_parse" tokenizer="split">
            <dependency id="split_1" t1="st_3" t2="st_1" type="nsubj"/>
            <dependency id="split_2" t1="st_8" t2="st_1" type="nsubj"/>
            <dependency id="split_3" t1="st_1" t2="st_3" type="rcmod"/>
            <dependency id="split_4" t1="st_6" t2="st_4" type="det"/>
            <dependency id="split_5" t1="st_6" t2="st_5" type="amod"/>
            <dependency id="split_6" t1="st_3" t2="st_6" type="dobj"/>
            <dependency id="split_7" t1="st_8" t2="st_7" type="aux"/>
            <dependency id="split_8" t1="st_11" t2="st_9" type="det"/>
            <dependency id="split_9" t1="st_11" t2="st_10" type="amod"/>
            <dependency id="split_10" t1="st_8" t2="st_11" type="dobj"/>
            <dependency id="split_11" t1="st_14" t2="st_13" type="det"/>
            <dependency id="split_12" t1="st_11" t2="st_14" type="prep_on"/>
            <dependency id="split_13" t1="st_14" t2="st_16" type="prep_of"/>
          </parse>
        </parses>
        <tokenizations>
          <tokenization tokenizer="split">
            <token POS="NNS" charOffset="0-4" id="st_1" text="Drugs"/>
            <token POS="WDT" charOffset="6-10" id="st_2" text="which"/>
            <token POS="VBP" charOffset="12-18" id="st_3" text="inhibit"/>
            <token POS="DT" charOffset="20-23" id="st_4" text="this"/>
            <token POS="JJ" charOffset="25-33" id="st_5" text="metabolic"/>
            <token POS="NN" charOffset="35-41" id="st_6" text="pathway"/>
            <token POS="MD" charOffset="43-45" id="st_7" text="may"/>
            <token POS="VB" charOffset="47-50" id="st_8" text="have"/>
            <token POS="DT" charOffset="52-52" id="st_9" text="a"/>
            <token POS="JJ" charOffset="54-61" id="st_10" text="profound"/>
            <token POS="NN" charOffset="63-68" id="st_11" text="effect"/>
            <token POS="IN" charOffset="70-71" id="st_12" text="on"/>
            <token POS="DT" charOffset="73-75" id="st_13" text="the"/>
            <token POS="NN" charOffset="77-85" id="st_14" text="clearance"/>
            <token POS="IN" charOffset="87-88" id="st_15" text="of"/>
            <token POS="NN" charOffset="90-99" id="st_16" text="alprazolam"/>
            <token POS="." charOffset="101-101" id="st_17" text="."/>
          </tokenization>
        </tokenizations>
      </sentenceanalyses>
    </sentence>
    <sentence id="train.txt.d0.s66" text="Drugs Demonstrated to be CYP 3A Inhibitors of Possible Clinical Significance on the Basis of Clinical Studies Involving Alprazolam (caution is recommended during coadministration with alprazolam): Fluoxetine: Coadministration of fluoxetine with alprazolam increased the maximum plasma concentration of alprazolam by 46%, decreased clearance by 21%, increased half-life by 17%, and decreased measured psychomotor performance.">
      <entity charOffset="229-239" id="train.txt.d0.s66.e0" text="fluoxetine" type="agent"/>
      <entity charOffset="245-255" id="train.txt.d0.s66.e1" text="alprazolam" tpye="target"/>
      <entity charOffset="0-5" id="train.txt.d0.s66.e2" text="Drugs" type="target"/>
      <entity charOffset="25-28" id="train.txt.d0.s66.e3" text="CYP" type="target"/>
      <entity charOffset="120-130" id="train.txt.d0.s66.e4" text="Alprazolam" type="target"/>
      <entity charOffset="184-194" id="train.txt.d0.s66.e5" text="alprazolam" type="target"/>
      <entity charOffset="197-207" id="train.txt.d0.s66.e6" text="Fluoxetine" type="target"/>
      <entity charOffset="302-312" id="train.txt.d0.s66.e7" text="alprazolam" type="target"/>
      <pair e1="train.txt.d0.s66.e0" e2="train.txt.d0.s66.e1" id="train.txt.d0.s66.p0" interaction="True"/>
      <pair e1="train.txt.d0.s66.e2" e2="train.txt.d0.s66.e3" id="train.txt.d0.s66.p1" interaction="False"/>
      <pair e1="train.txt.d0.s66.e2" e2="train.txt.d0.s66.e4" id="train.txt.d0.s66.p2" interaction="False"/>
      <pair e1="train.txt.d0.s66.e2" e2="train.txt.d0.s66.e5" id="train.txt.d0.s66.p3" interaction="False"/>
      <pair e1="train.txt.d0.s66.e2" e2="train.txt.d0.s66.e6" id="train.txt.d0.s66.p4" interaction="False"/>
      <pair e1="train.txt.d0.s66.e2" e2="train.txt.d0.s66.e0" id="train.txt.d0.s66.p5" interaction="False"/>
      <pair e1="train.txt.d0.s66.e2" e2="train.txt.d0.s66.e1" id="train.txt.d0.s66.p6" interaction="False"/>
      <pair e1="train.txt.d0.s66.e2" e2="train.txt.d0.s66.e7" id="train.txt.d0.s66.p7" interaction="False"/>
      <pair e1="train.txt.d0.s66.e3" e2="train.txt.d0.s66.e4" id="train.txt.d0.s66.p8" interaction="False"/>
      <pair e1="train.txt.d0.s66.e3" e2="train.txt.d0.s66.e5" id="train.txt.d0.s66.p9" interaction="False"/>
      <pair e1="train.txt.d0.s66.e3" e2="train.txt.d0.s66.e6" id="train.txt.d0.s66.p10" interaction="False"/>
      <pair e1="train.txt.d0.s66.e3" e2="train.txt.d0.s66.e0" id="train.txt.d0.s66.p11" interaction="False"/>
      <pair e1="train.txt.d0.s66.e3" e2="train.txt.d0.s66.e1" id="train.txt.d0.s66.p12" interaction="False"/>
      <pair e1="train.txt.d0.s66.e3" e2="train.txt.d0.s66.e7" id="train.txt.d0.s66.p13" interaction="False"/>
      <pair e1="train.txt.d0.s66.e4" e2="train.txt.d0.s66.e5" id="train.txt.d0.s66.p14" interaction="False"/>
      <pair e1="train.txt.d0.s66.e4" e2="train.txt.d0.s66.e6" id="train.txt.d0.s66.p15" interaction="False"/>
      <pair e1="train.txt.d0.s66.e4" e2="train.txt.d0.s66.e0" id="train.txt.d0.s66.p16" interaction="False"/>
      <pair e1="train.txt.d0.s66.e4" e2="train.txt.d0.s66.e1" id="train.txt.d0.s66.p17" interaction="False"/>
      <pair e1="train.txt.d0.s66.e4" e2="train.txt.d0.s66.e7" id="train.txt.d0.s66.p18" interaction="False"/>
      <pair e1="train.txt.d0.s66.e5" e2="train.txt.d0.s66.e6" id="train.txt.d0.s66.p19" interaction="False"/>
      <pair e1="train.txt.d0.s66.e5" e2="train.txt.d0.s66.e0" id="train.txt.d0.s66.p20" interaction="False"/>
      <pair e1="train.txt.d0.s66.e5" e2="train.txt.d0.s66.e1" id="train.txt.d0.s66.p21" interaction="False"/>
      <pair e1="train.txt.d0.s66.e5" e2="train.txt.d0.s66.e7" id="train.txt.d0.s66.p22" interaction="False"/>
      <pair e1="train.txt.d0.s66.e6" e2="train.txt.d0.s66.e0" id="train.txt.d0.s66.p23" interaction="False"/>
      <pair e1="train.txt.d0.s66.e6" e2="train.txt.d0.s66.e1" id="train.txt.d0.s66.p24" interaction="False"/>
      <pair e1="train.txt.d0.s66.e6" e2="train.txt.d0.s66.e7" id="train.txt.d0.s66.p25" interaction="False"/>
      <pair e1="train.txt.d0.s66.e0" e2="train.txt.d0.s66.e7" id="train.txt.d0.s66.p26" interaction="False"/>
      <pair e1="train.txt.d0.s66.e1" e2="train.txt.d0.s66.e7" id="train.txt.d0.s66.p27" interaction="False"/>
      <sentenceanalyses>
        <parses>
          <parse parser="split_parse" tokenizer="split">
            <dependency id="split_1" t1="st_2" t2="st_1" type="nsubj"/>
            <dependency id="split_2" t1="st_7" t2="st_1" type="xsubj"/>
            <dependency id="split_3" t1="st_7" t2="st_3" type="aux"/>
            <dependency id="split_4" t1="st_7" t2="st_4" type="cop"/>
            <dependency id="split_5" t1="st_7" t2="st_5" type="nn"/>
            <dependency id="split_6" t1="st_7" t2="st_6" type="num"/>
            <dependency id="split_7" t1="st_2" t2="st_7" type="xcomp"/>
            <dependency id="split_8" t1="st_11" t2="st_9" type="amod"/>
            <dependency id="split_9" t1="st_11" t2="st_10" type="amod"/>
            <dependency id="split_10" t1="st_7" t2="st_11" type="prep_of"/>
            <dependency id="split_11" t1="st_14" t2="st_13" type="det"/>
            <dependency id="split_12" t1="st_11" t2="st_14" type="prep_on"/>
            <dependency id="split_13" t1="st_19" t2="st_16" type="nn"/>
            <dependency id="split_14" t1="st_19" t2="st_17" type="nn"/>
            <dependency id="split_15" t1="st_19" t2="st_18" type="nn"/>
            <dependency id="split_16" t1="st_14" t2="st_19" type="prep_of"/>
            <dependency id="split_17" t1="st_23" t2="st_21" type="nsubjpass"/>
            <dependency id="split_18" t1="st_23" t2="st_22" type="auxpass"/>
            <dependency id="split_19" t1="st_14" t2="st_23" type="dep"/>
            <dependency id="split_20" t1="st_23" t2="st_25" type="prep_during"/>
            <dependency id="split_21" t1="st_23" t2="st_27" type="prep_with"/>
            <dependency id="split_22" t1="st_7" t2="st_30" type="attr"/>
            <dependency id="split_23" t1="st_7" t2="st_32" type="attr"/>
            <dependency id="split_24" t1="st_30" t2="st_32" type="conj_and"/>
            <dependency id="split_25" t1="st_32" t2="st_34" type="prep_of"/>
            <dependency id="split_26" t1="st_34" t2="st_36" type="prep_with"/>
            <dependency id="split_27" t1="st_36" t2="st_37" type="partmod"/>
            <dependency id="split_28" t1="st_41" t2="st_38" type="det"/>
            <dependency id="split_29" t1="st_41" t2="st_39" type="amod"/>
            <dependency id="split_30" t1="st_41" t2="st_40" type="nn"/>
            <dependency id="split_31" t1="st_37" t2="st_41" type="dobj"/>
            <dependency id="split_32" t1="st_41" t2="st_43" type="prep_of"/>
            <dependency id="split_33" t1="st_46" t2="st_45" type="num"/>
            <dependency id="split_34" t1="st_37" t2="st_46" type="agent"/>
            <dependency id="split_35" t1="st_49" t2="st_48" type="amod"/>
            <dependency id="split_36" t1="st_7" t2="st_49" type="attr"/>
            <dependency id="split_37" t1="st_30" t2="st_49" type="conj_and"/>
            <dependency id="split_38" t1="st_52" t2="st_51" type="num"/>
            <dependency id="split_39" t1="st_49" t2="st_52" type="prep_by"/>
            <dependency id="split_40" t1="st_55" t2="st_54" type="amod"/>
            <dependency id="split_41" t1="st_7" t2="st_55" type="attr"/>
            <dependency id="split_42" t1="st_30" t2="st_55" type="conj_and"/>
            <dependency id="split_43" t1="st_58" t2="st_57" type="num"/>
            <dependency id="split_44" t1="st_55" t2="st_58" type="prep_by"/>
            <dependency id="split_45" t1="st_64" t2="st_61" type="amod"/>
            <dependency id="split_46" t1="st_64" t2="st_62" type="amod"/>
            <dependency id="split_47" t1="st_64" t2="st_63" type="nn"/>
            <dependency id="split_48" t1="st_7" t2="st_64" type="attr"/>
            <dependency id="split_49" t1="st_30" t2="st_64" type="conj_and"/>
          </parse>
        </parses>
        <tokenizations>
          <tokenization tokenizer="split">
            <token POS="NNS" charOffset="0-4" id="st_1" text="Drugs"/>
            <token POS="VBD" charOffset="6-17" id="st_2" text="Demonstrated"/>
            <token POS="TO" charOffset="19-20" id="st_3" text="to"/>
            <token POS="VB" charOffset="22-23" id="st_4" text="be"/>
            <token POS="NNP" charOffset="25-27" id="st_5" text="CYP"/>
            <token POS="CD" charOffset="29-30" id="st_6" text="3A"/>
            <token POS="NNS" charOffset="32-41" id="st_7" text="Inhibitors"/>
            <token POS="IN" charOffset="43-44" id="st_8" text="of"/>
            <token POS="JJ" charOffset="46-53" id="st_9" text="Possible"/>
            <token POS="JJ" charOffset="55-62" id="st_10" text="Clinical"/>
            <token POS="NN" charOffset="64-75" id="st_11" text="Significance"/>
            <token POS="IN" charOffset="77-78" id="st_12" text="on"/>
            <token POS="DT" charOffset="80-82" id="st_13" text="the"/>
            <token POS="NNPS" charOffset="84-88" id="st_14" text="Basis"/>
            <token POS="IN" charOffset="90-91" id="st_15" text="of"/>
            <token POS="NNP" charOffset="93-100" id="st_16" text="Clinical"/>
            <token POS="NNPS" charOffset="102-108" id="st_17" text="Studies"/>
            <token POS="NNP" charOffset="110-118" id="st_18" text="Involving"/>
            <token POS="NNP" charOffset="120-129" id="st_19" text="Alprazolam"/>
            <token POS="(" charOffset="131-131" id="st_20" text="("/>
            <token POS="NN" charOffset="132-138" id="st_21" text="caution"/>
            <token POS="VBZ" charOffset="140-141" id="st_22" text="is"/>
            <token POS="VBN" charOffset="143-153" id="st_23" text="recommended"/>
            <token POS="IN" charOffset="155-160" id="st_24" text="during"/>
            <token POS="NN" charOffset="162-177" id="st_25" text="coadministration"/>
            <token POS="IN" charOffset="179-182" id="st_26" text="with"/>
            <token POS="NN" charOffset="184-193" id="st_27" text="alprazolam"/>
            <token POS=")" charOffset="194-194" id="st_28" text=")"/>
            <token POS=":" charOffset="195-195" id="st_29" text=":"/>
            <token POS="NNP" charOffset="197-206" id="st_30" text="Fluoxetine"/>
            <token POS=":" charOffset="207-207" id="st_31" text=":"/>
            <token POS="NNP" charOffset="209-224" id="st_32" text="Coadministration"/>
            <token POS="IN" charOffset="226-227" id="st_33" text="of"/>
            <token POS="NN" charOffset="229-238" id="st_34" text="fluoxetine"/>
            <token POS="IN" charOffset="240-243" id="st_35" text="with"/>
            <token POS="NN" charOffset="245-254" id="st_36" text="alprazolam"/>
            <token POS="VBN" charOffset="256-264" id="st_37" text="increased"/>
            <token POS="DT" charOffset="266-268" id="st_38" text="the"/>
            <token POS="JJ" charOffset="270-276" id="st_39" text="maximum"/>
            <token POS="NN" charOffset="278-283" id="st_40" text="plasma"/>
            <token POS="NN" charOffset="285-297" id="st_41" text="concentration"/>
            <token POS="IN" charOffset="299-300" id="st_42" text="of"/>
            <token POS="NN" charOffset="302-311" id="st_43" text="alprazolam"/>
            <token POS="IN" charOffset="313-314" id="st_44" text="by"/>
            <token POS="CD" charOffset="316-317" id="st_45" text="46"/>
            <token POS="NN" charOffset="318-318" id="st_46" text="%"/>
            <token POS="," charOffset="319-319" id="st_47" text=","/>
            <token POS="VBN" charOffset="321-329" id="st_48" text="decreased"/>
            <token POS="NN" charOffset="331-339" id="st_49" text="clearance"/>
            <token POS="IN" charOffset="341-342" id="st_50" text="by"/>
            <token POS="CD" charOffset="344-345" id="st_51" text="21"/>
            <token POS="NN" charOffset="346-346" id="st_52" text="%"/>
            <token POS="," charOffset="347-347" id="st_53" text=","/>
            <token POS="VBN" charOffset="349-357" id="st_54" text="increased"/>
            <token POS="NN" charOffset="359-367" id="st_55" text="half-life"/>
            <token POS="IN" charOffset="369-370" id="st_56" text="by"/>
            <token POS="CD" charOffset="372-373" id="st_57" text="17"/>
            <token POS="NN" charOffset="374-374" id="st_58" text="%"/>
            <token POS="," charOffset="375-375" id="st_59" text=","/>
            <token POS="CC" charOffset="377-379" id="st_60" text="and"/>
            <token POS="VBN" charOffset="381-389" id="st_61" text="decreased"/>
            <token POS="JJ" charOffset="391-398" id="st_62" text="measured"/>
            <token POS="NN" charOffset="400-410" id="st_63" text="psychomotor"/>
            <token POS="NN" charOffset="412-422" id="st_64" text="performance"/>
            <token POS="." charOffset="423-423" id="st_65" text="."/>
          </tokenization>
        </tokenizations>
      </sentenceanalyses>
    </sentence>
    <sentence id="train.txt.d0.s67" text="Propoxyphene: Coadministration of propoxyphene decreased the maximum plasma concentration of alprazolam by 6%, decreased clearance by 38%, and increased half-life by 58%.">
      <entity charOffset="34-46" id="train.txt.d0.s67.e0" text="propoxyphene" type="agent"/>
      <entity charOffset="93-103" id="train.txt.d0.s67.e1" text="alprazolam" tpye="target"/>
      <entity charOffset="0-12" id="train.txt.d0.s67.e2" text="Propoxyphene" type="target"/>
      <pair e1="train.txt.d0.s67.e0" e2="train.txt.d0.s67.e1" id="train.txt.d0.s67.p0" interaction="True"/>
      <pair e1="train.txt.d0.s67.e2" e2="train.txt.d0.s67.e0" id="train.txt.d0.s67.p1" interaction="False"/>
      <pair e1="train.txt.d0.s67.e2" e2="train.txt.d0.s67.e1" id="train.txt.d0.s67.p2" interaction="False"/>
      <sentenceanalyses>
        <parses>
          <parse parser="split_parse" tokenizer="split">
            <dependency id="split_1" t1="st_6" t2="st_1" type="dep"/>
            <dependency id="split_2" t1="st_6" t2="st_3" type="nsubj"/>
            <dependency id="split_3" t1="st_17" t2="st_3" type="nsubj"/>
            <dependency id="split_4" t1="st_24" t2="st_3" type="nsubj"/>
            <dependency id="split_5" t1="st_3" t2="st_5" type="prep_of"/>
            <dependency id="split_6" t1="st_10" t2="st_7" type="det"/>
            <dependency id="split_7" t1="st_10" t2="st_8" type="amod"/>
            <dependency id="split_8" t1="st_10" t2="st_9" type="nn"/>
            <dependency id="split_9" t1="st_6" t2="st_10" type="dobj"/>
            <dependency id="split_10" t1="st_10" t2="st_12" type="prep_of"/>
            <dependency id="split_11" t1="st_15" t2="st_14" type="num"/>
            <dependency id="split_12" t1="st_6" t2="st_15" type="prep_by"/>
            <dependency id="split_13" t1="st_6" t2="st_17" type="conj_and"/>
            <dependency id="split_14" t1="st_17" t2="st_18" type="dobj"/>
            <dependency id="split_15" t1="st_21" t2="st_20" type="num"/>
            <dependency id="split_16" t1="st_17" t2="st_21" type="prep_by"/>
            <dependency id="split_17" t1="st_6" t2="st_24" type="conj_and"/>
            <dependency id="split_18" t1="st_24" t2="st_25" type="dobj"/>
            <dependency id="split_19" t1="st_28" t2="st_27" type="num"/>
            <dependency id="split_20" t1="st_24" t2="st_28" type="prep_by"/>
          </parse>
        </parses>
        <tokenizations>
          <tokenization tokenizer="split">
            <token POS="NNP" charOffset="0-11" id="st_1" text="Propoxyphene"/>
            <token POS=":" charOffset="12-12" id="st_2" text=":"/>
            <token POS="NNP" charOffset="14-29" id="st_3" text="Coadministration"/>
            <token POS="IN" charOffset="31-32" id="st_4" text="of"/>
            <token POS="NN" charOffset="34-45" id="st_5" text="propoxyphene"/>
            <token POS="VBD" charOffset="47-55" id="st_6" text="decreased"/>
            <token POS="DT" charOffset="57-59" id="st_7" text="the"/>
            <token POS="JJ" charOffset="61-67" id="st_8" text="maximum"/>
            <token POS="NN" charOffset="69-74" id="st_9" text="plasma"/>
            <token POS="NN" charOffset="76-88" id="st_10" text="concentration"/>
            <token POS="IN" charOffset="90-91" id="st_11" text="of"/>
            <token POS="NN" charOffset="93-102" id="st_12" text="alprazolam"/>
            <token POS="IN" charOffset="104-105" id="st_13" text="by"/>
            <token POS="CD" charOffset="107-107" id="st_14" text="6"/>
            <token POS="NN" charOffset="108-108" id="st_15" text="%"/>
            <token POS="," charOffset="109-109" id="st_16" text=","/>
            <token POS="VBD" charOffset="111-119" id="st_17" text="decreased"/>
            <token POS="NN" charOffset="121-129" id="st_18" text="clearance"/>
            <token POS="IN" charOffset="131-132" id="st_19" text="by"/>
            <token POS="CD" charOffset="134-135" id="st_20" text="38"/>
            <token POS="NN" charOffset="136-136" id="st_21" text="%"/>
            <token POS="," charOffset="137-137" id="st_22" text=","/>
            <token POS="CC" charOffset="139-141" id="st_23" text="and"/>
            <token POS="VBD" charOffset="143-151" id="st_24" text="increased"/>
            <token POS="NN" charOffset="153-161" id="st_25" text="half-life"/>
            <token POS="IN" charOffset="163-164" id="st_26" text="by"/>
            <token POS="CD" charOffset="166-167" id="st_27" text="58"/>
            <token POS="NN" charOffset="168-168" id="st_28" text="%"/>
            <token POS="." charOffset="169-169" id="st_29" text="."/>
          </tokenization>
        </tokenizations>
      </sentenceanalyses>
    </sentence>
    <sentence id="train.txt.d0.s68" text="Oral Contraceptives: Coadministration of oral contraceptives increased the maximum plasma concentration of alprazolam by 18%, decreased clearance by 22%, and increased half-life by 29%.">
      <entity charOffset="41-60" id="train.txt.d0.s68.e0" text="oral contraceptives" type="agent"/>
      <entity charOffset="107-117" id="train.txt.d0.s68.e1" text="alprazolam" tpye="target"/>
      <entity charOffset="0-19" id="train.txt.d0.s68.e2" text="Oral Contraceptives" type="target"/>
      <pair e1="train.txt.d0.s68.e0" e2="train.txt.d0.s68.e1" id="train.txt.d0.s68.p0" interaction="True"/>
      <pair e1="train.txt.d0.s68.e2" e2="train.txt.d0.s68.e0" id="train.txt.d0.s68.p1" interaction="False"/>
      <pair e1="train.txt.d0.s68.e2" e2="train.txt.d0.s68.e1" id="train.txt.d0.s68.p2" interaction="False"/>
      <sentenceanalyses>
        <parses>
          <parse parser="split_parse" tokenizer="split">
            <dependency id="split_1" t1="st_2" t2="st_1" type="nn"/>
            <dependency id="split_2" t1="st_2" t2="st_4" type="dep"/>
            <dependency id="split_3" t1="st_7" t2="st_6" type="amod"/>
            <dependency id="split_4" t1="st_4" t2="st_7" type="prep_of"/>
            <dependency id="split_5" t1="st_7" t2="st_8" type="partmod"/>
            <dependency id="split_6" t1="st_12" t2="st_9" type="det"/>
            <dependency id="split_7" t1="st_12" t2="st_10" type="amod"/>
            <dependency id="split_8" t1="st_12" t2="st_11" type="nn"/>
            <dependency id="split_9" t1="st_8" t2="st_12" type="dobj"/>
            <dependency id="split_10" t1="st_12" t2="st_14" type="prep_of"/>
            <dependency id="split_11" t1="st_17" t2="st_16" type="num"/>
            <dependency id="split_12" t1="st_8" t2="st_17" type="agent"/>
            <dependency id="split_13" t1="st_20" t2="st_19" type="amod"/>
            <dependency id="split_14" t1="st_2" t2="st_20" type="dep"/>
            <dependency id="split_15" t1="st_4" t2="st_20" type="conj_and"/>
            <dependency id="split_16" t1="st_23" t2="st_22" type="num"/>
            <dependency id="split_17" t1="st_20" t2="st_23" type="prep_by"/>
            <dependency id="split_18" t1="st_27" t2="st_26" type="amod"/>
            <dependency id="split_19" t1="st_2" t2="st_27" type="dep"/>
            <dependency id="split_20" t1="st_4" t2="st_27" type="conj_and"/>
            <dependency id="split_21" t1="st_30" t2="st_29" type="num"/>
            <dependency id="split_22" t1="st_27" t2="st_30" type="prep_by"/>
          </parse>
        </parses>
        <tokenizations>
          <tokenization tokenizer="split">
            <token POS="NNP" charOffset="0-3" id="st_1" text="Oral"/>
            <token POS="NNP" charOffset="5-18" id="st_2" text="Contraceptives"/>
            <token POS=":" charOffset="19-19" id="st_3" text=":"/>
            <token POS="NNP" charOffset="21-36" id="st_4" text="Coadministration"/>
            <token POS="IN" charOffset="38-39" id="st_5" text="of"/>
            <token POS="JJ" charOffset="41-44" id="st_6" text="oral"/>
            <token POS="NNS" charOffset="46-59" id="st_7" text="contraceptives"/>
            <token POS="VBN" charOffset="61-69" id="st_8" text="increased"/>
            <token POS="DT" charOffset="71-73" id="st_9" text="the"/>
            <token POS="JJ" charOffset="75-81" id="st_10" text="maximum"/>
            <token POS="NN" charOffset="83-88" id="st_11" text="plasma"/>
            <token POS="NN" charOffset="90-102" id="st_12" text="concentration"/>
            <token POS="IN" charOffset="104-105" id="st_13" text="of"/>
            <token POS="NN" charOffset="107-116" id="st_14" text="alprazolam"/>
            <token POS="IN" charOffset="118-119" id="st_15" text="by"/>
            <token POS="CD" charOffset="121-122" id="st_16" text="18"/>
            <token POS="NN" charOffset="123-123" id="st_17" text="%"/>
            <token POS="," charOffset="124-124" id="st_18" text=","/>
            <token POS="VBN" charOffset="126-134" id="st_19" text="decreased"/>
            <token POS="NN" charOffset="136-144" id="st_20" text="clearance"/>
            <token POS="IN" charOffset="146-147" id="st_21" text="by"/>
            <token POS="CD" charOffset="149-150" id="st_22" text="22"/>
            <token POS="NN" charOffset="151-151" id="st_23" text="%"/>
            <token POS="," charOffset="152-152" id="st_24" text=","/>
            <token POS="CC" charOffset="154-156" id="st_25" text="and"/>
            <token POS="VBN" charOffset="158-166" id="st_26" text="increased"/>
            <token POS="NN" charOffset="168-176" id="st_27" text="half-life"/>
            <token POS="IN" charOffset="178-179" id="st_28" text="by"/>
            <token POS="CD" charOffset="181-182" id="st_29" text="29"/>
            <token POS="NN" charOffset="183-183" id="st_30" text="%"/>
            <token POS="." charOffset="184-184" id="st_31" text="."/>
          </tokenization>
        </tokenizations>
      </sentenceanalyses>
    </sentence>
    <sentence id="train.txt.d0.s69" text="Drugs and other substances demonstrated to be CYP 3A inhibitors on the basis of clinical studies involving benzodiazepines metabolized similarly to alprazolam or on the basis of in vitro studies with alprazolam or other benzodiazepines (caution is recommended during coadministration with alprazolam): Available data from clinical studies of benzodiazepines other than alprazolam suggest a possible drug interaction with alprazolam for the following: diltiazem, isoniazid, macrolide antibiotics such as erythromycin and clarithromycin, and grapefruit juice.">
      <entity charOffset="342-357" id="train.txt.d0.s69.e0" text="benzodiazepines" type="agent"/>
      <entity charOffset="369-379" id="train.txt.d0.s69.e1" text="alprazolam" tpye="target"/>
      <entity charOffset="0-5" id="train.txt.d0.s69.e2" text="Drugs" type="target"/>
      <entity charOffset="46-49" id="train.txt.d0.s69.e3" text="CYP" type="target"/>
      <entity charOffset="107-122" id="train.txt.d0.s69.e4" text="benzodiazepines" type="target"/>
      <entity charOffset="148-158" id="train.txt.d0.s69.e5" text="alprazolam" type="target"/>
      <entity charOffset="200-210" id="train.txt.d0.s69.e6" text="alprazolam" type="target"/>
      <entity charOffset="220-235" id="train.txt.d0.s69.e7" text="benzodiazepines" type="target"/>
      <entity charOffset="289-299" id="train.txt.d0.s69.e8" text="alprazolam" type="target"/>
      <entity charOffset="421-431" id="train.txt.d0.s69.e9" text="alprazolam" type="target"/>
      <entity charOffset="451-460" id="train.txt.d0.s69.e10" text="diltiazem" type="target"/>
      <entity charOffset="462-471" id="train.txt.d0.s69.e11" text="isoniazid" type="target"/>
      <entity charOffset="473-494" id="train.txt.d0.s69.e12" text="macrolide antibiotics" type="target"/>
      <entity charOffset="503-515" id="train.txt.d0.s69.e13" text="erythromycin" type="target"/>
      <entity charOffset="520-534" id="train.txt.d0.s69.e14" text="clarithromycin" type="target"/>
      <pair e1="train.txt.d0.s69.e0" e2="train.txt.d0.s69.e1" id="train.txt.d0.s69.p0" interaction="True"/>
      <pair e1="train.txt.d0.s69.e2" e2="train.txt.d0.s69.e3" id="train.txt.d0.s69.p1" interaction="False"/>
      <pair e1="train.txt.d0.s69.e2" e2="train.txt.d0.s69.e4" id="train.txt.d0.s69.p2" interaction="False"/>
      <pair e1="train.txt.d0.s69.e2" e2="train.txt.d0.s69.e5" id="train.txt.d0.s69.p3" interaction="False"/>
      <pair e1="train.txt.d0.s69.e2" e2="train.txt.d0.s69.e6" id="train.txt.d0.s69.p4" interaction="False"/>
      <pair e1="train.txt.d0.s69.e2" e2="train.txt.d0.s69.e7" id="train.txt.d0.s69.p5" interaction="False"/>
      <pair e1="train.txt.d0.s69.e2" e2="train.txt.d0.s69.e8" id="train.txt.d0.s69.p6" interaction="False"/>
      <pair e1="train.txt.d0.s69.e2" e2="train.txt.d0.s69.e0" id="train.txt.d0.s69.p7" interaction="False"/>
      <pair e1="train.txt.d0.s69.e2" e2="train.txt.d0.s69.e1" id="train.txt.d0.s69.p8" interaction="False"/>
      <pair e1="train.txt.d0.s69.e2" e2="train.txt.d0.s69.e9" id="train.txt.d0.s69.p9" interaction="False"/>
      <pair e1="train.txt.d0.s69.e2" e2="train.txt.d0.s69.e10" id="train.txt.d0.s69.p10" interaction="False"/>
      <pair e1="train.txt.d0.s69.e2" e2="train.txt.d0.s69.e11" id="train.txt.d0.s69.p11" interaction="False"/>
      <pair e1="train.txt.d0.s69.e2" e2="train.txt.d0.s69.e12" id="train.txt.d0.s69.p12" interaction="False"/>
      <pair e1="train.txt.d0.s69.e2" e2="train.txt.d0.s69.e13" id="train.txt.d0.s69.p13" interaction="False"/>
      <pair e1="train.txt.d0.s69.e2" e2="train.txt.d0.s69.e14" id="train.txt.d0.s69.p14" interaction="False"/>
      <pair e1="train.txt.d0.s69.e3" e2="train.txt.d0.s69.e4" id="train.txt.d0.s69.p15" interaction="False"/>
      <pair e1="train.txt.d0.s69.e3" e2="train.txt.d0.s69.e5" id="train.txt.d0.s69.p16" interaction="False"/>
      <pair e1="train.txt.d0.s69.e3" e2="train.txt.d0.s69.e6" id="train.txt.d0.s69.p17" interaction="False"/>
      <pair e1="train.txt.d0.s69.e3" e2="train.txt.d0.s69.e7" id="train.txt.d0.s69.p18" interaction="False"/>
      <pair e1="train.txt.d0.s69.e3" e2="train.txt.d0.s69.e8" id="train.txt.d0.s69.p19" interaction="False"/>
      <pair e1="train.txt.d0.s69.e3" e2="train.txt.d0.s69.e0" id="train.txt.d0.s69.p20" interaction="False"/>
      <pair e1="train.txt.d0.s69.e3" e2="train.txt.d0.s69.e1" id="train.txt.d0.s69.p21" interaction="False"/>
      <pair e1="train.txt.d0.s69.e3" e2="train.txt.d0.s69.e9" id="train.txt.d0.s69.p22" interaction="False"/>
      <pair e1="train.txt.d0.s69.e3" e2="train.txt.d0.s69.e10" id="train.txt.d0.s69.p23" interaction="False"/>
      <pair e1="train.txt.d0.s69.e3" e2="train.txt.d0.s69.e11" id="train.txt.d0.s69.p24" interaction="False"/>
      <pair e1="train.txt.d0.s69.e3" e2="train.txt.d0.s69.e12" id="train.txt.d0.s69.p25" interaction="False"/>
      <pair e1="train.txt.d0.s69.e3" e2="train.txt.d0.s69.e13" id="train.txt.d0.s69.p26" interaction="False"/>
      <pair e1="train.txt.d0.s69.e3" e2="train.txt.d0.s69.e14" id="train.txt.d0.s69.p27" interaction="False"/>
      <pair e1="train.txt.d0.s69.e4" e2="train.txt.d0.s69.e5" id="train.txt.d0.s69.p28" interaction="False"/>
      <pair e1="train.txt.d0.s69.e4" e2="train.txt.d0.s69.e6" id="train.txt.d0.s69.p29" interaction="False"/>
      <pair e1="train.txt.d0.s69.e4" e2="train.txt.d0.s69.e7" id="train.txt.d0.s69.p30" interaction="False"/>
      <pair e1="train.txt.d0.s69.e4" e2="train.txt.d0.s69.e8" id="train.txt.d0.s69.p31" interaction="False"/>
      <pair e1="train.txt.d0.s69.e4" e2="train.txt.d0.s69.e0" id="train.txt.d0.s69.p32" interaction="False"/>
      <pair e1="train.txt.d0.s69.e4" e2="train.txt.d0.s69.e1" id="train.txt.d0.s69.p33" interaction="False"/>
      <pair e1="train.txt.d0.s69.e4" e2="train.txt.d0.s69.e9" id="train.txt.d0.s69.p34" interaction="False"/>
      <pair e1="train.txt.d0.s69.e4" e2="train.txt.d0.s69.e10" id="train.txt.d0.s69.p35" interaction="False"/>
      <pair e1="train.txt.d0.s69.e4" e2="train.txt.d0.s69.e11" id="train.txt.d0.s69.p36" interaction="False"/>
      <pair e1="train.txt.d0.s69.e4" e2="train.txt.d0.s69.e12" id="train.txt.d0.s69.p37" interaction="False"/>
      <pair e1="train.txt.d0.s69.e4" e2="train.txt.d0.s69.e13" id="train.txt.d0.s69.p38" interaction="False"/>
      <pair e1="train.txt.d0.s69.e4" e2="train.txt.d0.s69.e14" id="train.txt.d0.s69.p39" interaction="False"/>
      <pair e1="train.txt.d0.s69.e5" e2="train.txt.d0.s69.e6" id="train.txt.d0.s69.p40" interaction="False"/>
      <pair e1="train.txt.d0.s69.e5" e2="train.txt.d0.s69.e7" id="train.txt.d0.s69.p41" interaction="False"/>
      <pair e1="train.txt.d0.s69.e5" e2="train.txt.d0.s69.e8" id="train.txt.d0.s69.p42" interaction="False"/>
      <pair e1="train.txt.d0.s69.e5" e2="train.txt.d0.s69.e0" id="train.txt.d0.s69.p43" interaction="False"/>
      <pair e1="train.txt.d0.s69.e5" e2="train.txt.d0.s69.e1" id="train.txt.d0.s69.p44" interaction="False"/>
      <pair e1="train.txt.d0.s69.e5" e2="train.txt.d0.s69.e9" id="train.txt.d0.s69.p45" interaction="False"/>
      <pair e1="train.txt.d0.s69.e5" e2="train.txt.d0.s69.e10" id="train.txt.d0.s69.p46" interaction="False"/>
      <pair e1="train.txt.d0.s69.e5" e2="train.txt.d0.s69.e11" id="train.txt.d0.s69.p47" interaction="False"/>
      <pair e1="train.txt.d0.s69.e5" e2="train.txt.d0.s69.e12" id="train.txt.d0.s69.p48" interaction="False"/>
      <pair e1="train.txt.d0.s69.e5" e2="train.txt.d0.s69.e13" id="train.txt.d0.s69.p49" interaction="False"/>
      <pair e1="train.txt.d0.s69.e5" e2="train.txt.d0.s69.e14" id="train.txt.d0.s69.p50" interaction="False"/>
      <pair e1="train.txt.d0.s69.e6" e2="train.txt.d0.s69.e7" id="train.txt.d0.s69.p51" interaction="False"/>
      <pair e1="train.txt.d0.s69.e6" e2="train.txt.d0.s69.e8" id="train.txt.d0.s69.p52" interaction="False"/>
      <pair e1="train.txt.d0.s69.e6" e2="train.txt.d0.s69.e0" id="train.txt.d0.s69.p53" interaction="False"/>
      <pair e1="train.txt.d0.s69.e6" e2="train.txt.d0.s69.e1" id="train.txt.d0.s69.p54" interaction="False"/>
      <pair e1="train.txt.d0.s69.e6" e2="train.txt.d0.s69.e9" id="train.txt.d0.s69.p55" interaction="False"/>
      <pair e1="train.txt.d0.s69.e6" e2="train.txt.d0.s69.e10" id="train.txt.d0.s69.p56" interaction="False"/>
      <pair e1="train.txt.d0.s69.e6" e2="train.txt.d0.s69.e11" id="train.txt.d0.s69.p57" interaction="False"/>
      <pair e1="train.txt.d0.s69.e6" e2="train.txt.d0.s69.e12" id="train.txt.d0.s69.p58" interaction="False"/>
      <pair e1="train.txt.d0.s69.e6" e2="train.txt.d0.s69.e13" id="train.txt.d0.s69.p59" interaction="False"/>
      <pair e1="train.txt.d0.s69.e6" e2="train.txt.d0.s69.e14" id="train.txt.d0.s69.p60" interaction="False"/>
      <pair e1="train.txt.d0.s69.e7" e2="train.txt.d0.s69.e8" id="train.txt.d0.s69.p61" interaction="False"/>
      <pair e1="train.txt.d0.s69.e7" e2="train.txt.d0.s69.e0" id="train.txt.d0.s69.p62" interaction="False"/>
      <pair e1="train.txt.d0.s69.e7" e2="train.txt.d0.s69.e1" id="train.txt.d0.s69.p63" interaction="False"/>
      <pair e1="train.txt.d0.s69.e7" e2="train.txt.d0.s69.e9" id="train.txt.d0.s69.p64" interaction="False"/>
      <pair e1="train.txt.d0.s69.e7" e2="train.txt.d0.s69.e10" id="train.txt.d0.s69.p65" interaction="False"/>
      <pair e1="train.txt.d0.s69.e7" e2="train.txt.d0.s69.e11" id="train.txt.d0.s69.p66" interaction="False"/>
      <pair e1="train.txt.d0.s69.e7" e2="train.txt.d0.s69.e12" id="train.txt.d0.s69.p67" interaction="False"/>
      <pair e1="train.txt.d0.s69.e7" e2="train.txt.d0.s69.e13" id="train.txt.d0.s69.p68" interaction="False"/>
      <pair e1="train.txt.d0.s69.e7" e2="train.txt.d0.s69.e14" id="train.txt.d0.s69.p69" interaction="False"/>
      <pair e1="train.txt.d0.s69.e8" e2="train.txt.d0.s69.e0" id="train.txt.d0.s69.p70" interaction="False"/>
      <pair e1="train.txt.d0.s69.e8" e2="train.txt.d0.s69.e1" id="train.txt.d0.s69.p71" interaction="False"/>
      <pair e1="train.txt.d0.s69.e8" e2="train.txt.d0.s69.e9" id="train.txt.d0.s69.p72" interaction="False"/>
      <pair e1="train.txt.d0.s69.e8" e2="train.txt.d0.s69.e10" id="train.txt.d0.s69.p73" interaction="False"/>
      <pair e1="train.txt.d0.s69.e8" e2="train.txt.d0.s69.e11" id="train.txt.d0.s69.p74" interaction="False"/>
      <pair e1="train.txt.d0.s69.e8" e2="train.txt.d0.s69.e12" id="train.txt.d0.s69.p75" interaction="False"/>
      <pair e1="train.txt.d0.s69.e8" e2="train.txt.d0.s69.e13" id="train.txt.d0.s69.p76" interaction="False"/>
      <pair e1="train.txt.d0.s69.e8" e2="train.txt.d0.s69.e14" id="train.txt.d0.s69.p77" interaction="False"/>
      <pair e1="train.txt.d0.s69.e0" e2="train.txt.d0.s69.e9" id="train.txt.d0.s69.p78" interaction="False"/>
      <pair e1="train.txt.d0.s69.e0" e2="train.txt.d0.s69.e10" id="train.txt.d0.s69.p79" interaction="False"/>
      <pair e1="train.txt.d0.s69.e0" e2="train.txt.d0.s69.e11" id="train.txt.d0.s69.p80" interaction="False"/>
      <pair e1="train.txt.d0.s69.e0" e2="train.txt.d0.s69.e12" id="train.txt.d0.s69.p81" interaction="False"/>
      <pair e1="train.txt.d0.s69.e0" e2="train.txt.d0.s69.e13" id="train.txt.d0.s69.p82" interaction="False"/>
      <pair e1="train.txt.d0.s69.e0" e2="train.txt.d0.s69.e14" id="train.txt.d0.s69.p83" interaction="False"/>
      <pair e1="train.txt.d0.s69.e1" e2="train.txt.d0.s69.e9" id="train.txt.d0.s69.p84" interaction="False"/>
      <pair e1="train.txt.d0.s69.e1" e2="train.txt.d0.s69.e10" id="train.txt.d0.s69.p85" interaction="False"/>
      <pair e1="train.txt.d0.s69.e1" e2="train.txt.d0.s69.e11" id="train.txt.d0.s69.p86" interaction="False"/>
      <pair e1="train.txt.d0.s69.e1" e2="train.txt.d0.s69.e12" id="train.txt.d0.s69.p87" interaction="False"/>
      <pair e1="train.txt.d0.s69.e1" e2="train.txt.d0.s69.e13" id="train.txt.d0.s69.p88" interaction="False"/>
      <pair e1="train.txt.d0.s69.e1" e2="train.txt.d0.s69.e14" id="train.txt.d0.s69.p89" interaction="False"/>
      <pair e1="train.txt.d0.s69.e9" e2="train.txt.d0.s69.e10" id="train.txt.d0.s69.p90" interaction="False"/>
      <pair e1="train.txt.d0.s69.e9" e2="train.txt.d0.s69.e11" id="train.txt.d0.s69.p91" interaction="False"/>
      <pair e1="train.txt.d0.s69.e9" e2="train.txt.d0.s69.e12" id="train.txt.d0.s69.p92" interaction="False"/>
      <pair e1="train.txt.d0.s69.e9" e2="train.txt.d0.s69.e13" id="train.txt.d0.s69.p93" interaction="False"/>
      <pair e1="train.txt.d0.s69.e9" e2="train.txt.d0.s69.e14" id="train.txt.d0.s69.p94" interaction="False"/>
      <pair e1="train.txt.d0.s69.e10" e2="train.txt.d0.s69.e11" id="train.txt.d0.s69.p95" interaction="False"/>
      <pair e1="train.txt.d0.s69.e10" e2="train.txt.d0.s69.e12" id="train.txt.d0.s69.p96" interaction="False"/>
      <pair e1="train.txt.d0.s69.e10" e2="train.txt.d0.s69.e13" id="train.txt.d0.s69.p97" interaction="False"/>
      <pair e1="train.txt.d0.s69.e10" e2="train.txt.d0.s69.e14" id="train.txt.d0.s69.p98" interaction="False"/>
      <pair e1="train.txt.d0.s69.e11" e2="train.txt.d0.s69.e12" id="train.txt.d0.s69.p99" interaction="False"/>
      <pair e1="train.txt.d0.s69.e11" e2="train.txt.d0.s69.e13" id="train.txt.d0.s69.p100" interaction="False"/>
      <pair e1="train.txt.d0.s69.e11" e2="train.txt.d0.s69.e14" id="train.txt.d0.s69.p101" interaction="False"/>
      <pair e1="train.txt.d0.s69.e12" e2="train.txt.d0.s69.e13" id="train.txt.d0.s69.p102" interaction="False"/>
      <pair e1="train.txt.d0.s69.e12" e2="train.txt.d0.s69.e14" id="train.txt.d0.s69.p103" interaction="False"/>
      <pair e1="train.txt.d0.s69.e13" e2="train.txt.d0.s69.e14" id="train.txt.d0.s69.p104" interaction="False"/>
      <sentenceanalyses>
        <parses>
          <parse parser="split_parse" tokenizer="split">
            <dependency id="split_1" t1="st_5" t2="st_1" type="nsubj"/>
            <dependency id="split_2" t1="st_8" t2="st_1" type="xsubj"/>
            <dependency id="split_3" t1="st_4" t2="st_3" type="amod"/>
            <dependency id="split_4" t1="st_1" t2="st_4" type="conj_and"/>
            <dependency id="split_5" t1="st_5" t2="st_4" type="nsubj"/>
            <dependency id="split_6" t1="st_8" t2="st_4" type="xsubj"/>
            <dependency id="split_7" t1="st_8" t2="st_6" type="aux"/>
            <dependency id="split_8" t1="st_8" t2="st_7" type="cop"/>
            <dependency id="split_9" t1="st_5" t2="st_8" type="xcomp"/>
            <dependency id="split_10" t1="st_10" t2="st_9" type="num"/>
            <dependency id="split_11" t1="st_8" t2="st_10" type="dep"/>
            <dependency id="split_12" t1="st_13" t2="st_12" type="det"/>
            <dependency id="split_13" t1="st_17" t2="st_13" type="nsubj"/>
            <dependency id="split_14" t1="st_16" t2="st_15" type="amod"/>
            <dependency id="split_15" t1="st_13" t2="st_16" type="prep_of"/>
            <dependency id="split_16" t1="st_8" t2="st_17" type="prepc_on"/>
            <dependency id="split_17" t1="st_17" t2="st_18" type="dobj"/>
            <dependency id="split_18" t1="st_18" t2="st_19" type="partmod"/>
            <dependency id="split_19" t1="st_18" t2="st_19" type="partmod"/>
            <dependency id="split_20" t1="st_19" t2="st_19" type="conj_or"/>
            <dependency id="split_21" t1="st_19" t2="st_20" type="advmod"/>
            <dependency id="split_22" t1="st_19" t2="st_22" type="prep_to"/>
            <dependency id="split_23" t1="st_26" t2="st_25" type="det"/>
            <dependency id="split_24" t1="st_19" t2="st_26" type="prep_on"/>
            <dependency id="split_25" t1="st_30" t2="st_28" type="amod"/>
            <dependency id="split_26" t1="st_28" t2="st_29" type="dep"/>
            <dependency id="split_27" t1="st_26" t2="st_30" type="prep_of"/>
            <dependency id="split_28" t1="st_35" t2="st_32" type="nn"/>
            <dependency id="split_29" t1="st_32" t2="st_34" type="conj_or"/>
            <dependency id="split_30" t1="st_35" t2="st_34" type="nn"/>
            <dependency id="split_31" t1="st_30" t2="st_35" type="prep_with"/>
            <dependency id="split_32" t1="st_39" t2="st_37" type="nsubjpass"/>
            <dependency id="split_33" t1="st_39" t2="st_38" type="auxpass"/>
            <dependency id="split_34" t1="st_26" t2="st_39" type="dep"/>
            <dependency id="split_35" t1="st_39" t2="st_41" type="prep_during"/>
            <dependency id="split_36" t1="st_39" t2="st_43" type="prep_with"/>
            <dependency id="split_37" t1="st_47" t2="st_46" type="amod"/>
            <dependency id="split_38" t1="st_17" t2="st_47" type="dobj"/>
            <dependency id="split_39" t1="st_18" t2="st_47" type="conj_and"/>
            <dependency id="split_40" t1="st_50" t2="st_49" type="amod"/>
            <dependency id="split_41" t1="st_47" t2="st_50" type="prep_from"/>
            <dependency id="split_42" t1="st_50" t2="st_52" type="prep_of"/>
            <dependency id="split_43" t1="st_56" t2="st_53" type="nsubj"/>
            <dependency id="split_44" t1="st_53" t2="st_55" type="prep_than"/>
            <dependency id="split_45" t1="st_52" t2="st_56" type="rcmod"/>
            <dependency id="split_46" t1="st_60" t2="st_57" type="det"/>
            <dependency id="split_47" t1="st_60" t2="st_58" type="amod"/>
            <dependency id="split_48" t1="st_60" t2="st_59" type="nn"/>
            <dependency id="split_49" t1="st_56" t2="st_60" type="dobj"/>
            <dependency id="split_50" t1="st_56" t2="st_62" type="prep_with"/>
            <dependency id="split_51" t1="st_65" t2="st_64" type="det"/>
            <dependency id="split_52" t1="st_62" t2="st_65" type="prep_for"/>
            <dependency id="split_53" t1="st_17" t2="st_67" type="dobj"/>
            <dependency id="split_54" t1="st_18" t2="st_67" type="conj_and"/>
            <dependency id="split_55" t1="st_67" t2="st_69" type="partmod"/>
            <dependency id="split_56" t1="st_72" t2="st_71" type="amod"/>
            <dependency id="split_57" t1="st_17" t2="st_72" type="dobj"/>
            <dependency id="split_58" t1="st_18" t2="st_72" type="conj_and"/>
            <dependency id="split_59" t1="st_72" t2="st_75" type="prep_such_as"/>
            <dependency id="split_60" t1="st_72" t2="st_77" type="prep_such_as"/>
            <dependency id="split_61" t1="st_75" t2="st_77" type="conj_and"/>
            <dependency id="split_62" t1="st_81" t2="st_80" type="amod"/>
            <dependency id="split_63" t1="st_17" t2="st_81" type="dobj"/>
            <dependency id="split_64" t1="st_18" t2="st_81" type="conj_and"/>
          </parse>
        </parses>
        <tokenizations>
          <tokenization tokenizer="split">
            <token POS="NNS" charOffset="0-4" id="st_1" text="Drugs"/>
            <token POS="CC" charOffset="6-8" id="st_2" text="and"/>
            <token POS="JJ" charOffset="10-14" id="st_3" text="other"/>
            <token POS="NNS" charOffset="16-25" id="st_4" text="substances"/>
            <token POS="VBD" charOffset="27-38" id="st_5" text="demonstrated"/>
            <token POS="TO" charOffset="40-41" id="st_6" text="to"/>
            <token POS="VB" charOffset="43-44" id="st_7" text="be"/>
            <token POS="JJ" charOffset="46-48" id="st_8" text="CYP"/>
            <token POS="CD" charOffset="50-51" id="st_9" text="3A"/>
            <token POS="NNS" charOffset="53-62" id="st_10" text="inhibitors"/>
            <token POS="IN" charOffset="64-65" id="st_11" text="on"/>
            <token POS="DT" charOffset="67-69" id="st_12" text="the"/>
            <token POS="NN" charOffset="71-75" id="st_13" text="basis"/>
            <token POS="IN" charOffset="77-78" id="st_14" text="of"/>
            <token POS="JJ" charOffset="80-87" id="st_15" text="clinical"/>
            <token POS="NNS" charOffset="89-95" id="st_16" text="studies"/>
            <token POS="VBG" charOffset="97-105" id="st_17" text="involving"/>
            <token POS="NNS" charOffset="107-121" id="st_18" text="benzodiazepines"/>
            <token POS="VBN" charOffset="123-133" id="st_19" text="metabolized"/>
            <token POS="RB" charOffset="135-143" id="st_20" text="similarly"/>
            <token POS="TO" charOffset="145-146" id="st_21" text="to"/>
            <token POS="NN" charOffset="148-157" id="st_22" text="alprazolam"/>
            <token POS="CC" charOffset="159-160" id="st_23" text="or"/>
            <token POS="IN" charOffset="162-163" id="st_24" text="on"/>
            <token POS="DT" charOffset="165-167" id="st_25" text="the"/>
            <token POS="NN" charOffset="169-173" id="st_26" text="basis"/>
            <token POS="IN" charOffset="175-176" id="st_27" text="of"/>
            <token POS="FW" charOffset="178-179" id="st_28" text="in"/>
            <token POS="FW" charOffset="181-185" id="st_29" text="vitro"/>
            <token POS="NNS" charOffset="187-193" id="st_30" text="studies"/>
            <token POS="IN" charOffset="195-198" id="st_31" text="with"/>
            <token POS="NN" charOffset="200-209" id="st_32" text="alprazolam"/>
            <token POS="CC" charOffset="211-212" id="st_33" text="or"/>
            <token POS="JJ" charOffset="214-218" id="st_34" text="other"/>
            <token POS="NNS" charOffset="220-234" id="st_35" text="benzodiazepines"/>
            <token POS="(" charOffset="236-236" id="st_36" text="("/>
            <token POS="NN" charOffset="237-243" id="st_37" text="caution"/>
            <token POS="VBZ" charOffset="245-246" id="st_38" text="is"/>
            <token POS="VBN" charOffset="248-258" id="st_39" text="recommended"/>
            <token POS="IN" charOffset="260-265" id="st_40" text="during"/>
            <token POS="NN" charOffset="267-282" id="st_41" text="coadministration"/>
            <token POS="IN" charOffset="284-287" id="st_42" text="with"/>
            <token POS="NN" charOffset="289-298" id="st_43" text="alprazolam"/>
            <token POS=")" charOffset="299-299" id="st_44" text=")"/>
            <token POS=":" charOffset="300-300" id="st_45" text=":"/>
            <token POS="JJ" charOffset="302-310" id="st_46" text="Available"/>
            <token POS="NNS" charOffset="312-315" id="st_47" text="data"/>
            <token POS="IN" charOffset="317-320" id="st_48" text="from"/>
            <token POS="JJ" charOffset="322-329" id="st_49" text="clinical"/>
            <token POS="NNS" charOffset="331-337" id="st_50" text="studies"/>
            <token POS="IN" charOffset="339-340" id="st_51" text="of"/>
            <token POS="NNS" charOffset="342-356" id="st_52" text="benzodiazepines"/>
            <token POS="JJ" charOffset="358-362" id="st_53" text="other"/>
            <token POS="IN" charOffset="364-367" id="st_54" text="than"/>
            <token POS="NN" charOffset="369-378" id="st_55" text="alprazolam"/>
            <token POS="VBP" charOffset="380-386" id="st_56" text="suggest"/>
            <token POS="DT" charOffset="388-388" id="st_57" text="a"/>
            <token POS="JJ" charOffset="390-397" id="st_58" text="possible"/>
            <token POS="NN" charOffset="399-402" id="st_59" text="drug"/>
            <token POS="NN" charOffset="404-414" id="st_60" text="interaction"/>
            <token POS="IN" charOffset="416-419" id="st_61" text="with"/>
            <token POS="NN" charOffset="421-430" id="st_62" text="alprazolam"/>
            <token POS="IN" charOffset="432-434" id="st_63" text="for"/>
            <token POS="DT" charOffset="436-438" id="st_64" text="the"/>
            <token POS="NN" charOffset="440-448" id="st_65" text="following"/>
            <token POS=":" charOffset="449-449" id="st_66" text=":"/>
            <token POS="NN" charOffset="451-459" id="st_67" text="diltiazem"/>
            <token POS="," charOffset="460-460" id="st_68" text=","/>
            <token POS="VBN" charOffset="462-470" id="st_69" text="isoniazid"/>
            <token POS="," charOffset="471-471" id="st_70" text=","/>
            <token POS="JJ" charOffset="473-481" id="st_71" text="macrolide"/>
            <token POS="NNS" charOffset="483-493" id="st_72" text="antibiotics"/>
            <token POS="JJ" charOffset="495-498" id="st_73" text="such"/>
            <token POS="IN" charOffset="500-501" id="st_74" text="as"/>
            <token POS="NN" charOffset="503-514" id="st_75" text="erythromycin"/>
            <token POS="CC" charOffset="516-518" id="st_76" text="and"/>
            <token POS="NN" charOffset="520-533" id="st_77" text="clarithromycin"/>
            <token POS="," charOffset="534-534" id="st_78" text=","/>
            <token POS="CC" charOffset="536-538" id="st_79" text="and"/>
            <token POS="JJ" charOffset="540-549" id="st_80" text="grapefruit"/>
            <token POS="NN" charOffset="551-555" id="st_81" text="juice"/>
            <token POS="." charOffset="556-556" id="st_82" text="."/>
          </tokenization>
        </tokenizations>
      </sentenceanalyses>
    </sentence>
    <sentence id="train.txt.d0.s70" text="Concurrent administration of HEXALEN and antidepressants of the MAO inhibitor class may cause severe orthostatic hypotension.Cimetidine, an inhibitor of microsomal drug metabolism, increased altretamines half-life and toxicity in a rat model.">
      <entity charOffset="29-36" id="train.txt.d0.s70.e0" text="HEXALEN" type="agent"/>
      <entity charOffset="41-56" id="train.txt.d0.s70.e1" text="antidepressants" tpye="target"/>
      <entity charOffset="64-77" id="train.txt.d0.s70.e2" text="MAO inhibitor" tpye="target"/>
      <entity charOffset="125-135" id="train.txt.d0.s70.e3" text="Cimetidine" type="target"/>
      <entity charOffset="191-202" id="train.txt.d0.s70.e4" text="altretamine" type="target"/>
      <pair e1="train.txt.d0.s70.e0" e2="train.txt.d0.s70.e1" id="train.txt.d0.s70.p0" interaction="True"/>
      <pair e1="train.txt.d0.s70.e0" e2="train.txt.d0.s70.e2" id="train.txt.d0.s70.p1" interaction="True"/>
      <pair e1="train.txt.d0.s70.e0" e2="train.txt.d0.s70.e3" id="train.txt.d0.s70.p2" interaction="False"/>
      <pair e1="train.txt.d0.s70.e0" e2="train.txt.d0.s70.e4" id="train.txt.d0.s70.p3" interaction="False"/>
      <pair e1="train.txt.d0.s70.e1" e2="train.txt.d0.s70.e2" id="train.txt.d0.s70.p4" interaction="False"/>
      <pair e1="train.txt.d0.s70.e1" e2="train.txt.d0.s70.e3" id="train.txt.d0.s70.p5" interaction="False"/>
      <pair e1="train.txt.d0.s70.e1" e2="train.txt.d0.s70.e4" id="train.txt.d0.s70.p6" interaction="False"/>
      <pair e1="train.txt.d0.s70.e2" e2="train.txt.d0.s70.e3" id="train.txt.d0.s70.p7" interaction="False"/>
      <pair e1="train.txt.d0.s70.e2" e2="train.txt.d0.s70.e4" id="train.txt.d0.s70.p8" interaction="False"/>
      <pair e1="train.txt.d0.s70.e3" e2="train.txt.d0.s70.e4" id="train.txt.d0.s70.p9" interaction="False"/>
      <sentenceanalyses>
        <parses>
          <parse parser="split_parse" tokenizer="split">
            <dependency id="split_1" t1="st_18" t2="st_1" type="nn"/>
            <dependency id="split_2" t1="st_18" t2="st_2" type="nn"/>
            <dependency id="split_3" t1="st_2" t2="st_4" type="prep_of"/>
            <dependency id="split_4" t1="st_13" t2="st_6" type="nsubj"/>
            <dependency id="split_5" t1="st_11" t2="st_8" type="det"/>
            <dependency id="split_6" t1="st_11" t2="st_9" type="nn"/>
            <dependency id="split_7" t1="st_11" t2="st_10" type="nn"/>
            <dependency id="split_8" t1="st_6" t2="st_11" type="prep_of"/>
            <dependency id="split_9" t1="st_13" t2="st_12" type="aux"/>
            <dependency id="split_10" t1="st_2" t2="st_13" type="conj_and"/>
            <dependency id="split_11" t1="st_18" t2="st_13" type="nn"/>
            <dependency id="split_12" t1="st_16" t2="st_14" type="amod"/>
            <dependency id="split_13" t1="st_16" t2="st_15" type="amod"/>
            <dependency id="split_14" t1="st_13" t2="st_16" type="dobj"/>
            <dependency id="split_15" t1="st_27" t2="st_18" type="nsubj"/>
            <dependency id="split_16" t1="st_21" t2="st_20" type="det"/>
            <dependency id="split_17" t1="st_18" t2="st_21" type="appos"/>
            <dependency id="split_18" t1="st_25" t2="st_23" type="amod"/>
            <dependency id="split_19" t1="st_25" t2="st_24" type="nn"/>
            <dependency id="split_20" t1="st_21" t2="st_25" type="prep_of"/>
            <dependency id="split_21" t1="st_29" t2="st_28" type="amod"/>
            <dependency id="split_22" t1="st_27" t2="st_29" type="dobj"/>
            <dependency id="split_23" t1="st_27" t2="st_31" type="dobj"/>
            <dependency id="split_24" t1="st_29" t2="st_31" type="conj_and"/>
            <dependency id="split_25" t1="st_35" t2="st_33" type="det"/>
            <dependency id="split_26" t1="st_35" t2="st_34" type="nn"/>
            <dependency id="split_27" t1="st_27" t2="st_35" type="prep_in"/>
          </parse>
        </parses>
        <tokenizations>
          <tokenization tokenizer="split">
            <token POS="NN" charOffset="0-9" id="st_1" text="Concurrent"/>
            <token POS="NN" charOffset="11-24" id="st_2" text="administration"/>
            <token POS="IN" charOffset="26-27" id="st_3" text="of"/>
            <token POS="NNP" charOffset="29-35" id="st_4" text="HEXALEN"/>
            <token POS="CC" charOffset="37-39" id="st_5" text="and"/>
            <token POS="NNS" charOffset="41-55" id="st_6" text="antidepressants"/>
            <token POS="IN" charOffset="57-58" id="st_7" text="of"/>
            <token POS="DT" charOffset="60-62" id="st_8" text="the"/>
            <token POS="NNP" charOffset="64-66" id="st_9" text="MAO"/>
            <token POS="NN" charOffset="68-76" id="st_10" text="inhibitor"/>
            <token POS="NN" charOffset="78-82" id="st_11" text="class"/>
            <token POS="MD" charOffset="84-86" id="st_12" text="may"/>
            <token POS="VB" charOffset="88-92" id="st_13" text="cause"/>
            <token POS="JJ" charOffset="94-99" id="st_14" text="severe"/>
            <token POS="JJ" charOffset="101-111" id="st_15" text="orthostatic"/>
            <token POS="NN" charOffset="113-123" id="st_16" text="hypotension"/>
            <token POS="." charOffset="124-124" id="st_17" text="."/>
            <token POS="NN" charOffset="125-134" id="st_18" text="Cimetidine"/>
            <token POS="," charOffset="135-135" id="st_19" text=","/>
            <token POS="DT" charOffset="137-138" id="st_20" text="an"/>
            <token POS="NN" charOffset="140-148" id="st_21" text="inhibitor"/>
            <token POS="IN" charOffset="150-151" id="st_22" text="of"/>
            <token POS="JJ" charOffset="153-162" id="st_23" text="microsomal"/>
            <token POS="NN" charOffset="164-167" id="st_24" text="drug"/>
            <token POS="NN" charOffset="169-178" id="st_25" text="metabolism"/>
            <token POS="," charOffset="179-179" id="st_26" text=","/>
            <token POS="VBD" charOffset="181-189" id="st_27" text="increased"/>
            <token POS="JJ" charOffset="191-202" id="st_28" text="altretamines"/>
            <token POS="NN" charOffset="204-212" id="st_29" text="half-life"/>
            <token POS="CC" charOffset="214-216" id="st_30" text="and"/>
            <token POS="NN" charOffset="218-225" id="st_31" text="toxicity"/>
            <token POS="IN" charOffset="227-228" id="st_32" text="in"/>
            <token POS="DT" charOffset="230-230" id="st_33" text="a"/>
            <token POS="NN" charOffset="232-234" id="st_34" text="rat"/>
            <token POS="NN" charOffset="236-240" id="st_35" text="model"/>
            <token POS="." charOffset="241-241" id="st_36" text="."/>
          </tokenization>
        </tokenizations>
      </sentenceanalyses>
    </sentence>
    <sentence id="train.txt.d0.s71" text="however, it adversely affected response duration suggesting that pyridoxine should not be administered with HEXALEN and/or cisplatin.1">
      <entity charOffset="65-75" id="train.txt.d0.s71.e0" text="pyridoxine" type="agent"/>
      <entity charOffset="108-115" id="train.txt.d0.s71.e1" text="HEXALEN" tpye="target"/>
      <entity charOffset="123-132" id="train.txt.d0.s71.e2" text="cisplatin" type="target"/>
      <pair e1="train.txt.d0.s71.e0" e2="train.txt.d0.s71.e1" id="train.txt.d0.s71.p0" interaction="True"/>
      <pair e1="train.txt.d0.s71.e0" e2="train.txt.d0.s71.e2" id="train.txt.d0.s71.p1" interaction="False"/>
      <pair e1="train.txt.d0.s71.e1" e2="train.txt.d0.s71.e2" id="train.txt.d0.s71.p2" interaction="False"/>
      <sentenceanalyses>
        <parses>
          <parse parser="split_parse" tokenizer="split">
            <dependency id="split_1" t1="st_5" t2="st_1" type="advmod"/>
            <dependency id="split_2" t1="st_5" t2="st_3" type="nsubj"/>
            <dependency id="split_3" t1="st_18" t2="st_3" type="nsubj"/>
            <dependency id="split_4" t1="st_5" t2="st_4" type="advmod"/>
            <dependency id="split_5" t1="st_7" t2="st_6" type="nn"/>
            <dependency id="split_6" t1="st_5" t2="st_7" type="dobj"/>
            <dependency id="split_7" t1="st_5" t2="st_8" type="xcomp"/>
            <dependency id="split_8" t1="st_14" t2="st_9" type="complm"/>
            <dependency id="split_9" t1="st_14" t2="st_10" type="nsubjpass"/>
            <dependency id="split_10" t1="st_14" t2="st_11" type="aux"/>
            <dependency id="split_11" t1="st_14" t2="st_12" type="neg"/>
            <dependency id="split_12" t1="st_14" t2="st_13" type="auxpass"/>
            <dependency id="split_13" t1="st_8" t2="st_14" type="ccomp"/>
            <dependency id="split_14" t1="st_14" t2="st_16" type="prep_with"/>
            <dependency id="split_15" t1="st_5" t2="st_18" type="conj_and\/or"/>
            <dependency id="split_16" t1="st_18" t2="st_19" type="dobj"/>
          </parse>
        </parses>
        <tokenizations>
          <tokenization tokenizer="split">
            <token POS="RB" charOffset="0-6" id="st_1" text="however"/>
            <token POS="," charOffset="7-7" id="st_2" text=","/>
            <token POS="PRP" charOffset="9-10" id="st_3" text="it"/>
            <token POS="RB" charOffset="12-20" id="st_4" text="adversely"/>
            <token POS="VBD" charOffset="22-29" id="st_5" text="affected"/>
            <token POS="NN" charOffset="31-38" id="st_6" text="response"/>
            <token POS="NN" charOffset="40-47" id="st_7" text="duration"/>
            <token POS="VBG" charOffset="49-58" id="st_8" text="suggesting"/>
            <token POS="IN" charOffset="60-63" id="st_9" text="that"/>
            <token POS="NN" charOffset="65-74" id="st_10" text="pyridoxine"/>
            <token POS="MD" charOffset="76-81" id="st_11" text="should"/>
            <token POS="RB" charOffset="83-85" id="st_12" text="not"/>
            <token POS="VB" charOffset="87-88" id="st_13" text="be"/>
            <token POS="VBN" charOffset="90-101" id="st_14" text="administered"/>
            <token POS="IN" charOffset="103-106" id="st_15" text="with"/>
            <token POS="NNP" charOffset="108-114" id="st_16" text="HEXALEN"/>
            <token POS="CC" charOffset="116-121" id="st_17" text="and/or"/>
            <token POS="VBP" charOffset="123-131" id="st_18" text="cisplatin"/>
            <token POS="CD" charOffset="132-133" id="st_19" text=".1"/>
          </tokenization>
        </tokenizations>
      </sentenceanalyses>
    </sentence>
    <sentence id="train.txt.d0.s72" text="Careful observation is required when amantadine is administered concurrently with central nervous system stimulants.">
      <entity charOffset="37-47" id="train.txt.d0.s72.e0" text="amantadine" type="agent"/>
      <entity charOffset="82-115" id="train.txt.d0.s72.e1" text="central nervous system stimulants" tpye="target"/>
      <pair e1="train.txt.d0.s72.e0" e2="train.txt.d0.s72.e1" id="train.txt.d0.s72.p0" interaction="True"/>
      <sentenceanalyses>
        <parses>
          <parse parser="split_parse" tokenizer="split">
            <dependency id="split_1" t1="st_2" t2="st_1" type="amod"/>
            <dependency id="split_2" t1="st_4" t2="st_2" type="nsubjpass"/>
            <dependency id="split_3" t1="st_4" t2="st_3" type="auxpass"/>
            <dependency id="split_4" t1="st_8" t2="st_5" type="advmod"/>
            <dependency id="split_5" t1="st_8" t2="st_6" type="nsubjpass"/>
            <dependency id="split_6" t1="st_8" t2="st_7" type="auxpass"/>
            <dependency id="split_7" t1="st_4" t2="st_8" type="advcl"/>
            <dependency id="split_8" t1="st_8" t2="st_9" type="advmod"/>
            <dependency id="split_9" t1="st_14" t2="st_11" type="amod"/>
            <dependency id="split_10" t1="st_14" t2="st_12" type="amod"/>
            <dependency id="split_11" t1="st_14" t2="st_13" type="nn"/>
            <dependency id="split_12" t1="st_8" t2="st_14" type="prep_with"/>
          </parse>
        </parses>
        <tokenizations>
          <tokenization tokenizer="split">
            <token POS="JJ" charOffset="0-6" id="st_1" text="Careful"/>
            <token POS="NN" charOffset="8-18" id="st_2" text="observation"/>
            <token POS="VBZ" charOffset="20-21" id="st_3" text="is"/>
            <token POS="VBN" charOffset="23-30" id="st_4" text="required"/>
            <token POS="WRB" charOffset="32-35" id="st_5" text="when"/>
            <token POS="NN" charOffset="37-46" id="st_6" text="amantadine"/>
            <token POS="VBZ" charOffset="48-49" id="st_7" text="is"/>
            <token POS="VBN" charOffset="51-62" id="st_8" text="administered"/>
            <token POS="RB" charOffset="64-75" id="st_9" text="concurrently"/>
            <token POS="IN" charOffset="77-80" id="st_10" text="with"/>
            <token POS="JJ" charOffset="82-88" id="st_11" text="central"/>
            <token POS="JJ" charOffset="90-96" id="st_12" text="nervous"/>
            <token POS="NN" charOffset="98-103" id="st_13" text="system"/>
            <token POS="NNS" charOffset="105-114" id="st_14" text="stimulants"/>
            <token POS="." charOffset="115-115" id="st_15" text="."/>
          </tokenization>
        </tokenizations>
      </sentenceanalyses>
    </sentence>
    <sentence id="train.txt.d0.s73" text="Coadministration of triamterene and hydrochlorothiazide capsules resulted in a higher plasma amantadine concentration in a 61 year old man receiving amantadine (amantadine hydrochloride) 100 mg TID for Parkinsons disease.1 It is not known which of the components of triamterene and hydrochlorothiazide capsules contributed to the observation or if related drugs produce a similar response.">
      <entity charOffset="20-31" id="train.txt.d0.s73.e0" text="triamterene" type="agent"/>
      <entity charOffset="36-55" id="train.txt.d0.s73.e1" text="hydrochlorothiazide" tpye="target"/>
      <entity charOffset="93-103" id="train.txt.d0.s73.e2" text="amantadine" type="target"/>
      <entity charOffset="149-159" id="train.txt.d0.s73.e3" text="amantadine" type="target"/>
      <entity charOffset="161-185" id="train.txt.d0.s73.e4" text="amantadine hydrochloride" type="target"/>
      <entity charOffset="266-277" id="train.txt.d0.s73.e5" text="triamterene" type="target"/>
      <entity charOffset="282-301" id="train.txt.d0.s73.e6" text="hydrochlorothiazide" type="target"/>
      <entity charOffset="356-361" id="train.txt.d0.s73.e7" text="drugs" type="target"/>
      <pair e1="train.txt.d0.s73.e0" e2="train.txt.d0.s73.e1" id="train.txt.d0.s73.p0" interaction="True"/>
      <pair e1="train.txt.d0.s73.e0" e2="train.txt.d0.s73.e2" id="train.txt.d0.s73.p1" interaction="False"/>
      <pair e1="train.txt.d0.s73.e0" e2="train.txt.d0.s73.e3" id="train.txt.d0.s73.p2" interaction="False"/>
      <pair e1="train.txt.d0.s73.e0" e2="train.txt.d0.s73.e4" id="train.txt.d0.s73.p3" interaction="False"/>
      <pair e1="train.txt.d0.s73.e0" e2="train.txt.d0.s73.e5" id="train.txt.d0.s73.p4" interaction="False"/>
      <pair e1="train.txt.d0.s73.e0" e2="train.txt.d0.s73.e6" id="train.txt.d0.s73.p5" interaction="False"/>
[truncated: 13,632,560 more chars]
