# Supplementary material for: A Single Kernel-Based Approach to Extract Drug-Drug Interactions from Biomedical Literature
Source: PLoS One. 2012 Nov 1;7(11):e48901. doi: 10.1371/journal.pone.0048901 (PMC3486804; doi:10.1371/journal.pone.0048901)
Supplement: Tool S1 — DDI_Extraction_Tool. (ZIP) [file pone.0048901.s001.zip › DDI_Extraction_Tool/ddi_test.xml]

<corpus version="1.0" source="test">
  <document id="test.d0">
    <sentence id="test.d0.s0" text="These drugs include the thiazides and other diuretics, corticosteroids, phenothiazines, thyroid products, estrogens, oral contraceptives, phenytoin, nicotinic acid, sympathomimetics, calcium channel-blocking drugs, and isoniazid.">
      <entity charOffset="6-11" id="test.d0.s0.e0" text="drugs" type="target"/>
      <entity charOffset="24-33" id="test.d0.s0.e1" text="thiazides" type="target"/>
      <entity charOffset="44-53" id="test.d0.s0.e2" text="diuretics" type="target"/>
      <entity charOffset="55-70" id="test.d0.s0.e3" text="corticosteroids" type="target"/>
      <entity charOffset="72-86" id="test.d0.s0.e4" text="phenothiazines" type="target"/>
      <entity charOffset="88-95" id="test.d0.s0.e5" text="thyroid" type="target"/>
      <entity charOffset="106-115" id="test.d0.s0.e6" text="estrogens" type="target"/>
      <entity charOffset="117-136" id="test.d0.s0.e7" text="oral contraceptives" type="target"/>
      <entity charOffset="138-147" id="test.d0.s0.e8" text="phenytoin" type="target"/>
      <entity charOffset="149-163" id="test.d0.s0.e9" text="nicotinic acid" type="target"/>
      <entity charOffset="165-181" id="test.d0.s0.e10" text="sympathomimetics" type="target"/>
      <entity charOffset="183-213" id="test.d0.s0.e11" text="calcium channel-blocking drugs" type="target"/>
      <entity charOffset="219-228" id="test.d0.s0.e12" text="isoniazid" type="target"/>
      <pair e1="test.d0.s0.e0" e2="test.d0.s0.e1" id="test.d0.s0.p0" interaction="False"/>
      <pair e1="test.d0.s0.e0" e2="test.d0.s0.e2" id="test.d0.s0.p1" interaction="False"/>
      <pair e1="test.d0.s0.e0" e2="test.d0.s0.e3" id="test.d0.s0.p2" interaction="False"/>
      <pair e1="test.d0.s0.e0" e2="test.d0.s0.e4" id="test.d0.s0.p3" interaction="False"/>
      <pair e1="test.d0.s0.e0" e2="test.d0.s0.e5" id="test.d0.s0.p4" interaction="False"/>
      <pair e1="test.d0.s0.e0" e2="test.d0.s0.e6" id="test.d0.s0.p5" interaction="False"/>
      <pair e1="test.d0.s0.e0" e2="test.d0.s0.e7" id="test.d0.s0.p6" interaction="False"/>
      <pair e1="test.d0.s0.e0" e2="test.d0.s0.e8" id="test.d0.s0.p7" interaction="False"/>
      <pair e1="test.d0.s0.e0" e2="test.d0.s0.e9" id="test.d0.s0.p8" interaction="False"/>
      <pair e1="test.d0.s0.e0" e2="test.d0.s0.e10" id="test.d0.s0.p9" interaction="False"/>
      <pair e1="test.d0.s0.e0" e2="test.d0.s0.e11" id="test.d0.s0.p10" interaction="False"/>
      <pair e1="test.d0.s0.e0" e2="test.d0.s0.e12" id="test.d0.s0.p11" interaction="False"/>
      <pair e1="test.d0.s0.e1" e2="test.d0.s0.e2" id="test.d0.s0.p12" interaction="False"/>
      <pair e1="test.d0.s0.e1" e2="test.d0.s0.e3" id="test.d0.s0.p13" interaction="False"/>
      <pair e1="test.d0.s0.e1" e2="test.d0.s0.e4" id="test.d0.s0.p14" interaction="False"/>
      <pair e1="test.d0.s0.e1" e2="test.d0.s0.e5" id="test.d0.s0.p15" interaction="False"/>
      <pair e1="test.d0.s0.e1" e2="test.d0.s0.e6" id="test.d0.s0.p16" interaction="False"/>
      <pair e1="test.d0.s0.e1" e2="test.d0.s0.e7" id="test.d0.s0.p17" interaction="False"/>
      <pair e1="test.d0.s0.e1" e2="test.d0.s0.e8" id="test.d0.s0.p18" interaction="False"/>
      <pair e1="test.d0.s0.e1" e2="test.d0.s0.e9" id="test.d0.s0.p19" interaction="False"/>
      <pair e1="test.d0.s0.e1" e2="test.d0.s0.e10" id="test.d0.s0.p20" interaction="False"/>
      <pair e1="test.d0.s0.e1" e2="test.d0.s0.e11" id="test.d0.s0.p21" interaction="False"/>
      <pair e1="test.d0.s0.e1" e2="test.d0.s0.e12" id="test.d0.s0.p22" interaction="False"/>
      <pair e1="test.d0.s0.e2" e2="test.d0.s0.e3" id="test.d0.s0.p23" interaction="False"/>
      <pair e1="test.d0.s0.e2" e2="test.d0.s0.e4" id="test.d0.s0.p24" interaction="False"/>
      <pair e1="test.d0.s0.e2" e2="test.d0.s0.e5" id="test.d0.s0.p25" interaction="False"/>
      <pair e1="test.d0.s0.e2" e2="test.d0.s0.e6" id="test.d0.s0.p26" interaction="False"/>
      <pair e1="test.d0.s0.e2" e2="test.d0.s0.e7" id="test.d0.s0.p27" interaction="False"/>
      <pair e1="test.d0.s0.e2" e2="test.d0.s0.e8" id="test.d0.s0.p28" interaction="False"/>
      <pair e1="test.d0.s0.e2" e2="test.d0.s0.e9" id="test.d0.s0.p29" interaction="False"/>
      <pair e1="test.d0.s0.e2" e2="test.d0.s0.e10" id="test.d0.s0.p30" interaction="False"/>
      <pair e1="test.d0.s0.e2" e2="test.d0.s0.e11" id="test.d0.s0.p31" interaction="False"/>
      <pair e1="test.d0.s0.e2" e2="test.d0.s0.e12" id="test.d0.s0.p32" interaction="False"/>
      <pair e1="test.d0.s0.e3" e2="test.d0.s0.e4" id="test.d0.s0.p33" interaction="False"/>
      <pair e1="test.d0.s0.e3" e2="test.d0.s0.e5" id="test.d0.s0.p34" interaction="False"/>
      <pair e1="test.d0.s0.e3" e2="test.d0.s0.e6" id="test.d0.s0.p35" interaction="False"/>
      <pair e1="test.d0.s0.e3" e2="test.d0.s0.e7" id="test.d0.s0.p36" interaction="False"/>
      <pair e1="test.d0.s0.e3" e2="test.d0.s0.e8" id="test.d0.s0.p37" interaction="False"/>
      <pair e1="test.d0.s0.e3" e2="test.d0.s0.e9" id="test.d0.s0.p38" interaction="False"/>
      <pair e1="test.d0.s0.e3" e2="test.d0.s0.e10" id="test.d0.s0.p39" interaction="False"/>
      <pair e1="test.d0.s0.e3" e2="test.d0.s0.e11" id="test.d0.s0.p40" interaction="False"/>
      <pair e1="test.d0.s0.e3" e2="test.d0.s0.e12" id="test.d0.s0.p41" interaction="False"/>
      <pair e1="test.d0.s0.e4" e2="test.d0.s0.e5" id="test.d0.s0.p42" interaction="False"/>
      <pair e1="test.d0.s0.e4" e2="test.d0.s0.e6" id="test.d0.s0.p43" interaction="False"/>
      <pair e1="test.d0.s0.e4" e2="test.d0.s0.e7" id="test.d0.s0.p44" interaction="False"/>
      <pair e1="test.d0.s0.e4" e2="test.d0.s0.e8" id="test.d0.s0.p45" interaction="False"/>
      <pair e1="test.d0.s0.e4" e2="test.d0.s0.e9" id="test.d0.s0.p46" interaction="False"/>
      <pair e1="test.d0.s0.e4" e2="test.d0.s0.e10" id="test.d0.s0.p47" interaction="False"/>
      <pair e1="test.d0.s0.e4" e2="test.d0.s0.e11" id="test.d0.s0.p48" interaction="False"/>
      <pair e1="test.d0.s0.e4" e2="test.d0.s0.e12" id="test.d0.s0.p49" interaction="False"/>
      <pair e1="test.d0.s0.e5" e2="test.d0.s0.e6" id="test.d0.s0.p50" interaction="False"/>
      <pair e1="test.d0.s0.e5" e2="test.d0.s0.e7" id="test.d0.s0.p51" interaction="False"/>
      <pair e1="test.d0.s0.e5" e2="test.d0.s0.e8" id="test.d0.s0.p52" interaction="False"/>
      <pair e1="test.d0.s0.e5" e2="test.d0.s0.e9" id="test.d0.s0.p53" interaction="False"/>
      <pair e1="test.d0.s0.e5" e2="test.d0.s0.e10" id="test.d0.s0.p54" interaction="False"/>
      <pair e1="test.d0.s0.e5" e2="test.d0.s0.e11" id="test.d0.s0.p55" interaction="False"/>
      <pair e1="test.d0.s0.e5" e2="test.d0.s0.e12" id="test.d0.s0.p56" interaction="False"/>
      <pair e1="test.d0.s0.e6" e2="test.d0.s0.e7" id="test.d0.s0.p57" interaction="False"/>
      <pair e1="test.d0.s0.e6" e2="test.d0.s0.e8" id="test.d0.s0.p58" interaction="False"/>
      <pair e1="test.d0.s0.e6" e2="test.d0.s0.e9" id="test.d0.s0.p59" interaction="False"/>
      <pair e1="test.d0.s0.e6" e2="test.d0.s0.e10" id="test.d0.s0.p60" interaction="False"/>
      <pair e1="test.d0.s0.e6" e2="test.d0.s0.e11" id="test.d0.s0.p61" interaction="False"/>
      <pair e1="test.d0.s0.e6" e2="test.d0.s0.e12" id="test.d0.s0.p62" interaction="False"/>
      <pair e1="test.d0.s0.e7" e2="test.d0.s0.e8" id="test.d0.s0.p63" interaction="False"/>
      <pair e1="test.d0.s0.e7" e2="test.d0.s0.e9" id="test.d0.s0.p64" interaction="False"/>
      <pair e1="test.d0.s0.e7" e2="test.d0.s0.e10" id="test.d0.s0.p65" interaction="False"/>
      <pair e1="test.d0.s0.e7" e2="test.d0.s0.e11" id="test.d0.s0.p66" interaction="False"/>
      <pair e1="test.d0.s0.e7" e2="test.d0.s0.e12" id="test.d0.s0.p67" interaction="False"/>
      <pair e1="test.d0.s0.e8" e2="test.d0.s0.e9" id="test.d0.s0.p68" interaction="False"/>
      <pair e1="test.d0.s0.e8" e2="test.d0.s0.e10" id="test.d0.s0.p69" interaction="False"/>
      <pair e1="test.d0.s0.e8" e2="test.d0.s0.e11" id="test.d0.s0.p70" interaction="False"/>
      <pair e1="test.d0.s0.e8" e2="test.d0.s0.e12" id="test.d0.s0.p71" interaction="False"/>
      <pair e1="test.d0.s0.e9" e2="test.d0.s0.e10" id="test.d0.s0.p72" interaction="False"/>
      <pair e1="test.d0.s0.e9" e2="test.d0.s0.e11" id="test.d0.s0.p73" interaction="False"/>
      <pair e1="test.d0.s0.e9" e2="test.d0.s0.e12" id="test.d0.s0.p74" interaction="False"/>
      <pair e1="test.d0.s0.e10" e2="test.d0.s0.e11" id="test.d0.s0.p75" interaction="False"/>
      <pair e1="test.d0.s0.e10" e2="test.d0.s0.e12" id="test.d0.s0.p76" interaction="False"/>
      <pair e1="test.d0.s0.e11" e2="test.d0.s0.e12" id="test.d0.s0.p77" interaction="False"/>
      <sentenceanalyses>
        <parses>
          <parse parser="split_parse" tokenizer="split">
            <dependency id="split_1" t1="st_2" t2="st_1" type="det"/>
            <dependency id="split_2" t1="st_3" t2="st_2" type="nsubj"/>
            <dependency id="split_3" t1="st_5" t2="st_4" type="det"/>
            <dependency id="split_4" t1="st_3" t2="st_5" type="dobj"/>
            <dependency id="split_5" t1="st_8" t2="st_7" type="amod"/>
            <dependency id="split_6" t1="st_3" t2="st_8" type="dobj"/>
            <dependency id="split_7" t1="st_5" t2="st_8" type="conj_and"/>
            <dependency id="split_8" t1="st_5" t2="st_10" type="conj_and"/>
            <dependency id="split_9" t1="st_8" t2="st_10" type="conj_and"/>
            <dependency id="split_10" t1="st_5" t2="st_12" type="conj_and"/>
            <dependency id="split_11" t1="st_8" t2="st_12" type="conj_and"/>
            <dependency id="split_12" t1="st_15" t2="st_14" type="nn"/>
            <dependency id="split_13" t1="st_5" t2="st_15" type="conj_and"/>
            <dependency id="split_14" t1="st_8" t2="st_15" type="conj_and"/>
            <dependency id="split_15" t1="st_5" t2="st_17" type="conj_and"/>
            <dependency id="split_16" t1="st_8" t2="st_17" type="conj_and"/>
            <dependency id="split_17" t1="st_20" t2="st_19" type="amod"/>
            <dependency id="split_18" t1="st_5" t2="st_20" type="conj_and"/>
            <dependency id="split_19" t1="st_8" t2="st_20" type="conj_and"/>
            <dependency id="split_20" t1="st_5" t2="st_22" type="conj_and"/>
            <dependency id="split_21" t1="st_8" t2="st_22" type="conj_and"/>
            <dependency id="split_22" t1="st_25" t2="st_24" type="amod"/>
            <dependency id="split_23" t1="st_5" t2="st_25" type="conj_and"/>
            <dependency id="split_24" t1="st_8" t2="st_25" type="conj_and"/>
            <dependency id="split_25" t1="st_5" t2="st_27" type="conj_and"/>
            <dependency id="split_26" t1="st_8" t2="st_27" type="conj_and"/>
            <dependency id="split_27" t1="st_31" t2="st_29" type="nn"/>
            <dependency id="split_28" t1="st_31" t2="st_30" type="nn"/>
            <dependency id="split_29" t1="st_5" t2="st_31" type="conj_and"/>
            <dependency id="split_30" t1="st_8" t2="st_31" type="conj_and"/>
            <dependency id="split_31" t1="st_5" t2="st_34" type="conj_and"/>
            <dependency id="split_32" t1="st_8" t2="st_34" type="conj_and"/>
          </parse>
        </parses>
        <tokenizations>
          <tokenization tokenizer="split">
            <token POS="DT" charOffset="0-4" id="st_1" text="These"/>
            <token POS="NNS" charOffset="6-10" id="st_2" text="drugs"/>
            <token POS="VBP" charOffset="12-18" id="st_3" text="include"/>
            <token POS="DT" charOffset="20-22" id="st_4" text="the"/>
            <token POS="NNS" charOffset="24-32" id="st_5" text="thiazides"/>
            <token POS="CC" charOffset="34-36" id="st_6" text="and"/>
            <token POS="JJ" charOffset="38-42" id="st_7" text="other"/>
            <token POS="NNS" charOffset="44-52" id="st_8" text="diuretics"/>
            <token POS="," charOffset="53-53" id="st_9" text=","/>
            <token POS="NNS" charOffset="55-69" id="st_10" text="corticosteroids"/>
            <token POS="," charOffset="70-70" id="st_11" text=","/>
            <token POS="NNS" charOffset="72-85" id="st_12" text="phenothiazines"/>
            <token POS="," charOffset="86-86" id="st_13" text=","/>
            <token POS="NN" charOffset="88-94" id="st_14" text="thyroid"/>
            <token POS="NNS" charOffset="96-103" id="st_15" text="products"/>
            <token POS="," charOffset="104-104" id="st_16" text=","/>
            <token POS="NNS" charOffset="106-114" id="st_17" text="estrogens"/>
            <token POS="," charOffset="115-115" id="st_18" text=","/>
            <token POS="JJ" charOffset="117-120" id="st_19" text="oral"/>
            <token POS="NNS" charOffset="122-135" id="st_20" text="contraceptives"/>
            <token POS="," charOffset="136-136" id="st_21" text=","/>
            <token POS="NN" charOffset="138-146" id="st_22" text="phenytoin"/>
            <token POS="," charOffset="147-147" id="st_23" text=","/>
            <token POS="JJ" charOffset="149-157" id="st_24" text="nicotinic"/>
            <token POS="NN" charOffset="159-162" id="st_25" text="acid"/>
            <token POS="," charOffset="163-163" id="st_26" text=","/>
            <token POS="NNS" charOffset="165-180" id="st_27" text="sympathomimetics"/>
            <token POS="," charOffset="181-181" id="st_28" text=","/>
            <token POS="NN" charOffset="183-189" id="st_29" text="calcium"/>
            <token POS="NN" charOffset="191-206" id="st_30" text="channel-blocking"/>
            <token POS="NNS" charOffset="208-212" id="st_31" text="drugs"/>
            <token POS="," charOffset="213-213" id="st_32" text=","/>
            <token POS="CC" charOffset="215-217" id="st_33" text="and"/>
            <token POS="NN" charOffset="219-227" id="st_34" text="isoniazid"/>
            <token POS="." charOffset="228-228" id="st_35" text="."/>
          </tokenization>
        </tokenizations>
      </sentenceanalyses>
    </sentence>
    <sentence id="test.d0.s1" text="When such drugs are administered to a patient receiving Acarbose, the patient should be closely observed for loss of blood glucose control.">
      <entity charOffset="10-15" id="test.d0.s1.e0" text="drugs" type="agent"/>
      <entity charOffset="56-64" id="test.d0.s1.e1" text="Acarbose" tpye="target"/>
      <pair e1="test.d0.s1.e0" e2="test.d0.s1.e1" id="test.d0.s1.p0" interaction="True"/>
      <sentenceanalyses>
        <parses>
          <parse parser="split_parse" tokenizer="split">
            <dependency id="split_1" t1="st_5" t2="st_1" type="advmod"/>
            <dependency id="split_2" t1="st_3" t2="st_2" type="amod"/>
            <dependency id="split_3" t1="st_5" t2="st_3" type="nsubjpass"/>
            <dependency id="split_4" t1="st_5" t2="st_4" type="auxpass"/>
            <dependency id="split_5" t1="st_17" t2="st_5" type="dep"/>
            <dependency id="split_6" t1="st_8" t2="st_7" type="det"/>
            <dependency id="split_7" t1="st_5" t2="st_8" type="prep_to"/>
            <dependency id="split_8" t1="st_8" t2="st_9" type="partmod"/>
            <dependency id="split_9" t1="st_9" t2="st_10" type="dobj"/>
            <dependency id="split_10" t1="st_13" t2="st_12" type="det"/>
            <dependency id="split_11" t1="st_17" t2="st_13" type="nsubjpass"/>
            <dependency id="split_12" t1="st_17" t2="st_14" type="aux"/>
            <dependency id="split_13" t1="st_17" t2="st_15" type="auxpass"/>
            <dependency id="split_14" t1="st_17" t2="st_16" type="advmod"/>
            <dependency id="split_15" t1="st_17" t2="st_19" type="prep_for"/>
            <dependency id="split_16" t1="st_23" t2="st_21" type="nn"/>
            <dependency id="split_17" t1="st_23" t2="st_22" type="nn"/>
            <dependency id="split_18" t1="st_19" t2="st_23" type="prep_of"/>
          </parse>
        </parses>
        <tokenizations>
          <tokenization tokenizer="split">
            <token POS="WRB" charOffset="0-3" id="st_1" text="When"/>
            <token POS="JJ" charOffset="5-8" id="st_2" text="such"/>
            <token POS="NNS" charOffset="10-14" id="st_3" text="drugs"/>
            <token POS="VBP" charOffset="16-18" id="st_4" text="are"/>
            <token POS="VBN" charOffset="20-31" id="st_5" text="administered"/>
            <token POS="TO" charOffset="33-34" id="st_6" text="to"/>
            <token POS="DT" charOffset="36-36" id="st_7" text="a"/>
            <token POS="NN" charOffset="38-44" id="st_8" text="patient"/>
            <token POS="VBG" charOffset="46-54" id="st_9" text="receiving"/>
            <token POS="NNP" charOffset="56-63" id="st_10" text="Acarbose"/>
            <token POS="," charOffset="64-64" id="st_11" text=","/>
            <token POS="DT" charOffset="66-68" id="st_12" text="the"/>
            <token POS="NN" charOffset="70-76" id="st_13" text="patient"/>
            <token POS="MD" charOffset="78-83" id="st_14" text="should"/>
            <token POS="VB" charOffset="85-86" id="st_15" text="be"/>
            <token POS="RB" charOffset="88-94" id="st_16" text="closely"/>
            <token POS="VBN" charOffset="96-103" id="st_17" text="observed"/>
            <token POS="IN" charOffset="105-107" id="st_18" text="for"/>
            <token POS="NN" charOffset="109-112" id="st_19" text="loss"/>
            <token POS="IN" charOffset="114-115" id="st_20" text="of"/>
            <token POS="NN" charOffset="117-121" id="st_21" text="blood"/>
            <token POS="NN" charOffset="123-129" id="st_22" text="glucose"/>
            <token POS="NN" charOffset="131-137" id="st_23" text="control"/>
            <token POS="." charOffset="138-138" id="st_24" text="."/>
          </tokenization>
        </tokenizations>
      </sentenceanalyses>
    </sentence>
    <sentence id="test.d0.s2" text="When such drugs are withdrawn from patients receiving Acarbose in combination with sulfonylureas or insulin, patients should be observed closely for any evidence of hypoglycemia.">
      <entity charOffset="10-15" id="test.d0.s2.e0" text="drugs" type="target"/>
      <entity charOffset="54-62" id="test.d0.s2.e1" text="Acarbose" type="target"/>
      <entity charOffset="83-96" id="test.d0.s2.e2" text="sulfonylureas" type="target"/>
      <entity charOffset="100-107" id="test.d0.s2.e3" text="insulin" type="target"/>
      <entity charOffset="54-62" id="test.d0.s2.e4" text="Acarbose" type="agent"/>
      <entity charOffset="83-96" id="test.d0.s2.e5" text="sulfonylureas" tpye="target"/>
      <pair e1="test.d0.s2.e0" e2="test.d0.s2.e4" id="test.d0.s2.p0" interaction="False"/>
      <pair e1="test.d0.s2.e0" e2="test.d0.s2.e5" id="test.d0.s2.p1" interaction="False"/>
      <pair e1="test.d0.s2.e0" e2="test.d0.s2.e3" id="test.d0.s2.p2" interaction="False"/>
      <pair e1="test.d0.s2.e4" e2="test.d0.s2.e5" id="test.d0.s2.p3" interaction="True"/>
      <pair e1="test.d0.s2.e4" e2="test.d0.s2.e3" id="test.d0.s2.p4" interaction="False"/>
      <pair e1="test.d0.s2.e5" e2="test.d0.s2.e3" id="test.d0.s2.p5" interaction="False"/>
      <sentenceanalyses>
        <parses>
          <parse parser="split_parse" tokenizer="split">
            <dependency id="split_1" t1="st_5" t2="st_1" type="advmod"/>
            <dependency id="split_2" t1="st_3" t2="st_2" type="amod"/>
            <dependency id="split_3" t1="st_5" t2="st_3" type="nsubjpass"/>
            <dependency id="split_4" t1="st_5" t2="st_4" type="auxpass"/>
            <dependency id="split_5" t1="st_20" t2="st_5" type="dep"/>
            <dependency id="split_6" t1="st_5" t2="st_7" type="prep_from"/>
            <dependency id="split_7" t1="st_7" t2="st_8" type="partmod"/>
            <dependency id="split_8" t1="st_8" t2="st_9" type="dobj"/>
            <dependency id="split_9" t1="st_9" t2="st_11" type="prep_in"/>
            <dependency id="split_10" t1="st_8" t2="st_13" type="prep_with"/>
            <dependency id="split_11" t1="st_8" t2="st_15" type="prep_with"/>
            <dependency id="split_12" t1="st_13" t2="st_15" type="conj_or"/>
            <dependency id="split_13" t1="st_20" t2="st_17" type="nsubjpass"/>
            <dependency id="split_14" t1="st_20" t2="st_18" type="aux"/>
            <dependency id="split_15" t1="st_20" t2="st_19" type="auxpass"/>
            <dependency id="split_16" t1="st_20" t2="st_21" type="advmod"/>
            <dependency id="split_17" t1="st_24" t2="st_23" type="det"/>
            <dependency id="split_18" t1="st_20" t2="st_24" type="prep_for"/>
            <dependency id="split_19" t1="st_24" t2="st_26" type="prep_of"/>
          </parse>
        </parses>
        <tokenizations>
          <tokenization tokenizer="split">
            <token POS="WRB" charOffset="0-3" id="st_1" text="When"/>
            <token POS="JJ" charOffset="5-8" id="st_2" text="such"/>
            <token POS="NNS" charOffset="10-14" id="st_3" text="drugs"/>
            <token POS="VBP" charOffset="16-18" id="st_4" text="are"/>
            <token POS="VBN" charOffset="20-28" id="st_5" text="withdrawn"/>
            <token POS="IN" charOffset="30-33" id="st_6" text="from"/>
            <token POS="NNS" charOffset="35-42" id="st_7" text="patients"/>
            <token POS="VBG" charOffset="44-52" id="st_8" text="receiving"/>
            <token POS="NNP" charOffset="54-61" id="st_9" text="Acarbose"/>
            <token POS="IN" charOffset="63-64" id="st_10" text="in"/>
            <token POS="NN" charOffset="66-76" id="st_11" text="combination"/>
            <token POS="IN" charOffset="78-81" id="st_12" text="with"/>
            <token POS="NNS" charOffset="83-95" id="st_13" text="sulfonylureas"/>
            <token POS="CC" charOffset="97-98" id="st_14" text="or"/>
            <token POS="NN" charOffset="100-106" id="st_15" text="insulin"/>
            <token POS="," charOffset="107-107" id="st_16" text=","/>
            <token POS="NNS" charOffset="109-116" id="st_17" text="patients"/>
            <token POS="MD" charOffset="118-123" id="st_18" text="should"/>
            <token POS="VB" charOffset="125-126" id="st_19" text="be"/>
            <token POS="VBN" charOffset="128-135" id="st_20" text="observed"/>
            <token POS="RB" charOffset="137-143" id="st_21" text="closely"/>
            <token POS="IN" charOffset="145-147" id="st_22" text="for"/>
            <token POS="DT" charOffset="149-151" id="st_23" text="any"/>
            <token POS="NN" charOffset="153-160" id="st_24" text="evidence"/>
            <token POS="IN" charOffset="162-163" id="st_25" text="of"/>
            <token POS="NN" charOffset="165-176" id="st_26" text="hypoglycemia"/>
            <token POS="." charOffset="177-177" id="st_27" text="."/>
          </tokenization>
        </tokenizations>
      </sentenceanalyses>
    </sentence>
    <sentence id="test.d0.s3" text="Intestinal adsorbents (e. g., charcoal) and digestive enzyme preparations containing carbohydrate-splitting enzymes (e. g., amylase, pancreatin) may reduce the effect of Acarbose and should not be taken concomitantly.">
      <entity charOffset="11-21" id="test.d0.s3.e0" text="adsorbents" type="target"/>
      <entity charOffset="30-38" id="test.d0.s3.e1" text="charcoal" type="target"/>
      <entity charOffset="44-73" id="test.d0.s3.e2" text="digestive enzyme preparations" type="target"/>
      <entity charOffset="124-131" id="test.d0.s3.e3" text="amylase" type="target"/>
      <entity charOffset="133-143" id="test.d0.s3.e4" text="pancreatin" type="target"/>
      <entity charOffset="11-21" id="test.d0.s3.e5" text="adsorbents" type="agent"/>
      <entity charOffset="170-178" id="test.d0.s3.e6" text="Acarbose" tpye="target"/>
      <entity charOffset="44-73" id="test.d0.s3.e7" text="digestive enzyme preparations" type="agent"/>
      <entity charOffset="133-143" id="test.d0.s3.e8" text="pancreatin" type="agent"/>
      <pair e1="test.d0.s3.e5" e2="test.d0.s3.e1" id="test.d0.s3.p0" interaction="False"/>
      <pair e1="test.d0.s3.e5" e2="test.d0.s3.e7" id="test.d0.s3.p1" interaction="False"/>
      <pair e1="test.d0.s3.e5" e2="test.d0.s3.e3" id="test.d0.s3.p2" interaction="False"/>
      <pair e1="test.d0.s3.e5" e2="test.d0.s3.e8" id="test.d0.s3.p3" interaction="False"/>
      <pair e1="test.d0.s3.e5" e2="test.d0.s3.e6" id="test.d0.s3.p4" interaction="True"/>
      <pair e1="test.d0.s3.e1" e2="test.d0.s3.e7" id="test.d0.s3.p5" interaction="False"/>
      <pair e1="test.d0.s3.e1" e2="test.d0.s3.e3" id="test.d0.s3.p6" interaction="False"/>
      <pair e1="test.d0.s3.e1" e2="test.d0.s3.e8" id="test.d0.s3.p7" interaction="False"/>
      <pair e1="test.d0.s3.e1" e2="test.d0.s3.e6" id="test.d0.s3.p8" interaction="False"/>
      <pair e1="test.d0.s3.e7" e2="test.d0.s3.e3" id="test.d0.s3.p9" interaction="False"/>
      <pair e1="test.d0.s3.e7" e2="test.d0.s3.e8" id="test.d0.s3.p10" interaction="False"/>
      <pair e1="test.d0.s3.e7" e2="test.d0.s3.e6" id="test.d0.s3.p11" interaction="True"/>
      <pair e1="test.d0.s3.e3" e2="test.d0.s3.e8" id="test.d0.s3.p12" interaction="False"/>
      <pair e1="test.d0.s3.e3" e2="test.d0.s3.e6" id="test.d0.s3.p13" interaction="False"/>
      <pair e1="test.d0.s3.e8" e2="test.d0.s3.e6" id="test.d0.s3.p14" interaction="True"/>
      <sentenceanalyses>
        <parses>
          <parse parser="split_parse" tokenizer="split">
            <dependency id="split_1" t1="st_2" t2="st_1" type="amod"/>
            <dependency id="split_2" t1="st_25" t2="st_2" type="nsubjpass"/>
            <dependency id="split_3" t1="st_34" t2="st_2" type="nsubjpass"/>
            <dependency id="split_4" t1="st_5" t2="st_4" type="nn"/>
            <dependency id="split_5" t1="st_2" t2="st_5" type="appos"/>
            <dependency id="split_6" t1="st_5" t2="st_7" type="dep"/>
            <dependency id="split_7" t1="st_12" t2="st_10" type="amod"/>
            <dependency id="split_8" t1="st_12" t2="st_11" type="nn"/>
            <dependency id="split_9" t1="st_2" t2="st_12" type="conj_and"/>
            <dependency id="split_10" t1="st_25" t2="st_12" type="nsubjpass"/>
            <dependency id="split_11" t1="st_12" t2="st_13" type="dep"/>
            <dependency id="split_12" t1="st_15" t2="st_14" type="amod"/>
            <dependency id="split_13" t1="st_13" t2="st_15" type="dobj"/>
            <dependency id="split_14" t1="st_18" t2="st_17" type="nn"/>
            <dependency id="split_15" t1="st_12" t2="st_18" type="appos"/>
            <dependency id="split_16" t1="st_18" t2="st_20" type="dep"/>
            <dependency id="split_17" t1="st_18" t2="st_22" type="dep"/>
            <dependency id="split_18" t1="st_25" t2="st_24" type="aux"/>
            <dependency id="split_19" t1="st_27" t2="st_26" type="det"/>
            <dependency id="split_20" t1="st_25" t2="st_27" type="dobj"/>
            <dependency id="split_21" t1="st_27" t2="st_29" type="prep_of"/>
            <dependency id="split_22" t1="st_34" t2="st_31" type="aux"/>
            <dependency id="split_23" t1="st_34" t2="st_32" type="neg"/>
            <dependency id="split_24" t1="st_34" t2="st_33" type="auxpass"/>
            <dependency id="split_25" t1="st_25" t2="st_34" type="conj_and"/>
            <dependency id="split_26" t1="st_34" t2="st_35" type="advmod"/>
          </parse>
        </parses>
        <tokenizations>
          <tokenization tokenizer="split">
            <token POS="JJ" charOffset="0-9" id="st_1" text="Intestinal"/>
            <token POS="NNS" charOffset="11-20" id="st_2" text="adsorbents"/>
            <token POS="(" charOffset="22-22" id="st_3" text="("/>
            <token POS="NN" charOffset="23-24" id="st_4" text="e."/>
            <token POS="NN" charOffset="26-27" id="st_5" text="g."/>
            <token POS="," charOffset="28-28" id="st_6" text=","/>
            <token POS="NN" charOffset="30-37" id="st_7" text="charcoal"/>
            <token POS=")" charOffset="38-38" id="st_8" text=")"/>
            <token POS="CC" charOffset="40-42" id="st_9" text="and"/>
            <token POS="JJ" charOffset="44-52" id="st_10" text="digestive"/>
            <token POS="NN" charOffset="54-59" id="st_11" text="enzyme"/>
            <token POS="NNS" charOffset="61-72" id="st_12" text="preparations"/>
            <token POS="VBG" charOffset="74-83" id="st_13" text="containing"/>
            <token POS="JJ" charOffset="85-106" id="st_14" text="carbohydrate-splitting"/>
            <token POS="NNS" charOffset="108-114" id="st_15" text="enzymes"/>
            <token POS="(" charOffset="116-116" id="st_16" text="("/>
            <token POS="NN" charOffset="117-118" id="st_17" text="e."/>
            <token POS="NN" charOffset="120-121" id="st_18" text="g."/>
            <token POS="," charOffset="122-122" id="st_19" text=","/>
            <token POS="NN" charOffset="124-130" id="st_20" text="amylase"/>
            <token POS="," charOffset="131-131" id="st_21" text=","/>
            <token POS="NN" charOffset="133-142" id="st_22" text="pancreatin"/>
            <token POS=")" charOffset="143-143" id="st_23" text=")"/>
            <token POS="MD" charOffset="145-147" id="st_24" text="may"/>
            <token POS="VB" charOffset="149-154" id="st_25" text="reduce"/>
            <token POS="DT" charOffset="156-158" id="st_26" text="the"/>
            <token POS="NN" charOffset="160-165" id="st_27" text="effect"/>
            <token POS="IN" charOffset="167-168" id="st_28" text="of"/>
            <token POS="NNP" charOffset="170-177" id="st_29" text="Acarbose"/>
            <token POS="CC" charOffset="179-181" id="st_30" text="and"/>
            <token POS="MD" charOffset="183-188" id="st_31" text="should"/>
            <token POS="RB" charOffset="190-192" id="st_32" text="not"/>
            <token POS="VB" charOffset="194-195" id="st_33" text="be"/>
            <token POS="VBN" charOffset="197-201" id="st_34" text="taken"/>
            <token POS="RB" charOffset="203-215" id="st_35" text="concomitantly"/>
            <token POS="." charOffset="216-216" id="st_36" text="."/>
          </tokenization>
        </tokenizations>
      </sentenceanalyses>
    </sentence>
    <sentence id="test.d0.s4" text="Acarbose has been shown to change the bioavailabillty digoxin when they are co-administered, which may require digoxin dose adjustment.">
      <entity charOffset="0-8" id="test.d0.s4.e0" text="Acarbose" type="agent"/>
      <entity charOffset="54-61" id="test.d0.s4.e1" text="digoxin" tpye="target"/>
      <pair e1="test.d0.s4.e0" e2="test.d0.s4.e1" id="test.d0.s4.p0" interaction="True"/>
      <sentenceanalyses>
        <parses>
          <parse parser="split_parse" tokenizer="split">
            <dependency id="split_1" t1="st_4" t2="st_1" type="nsubjpass"/>
            <dependency id="split_2" t1="st_6" t2="st_1" type="xsubj"/>
            <dependency id="split_3" t1="st_4" t2="st_2" type="aux"/>
            <dependency id="split_4" t1="st_4" t2="st_3" type="auxpass"/>
            <dependency id="split_5" t1="st_6" t2="st_5" type="aux"/>
            <dependency id="split_6" t1="st_4" t2="st_6" type="xcomp"/>
            <dependency id="split_7" t1="st_9" t2="st_7" type="det"/>
            <dependency id="split_8" t1="st_9" t2="st_8" type="amod"/>
            <dependency id="split_9" t1="st_6" t2="st_9" type="dobj"/>
            <dependency id="split_10" t1="st_13" t2="st_10" type="advmod"/>
            <dependency id="split_11" t1="st_13" t2="st_11" type="nsubj"/>
            <dependency id="split_12" t1="st_13" t2="st_12" type="cop"/>
            <dependency id="split_13" t1="st_6" t2="st_13" type="advcl"/>
            <dependency id="split_14" t1="st_17" t2="st_15" type="nsubj"/>
            <dependency id="split_15" t1="st_17" t2="st_16" type="aux"/>
            <dependency id="split_16" t1="st_13" t2="st_17" type="ccomp"/>
            <dependency id="split_17" t1="st_20" t2="st_18" type="amod"/>
            <dependency id="split_18" t1="st_20" t2="st_19" type="nn"/>
            <dependency id="split_19" t1="st_17" t2="st_20" type="dobj"/>
          </parse>
        </parses>
        <tokenizations>
          <tokenization tokenizer="split">
            <token POS="NNP" charOffset="0-7" id="st_1" text="Acarbose"/>
            <token POS="VBZ" charOffset="9-11" id="st_2" text="has"/>
            <token POS="VBN" charOffset="13-16" id="st_3" text="been"/>
            <token POS="VBN" charOffset="18-22" id="st_4" text="shown"/>
            <token POS="TO" charOffset="24-25" id="st_5" text="to"/>
            <token POS="VB" charOffset="27-32" id="st_6" text="change"/>
            <token POS="DT" charOffset="34-36" id="st_7" text="the"/>
            <token POS="JJ" charOffset="38-52" id="st_8" text="bioavailabillty"/>
            <token POS="NN" charOffset="54-60" id="st_9" text="digoxin"/>
            <token POS="WRB" charOffset="62-65" id="st_10" text="when"/>
            <token POS="PRP" charOffset="67-70" id="st_11" text="they"/>
            <token POS="VBP" charOffset="72-74" id="st_12" text="are"/>
            <token POS="JJ" charOffset="76-90" id="st_13" text="co-administered"/>
            <token POS="," charOffset="91-91" id="st_14" text=","/>
            <token POS="WDT" charOffset="93-97" id="st_15" text="which"/>
            <token POS="MD" charOffset="99-101" id="st_16" text="may"/>
            <token POS="VB" charOffset="103-109" id="st_17" text="require"/>
            <token POS="JJ" charOffset="111-117" id="st_18" text="digoxin"/>
            <token POS="NN" charOffset="119-122" id="st_19" text="dose"/>
            <token POS="NN" charOffset="124-133" id="st_20" text="adjustment"/>
            <token POS="." charOffset="134-134" id="st_21" text="."/>
          </tokenization>
        </tokenizations>
      </sentenceanalyses>
    </sentence>
    <sentence id="test.d0.s5" text="Studies in healthy volunteers have shown that Acarbose has no effect on either the pharmacokinetics or pharmacodynamics of digoxin, nifedipine, propranolol, or ranitidine.">
      <entity charOffset="46-54" id="test.d0.s5.e0" text="Acarbose" type="target"/>
      <entity charOffset="123-130" id="test.d0.s5.e1" text="digoxin" type="target"/>
      <entity charOffset="132-142" id="test.d0.s5.e2" text="nifedipine" type="target"/>
      <entity charOffset="144-155" id="test.d0.s5.e3" text="propranolol" type="target"/>
      <entity charOffset="160-170" id="test.d0.s5.e4" text="ranitidine" type="target"/>
      <pair e1="test.d0.s5.e0" e2="test.d0.s5.e1" id="test.d0.s5.p0" interaction="False"/>
      <pair e1="test.d0.s5.e0" e2="test.d0.s5.e2" id="test.d0.s5.p1" interaction="False"/>
      <pair e1="test.d0.s5.e0" e2="test.d0.s5.e3" id="test.d0.s5.p2" interaction="False"/>
      <pair e1="test.d0.s5.e0" e2="test.d0.s5.e4" id="test.d0.s5.p3" interaction="False"/>
      <pair e1="test.d0.s5.e1" e2="test.d0.s5.e2" id="test.d0.s5.p4" interaction="False"/>
      <pair e1="test.d0.s5.e1" e2="test.d0.s5.e3" id="test.d0.s5.p5" interaction="False"/>
      <pair e1="test.d0.s5.e1" e2="test.d0.s5.e4" id="test.d0.s5.p6" interaction="False"/>
      <pair e1="test.d0.s5.e2" e2="test.d0.s5.e3" id="test.d0.s5.p7" interaction="False"/>
      <pair e1="test.d0.s5.e2" e2="test.d0.s5.e4" id="test.d0.s5.p8" interaction="False"/>
      <pair e1="test.d0.s5.e3" e2="test.d0.s5.e4" id="test.d0.s5.p9" interaction="False"/>
      <sentenceanalyses>
        <parses>
          <parse parser="split_parse" tokenizer="split">
            <dependency id="split_1" t1="st_6" t2="st_1" type="nsubj"/>
            <dependency id="split_2" t1="st_4" t2="st_3" type="amod"/>
            <dependency id="split_3" t1="st_1" t2="st_4" type="prep_in"/>
            <dependency id="split_4" t1="st_6" t2="st_5" type="aux"/>
            <dependency id="split_5" t1="st_9" t2="st_7" type="complm"/>
            <dependency id="split_6" t1="st_9" t2="st_8" type="nsubj"/>
            <dependency id="split_7" t1="st_6" t2="st_9" type="ccomp"/>
            <dependency id="split_8" t1="st_11" t2="st_10" type="det"/>
            <dependency id="split_9" t1="st_9" t2="st_11" type="dobj"/>
            <dependency id="split_10" t1="st_15" t2="st_13" type="advmod"/>
            <dependency id="split_11" t1="st_15" t2="st_14" type="det"/>
            <dependency id="split_12" t1="st_11" t2="st_15" type="prep_on"/>
            <dependency id="split_13" t1="st_11" t2="st_17" type="prep_on"/>
            <dependency id="split_14" t1="st_15" t2="st_17" type="conj_or"/>
            <dependency id="split_15" t1="st_15" t2="st_19" type="prep_of"/>
            <dependency id="split_16" t1="st_15" t2="st_21" type="prep_of"/>
            <dependency id="split_17" t1="st_19" t2="st_21" type="conj_or"/>
            <dependency id="split_18" t1="st_15" t2="st_23" type="prep_of"/>
            <dependency id="split_19" t1="st_19" t2="st_23" type="conj_or"/>
            <dependency id="split_20" t1="st_15" t2="st_26" type="prep_of"/>
            <dependency id="split_21" t1="st_19" t2="st_26" type="conj_or"/>
          </parse>
        </parses>
        <tokenizations>
          <tokenization tokenizer="split">
            <token POS="NNS" charOffset="0-6" id="st_1" text="Studies"/>
            <token POS="IN" charOffset="8-9" id="st_2" text="in"/>
            <token POS="JJ" charOffset="11-17" id="st_3" text="healthy"/>
            <token POS="NNS" charOffset="19-28" id="st_4" text="volunteers"/>
            <token POS="VBP" charOffset="30-33" id="st_5" text="have"/>
            <token POS="VBN" charOffset="35-39" id="st_6" text="shown"/>
            <token POS="IN" charOffset="41-44" id="st_7" text="that"/>
            <token POS="NNP" charOffset="46-53" id="st_8" text="Acarbose"/>
            <token POS="VBZ" charOffset="55-57" id="st_9" text="has"/>
            <token POS="DT" charOffset="59-60" id="st_10" text="no"/>
            <token POS="NN" charOffset="62-67" id="st_11" text="effect"/>
            <token POS="IN" charOffset="69-70" id="st_12" text="on"/>
            <token POS="RB" charOffset="72-77" id="st_13" text="either"/>
            <token POS="DT" charOffset="79-81" id="st_14" text="the"/>
            <token POS="NNS" charOffset="83-98" id="st_15" text="pharmacokinetics"/>
            <token POS="CC" charOffset="100-101" id="st_16" text="or"/>
            <token POS="NNS" charOffset="103-118" id="st_17" text="pharmacodynamics"/>
            <token POS="IN" charOffset="120-121" id="st_18" text="of"/>
            <token POS="JJ" charOffset="123-129" id="st_19" text="digoxin"/>
            <token POS="," charOffset="130-130" id="st_20" text=","/>
            <token POS="JJ" charOffset="132-141" id="st_21" text="nifedipine"/>
            <token POS="," charOffset="142-142" id="st_22" text=","/>
            <token POS="JJ" charOffset="144-154" id="st_23" text="propranolol"/>
            <token POS="," charOffset="155-155" id="st_24" text=","/>
            <token POS="CC" charOffset="157-158" id="st_25" text="or"/>
            <token POS="JJ" charOffset="160-169" id="st_26" text="ranitidine"/>
            <token POS="." charOffset="170-170" id="st_27" text="."/>
          </tokenization>
        </tokenizations>
      </sentenceanalyses>
    </sentence>
    <sentence id="test.d0.s6" text="Acarbose did not interfere with the absorption or disposition of the sulfonylurea glyburide in diabetic patients.">
      <entity charOffset="0-8" id="test.d0.s6.e0" text="Acarbose" type="target"/>
      <entity charOffset="69-81" id="test.d0.s6.e1" text="sulfonylurea" type="target"/>
      <pair e1="test.d0.s6.e0" e2="test.d0.s6.e1" id="test.d0.s6.p0" interaction="False"/>
      <sentenceanalyses>
        <parses>
          <parse parser="split_parse" tokenizer="split">
            <dependency id="split_1" t1="st_4" t2="st_1" type="nsubj"/>
            <dependency id="split_2" t1="st_4" t2="st_2" type="aux"/>
            <dependency id="split_3" t1="st_4" t2="st_3" type="neg"/>
            <dependency id="split_4" t1="st_7" t2="st_6" type="det"/>
            <dependency id="split_5" t1="st_4" t2="st_7" type="prep_with"/>
            <dependency id="split_6" t1="st_4" t2="st_9" type="prep_with"/>
            <dependency id="split_7" t1="st_7" t2="st_9" type="conj_or"/>
            <dependency id="split_8" t1="st_13" t2="st_11" type="det"/>
            <dependency id="split_9" t1="st_13" t2="st_12" type="nn"/>
            <dependency id="split_10" t1="st_7" t2="st_13" type="prep_of"/>
            <dependency id="split_11" t1="st_16" t2="st_15" type="amod"/>
            <dependency id="split_12" t1="st_13" t2="st_16" type="prep_in"/>
          </parse>
        </parses>
        <tokenizations>
          <tokenization tokenizer="split">
            <token POS="NNP" charOffset="0-7" id="st_1" text="Acarbose"/>
            <token POS="VBD" charOffset="9-11" id="st_2" text="did"/>
            <token POS="RB" charOffset="13-15" id="st_3" text="not"/>
            <token POS="VB" charOffset="17-25" id="st_4" text="interfere"/>
            <token POS="IN" charOffset="27-30" id="st_5" text="with"/>
            <token POS="DT" charOffset="32-34" id="st_6" text="the"/>
            <token POS="NN" charOffset="36-45" id="st_7" text="absorption"/>
            <token POS="CC" charOffset="47-48" id="st_8" text="or"/>
            <token POS="NN" charOffset="50-60" id="st_9" text="disposition"/>
            <token POS="IN" charOffset="62-63" id="st_10" text="of"/>
            <token POS="DT" charOffset="65-67" id="st_11" text="the"/>
            <token POS="NN" charOffset="69-80" id="st_12" text="sulfonylurea"/>
            <token POS="NN" charOffset="82-90" id="st_13" text="glyburide"/>
            <token POS="IN" charOffset="92-93" id="st_14" text="in"/>
            <token POS="JJ" charOffset="95-102" id="st_15" text="diabetic"/>
            <token POS="NNS" charOffset="104-111" id="st_16" text="patients"/>
            <token POS="." charOffset="112-112" id="st_17" text="."/>
          </tokenization>
        </tokenizations>
      </sentenceanalyses>
    </sentence>
    <sentence id="test.d0.s7" text="Acarbose may affect digoxin bioavailabillty and may require dose adjustment of digoxin by 16% (90% confidence interval: 8-23%), decrease mean C max digoxin by 26% (90% confidence interval: 16-34%) and decrease mean trough concentrations of digoxin by 9% (90% confidence limit: 19% decrease to 2% increase).">
      <entity charOffset="0-8" id="test.d0.s7.e0" text="Acarbose" type="agent"/>
      <entity charOffset="20-27" id="test.d0.s7.e1" text="digoxin" tpye="target"/>
      <entity charOffset="79-86" id="test.d0.s7.e2" text="digoxin" type="target"/>
      <entity charOffset="144-147" id="test.d0.s7.e3" text="max" type="target"/>
      <entity charOffset="240-247" id="test.d0.s7.e4" text="digoxin" type="target"/>
      <pair e1="test.d0.s7.e0" e2="test.d0.s7.e1" id="test.d0.s7.p0" interaction="True"/>
      <pair e1="test.d0.s7.e0" e2="test.d0.s7.e2" id="test.d0.s7.p1" interaction="False"/>
      <pair e1="test.d0.s7.e0" e2="test.d0.s7.e3" id="test.d0.s7.p2" interaction="False"/>
      <pair e1="test.d0.s7.e0" e2="test.d0.s7.e4" id="test.d0.s7.p3" interaction="False"/>
      <pair e1="test.d0.s7.e1" e2="test.d0.s7.e2" id="test.d0.s7.p4" interaction="False"/>
      <pair e1="test.d0.s7.e1" e2="test.d0.s7.e3" id="test.d0.s7.p5" interaction="False"/>
      <pair e1="test.d0.s7.e1" e2="test.d0.s7.e4" id="test.d0.s7.p6" interaction="False"/>
      <pair e1="test.d0.s7.e2" e2="test.d0.s7.e3" id="test.d0.s7.p7" interaction="False"/>
      <pair e1="test.d0.s7.e2" e2="test.d0.s7.e4" id="test.d0.s7.p8" interaction="False"/>
      <pair e1="test.d0.s7.e3" e2="test.d0.s7.e4" id="test.d0.s7.p9" interaction="False"/>
      <sentenceanalyses>
        <parses>
          <parse parser="split_parse" tokenizer="split">
            <dependency id="split_1" t1="st_3" t2="st_1" type="nsubj"/>
            <dependency id="split_2" t1="st_8" t2="st_1" type="nsubj"/>
            <dependency id="split_3" t1="st_3" t2="st_2" type="aux"/>
            <dependency id="split_4" t1="st_3" t2="st_4" type="dobj"/>
            <dependency id="split_5" t1="st_3" t2="st_5" type="advmod"/>
            <dependency id="split_6" t1="st_8" t2="st_7" type="aux"/>
            <dependency id="split_7" t1="st_3" t2="st_8" type="conj_and"/>
            <dependency id="split_8" t1="st_10" t2="st_9" type="nn"/>
            <dependency id="split_9" t1="st_8" t2="st_10" type="dobj"/>
            <dependency id="split_10" t1="st_10" t2="st_12" type="prep_of"/>
            <dependency id="split_11" t1="st_15" t2="st_14" type="num"/>
            <dependency id="split_12" t1="st_8" t2="st_15" type="prep_by"/>
            <dependency id="split_13" t1="st_20" t2="st_17" type="num"/>
            <dependency id="split_14" t1="st_20" t2="st_18" type="nn"/>
            <dependency id="split_15" t1="st_20" t2="st_19" type="nn"/>
            <dependency id="split_16" t1="st_15" t2="st_20" type="dep"/>
            <dependency id="split_17" t1="st_23" t2="st_22" type="num"/>
            <dependency id="split_18" t1="st_20" t2="st_23" type="dep"/>
            <dependency id="split_19" t1="st_3" t2="st_26" type="conj_and"/>
            <dependency id="split_20" t1="st_8" t2="st_26" type="conj_and"/>
            <dependency id="split_21" t1="st_30" t2="st_27" type="amod"/>
            <dependency id="split_22" t1="st_30" t2="st_28" type="nn"/>
            <dependency id="split_23" t1="st_30" t2="st_29" type="nn"/>
            <dependency id="split_24" t1="st_26" t2="st_30" type="dobj"/>
            <dependency id="split_25" t1="st_33" t2="st_32" type="num"/>
            <dependency id="split_26" t1="st_26" t2="st_33" type="prep_by"/>
            <dependency id="split_27" t1="st_38" t2="st_35" type="num"/>
            <dependency id="split_28" t1="st_38" t2="st_36" type="nn"/>
            <dependency id="split_29" t1="st_38" t2="st_37" type="nn"/>
            <dependency id="split_30" t1="st_33" t2="st_38" type="dep"/>
            <dependency id="split_31" t1="st_41" t2="st_40" type="num"/>
            <dependency id="split_32" t1="st_38" t2="st_41" type="dep"/>
            <dependency id="split_33" t1="st_3" t2="st_44" type="conj_and"/>
            <dependency id="split_34" t1="st_8" t2="st_44" type="conj_and"/>
            <dependency id="split_35" t1="st_47" t2="st_45" type="amod"/>
            <dependency id="split_36" t1="st_47" t2="st_46" type="nn"/>
            <dependency id="split_37" t1="st_44" t2="st_47" type="dobj"/>
            <dependency id="split_38" t1="st_47" t2="st_49" type="prep_of"/>
            <dependency id="split_39" t1="st_52" t2="st_51" type="num"/>
            <dependency id="split_40" t1="st_44" t2="st_52" type="prep_by"/>
            <dependency id="split_41" t1="st_57" t2="st_54" type="num"/>
            <dependency id="split_42" t1="st_57" t2="st_55" type="nn"/>
            <dependency id="split_43" t1="st_57" t2="st_56" type="nn"/>
            <dependency id="split_44" t1="st_52" t2="st_57" type="dep"/>
            <dependency id="split_45" t1="st_60" t2="st_59" type="dep"/>
            <dependency id="split_46" t1="st_61" t2="st_60" type="amod"/>
            <dependency id="split_47" t1="st_57" t2="st_61" type="dep"/>
            <dependency id="split_48" t1="st_61" t2="st_62" type="dep"/>
            <dependency id="split_49" t1="st_64" t2="st_63" type="dep"/>
            <dependency id="split_50" t1="st_65" t2="st_64" type="amod"/>
            <dependency id="split_51" t1="st_61" t2="st_65" type="dep"/>
          </parse>
        </parses>
        <tokenizations>
          <tokenization tokenizer="split">
            <token POS="NNP" charOffset="0-7" id="st_1" text="Acarbose"/>
            <token POS="MD" charOffset="9-11" id="st_2" text="may"/>
            <token POS="VB" charOffset="13-18" id="st_3" text="affect"/>
            <token POS="NN" charOffset="20-26" id="st_4" text="digoxin"/>
            <token POS="RB" charOffset="28-42" id="st_5" text="bioavailabillty"/>
            <token POS="CC" charOffset="44-46" id="st_6" text="and"/>
            <token POS="MD" charOffset="48-50" id="st_7" text="may"/>
            <token POS="VB" charOffset="52-58" id="st_8" text="require"/>
            <token POS="NN" charOffset="60-63" id="st_9" text="dose"/>
            <token POS="NN" charOffset="65-74" id="st_10" text="adjustment"/>
            <token POS="IN" charOffset="76-77" id="st_11" text="of"/>
            <token POS="NN" charOffset="79-85" id="st_12" text="digoxin"/>
            <token POS="IN" charOffset="87-88" id="st_13" text="by"/>
            <token POS="CD" charOffset="90-91" id="st_14" text="16"/>
            <token POS="NN" charOffset="92-92" id="st_15" text="%"/>
            <token POS="(" charOffset="94-94" id="st_16" text="("/>
            <token POS="CD" charOffset="95-96" id="st_17" text="90"/>
            <token POS="NN" charOffset="97-97" id="st_18" text="%"/>
            <token POS="NN" charOffset="99-108" id="st_19" text="confidence"/>
            <token POS="NN" charOffset="110-117" id="st_20" text="interval"/>
            <token POS=":" charOffset="118-118" id="st_21" text=":"/>
            <token POS="CD" charOffset="120-123" id="st_22" text="8-23"/>
            <token POS="NN" charOffset="124-124" id="st_23" text="%"/>
            <token POS=")" charOffset="125-125" id="st_24" text=")"/>
            <token POS="," charOffset="126-126" id="st_25" text=","/>
            <token POS="VB" charOffset="128-135" id="st_26" text="decrease"/>
            <token POS="JJ" charOffset="137-140" id="st_27" text="mean"/>
            <token POS="NN" charOffset="142-142" id="st_28" text="C"/>
            <token POS="NN" charOffset="144-146" id="st_29" text="max"/>
            <token POS="NN" charOffset="148-154" id="st_30" text="digoxin"/>
            <token POS="IN" charOffset="156-157" id="st_31" text="by"/>
            <token POS="CD" charOffset="159-160" id="st_32" text="26"/>
            <token POS="NN" charOffset="161-161" id="st_33" text="%"/>
            <token POS="(" charOffset="163-163" id="st_34" text="("/>
            <token POS="CD" charOffset="164-165" id="st_35" text="90"/>
            <token POS="NN" charOffset="166-166" id="st_36" text="%"/>
            <token POS="NN" charOffset="168-177" id="st_37" text="confidence"/>
            <token POS="NN" charOffset="179-186" id="st_38" text="interval"/>
            <token POS=":" charOffset="187-187" id="st_39" text=":"/>
            <token POS="CD" charOffset="189-193" id="st_40" text="16-34"/>
            <token POS="NN" charOffset="194-194" id="st_41" text="%"/>
            <token POS=")" charOffset="195-195" id="st_42" text=")"/>
            <token POS="CC" charOffset="197-199" id="st_43" text="and"/>
            <token POS="VB" charOffset="201-208" id="st_44" text="decrease"/>
            <token POS="JJ" charOffset="210-213" id="st_45" text="mean"/>
            <token POS="NN" charOffset="215-220" id="st_46" text="trough"/>
            <token POS="NNS" charOffset="222-235" id="st_47" text="concentrations"/>
            <token POS="IN" charOffset="237-238" id="st_48" text="of"/>
            <token POS="NN" charOffset="240-246" id="st_49" text="digoxin"/>
            <token POS="IN" charOffset="248-249" id="st_50" text="by"/>
            <token POS="CD" charOffset="251-251" id="st_51" text="9"/>
            <token POS="NN" charOffset="252-252" id="st_52" text="%"/>
            <token POS="(" charOffset="254-254" id="st_53" text="("/>
            <token POS="CD" charOffset="255-256" id="st_54" text="90"/>
            <token POS="NN" charOffset="257-257" id="st_55" text="%"/>
            <token POS="NN" charOffset="259-268" id="st_56" text="confidence"/>
            <token POS="NN" charOffset="270-274" id="st_57" text="limit"/>
            <token POS=":" charOffset="275-275" id="st_58" text=":"/>
            <token POS="CD" charOffset="277-278" id="st_59" text="19"/>
            <token POS="NN" charOffset="279-279" id="st_60" text="%"/>
            <token POS="NN" charOffset="281-288" id="st_61" text="decrease"/>
            <token POS="TO" charOffset="290-291" id="st_62" text="to"/>
            <token POS="CD" charOffset="293-293" id="st_63" text="2"/>
            <token POS="NN" charOffset="294-294" id="st_64" text="%"/>
            <token POS="NN" charOffset="296-303" id="st_65" text="increase"/>
            <token POS=")" charOffset="304-304" id="st_66" text=")"/>
            <token POS="." charOffset="305-305" id="st_67" text="."/>
          </tokenization>
        </tokenizations>
      </sentenceanalyses>
    </sentence>
    <sentence id="test.d0.s8" text="The amount of metformin absorbed while taking Acarbose was bioequivalent to the amount absorbed when taking placebo, as indicated by the plasma AUC values.">
      <entity charOffset="14-23" id="test.d0.s8.e0" text="metformin" type="target"/>
      <entity charOffset="46-54" id="test.d0.s8.e1" text="Acarbose" type="target"/>
      <pair e1="test.d0.s8.e0" e2="test.d0.s8.e1" id="test.d0.s8.p0" interaction="False"/>
      <sentenceanalyses>
        <parses>
          <parse parser="split_parse" tokenizer="split">
            <dependency id="split_1" t1="st_2" t2="st_1" type="det"/>
            <dependency id="split_2" t1="st_5" t2="st_2" type="nsubj"/>
            <dependency id="split_3" t1="st_2" t2="st_4" type="prep_of"/>
            <dependency id="split_4" t1="st_10" t2="st_6" type="mark"/>
            <dependency id="split_5" t1="st_10" t2="st_7" type="csubj"/>
            <dependency id="split_6" t1="st_7" t2="st_8" type="dobj"/>
            <dependency id="split_7" t1="st_10" t2="st_9" type="cop"/>
            <dependency id="split_8" t1="st_5" t2="st_10" type="advcl"/>
            <dependency id="split_9" t1="st_13" t2="st_12" type="det"/>
            <dependency id="split_10" t1="st_10" t2="st_13" type="prep_to"/>
            <dependency id="split_11" t1="st_13" t2="st_14" type="partmod"/>
            <dependency id="split_12" t1="st_25" t2="st_15" type="advmod"/>
            <dependency id="split_13" t1="st_25" t2="st_16" type="csubj"/>
            <dependency id="split_14" t1="st_16" t2="st_17" type="dobj"/>
            <dependency id="split_15" t1="st_20" t2="st_19" type="mark"/>
            <dependency id="split_16" t1="st_17" t2="st_20" type="dep"/>
            <dependency id="split_17" t1="st_24" t2="st_22" type="det"/>
            <dependency id="split_18" t1="st_24" t2="st_23" type="nn"/>
            <dependency id="split_19" t1="st_20" t2="st_24" type="prep_by"/>
            <dependency id="split_20" t1="st_14" t2="st_25" type="advcl"/>
          </parse>
        </parses>
        <tokenizations>
          <tokenization tokenizer="split">
            <token POS="DT" charOffset="0-2" id="st_1" text="The"/>
            <token POS="NN" charOffset="4-9" id="st_2" text="amount"/>
            <token POS="IN" charOffset="11-12" id="st_3" text="of"/>
            <token POS="NN" charOffset="14-22" id="st_4" text="metformin"/>
            <token POS="VBD" charOffset="24-31" id="st_5" text="absorbed"/>
            <token POS="IN" charOffset="33-37" id="st_6" text="while"/>
            <token POS="VBG" charOffset="39-44" id="st_7" text="taking"/>
            <token POS="NNP" charOffset="46-53" id="st_8" text="Acarbose"/>
            <token POS="VBD" charOffset="55-57" id="st_9" text="was"/>
            <token POS="JJ" charOffset="59-71" id="st_10" text="bioequivalent"/>
            <token POS="TO" charOffset="73-74" id="st_11" text="to"/>
            <token POS="DT" charOffset="76-78" id="st_12" text="the"/>
            <token POS="NN" charOffset="80-85" id="st_13" text="amount"/>
            <token POS="VBN" charOffset="87-94" id="st_14" text="absorbed"/>
            <token POS="WRB" charOffset="96-99" id="st_15" text="when"/>
            <token POS="VBG" charOffset="101-106" id="st_16" text="taking"/>
            <token POS="NN" charOffset="108-114" id="st_17" text="placebo"/>
            <token POS="," charOffset="115-115" id="st_18" text=","/>
            <token POS="IN" charOffset="117-118" id="st_19" text="as"/>
            <token POS="VBD" charOffset="120-128" id="st_20" text="indicated"/>
            <token POS="IN" charOffset="130-131" id="st_21" text="by"/>
            <token POS="DT" charOffset="133-135" id="st_22" text="the"/>
            <token POS="NN" charOffset="137-142" id="st_23" text="plasma"/>
            <token POS="NN" charOffset="144-146" id="st_24" text="AUC"/>
            <token POS="VBZ" charOffset="148-153" id="st_25" text="values"/>
            <token POS="." charOffset="154-154" id="st_26" text="."/>
          </tokenization>
        </tokenizations>
      </sentenceanalyses>
    </sentence>
    <sentence id="test.d0.s9" text="However, the peak plasma level of metformin was reduced by approximately 20% when taking Acarbose due to a slight delay in the absorption of metformin.">
      <entity charOffset="34-43" id="test.d0.s9.e0" text="metformin" type="agent"/>
      <entity charOffset="89-97" id="test.d0.s9.e1" text="Acarbose" tpye="target"/>
      <entity charOffset="141-150" id="test.d0.s9.e2" text="metformin" type="target"/>
      <pair e1="test.d0.s9.e0" e2="test.d0.s9.e1" id="test.d0.s9.p0" interaction="True"/>
      <pair e1="test.d0.s9.e0" e2="test.d0.s9.e2" id="test.d0.s9.p1" interaction="False"/>
      <pair e1="test.d0.s9.e1" e2="test.d0.s9.e2" id="test.d0.s9.p2" interaction="False"/>
      <sentenceanalyses>
        <parses>
          <parse parser="split_parse" tokenizer="split">
            <dependency id="split_1" t1="st_10" t2="st_1" type="advmod"/>
            <dependency id="split_2" t1="st_6" t2="st_3" type="det"/>
            <dependency id="split_3" t1="st_6" t2="st_4" type="amod"/>
            <dependency id="split_4" t1="st_6" t2="st_5" type="nn"/>
            <dependency id="split_5" t1="st_10" t2="st_6" type="nsubjpass"/>
            <dependency id="split_6" t1="st_6" t2="st_8" type="prep_of"/>
            <dependency id="split_7" t1="st_10" t2="st_9" type="auxpass"/>
            <dependency id="split_8" t1="st_13" t2="st_12" type="quantmod"/>
            <dependency id="split_9" t1="st_14" t2="st_13" type="num"/>
            <dependency id="split_10" t1="st_10" t2="st_14" type="agent"/>
            <dependency id="split_11" t1="st_16" t2="st_15" type="advmod"/>
            <dependency id="split_12" t1="st_10" t2="st_16" type="advcl"/>
            <dependency id="split_13" t1="st_18" t2="st_17" type="nsubj"/>
            <dependency id="split_14" t1="st_16" t2="st_18" type="xcomp"/>
            <dependency id="split_15" t1="st_22" t2="st_20" type="det"/>
            <dependency id="split_16" t1="st_22" t2="st_21" type="amod"/>
            <dependency id="split_17" t1="st_18" t2="st_22" type="prep_to"/>
            <dependency id="split_18" t1="st_25" t2="st_24" type="det"/>
            <dependency id="split_19" t1="st_22" t2="st_25" type="prep_in"/>
            <dependency id="split_20" t1="st_25" t2="st_27" type="prep_of"/>
          </parse>
        </parses>
        <tokenizations>
          <tokenization tokenizer="split">
            <token POS="RB" charOffset="0-6" id="st_1" text="However"/>
            <token POS="," charOffset="7-7" id="st_2" text=","/>
            <token POS="DT" charOffset="9-11" id="st_3" text="the"/>
            <token POS="JJ" charOffset="13-16" id="st_4" text="peak"/>
            <token POS="NN" charOffset="18-23" id="st_5" text="plasma"/>
            <token POS="NN" charOffset="25-29" id="st_6" text="level"/>
            <token POS="IN" charOffset="31-32" id="st_7" text="of"/>
            <token POS="NN" charOffset="34-42" id="st_8" text="metformin"/>
            <token POS="VBD" charOffset="44-46" id="st_9" text="was"/>
            <token POS="VBN" charOffset="48-54" id="st_10" text="reduced"/>
            <token POS="IN" charOffset="56-57" id="st_11" text="by"/>
            <token POS="RB" charOffset="59-71" id="st_12" text="approximately"/>
            <token POS="CD" charOffset="73-74" id="st_13" text="20"/>
            <token POS="NN" charOffset="75-75" id="st_14" text="%"/>
            <token POS="WRB" charOffset="77-80" id="st_15" text="when"/>
            <token POS="VBG" charOffset="82-87" id="st_16" text="taking"/>
            <token POS="NNP" charOffset="89-96" id="st_17" text="Acarbose"/>
            <token POS="JJ" charOffset="98-100" id="st_18" text="due"/>
            <token POS="TO" charOffset="102-103" id="st_19" text="to"/>
            <token POS="DT" charOffset="105-105" id="st_20" text="a"/>
            <token POS="JJ" charOffset="107-112" id="st_21" text="slight"/>
            <token POS="NN" charOffset="114-118" id="st_22" text="delay"/>
            <token POS="IN" charOffset="120-121" id="st_23" text="in"/>
            <token POS="DT" charOffset="123-125" id="st_24" text="the"/>
            <token POS="NN" charOffset="127-136" id="st_25" text="absorption"/>
            <token POS="IN" charOffset="138-139" id="st_26" text="of"/>
            <token POS="NN" charOffset="141-149" id="st_27" text="metformin"/>
            <token POS="." charOffset="150-150" id="st_28" text="."/>
          </tokenization>
        </tokenizations>
      </sentenceanalyses>
    </sentence>
    <sentence id="test.d0.s10" text="There is little if any clinically significant interaction between Acarbose and metformin.">
      <entity charOffset="66-74" id="test.d0.s10.e0" text="Acarbose" type="agent"/>
      <entity charOffset="79-88" id="test.d0.s10.e1" text="metformin" tpye="target"/>
      <pair e1="test.d0.s10.e0" e2="test.d0.s10.e1" id="test.d0.s10.p0" interaction="True"/>
      <sentenceanalyses>
        <parses>
          <parse parser="split_parse" tokenizer="split">
            <dependency id="split_1" t1="st_2" t2="st_1" type="expl"/>
            <dependency id="split_2" t1="st_2" t2="st_3" type="acomp"/>
            <dependency id="split_3" t1="st_8" t2="st_5" type="det"/>
            <dependency id="split_4" t1="st_7" t2="st_6" type="advmod"/>
            <dependency id="split_5" t1="st_8" t2="st_7" type="amod"/>
            <dependency id="split_6" t1="st_3" t2="st_8" type="prep_if"/>
            <dependency id="split_7" t1="st_8" t2="st_10" type="prep_between"/>
            <dependency id="split_8" t1="st_8" t2="st_12" type="prep_between"/>
            <dependency id="split_9" t1="st_10" t2="st_12" type="conj_and"/>
          </parse>
        </parses>
        <tokenizations>
          <tokenization tokenizer="split">
            <token POS="EX" charOffset="0-4" id="st_1" text="There"/>
            <token POS="VBZ" charOffset="6-7" id="st_2" text="is"/>
            <token POS="JJ" charOffset="9-14" id="st_3" text="little"/>
            <token POS="IN" charOffset="16-17" id="st_4" text="if"/>
            <token POS="DT" charOffset="19-21" id="st_5" text="any"/>
            <token POS="RB" charOffset="23-32" id="st_6" text="clinically"/>
            <token POS="JJ" charOffset="34-44" id="st_7" text="significant"/>
            <token POS="NN" charOffset="46-56" id="st_8" text="interaction"/>
            <token POS="IN" charOffset="58-64" id="st_9" text="between"/>
            <token POS="NN" charOffset="66-73" id="st_10" text="Acarbose"/>
            <token POS="CC" charOffset="75-77" id="st_11" text="and"/>
            <token POS="NN" charOffset="79-87" id="st_12" text="metformin"/>
            <token POS="." charOffset="88-88" id="st_13" text="."/>
          </tokenization>
        </tokenizations>
      </sentenceanalyses>
    </sentence>
    <sentence id="test.d0.s11" text="Catecholamine-depleting drugs, such as reserpine, may have an additive effect when given with beta-blocking agents.">
      <entity charOffset="24-29" id="test.d0.s11.e0" text="drugs" type="target"/>
      <entity charOffset="39-48" id="test.d0.s11.e1" text="reserpine" type="target"/>
      <entity charOffset="24-29" id="test.d0.s11.e2" text="drugs" type="agent"/>
      <entity charOffset="94-113" id="test.d0.s11.e3" text="beta-blocking agent" tpye="target"/>
      <pair e1="test.d0.s11.e2" e2="test.d0.s11.e1" id="test.d0.s11.p0" interaction="False"/>
      <pair e1="test.d0.s11.e2" e2="test.d0.s11.e3" id="test.d0.s11.p1" interaction="True"/>
      <pair e1="test.d0.s11.e1" e2="test.d0.s11.e3" id="test.d0.s11.p2" interaction="False"/>
      <sentenceanalyses>
        <parses>
          <parse parser="split_parse" tokenizer="split">
            <dependency id="split_1" t1="st_2" t2="st_1" type="amod"/>
            <dependency id="split_2" t1="st_9" t2="st_2" type="nsubj"/>
            <dependency id="split_3" t1="st_2" t2="st_6" type="prep_such_as"/>
            <dependency id="split_4" t1="st_9" t2="st_8" type="aux"/>
            <dependency id="split_5" t1="st_12" t2="st_10" type="det"/>
            <dependency id="split_6" t1="st_12" t2="st_11" type="amod"/>
            <dependency id="split_7" t1="st_9" t2="st_12" type="dobj"/>
            <dependency id="split_8" t1="st_14" t2="st_13" type="advmod"/>
            <dependency id="split_9" t1="st_9" t2="st_14" type="advcl"/>
            <dependency id="split_10" t1="st_17" t2="st_16" type="amod"/>
            <dependency id="split_11" t1="st_14" t2="st_17" type="prep_with"/>
          </parse>
        </parses>
        <tokenizations>
          <tokenization tokenizer="split">
            <token POS="JJ" charOffset="0-22" id="st_1" text="Catecholamine-depleting"/>
            <token POS="NNS" charOffset="24-28" id="st_2" text="drugs"/>
            <token POS="," charOffset="29-29" id="st_3" text=","/>
            <token POS="JJ" charOffset="31-34" id="st_4" text="such"/>
            <token POS="IN" charOffset="36-37" id="st_5" text="as"/>
            <token POS="NN" charOffset="39-47" id="st_6" text="reserpine"/>
            <token POS="," charOffset="48-48" id="st_7" text=","/>
            <token POS="MD" charOffset="50-52" id="st_8" text="may"/>
            <token POS="VB" charOffset="54-57" id="st_9" text="have"/>
            <token POS="DT" charOffset="59-60" id="st_10" text="an"/>
            <token POS="JJ" charOffset="62-69" id="st_11" text="additive"/>
            <token POS="NN" charOffset="71-76" id="st_12" text="effect"/>
            <token POS="WRB" charOffset="78-81" id="st_13" text="when"/>
            <token POS="VBN" charOffset="83-87" id="st_14" text="given"/>
            <token POS="IN" charOffset="89-92" id="st_15" text="with"/>
            <token POS="JJ" charOffset="94-106" id="st_16" text="beta-blocking"/>
            <token POS="NNS" charOffset="108-113" id="st_17" text="agents"/>
            <token POS="." charOffset="114-114" id="st_18" text="."/>
          </tokenization>
        </tokenizations>
      </sentenceanalyses>
    </sentence>
    <sentence id="test.d0.s12" text="Exaggerated hypertensive responses have been reported from the combined use of beta-adrenergic antagonists and alpha-adrenergic stimulants, including those contained in proprietary cold remedies and vasoconstrictive nasal drops.">
      <entity charOffset="79-105" id="test.d0.s12.e0" text="beta-adrenergic antagonist" type="agent"/>
      <entity charOffset="128-138" id="test.d0.s12.e1" text="stimulants" tpye="target"/>
      <pair e1="test.d0.s12.e0" e2="test.d0.s12.e1" id="test.d0.s12.p0" interaction="True"/>
      <sentenceanalyses>
        <parses>
          <parse parser="split_parse" tokenizer="split">
            <dependency id="split_1" t1="st_3" t2="st_1" type="amod"/>
            <dependency id="split_2" t1="st_3" t2="st_2" type="nn"/>
            <dependency id="split_3" t1="st_6" t2="st_3" type="nsubjpass"/>
            <dependency id="split_4" t1="st_6" t2="st_4" type="aux"/>
            <dependency id="split_5" t1="st_6" t2="st_5" type="auxpass"/>
            <dependency id="split_6" t1="st_10" t2="st_8" type="det"/>
            <dependency id="split_7" t1="st_10" t2="st_9" type="amod"/>
            <dependency id="split_8" t1="st_6" t2="st_10" type="prep_from"/>
            <dependency id="split_9" t1="st_13" t2="st_12" type="amod"/>
            <dependency id="split_10" t1="st_10" t2="st_13" type="prep_of"/>
            <dependency id="split_11" t1="st_16" t2="st_15" type="amod"/>
            <dependency id="split_12" t1="st_10" t2="st_16" type="prep_of"/>
            <dependency id="split_13" t1="st_13" t2="st_16" type="conj_and"/>
            <dependency id="split_14" t1="st_6" t2="st_19" type="prep_including"/>
            <dependency id="split_15" t1="st_19" t2="st_20" type="partmod"/>
            <dependency id="split_16" t1="st_24" t2="st_22" type="amod"/>
            <dependency id="split_17" t1="st_24" t2="st_23" type="amod"/>
            <dependency id="split_18" t1="st_20" t2="st_24" type="prep_in"/>
            <dependency id="split_19" t1="st_28" t2="st_26" type="amod"/>
            <dependency id="split_20" t1="st_28" t2="st_27" type="amod"/>
            <dependency id="split_21" t1="st_20" t2="st_28" type="prep_in"/>
            <dependency id="split_22" t1="st_24" t2="st_28" type="conj_and"/>
          </parse>
        </parses>
        <tokenizations>
          <tokenization tokenizer="split">
            <token POS="JJ" charOffset="0-10" id="st_1" text="Exaggerated"/>
            <token POS="NN" charOffset="12-23" id="st_2" text="hypertensive"/>
            <token POS="NNS" charOffset="25-33" id="st_3" text="responses"/>
            <token POS="VBP" charOffset="35-38" id="st_4" text="have"/>
            <token POS="VBN" charOffset="40-43" id="st_5" text="been"/>
            <token POS="VBN" charOffset="45-52" id="st_6" text="reported"/>
            <token POS="IN" charOffset="54-57" id="st_7" text="from"/>
            <token POS="DT" charOffset="59-61" id="st_8" text="the"/>
            <token POS="JJ" charOffset="63-70" id="st_9" text="combined"/>
            <token POS="NN" charOffset="72-74" id="st_10" text="use"/>
            <token POS="IN" charOffset="76-77" id="st_11" text="of"/>
            <token POS="JJ" charOffset="79-93" id="st_12" text="beta-adrenergic"/>
            <token POS="NNS" charOffset="95-105" id="st_13" text="antagonists"/>
            <token POS="CC" charOffset="107-109" id="st_14" text="and"/>
            <token POS="JJ" charOffset="111-126" id="st_15" text="alpha-adrenergic"/>
            <token POS="NNS" charOffset="128-137" id="st_16" text="stimulants"/>
            <token POS="," charOffset="138-138" id="st_17" text=","/>
            <token POS="VBG" charOffset="140-148" id="st_18" text="including"/>
            <token POS="DT" charOffset="150-154" id="st_19" text="those"/>
            <token POS="VBN" charOffset="156-164" id="st_20" text="contained"/>
            <token POS="IN" charOffset="166-167" id="st_21" text="in"/>
            <token POS="JJ" charOffset="169-179" id="st_22" text="proprietary"/>
            <token POS="JJ" charOffset="181-184" id="st_23" text="cold"/>
            <token POS="NNS" charOffset="186-193" id="st_24" text="remedies"/>
            <token POS="CC" charOffset="195-197" id="st_25" text="and"/>
            <token POS="JJ" charOffset="199-214" id="st_26" text="vasoconstrictive"/>
            <token POS="JJ" charOffset="216-220" id="st_27" text="nasal"/>
            <token POS="NNS" charOffset="222-226" id="st_28" text="drops"/>
            <token POS="." charOffset="227-227" id="st_29" text="."/>
          </tokenization>
        </tokenizations>
      </sentenceanalyses>
    </sentence>
    <sentence id="test.d0.s13" text="Blunting of the antihypertensive effect of beta-adrenoceptor blocking agents by nonsteroidal anti-inflammatory drugs has been reported.">
      <entity charOffset="16-32" id="test.d0.s13.e0" text="antihypertensive" type="target"/>
      <entity charOffset="43-75" id="test.d0.s13.e1" text="beta-adrenoceptor blocking agent" type="target"/>
      <entity charOffset="80-116" id="test.d0.s13.e2" text="nonsteroidal anti-inflammatory drugs" type="target"/>
      <entity charOffset="43-75" id="test.d0.s13.e3" text="beta-adrenoceptor blocking agent" type="agent"/>
      <entity charOffset="80-116" id="test.d0.s13.e4" text="nonsteroidal anti-inflammatory drugs" tpye="target"/>
      <pair e1="test.d0.s13.e0" e2="test.d0.s13.e3" id="test.d0.s13.p0" interaction="False"/>
      <pair e1="test.d0.s13.e0" e2="test.d0.s13.e4" id="test.d0.s13.p1" interaction="False"/>
      <pair e1="test.d0.s13.e3" e2="test.d0.s13.e4" id="test.d0.s13.p2" interaction="True"/>
      <sentenceanalyses>
        <parses>
          <parse parser="split_parse" tokenizer="split">
            <dependency id="split_1" t1="st_16" t2="st_1" type="nsubjpass"/>
            <dependency id="split_2" t1="st_5" t2="st_3" type="det"/>
            <dependency id="split_3" t1="st_5" t2="st_4" type="amod"/>
            <dependency id="split_4" t1="st_1" t2="st_5" type="prep_of"/>
            <dependency id="split_5" t1="st_5" t2="st_7" type="prep_of"/>
            <dependency id="split_6" t1="st_7" t2="st_8" type="partmod"/>
            <dependency id="split_7" t1="st_8" t2="st_9" type="dobj"/>
            <dependency id="split_8" t1="st_13" t2="st_11" type="amod"/>
            <dependency id="split_9" t1="st_13" t2="st_12" type="amod"/>
            <dependency id="split_10" t1="st_8" t2="st_13" type="agent"/>
            <dependency id="split_11" t1="st_16" t2="st_14" type="aux"/>
            <dependency id="split_12" t1="st_16" t2="st_15" type="auxpass"/>
          </parse>
        </parses>
        <tokenizations>
          <tokenization tokenizer="split">
            <token POS="NN" charOffset="0-7" id="st_1" text="Blunting"/>
            <token POS="IN" charOffset="9-10" id="st_2" text="of"/>
            <token POS="DT" charOffset="12-14" id="st_3" text="the"/>
            <token POS="JJ" charOffset="16-31" id="st_4" text="antihypertensive"/>
            <token POS="NN" charOffset="33-38" id="st_5" text="effect"/>
            <token POS="IN" charOffset="40-41" id="st_6" text="of"/>
            <token POS="NN" charOffset="43-59" id="st_7" text="beta-adrenoceptor"/>
            <token POS="VBG" charOffset="61-68" id="st_8" text="blocking"/>
            <token POS="NNS" charOffset="70-75" id="st_9" text="agents"/>
            <token POS="IN" charOffset="77-78" id="st_10" text="by"/>
            <token POS="JJ" charOffset="80-91" id="st_11" text="nonsteroidal"/>
            <token POS="JJ" charOffset="93-109" id="st_12" text="anti-inflammatory"/>
            <token POS="NNS" charOffset="111-115" id="st_13" text="drugs"/>
            <token POS="VBZ" charOffset="117-119" id="st_14" text="has"/>
            <token POS="VBN" charOffset="121-124" id="st_15" text="been"/>
            <token POS="VBN" charOffset="126-133" id="st_16" text="reported"/>
            <token POS="." charOffset="134-134" id="st_17" text="."/>
          </tokenization>
        </tokenizations>
      </sentenceanalyses>
    </sentence>
    <sentence id="test.d0.s14" text="No significant interactions with digoxin, hydrochlorothiazide, hydralazine, sulfinpyrazone, oral contraceptives, tolbutamide, or warfarin have been observed.">
      <entity charOffset="33-40" id="test.d0.s14.e0" text="digoxin" type="target"/>
      <entity charOffset="42-61" id="test.d0.s14.e1" text="hydrochlorothiazide" type="target"/>
      <entity charOffset="63-74" id="test.d0.s14.e2" text="hydralazine" type="target"/>
      <entity charOffset="76-90" id="test.d0.s14.e3" text="sulfinpyrazone" type="target"/>
      <entity charOffset="92-111" id="test.d0.s14.e4" text="oral contraceptives" type="target"/>
      <entity charOffset="113-124" id="test.d0.s14.e5" text="tolbutamide" type="target"/>
      <entity charOffset="129-137" id="test.d0.s14.e6" text="warfarin" type="target"/>
      <pair e1="test.d0.s14.e0" e2="test.d0.s14.e1" id="test.d0.s14.p0" interaction="False"/>
      <pair e1="test.d0.s14.e0" e2="test.d0.s14.e2" id="test.d0.s14.p1" interaction="False"/>
      <pair e1="test.d0.s14.e0" e2="test.d0.s14.e3" id="test.d0.s14.p2" interaction="False"/>
      <pair e1="test.d0.s14.e0" e2="test.d0.s14.e4" id="test.d0.s14.p3" interaction="False"/>
      <pair e1="test.d0.s14.e0" e2="test.d0.s14.e5" id="test.d0.s14.p4" interaction="False"/>
      <pair e1="test.d0.s14.e0" e2="test.d0.s14.e6" id="test.d0.s14.p5" interaction="False"/>
      <pair e1="test.d0.s14.e1" e2="test.d0.s14.e2" id="test.d0.s14.p6" interaction="False"/>
      <pair e1="test.d0.s14.e1" e2="test.d0.s14.e3" id="test.d0.s14.p7" interaction="False"/>
      <pair e1="test.d0.s14.e1" e2="test.d0.s14.e4" id="test.d0.s14.p8" interaction="False"/>
      <pair e1="test.d0.s14.e1" e2="test.d0.s14.e5" id="test.d0.s14.p9" interaction="False"/>
      <pair e1="test.d0.s14.e1" e2="test.d0.s14.e6" id="test.d0.s14.p10" interaction="False"/>
      <pair e1="test.d0.s14.e2" e2="test.d0.s14.e3" id="test.d0.s14.p11" interaction="False"/>
      <pair e1="test.d0.s14.e2" e2="test.d0.s14.e4" id="test.d0.s14.p12" interaction="False"/>
      <pair e1="test.d0.s14.e2" e2="test.d0.s14.e5" id="test.d0.s14.p13" interaction="False"/>
      <pair e1="test.d0.s14.e2" e2="test.d0.s14.e6" id="test.d0.s14.p14" interaction="False"/>
      <pair e1="test.d0.s14.e3" e2="test.d0.s14.e4" id="test.d0.s14.p15" interaction="False"/>
      <pair e1="test.d0.s14.e3" e2="test.d0.s14.e5" id="test.d0.s14.p16" interaction="False"/>
      <pair e1="test.d0.s14.e3" e2="test.d0.s14.e6" id="test.d0.s14.p17" interaction="False"/>
      <pair e1="test.d0.s14.e4" e2="test.d0.s14.e5" id="test.d0.s14.p18" interaction="False"/>
      <pair e1="test.d0.s14.e4" e2="test.d0.s14.e6" id="test.d0.s14.p19" interaction="False"/>
      <pair e1="test.d0.s14.e5" e2="test.d0.s14.e6" id="test.d0.s14.p20" interaction="False"/>
      <sentenceanalyses>
        <parses>
          <parse parser="split_parse" tokenizer="split">
            <dependency id="split_1" t1="st_3" t2="st_1" type="det"/>
            <dependency id="split_2" t1="st_3" t2="st_2" type="amod"/>
            <dependency id="split_3" t1="st_22" t2="st_3" type="nsubjpass"/>
            <dependency id="split_4" t1="st_3" t2="st_5" type="prep_with"/>
            <dependency id="split_5" t1="st_3" t2="st_7" type="prep_with"/>
            <dependency id="split_6" t1="st_5" t2="st_7" type="conj_or"/>
            <dependency id="split_7" t1="st_3" t2="st_9" type="prep_with"/>
            <dependency id="split_8" t1="st_5" t2="st_9" type="conj_or"/>
            <dependency id="split_9" t1="st_3" t2="st_11" type="prep_with"/>
            <dependency id="split_10" t1="st_5" t2="st_11" type="conj_or"/>
            <dependency id="split_11" t1="st_14" t2="st_13" type="amod"/>
            <dependency id="split_12" t1="st_3" t2="st_14" type="prep_with"/>
            <dependency id="split_13" t1="st_5" t2="st_14" type="conj_or"/>
            <dependency id="split_14" t1="st_3" t2="st_16" type="prep_with"/>
            <dependency id="split_15" t1="st_5" t2="st_16" type="conj_or"/>
            <dependency id="split_16" t1="st_3" t2="st_19" type="prep_with"/>
            <dependency id="split_17" t1="st_5" t2="st_19" type="conj_or"/>
            <dependency id="split_18" t1="st_22" t2="st_20" type="aux"/>
            <dependency id="split_19" t1="st_22" t2="st_21" type="auxpass"/>
          </parse>
        </parses>
        <tokenizations>
          <tokenization tokenizer="split">
            <token POS="DT" charOffset="0-1" id="st_1" text="No"/>
            <token POS="JJ" charOffset="3-13" id="st_2" text="significant"/>
            <token POS="NNS" charOffset="15-26" id="st_3" text="interactions"/>
            <token POS="IN" charOffset="28-31" id="st_4" text="with"/>
            <token POS="NN" charOffset="33-39" id="st_5" text="digoxin"/>
            <token POS="," charOffset="40-40" id="st_6" text=","/>
            <token POS="NN" charOffset="42-60" id="st_7" text="hydrochlorothiazide"/>
            <token POS="," charOffset="61-61" id="st_8" text=","/>
            <token POS="NN" charOffset="63-73" id="st_9" text="hydralazine"/>
            <token POS="," charOffset="74-74" id="st_10" text=","/>
            <token POS="NN" charOffset="76-89" id="st_11" text="sulfinpyrazone"/>
            <token POS="," charOffset="90-90" id="st_12" text=","/>
            <token POS="JJ" charOffset="92-95" id="st_13" text="oral"/>
            <token POS="NNS" charOffset="97-110" id="st_14" text="contraceptives"/>
            <token POS="," charOffset="111-111" id="st_15" text=","/>
            <token POS="NN" charOffset="113-123" id="st_16" text="tolbutamide"/>
            <token POS="," charOffset="124-124" id="st_17" text=","/>
            <token POS="CC" charOffset="126-127" id="st_18" text="or"/>
            <token POS="NN" charOffset="129-136" id="st_19" text="warfarin"/>
            <token POS="VBP" charOffset="138-141" id="st_20" text="have"/>
            <token POS="VBN" charOffset="143-146" id="st_21" text="been"/>
            <token POS="VBN" charOffset="148-155" id="st_22" text="observed"/>
            <token POS="." charOffset="156-156" id="st_23" text="."/>
          </tokenization>
        </tokenizations>
      </sentenceanalyses>
    </sentence>
    <sentence id="test.d0.s15" text="DIAMOX modifies phenytoin metabolism with increased serum levels of phenytoin.">
      <entity charOffset="0-6" id="test.d0.s15.e0" text="DIAMOX" type="agent"/>
      <entity charOffset="16-25" id="test.d0.s15.e1" text="phenytoin" tpye="target"/>
      <entity charOffset="68-77" id="test.d0.s15.e2" text="phenytoin" tpye="target"/>
      <pair e1="test.d0.s15.e0" e2="test.d0.s15.e1" id="test.d0.s15.p0" interaction="True"/>
      <pair e1="test.d0.s15.e0" e2="test.d0.s15.e2" id="test.d0.s15.p1" interaction="True"/>
      <pair e1="test.d0.s15.e1" e2="test.d0.s15.e2" id="test.d0.s15.p2" interaction="False"/>
      <sentenceanalyses>
        <parses>
          <parse parser="split_parse" tokenizer="split">
            <dependency id="split_1" t1="st_2" t2="st_1" type="nsubj"/>
            <dependency id="split_2" t1="st_4" t2="st_3" type="nn"/>
            <dependency id="split_3" t1="st_2" t2="st_4" type="dobj"/>
            <dependency id="split_4" t1="st_8" t2="st_6" type="amod"/>
            <dependency id="split_5" t1="st_8" t2="st_7" type="nn"/>
            <dependency id="split_6" t1="st_2" t2="st_8" type="prep_with"/>
            <dependency id="split_7" t1="st_8" t2="st_10" type="prep_of"/>
          </parse>
        </parses>
        <tokenizations>
          <tokenization tokenizer="split">
            <token POS="NNP" charOffset="0-5" id="st_1" text="DIAMOX"/>
            <token POS="VBZ" charOffset="7-14" id="st_2" text="modifies"/>
            <token POS="NN" charOffset="16-24" id="st_3" text="phenytoin"/>
            <token POS="NN" charOffset="26-35" id="st_4" text="metabolism"/>
            <token POS="IN" charOffset="37-40" id="st_5" text="with"/>
            <token POS="VBN" charOffset="42-50" id="st_6" text="increased"/>
            <token POS="NN" charOffset="52-56" id="st_7" text="serum"/>
            <token POS="NNS" charOffset="58-63" id="st_8" text="levels"/>
            <token POS="IN" charOffset="65-66" id="st_9" text="of"/>
            <token POS="NN" charOffset="68-76" id="st_10" text="phenytoin"/>
            <token POS="." charOffset="77-77" id="st_11" text="."/>
          </tokenization>
        </tokenizations>
      </sentenceanalyses>
    </sentence>
    <sentence id="test.d0.s16" text="By decreasing the gastrointestinal absorption of primidone, DIAMOX may decrease serum concentrations of primidone and its metabolites, with a consequent possible decrease in anticonvulsant effect.">
      <entity charOffset="49-58" id="test.d0.s16.e0" text="primidone" type="target"/>
      <entity charOffset="60-66" id="test.d0.s16.e1" text="DIAMOX" type="target"/>
      <entity charOffset="104-113" id="test.d0.s16.e2" text="primidone" type="target"/>
      <entity charOffset="122-133" id="test.d0.s16.e3" text="metabolites" type="target"/>
      <entity charOffset="174-188" id="test.d0.s16.e4" text="anticonvulsant" type="target"/>
      <entity charOffset="60-66" id="test.d0.s16.e5" text="DIAMOX" type="agent"/>
      <entity charOffset="104-113" id="test.d0.s16.e6" text="primidone" tpye="target"/>
      <pair e1="test.d0.s16.e0" e2="test.d0.s16.e5" id="test.d0.s16.p0" interaction="False"/>
      <pair e1="test.d0.s16.e0" e2="test.d0.s16.e6" id="test.d0.s16.p1" interaction="False"/>
      <pair e1="test.d0.s16.e0" e2="test.d0.s16.e3" id="test.d0.s16.p2" interaction="False"/>
      <pair e1="test.d0.s16.e0" e2="test.d0.s16.e4" id="test.d0.s16.p3" interaction="False"/>
      <pair e1="test.d0.s16.e5" e2="test.d0.s16.e6" id="test.d0.s16.p4" interaction="True"/>
      <pair e1="test.d0.s16.e5" e2="test.d0.s16.e3" id="test.d0.s16.p5" interaction="False"/>
      <pair e1="test.d0.s16.e5" e2="test.d0.s16.e4" id="test.d0.s16.p6" interaction="False"/>
      <pair e1="test.d0.s16.e6" e2="test.d0.s16.e3" id="test.d0.s16.p7" interaction="False"/>
      <pair e1="test.d0.s16.e6" e2="test.d0.s16.e4" id="test.d0.s16.p8" interaction="False"/>
      <pair e1="test.d0.s16.e3" e2="test.d0.s16.e4" id="test.d0.s16.p9" interaction="False"/>
      <sentenceanalyses>
        <parses>
          <parse parser="split_parse" tokenizer="split">
            <dependency id="split_1" t1="st_11" t2="st_2" type="prepc_by"/>
            <dependency id="split_2" t1="st_5" t2="st_3" type="det"/>
            <dependency id="split_3" t1="st_5" t2="st_4" type="amod"/>
            <dependency id="split_4" t1="st_2" t2="st_5" type="dobj"/>
            <dependency id="split_5" t1="st_5" t2="st_7" type="prep_of"/>
            <dependency id="split_6" t1="st_11" t2="st_9" type="nsubj"/>
            <dependency id="split_7" t1="st_11" t2="st_10" type="aux"/>
            <dependency id="split_8" t1="st_13" t2="st_12" type="nn"/>
            <dependency id="split_9" t1="st_11" t2="st_13" type="dobj"/>
            <dependency id="split_10" t1="st_13" t2="st_15" type="prep_of"/>
            <dependency id="split_11" t1="st_18" t2="st_17" type="poss"/>
            <dependency id="split_12" t1="st_13" t2="st_18" type="prep_of"/>
            <dependency id="split_13" t1="st_15" t2="st_18" type="conj_and"/>
            <dependency id="split_14" t1="st_24" t2="st_21" type="det"/>
            <dependency id="split_15" t1="st_24" t2="st_22" type="amod"/>
            <dependency id="split_16" t1="st_24" t2="st_23" type="amod"/>
            <dependency id="split_17" t1="st_11" t2="st_24" type="prep_with"/>
            <dependency id="split_18" t1="st_27" t2="st_26" type="amod"/>
            <dependency id="split_19" t1="st_24" t2="st_27" type="prep_in"/>
          </parse>
        </parses>
        <tokenizations>
          <tokenization tokenizer="split">
            <token POS="IN" charOffset="0-1" id="st_1" text="By"/>
            <token POS="VBG" charOffset="3-12" id="st_2" text="decreasing"/>
            <token POS="DT" charOffset="14-16" id="st_3" text="the"/>
            <token POS="JJ" charOffset="18-33" id="st_4" text="gastrointestinal"/>
            <token POS="NN" charOffset="35-44" id="st_5" text="absorption"/>
            <token POS="IN" charOffset="46-47" id="st_6" text="of"/>
            <token POS="NN" charOffset="49-57" id="st_7" text="primidone"/>
            <token POS="," charOffset="58-58" id="st_8" text=","/>
            <token POS="NNP" charOffset="60-65" id="st_9" text="DIAMOX"/>
            <token POS="MD" charOffset="67-69" id="st_10" text="may"/>
            <token POS="VB" charOffset="71-78" id="st_11" text="decrease"/>
            <token POS="NN" charOffset="80-84" id="st_12" text="serum"/>
            <token POS="NNS" charOffset="86-99" id="st_13" text="concentrations"/>
            <token POS="IN" charOffset="101-102" id="st_14" text="of"/>
            <token POS="NN" charOffset="104-112" id="st_15" text="primidone"/>
            <token POS="CC" charOffset="114-116" id="st_16" text="and"/>
            <token POS="PRP$" charOffset="118-120" id="st_17" text="its"/>
            <token POS="NNS" charOffset="122-132" id="st_18" text="metabolites"/>
            <token POS="," charOffset="133-133" id="st_19" text=","/>
            <token POS="IN" charOffset="135-138" id="st_20" text="with"/>
            <token POS="DT" charOffset="140-140" id="st_21" text="a"/>
            <token POS="JJ" charOffset="142-151" id="st_22" text="consequent"/>
            <token POS="JJ" charOffset="153-160" id="st_23" text="possible"/>
            <token POS="NN" charOffset="162-169" id="st_24" text="decrease"/>
            <token POS="IN" charOffset="171-172" id="st_25" text="in"/>
            <token POS="JJ" charOffset="174-187" id="st_26" text="anticonvulsant"/>
            <token POS="NN" charOffset="189-194" id="st_27" text="effect"/>
            <token POS="." charOffset="195-195" id="st_28" text="."/>
          </tokenization>
        </tokenizations>
      </sentenceanalyses>
    </sentence>
    <sentence id="test.d0.s17" text="Caution is advised when beginning, discontinuing, or changing the dose of DIAMOX in patients receiving primidone.">
      <entity charOffset="74-80" id="test.d0.s17.e0" text="DIAMOX" type="agent"/>
      <entity charOffset="103-112" id="test.d0.s17.e1" text="primidone" tpye="target"/>
      <pair e1="test.d0.s17.e0" e2="test.d0.s17.e1" id="test.d0.s17.p0" interaction="True"/>
      <sentenceanalyses>
        <parses>
          <parse parser="split_parse" tokenizer="split">
            <dependency id="split_1" t1="st_3" t2="st_1" type="nsubjpass"/>
            <dependency id="split_2" t1="st_3" t2="st_2" type="auxpass"/>
            <dependency id="split_3" t1="st_5" t2="st_4" type="advmod"/>
            <dependency id="split_4" t1="st_3" t2="st_5" type="advcl"/>
            <dependency id="split_5" t1="st_3" t2="st_7" type="advcl"/>
            <dependency id="split_6" t1="st_5" t2="st_7" type="conj_or"/>
            <dependency id="split_7" t1="st_3" t2="st_10" type="advcl"/>
            <dependency id="split_8" t1="st_5" t2="st_10" type="conj_or"/>
            <dependency id="split_9" t1="st_12" t2="st_11" type="det"/>
            <dependency id="split_10" t1="st_10" t2="st_12" type="dobj"/>
            <dependency id="split_11" t1="st_12" t2="st_14" type="prep_of"/>
            <dependency id="split_12" t1="st_10" t2="st_16" type="prep_in"/>
            <dependency id="split_13" t1="st_16" t2="st_17" type="partmod"/>
            <dependency id="split_14" t1="st_17" t2="st_18" type="dobj"/>
          </parse>
        </parses>
        <tokenizations>
          <tokenization tokenizer="split">
            <token POS="NN" charOffset="0-6" id="st_1" text="Caution"/>
            <token POS="VBZ" charOffset="8-9" id="st_2" text="is"/>
            <token POS="VBN" charOffset="11-17" id="st_3" text="advised"/>
            <token POS="WRB" charOffset="19-22" id="st_4" text="when"/>
            <token POS="VBG" charOffset="24-32" id="st_5" text="beginning"/>
            <token POS="," charOffset="33-33" id="st_6" text=","/>
            <token POS="VBG" charOffset="35-47" id="st_7" text="discontinuing"/>
            <token POS="," charOffset="48-48" id="st_8" text=","/>
            <token POS="CC" charOffset="50-51" id="st_9" text="or"/>
            <token POS="VBG" charOffset="53-60" id="st_10" text="changing"/>
            <token POS="DT" charOffset="62-64" id="st_11" text="the"/>
            <token POS="NN" charOffset="66-69" id="st_12" text="dose"/>
            <token POS="IN" charOffset="71-72" id="st_13" text="of"/>
            <token POS="NNP" charOffset="74-79" id="st_14" text="DIAMOX"/>
            <token POS="IN" charOffset="81-82" id="st_15" text="in"/>
            <token POS="NNS" charOffset="84-91" id="st_16" text="patients"/>
            <token POS="VBG" charOffset="93-101" id="st_17" text="receiving"/>
            <token POS="NN" charOffset="103-111" id="st_18" text="primidone"/>
            <token POS="." charOffset="112-112" id="st_19" text="."/>
          </tokenization>
        </tokenizations>
      </sentenceanalyses>
    </sentence>
    <sentence id="test.d0.s18" text="Acetazolamide may increase the effects of other folic acid antagonists.">
      <entity charOffset="0-13" id="test.d0.s18.e0" text="Acetazolamide" type="agent"/>
      <entity charOffset="48-70" id="test.d0.s18.e1" text="folic acid antagonists" tpye="target"/>
      <pair e1="test.d0.s18.e0" e2="test.d0.s18.e1" id="test.d0.s18.p0" interaction="True"/>
      <sentenceanalyses>
        <parses>
          <parse parser="split_parse" tokenizer="split">
            <dependency id="split_1" t1="st_3" t2="st_1" type="nsubj"/>
            <dependency id="split_2" t1="st_3" t2="st_2" type="aux"/>
            <dependency id="split_3" t1="st_5" t2="st_4" type="det"/>
            <dependency id="split_4" t1="st_3" t2="st_5" type="dobj"/>
            <dependency id="split_5" t1="st_10" t2="st_7" type="amod"/>
            <dependency id="split_6" t1="st_10" t2="st_8" type="amod"/>
            <dependency id="split_7" t1="st_10" t2="st_9" type="nn"/>
            <dependency id="split_8" t1="st_5" t2="st_10" type="prep_of"/>
          </parse>
        </parses>
        <tokenizations>
          <tokenization tokenizer="split">
            <token POS="NNP" charOffset="0-12" id="st_1" text="Acetazolamide"/>
            <token POS="MD" charOffset="14-16" id="st_2" text="may"/>
            <token POS="VB" charOffset="18-25" id="st_3" text="increase"/>
            <token POS="DT" charOffset="27-29" id="st_4" text="the"/>
            <token POS="NNS" charOffset="31-37" id="st_5" text="effects"/>
            <token POS="IN" charOffset="39-40" id="st_6" text="of"/>
            <token POS="JJ" charOffset="42-46" id="st_7" text="other"/>
            <token POS="JJ" charOffset="48-52" id="st_8" text="folic"/>
            <token POS="NN" charOffset="54-57" id="st_9" text="acid"/>
            <token POS="NNS" charOffset="59-69" id="st_10" text="antagonists"/>
            <token POS="." charOffset="70-70" id="st_11" text="."/>
          </tokenization>
        </tokenizations>
      </sentenceanalyses>
    </sentence>
    <sentence id="test.d0.s19" text="Acetazolamide decreases urinary excretion of amphetamine and may enhance the magnitude and duration of their effect.">
      <entity charOffset="0-13" id="test.d0.s19.e0" text="Acetazolamide" type="agent"/>
      <entity charOffset="45-57" id="test.d0.s19.e1" text="amphetamine " tpye="target"/>
      <pair e1="test.d0.s19.e0" e2="test.d0.s19.e1" id="test.d0.s19.p0" interaction="True"/>
      <sentenceanalyses>
        <parses>
          <parse parser="split_parse" tokenizer="split">
            <dependency id="split_1" t1="st_2" t2="st_1" type="nsubj"/>
            <dependency id="split_2" t1="st_9" t2="st_1" type="nsubj"/>
            <dependency id="split_3" t1="st_4" t2="st_3" type="amod"/>
            <dependency id="split_4" t1="st_2" t2="st_4" type="dobj"/>
            <dependency id="split_5" t1="st_4" t2="st_6" type="prep_of"/>
            <dependency id="split_6" t1="st_9" t2="st_8" type="aux"/>
            <dependency id="split_7" t1="st_2" t2="st_9" type="conj_and"/>
            <dependency id="split_8" t1="st_11" t2="st_10" type="det"/>
            <dependency id="split_9" t1="st_9" t2="st_11" type="dobj"/>
            <dependency id="split_10" t1="st_9" t2="st_13" type="dobj"/>
            <dependency id="split_11" t1="st_11" t2="st_13" type="conj_and"/>
            <dependency id="split_12" t1="st_16" t2="st_15" type="poss"/>
            <dependency id="split_13" t1="st_11" t2="st_16" type="prep_of"/>
          </parse>
        </parses>
        <tokenizations>
          <tokenization tokenizer="split">
            <token POS="NNP" charOffset="0-12" id="st_1" text="Acetazolamide"/>
            <token POS="VBZ" charOffset="14-22" id="st_2" text="decreases"/>
            <token POS="JJ" charOffset="24-30" id="st_3" text="urinary"/>
            <token POS="NN" charOffset="32-40" id="st_4" text="excretion"/>
            <token POS="IN" charOffset="42-43" id="st_5" text="of"/>
            <token POS="NN" charOffset="45-55" id="st_6" text="amphetamine"/>
            <token POS="CC" charOffset="57-59" id="st_7" text="and"/>
            <token POS="MD" charOffset="61-63" id="st_8" text="may"/>
            <token POS="VB" charOffset="65-71" id="st_9" text="enhance"/>
            <token POS="DT" charOffset="73-75" id="st_10" text="the"/>
            <token POS="NN" charOffset="77-85" id="st_11" text="magnitude"/>
            <token POS="CC" charOffset="87-89" id="st_12" text="and"/>
            <token POS="NN" charOffset="91-98" id="st_13" text="duration"/>
            <token POS="IN" charOffset="100-101" id="st_14" text="of"/>
            <token POS="PRP$" charOffset="103-107" id="st_15" text="their"/>
            <token POS="NN" charOffset="109-114" id="st_16" text="effect"/>
            <token POS="." charOffset="115-115" id="st_17" text="."/>
          </tokenization>
        </tokenizations>
      </sentenceanalyses>
    </sentence>
    <sentence id="test.d0.s20" text="Acetazolamide reduces urinary excretion of quinidine and may enhance its effect.">
      <entity charOffset="0-13" id="test.d0.s20.e0" text="Acetazolamide" type="agent"/>
      <entity charOffset="43-52" id="test.d0.s20.e1" text="quinidine" tpye="target"/>
      <pair e1="test.d0.s20.e0" e2="test.d0.s20.e1" id="test.d0.s20.p0" interaction="True"/>
      <sentenceanalyses>
        <parses>
          <parse parser="split_parse" tokenizer="split">
            <dependency id="split_1" t1="st_2" t2="st_1" type="nsubj"/>
            <dependency id="split_2" t1="st_9" t2="st_1" type="nsubj"/>
            <dependency id="split_3" t1="st_4" t2="st_3" type="amod"/>
            <dependency id="split_4" t1="st_2" t2="st_4" type="dobj"/>
            <dependency id="split_5" t1="st_4" t2="st_6" type="prep_of"/>
            <dependency id="split_6" t1="st_9" t2="st_8" type="aux"/>
            <dependency id="split_7" t1="st_2" t2="st_9" type="conj_and"/>
            <dependency id="split_8" t1="st_11" t2="st_10" type="poss"/>
            <dependency id="split_9" t1="st_9" t2="st_11" type="dobj"/>
          </parse>
        </parses>
        <tokenizations>
          <tokenization tokenizer="split">
            <token POS="NNP" charOffset="0-12" id="st_1" text="Acetazolamide"/>
            <token POS="VBZ" charOffset="14-20" id="st_2" text="reduces"/>
            <token POS="JJ" charOffset="22-28" id="st_3" text="urinary"/>
            <token POS="NN" charOffset="30-38" id="st_4" text="excretion"/>
            <token POS="IN" charOffset="40-41" id="st_5" text="of"/>
            <token POS="NN" charOffset="43-51" id="st_6" text="quinidine"/>
            <token POS="CC" charOffset="53-55" id="st_7" text="and"/>
            <token POS="MD" charOffset="57-59" id="st_8" text="may"/>
            <token POS="VB" charOffset="61-67" id="st_9" text="enhance"/>
            <token POS="PRP$" charOffset="69-71" id="st_10" text="its"/>
            <token POS="NN" charOffset="73-78" id="st_11" text="effect"/>
            <token POS="." charOffset="79-79" id="st_12" text="."/>
          </tokenization>
        </tokenizations>
      </sentenceanalyses>
    </sentence>
    <sentence id="test.d0.s21" text="Acetazolamide may prevent the urinary antiseptic effect of methenamine.">
      <entity charOffset="0-13" id="test.d0.s21.e0" text="Acetazolamide" type="target"/>
      <entity charOffset="18-25" id="test.d0.s21.e1" text="prevent" type="target"/>
      <entity charOffset="38-48" id="test.d0.s21.e2" text="antiseptic" type="target"/>
      <entity charOffset="0-13" id="test.d0.s21.e3" text="Acetazolamide" type="agent"/>
      <entity charOffset="59-70" id="test.d0.s21.e4" text="methenamine" tpye="target"/>
      <pair e1="test.d0.s21.e3" e2="test.d0.s21.e1" id="test.d0.s21.p0" interaction="False"/>
      <pair e1="test.d0.s21.e3" e2="test.d0.s21.e2" id="test.d0.s21.p1" interaction="False"/>
      <pair e1="test.d0.s21.e3" e2="test.d0.s21.e4" id="test.d0.s21.p2" interaction="True"/>
      <pair e1="test.d0.s21.e1" e2="test.d0.s21.e2" id="test.d0.s21.p3" interaction="False"/>
      <pair e1="test.d0.s21.e1" e2="test.d0.s21.e4" id="test.d0.s21.p4" interaction="False"/>
      <pair e1="test.d0.s21.e2" e2="test.d0.s21.e4" id="test.d0.s21.p5" interaction="False"/>
      <sentenceanalyses>
        <parses>
          <parse parser="split_parse" tokenizer="split">
            <dependency id="split_1" t1="st_3" t2="st_1" type="nsubj"/>
            <dependency id="split_2" t1="st_3" t2="st_2" type="aux"/>
            <dependency id="split_3" t1="st_7" t2="st_4" type="det"/>
            <dependency id="split_4" t1="st_7" t2="st_5" type="amod"/>
            <dependency id="split_5" t1="st_7" t2="st_6" type="amod"/>
            <dependency id="split_6" t1="st_3" t2="st_7" type="dobj"/>
            <dependency id="split_7" t1="st_7" t2="st_9" type="prep_of"/>
          </parse>
        </parses>
        <tokenizations>
          <tokenization tokenizer="split">
            <token POS="NNP" charOffset="0-12" id="st_1" text="Acetazolamide"/>
            <token POS="MD" charOffset="14-16" id="st_2" text="may"/>
            <token POS="VB" charOffset="18-24" id="st_3" text="prevent"/>
            <token POS="DT" charOffset="26-28" id="st_4" text="the"/>
            <token POS="JJ" charOffset="30-36" id="st_5" text="urinary"/>
            <token POS="JJ" charOffset="38-47" id="st_6" text="antiseptic"/>
            <token POS="NN" charOffset="49-54" id="st_7" text="effect"/>
            <token POS="IN" charOffset="56-57" id="st_8" text="of"/>
            <token POS="NN" charOffset="59-69" id="st_9" text="methenamine"/>
            <token POS="." charOffset="70-70" id="st_10" text="."/>
          </tokenization>
        </tokenizations>
      </sentenceanalyses>
    </sentence>
    <sentence id="test.d0.s22" text="Acetazolamide increases lithium excretion and the lithium may be decreased.">
      <entity charOffset="0-13" id="test.d0.s22.e0" text="Acetazolamide" type="agent"/>
      <entity charOffset="24-31" id="test.d0.s22.e1" text="lithium" tpye="target"/>
      <entity charOffset="50-57" id="test.d0.s22.e2" text="lithium" type="target"/>
      <pair e1="test.d0.s22.e0" e2="test.d0.s22.e1" id="test.d0.s22.p0" interaction="True"/>
      <pair e1="test.d0.s22.e0" e2="test.d0.s22.e2" id="test.d0.s22.p1" interaction="False"/>
      <pair e1="test.d0.s22.e1" e2="test.d0.s22.e2" id="test.d0.s22.p2" interaction="False"/>
      <sentenceanalyses>
        <parses>
          <parse parser="split_parse" tokenizer="split">
            <dependency id="split_1" t1="st_4" t2="st_1" type="amod"/>
            <dependency id="split_2" t1="st_4" t2="st_2" type="nn"/>
            <dependency id="split_3" t1="st_4" t2="st_3" type="nn"/>
            <dependency id="split_4" t1="st_10" t2="st_4" type="nsubjpass"/>
            <dependency id="split_5" t1="st_7" t2="st_6" type="det"/>
            <dependency id="split_6" t1="st_4" t2="st_7" type="conj_and"/>
            <dependency id="split_7" t1="st_10" t2="st_7" type="nsubjpass"/>
            <dependency id="split_8" t1="st_10" t2="st_8" type="aux"/>
            <dependency id="split_9" t1="st_10" t2="st_9" type="auxpass"/>
          </parse>
        </parses>
        <tokenizations>
          <tokenization tokenizer="split">
            <token POS="JJ" charOffset="0-12" id="st_1" text="Acetazolamide"/>
            <token POS="NNS" charOffset="14-22" id="st_2" text="increases"/>
            <token POS="NN" charOffset="24-30" id="st_3" text="lithium"/>
            <token POS="NN" charOffset="32-40" id="st_4" text="excretion"/>
            <token POS="CC" charOffset="42-44" id="st_5" text="and"/>
            <token POS="DT" charOffset="46-48" id="st_6" text="the"/>
            <token POS="NN" charOffset="50-56" id="st_7" text="lithium"/>
            <token POS="MD" charOffset="58-60" id="st_8" text="may"/>
            <token POS="VB" charOffset="62-63" id="st_9" text="be"/>
            <token POS="VBN" charOffset="65-73" id="st_10" text="decreased"/>
            <token POS="." charOffset="74-74" id="st_11" text="."/>
          </tokenization>
        </tokenizations>
      </sentenceanalyses>
    </sentence>
    <sentence id="test.d0.s23" text="Acetazolamide and sodium bicarbonate used concurrently increases the risk of renal calculus formation.">
      <entity charOffset="0-13" id="test.d0.s23.e0" text="Acetazolamide" type="agent"/>
      <entity charOffset="18-36" id="test.d0.s23.e1" text="sodium bicarbonate" tpye="target"/>
      <pair e1="test.d0.s23.e0" e2="test.d0.s23.e1" id="test.d0.s23.p0" interaction="True"/>
      <sentenceanalyses>
        <parses>
          <parse parser="split_parse" tokenizer="split">
            <dependency id="split_1" t1="st_4" t2="st_1" type="amod"/>
            <dependency id="split_2" t1="st_1" t2="st_3" type="conj_and"/>
            <dependency id="split_3" t1="st_4" t2="st_3" type="amod"/>
            <dependency id="split_4" t1="st_7" t2="st_4" type="nsubj"/>
            <dependency id="split_5" t1="st_4" t2="st_5" type="partmod"/>
            <dependency id="split_6" t1="st_5" t2="st_6" type="advmod"/>
            <dependency id="split_7" t1="st_9" t2="st_8" type="det"/>
            <dependency id="split_8" t1="st_7" t2="st_9" type="dobj"/>
            <dependency id="split_9" t1="st_13" t2="st_11" type="amod"/>
            <dependency id="split_10" t1="st_13" t2="st_12" type="nn"/>
            <dependency id="split_11" t1="st_9" t2="st_13" type="prep_of"/>
          </parse>
        </parses>
        <tokenizations>
          <tokenization tokenizer="split">
            <token POS="JJ" charOffset="0-12" id="st_1" text="Acetazolamide"/>
            <token POS="CC" charOffset="14-16" id="st_2" text="and"/>
            <token POS="NN" charOffset="18-23" id="st_3" text="sodium"/>
            <token POS="NN" charOffset="25-35" id="st_4" text="bicarbonate"/>
            <token POS="VBN" charOffset="37-40" id="st_5" text="used"/>
            <token POS="RB" charOffset="42-53" id="st_6" text="concurrently"/>
            <token POS="VBZ" charOffset="55-63" id="st_7" text="increases"/>
            <token POS="DT" charOffset="65-67" id="st_8" text="the"/>
            <token POS="NN" charOffset="69-72" id="st_9" text="risk"/>
            <token POS="IN" charOffset="74-75" id="st_10" text="of"/>
            <token POS="JJ" charOffset="77-81" id="st_11" text="renal"/>
            <token POS="NNS" charOffset="83-90" id="st_12" text="calculus"/>
            <token POS="NN" charOffset="92-100" id="st_13" text="formation"/>
            <token POS="." charOffset="101-101" id="st_14" text="."/>
          </tokenization>
        </tokenizations>
      </sentenceanalyses>
    </sentence>
    <sentence id="test.d0.s24" text="Acetazolamide may elevate cyclosporine levels.">
      <entity charOffset="0-13" id="test.d0.s24.e0" text="Acetazolamide" type="agent"/>
      <entity charOffset="26-38" id="test.d0.s24.e1" text="cyclosporine" tpye="target"/>
      <pair e1="test.d0.s24.e0" e2="test.d0.s24.e1" id="test.d0.s24.p0" interaction="True"/>
      <sentenceanalyses>
        <parses>
          <parse parser="split_parse" tokenizer="split">
            <dependency id="split_1" t1="st_3" t2="st_1" type="nsubj"/>
            <dependency id="split_2" t1="st_3" t2="st_2" type="aux"/>
            <dependency id="split_3" t1="st_5" t2="st_4" type="amod"/>
            <dependency id="split_4" t1="st_3" t2="st_5" type="dobj"/>
          </parse>
        </parses>
        <tokenizations>
          <tokenization tokenizer="split">
            <token POS="NNP" charOffset="0-12" id="st_1" text="Acetazolamide"/>
            <token POS="MD" charOffset="14-16" id="st_2" text="may"/>
            <token POS="VB" charOffset="18-24" id="st_3" text="elevate"/>
            <token POS="JJ" charOffset="26-37" id="st_4" text="cyclosporine"/>
            <token POS="NNS" charOffset="39-44" id="st_5" text="levels"/>
            <token POS="." charOffset="45-45" id="st_6" text="."/>
          </tokenization>
        </tokenizations>
      </sentenceanalyses>
    </sentence>
    <sentence id="test.d0.s25" text="As DIFFERIN Gel has the potential to produce local irritation in some patients, concomitant use of other potentially irritating topical products (medicated or abrasive soaps and cleansers, soaps and cosmetics that have a strong drying effect, and products with high concentrations of alcohol, astringents, spices or lime) should be approached with caution.">
      <entity charOffset="3-11" id="test.d0.s25.e0" text="DIFFERIN" type="target"/>
      <entity charOffset="284-291" id="test.d0.s25.e1" text="alcohol" type="target"/>
      <entity charOffset="293-304" id="test.d0.s25.e2" text="astringents" type="target"/>
      <entity charOffset="316-320" id="test.d0.s25.e3" text="lime" type="target"/>
      <pair e1="test.d0.s25.e0" e2="test.d0.s25.e1" id="test.d0.s25.p0" interaction="False"/>
      <pair e1="test.d0.s25.e0" e2="test.d0.s25.e2" id="test.d0.s25.p1" interaction="False"/>
      <pair e1="test.d0.s25.e0" e2="test.d0.s25.e3" id="test.d0.s25.p2" interaction="False"/>
      <pair e1="test.d0.s25.e1" e2="test.d0.s25.e2" id="test.d0.s25.p3" interaction="False"/>
      <pair e1="test.d0.s25.e1" e2="test.d0.s25.e3" id="test.d0.s25.p4" interaction="False"/>
      <pair e1="test.d0.s25.e2" e2="test.d0.s25.e3" id="test.d0.s25.p5" interaction="False"/>
      <sentenceanalyses>
        <parses>
          <parse parser="split_parse" tokenizer="split">
            <dependency id="split_1" t1="st_4" t2="st_1" type="mark"/>
            <dependency id="split_2" t1="st_3" t2="st_2" type="nn"/>
            <dependency id="split_3" t1="st_4" t2="st_3" type="nsubj"/>
            <dependency id="split_4" t1="st_57" t2="st_4" type="advcl"/>
            <dependency id="split_5" t1="st_6" t2="st_5" type="det"/>
            <dependency id="split_6" t1="st_4" t2="st_6" type="dobj"/>
            <dependency id="split_7" t1="st_8" t2="st_7" type="aux"/>
            <dependency id="split_8" t1="st_6" t2="st_8" type="infmod"/>
            <dependency id="split_9" t1="st_10" t2="st_9" type="amod"/>
            <dependency id="split_10" t1="st_8" t2="st_10" type="dobj"/>
            <dependency id="split_11" t1="st_13" t2="st_12" type="det"/>
            <dependency id="split_12" t1="st_8" t2="st_13" type="prep_in"/>
            <dependency id="split_13" t1="st_16" t2="st_15" type="amod"/>
            <dependency id="split_14" t1="st_57" t2="st_16" type="nsubjpass"/>
            <dependency id="split_15" t1="st_22" t2="st_18" type="amod"/>
            <dependency id="split_16" t1="st_20" t2="st_19" type="advmod"/>
            <dependency id="split_17" t1="st_22" t2="st_20" type="amod"/>
            <dependency id="split_18" t1="st_22" t2="st_21" type="amod"/>
            <dependency id="split_19" t1="st_16" t2="st_22" type="prep_of"/>
            <dependency id="split_20" t1="st_27" t2="st_24" type="amod"/>
            <dependency id="split_21" t1="st_24" t2="st_26" type="conj_or"/>
            <dependency id="split_22" t1="st_27" t2="st_26" type="amod"/>
            <dependency id="split_23" t1="st_22" t2="st_27" type="dep"/>
            <dependency id="split_24" t1="st_22" t2="st_29" type="dep"/>
            <dependency id="split_25" t1="st_27" t2="st_29" type="conj_and"/>
            <dependency id="split_26" t1="st_29" t2="st_31" type="appos"/>
            <dependency id="split_27" t1="st_35" t2="st_31" type="nsubj"/>
            <dependency id="split_28" t1="st_29" t2="st_33" type="appos"/>
            <dependency id="split_29" t1="st_31" t2="st_33" type="conj_and"/>
            <dependency id="split_30" t1="st_35" t2="st_33" type="nsubj"/>
            <dependency id="split_31" t1="st_31" t2="st_35" type="rcmod"/>
            <dependency id="split_32" t1="st_39" t2="st_36" type="det"/>
            <dependency id="split_33" t1="st_39" t2="st_37" type="amod"/>
            <dependency id="split_34" t1="st_39" t2="st_38" type="amod"/>
            <dependency id="split_35" t1="st_35" t2="st_39" type="dobj"/>
            <dependency id="split_36" t1="st_22" t2="st_42" type="dep"/>
            <dependency id="split_37" t1="st_27" t2="st_42" type="conj_and"/>
            <dependency id="split_38" t1="st_45" t2="st_44" type="amod"/>
            <dependency id="split_39" t1="st_42" t2="st_45" type="prep_with"/>
            <dependency id="split_40" t1="st_45" t2="st_47" type="prep_of"/>
            <dependency id="split_41" t1="st_45" t2="st_49" type="prep_of"/>
            <dependency id="split_42" t1="st_47" t2="st_49" type="conj_or"/>
            <dependency id="split_43" t1="st_45" t2="st_51" type="prep_of"/>
            <dependency id="split_44" t1="st_47" t2="st_51" type="conj_or"/>
            <dependency id="split_45" t1="st_45" t2="st_53" type="prep_of"/>
            <dependency id="split_46" t1="st_47" t2="st_53" type="conj_or"/>
            <dependency id="split_47" t1="st_57" t2="st_55" type="aux"/>
            <dependency id="split_48" t1="st_57" t2="st_56" type="auxpass"/>
            <dependency id="split_49" t1="st_57" t2="st_59" type="prep_with"/>
          </parse>
        </parses>
        <tokenizations>
          <tokenization tokenizer="split">
            <token POS="IN" charOffset="0-1" id="st_1" text="As"/>
            <token POS="NNP" charOffset="3-10" id="st_2" text="DIFFERIN"/>
            <token POS="NNP" charOffset="12-14" id="st_3" text="Gel"/>
            <token POS="VBZ" charOffset="16-18" id="st_4" text="has"/>
            <token POS="DT" charOffset="20-22" id="st_5" text="the"/>
            <token POS="NN" charOffset="24-32" id="st_6" text="potential"/>
            <token POS="TO" charOffset="34-35" id="st_7" text="to"/>
            <token POS="VB" charOffset="37-43" id="st_8" text="produce"/>
            <token POS="JJ" charOffset="45-49" id="st_9" text="local"/>
            <token POS="NN" charOffset="51-60" id="st_10" text="irritation"/>
            <token POS="IN" charOffset="62-63" id="st_11" text="in"/>
            <token POS="DT" charOffset="65-68" id="st_12" text="some"/>
            <token POS="NNS" charOffset="70-77" id="st_13" text="patients"/>
            <token POS="," charOffset="78-78" id="st_14" text=","/>
            <token POS="JJ" charOffset="80-90" id="st_15" text="concomitant"/>
            <token POS="NN" charOffset="92-94" id="st_16" text="use"/>
            <token POS="IN" charOffset="96-97" id="st_17" text="of"/>
            <token POS="JJ" charOffset="99-103" id="st_18" text="other"/>
            <token POS="RB" charOffset="105-115" id="st_19" text="potentially"/>
            <token POS="JJ" charOffset="117-126" id="st_20" text="irritating"/>
            <token POS="JJ" charOffset="128-134" id="st_21" text="topical"/>
            <token POS="NNS" charOffset="136-143" id="st_22" text="products"/>
            <token POS="(" charOffset="145-145" id="st_23" text="("/>
            <token POS="JJ" charOffset="146-154" id="st_24" text="medicated"/>
            <token POS="CC" charOffset="156-157" id="st_25" text="or"/>
            <token POS="JJ" charOffset="159-166" id="st_26" text="abrasive"/>
            <token POS="NNS" charOffset="168-172" id="st_27" text="soaps"/>
            <token POS="CC" charOffset="174-176" id="st_28" text="and"/>
            <token POS="NNS" charOffset="178-186" id="st_29" text="cleansers"/>
            <token POS="," charOffset="187-187" id="st_30" text=","/>
            <token POS="NNS" charOffset="189-193" id="st_31" text="soaps"/>
            <token POS="CC" charOffset="195-197" id="st_32" text="and"/>
            <token POS="NNS" charOffset="199-207" id="st_33" text="cosmetics"/>
            <token POS="WDT" charOffset="209-212" id="st_34" text="that"/>
            <token POS="VBP" charOffset="214-217" id="st_35" text="have"/>
            <token POS="DT" charOffset="219-219" id="st_36" text="a"/>
            <token POS="JJ" charOffset="221-226" id="st_37" text="strong"/>
            <token POS="JJ" charOffset="228-233" id="st_38" text="drying"/>
            <token POS="NN" charOffset="235-240" id="st_39" text="effect"/>
            <token POS="," charOffset="241-241" id="st_40" text=","/>
            <token POS="CC" charOffset="243-245" id="st_41" text="and"/>
            <token POS="NNS" charOffset="247-254" id="st_42" text="products"/>
            <token POS="IN" charOffset="256-259" id="st_43" text="with"/>
            <token POS="JJ" charOffset="261-264" id="st_44" text="high"/>
            <token POS="NNS" charOffset="266-279" id="st_45" text="concentrations"/>
            <token POS="IN" charOffset="281-282" id="st_46" text="of"/>
            <token POS="NN" charOffset="284-290" id="st_47" text="alcohol"/>
            <token POS="," charOffset="291-291" id="st_48" text=","/>
            <token POS="NN" charOffset="293-303" id="st_49" text="astringents"/>
            <token POS="," charOffset="304-304" id="st_50" text=","/>
            <token POS="NNS" charOffset="306-311" id="st_51" text="spices"/>
            <token POS="CC" charOffset="313-314" id="st_52" text="or"/>
            <token POS="NN" charOffset="316-319" id="st_53" text="lime"/>
            <token POS=")" charOffset="320-320" id="st_54" text=")"/>
            <token POS="MD" charOffset="322-327" id="st_55" text="should"/>
            <token POS="VB" charOffset="329-330" id="st_56" text="be"/>
            <token POS="VBN" charOffset="332-341" id="st_57" text="approached"/>
            <token POS="IN" charOffset="343-346" id="st_58" text="with"/>
            <token POS="NN" charOffset="348-354" id="st_59" text="caution"/>
            <token POS="." charOffset="355-355" id="st_60" text="."/>
          </tokenization>
        </tokenizations>
      </sentenceanalyses>
    </sentence>
    <sentence id="test.d0.s26" text="Particular caution should be exercised in using preparations containing sulfur, resorcinol, or salicylic acid in combination with DIFFERIN Gel.">
      <entity charOffset="72-78" id="test.d0.s26.e0" text="sulfur" type="target"/>
      <entity charOffset="80-90" id="test.d0.s26.e1" text="resorcinol" type="target"/>
      <entity charOffset="95-109" id="test.d0.s26.e2" text="salicylic acid" type="target"/>
      <entity charOffset="72-78" id="test.d0.s26.e3" text="sulfur" type="agent"/>
      <entity charOffset="130-138" id="test.d0.s26.e4" text="DIFFERIN" tpye="target"/>
      <entity charOffset="80-90" id="test.d0.s26.e5" text="resorcinol" type="agent"/>
      <pair e1="test.d0.s26.e3" e2="test.d0.s26.e5" id="test.d0.s26.p0" interaction="False"/>
      <pair e1="test.d0.s26.e3" e2="test.d0.s26.e2" id="test.d0.s26.p1" interaction="False"/>
      <pair e1="test.d0.s26.e3" e2="test.d0.s26.e4" id="test.d0.s26.p2" interaction="True"/>
      <pair e1="test.d0.s26.e5" e2="test.d0.s26.e2" id="test.d0.s26.p3" interaction="False"/>
      <pair e1="test.d0.s26.e5" e2="test.d0.s26.e4" id="test.d0.s26.p4" interaction="True"/>
      <pair e1="test.d0.s26.e2" e2="test.d0.s26.e4" id="test.d0.s26.p5" interaction="False"/>
      <sentenceanalyses>
        <parses>
          <parse parser="split_parse" tokenizer="split">
            <dependency id="split_1" t1="st_2" t2="st_1" type="nn"/>
            <dependency id="split_2" t1="st_5" t2="st_2" type="nsubjpass"/>
            <dependency id="split_3" t1="st_5" t2="st_3" type="aux"/>
            <dependency id="split_4" t1="st_5" t2="st_4" type="auxpass"/>
            <dependency id="split_5" t1="st_5" t2="st_7" type="prepc_in"/>
            <dependency id="split_6" t1="st_7" t2="st_8" type="dobj"/>
            <dependency id="split_7" t1="st_7" t2="st_9" type="xcomp"/>
            <dependency id="split_8" t1="st_9" t2="st_10" type="dobj"/>
            <dependency id="split_9" t1="st_9" t2="st_12" type="dobj"/>
            <dependency id="split_10" t1="st_10" t2="st_12" type="conj_or"/>
            <dependency id="split_11" t1="st_16" t2="st_15" type="amod"/>
            <dependency id="split_12" t1="st_9" t2="st_16" type="dobj"/>
            <dependency id="split_13" t1="st_10" t2="st_16" type="conj_or"/>
            <dependency id="split_14" t1="st_16" t2="st_18" type="prep_in"/>
            <dependency id="split_15" t1="st_21" t2="st_20" type="nn"/>
            <dependency id="split_16" t1="st_9" t2="st_21" type="prep_with"/>
          </parse>
        </parses>
        <tokenizations>
          <tokenization tokenizer="split">
            <token POS="NN" charOffset="0-9" id="st_1" text="Particular"/>
            <token POS="NN" charOffset="11-17" id="st_2" text="caution"/>
            <token POS="MD" charOffset="19-24" id="st_3" text="should"/>
            <token POS="VB" charOffset="26-27" id="st_4" text="be"/>
            <token POS="VBN" charOffset="29-37" id="st_5" text="exercised"/>
            <token POS="IN" charOffset="39-40" id="st_6" text="in"/>
            <token POS="VBG" charOffset="42-46" id="st_7" text="using"/>
            <token POS="NNS" charOffset="48-59" id="st_8" text="preparations"/>
            <token POS="VBG" charOffset="61-70" id="st_9" text="containing"/>
            <token POS="NN" charOffset="72-77" id="st_10" text="sulfur"/>
            <token POS="," charOffset="78-78" id="st_11" text=","/>
            <token POS="NN" charOffset="80-89" id="st_12" text="resorcinol"/>
            <token POS="," charOffset="90-90" id="st_13" text=","/>
            <token POS="CC" charOffset="92-93" id="st_14" text="or"/>
            <token POS="JJ" charOffset="95-103" id="st_15" text="salicylic"/>
            <token POS="NN" charOffset="105-108" id="st_16" text="acid"/>
            <token POS="IN" charOffset="110-111" id="st_17" text="in"/>
            <token POS="NN" charOffset="113-123" id="st_18" text="combination"/>
            <token POS="IN" charOffset="125-128" id="st_19" text="with"/>
            <token POS="NNP" charOffset="130-137" id="st_20" text="DIFFERIN"/>
            <token POS="NN" charOffset="139-141" id="st_21" text="Gel"/>
            <token POS="." charOffset="142-142" id="st_22" text="."/>
          </tokenization>
        </tokenizations>
      </sentenceanalyses>
    </sentence>
    <sentence id="test.d0.s27" text="Before using this medication, tell your doctor or pharmacist of all prescription and nonprescription products you may use, especially of: aminoglycosides (e.g., gentamicin, amikacin), amphotericin B, cyclosporine, non-steroidal anti-inflammatory drugs (e.g., ibuprofen), tacrolimus, vancomycin.">
      <entity charOffset="18-29" id="test.d0.s27.e0" text="medication," type="target"/>
      <entity charOffset="138-153" id="test.d0.s27.e1" text="aminoglycosides" type="target"/>
      <entity charOffset="161-171" id="test.d0.s27.e2" text="gentamicin" type="target"/>
      <entity charOffset="173-181" id="test.d0.s27.e3" text="amikacin" type="target"/>
      <entity charOffset="184-198" id="test.d0.s27.e4" text="amphotericin B" type="target"/>
      <entity charOffset="200-212" id="test.d0.s27.e5" text="cyclosporine" type="target"/>
      <entity charOffset="214-251" id="test.d0.s27.e6" text="non-steroidal anti-inflammatory drugs" type="target"/>
      <entity charOffset="259-268" id="test.d0.s27.e7" text="ibuprofen" type="target"/>
      <entity charOffset="271-281" id="test.d0.s27.e8" text="tacrolimus" type="target"/>
      <entity charOffset="283-293" id="test.d0.s27.e9" text="vancomycin" type="target"/>
      <pair e1="test.d0.s27.e0" e2="test.d0.s27.e1" id="test.d0.s27.p0" interaction="False"/>
      <pair e1="test.d0.s27.e0" e2="test.d0.s27.e2" id="test.d0.s27.p1" interaction="False"/>
      <pair e1="test.d0.s27.e0" e2="test.d0.s27.e3" id="test.d0.s27.p2" interaction="False"/>
      <pair e1="test.d0.s27.e0" e2="test.d0.s27.e4" id="test.d0.s27.p3" interaction="False"/>
      <pair e1="test.d0.s27.e0" e2="test.d0.s27.e5" id="test.d0.s27.p4" interaction="False"/>
      <pair e1="test.d0.s27.e0" e2="test.d0.s27.e6" id="test.d0.s27.p5" interaction="False"/>
      <pair e1="test.d0.s27.e0" e2="test.d0.s27.e7" id="test.d0.s27.p6" interaction="False"/>
      <pair e1="test.d0.s27.e0" e2="test.d0.s27.e8" id="test.d0.s27.p7" interaction="False"/>
      <pair e1="test.d0.s27.e0" e2="test.d0.s27.e9" id="test.d0.s27.p8" interaction="False"/>
      <pair e1="test.d0.s27.e1" e2="test.d0.s27.e2" id="test.d0.s27.p9" interaction="False"/>
      <pair e1="test.d0.s27.e1" e2="test.d0.s27.e3" id="test.d0.s27.p10" interaction="False"/>
      <pair e1="test.d0.s27.e1" e2="test.d0.s27.e4" id="test.d0.s27.p11" interaction="False"/>
      <pair e1="test.d0.s27.e1" e2="test.d0.s27.e5" id="test.d0.s27.p12" interaction="False"/>
      <pair e1="test.d0.s27.e1" e2="test.d0.s27.e6" id="test.d0.s27.p13" interaction="False"/>
      <pair e1="test.d0.s27.e1" e2="test.d0.s27.e7" id="test.d0.s27.p14" interaction="False"/>
      <pair e1="test.d0.s27.e1" e2="test.d0.s27.e8" id="test.d0.s27.p15" interaction="False"/>
      <pair e1="test.d0.s27.e1" e2="test.d0.s27.e9" id="test.d0.s27.p16" interaction="False"/>
      <pair e1="test.d0.s27.e2" e2="test.d0.s27.e3" id="test.d0.s27.p17" interaction="False"/>
      <pair e1="test.d0.s27.e2" e2="test.d0.s27.e4" id="test.d0.s27.p18" interaction="False"/>
      <pair e1="test.d0.s27.e2" e2="test.d0.s27.e5" id="test.d0.s27.p19" interaction="False"/>
      <pair e1="test.d0.s27.e2" e2="test.d0.s27.e6" id="test.d0.s27.p20" interaction="False"/>
      <pair e1="test.d0.s27.e2" e2="test.d0.s27.e7" id="test.d0.s27.p21" interaction="False"/>
      <pair e1="test.d0.s27.e2" e2="test.d0.s27.e8" id="test.d0.s27.p22" interaction="False"/>
      <pair e1="test.d0.s27.e2" e2="test.d0.s27.e9" id="test.d0.s27.p23" interaction="False"/>
      <pair e1="test.d0.s27.e3" e2="test.d0.s27.e4" id="test.d0.s27.p24" interaction="False"/>
      <pair e1="test.d0.s27.e3" e2="test.d0.s27.e5" id="test.d0.s27.p25" interaction="False"/>
      <pair e1="test.d0.s27.e3" e2="test.d0.s27.e6" id="test.d0.s27.p26" interaction="False"/>
      <pair e1="test.d0.s27.e3" e2="test.d0.s27.e7" id="test.d0.s27.p27" interaction="False"/>
      <pair e1="test.d0.s27.e3" e2="test.d0.s27.e8" id="test.d0.s27.p28" interaction="False"/>
      <pair e1="test.d0.s27.e3" e2="test.d0.s27.e9" id="test.d0.s27.p29" interaction="False"/>
      <pair e1="test.d0.s27.e4" e2="test.d0.s27.e5" id="test.d0.s27.p30" interaction="False"/>
      <pair e1="test.d0.s27.e4" e2="test.d0.s27.e6" id="test.d0.s27.p31" interaction="False"/>
      <pair e1="test.d0.s27.e4" e2="test.d0.s27.e7" id="test.d0.s27.p32" interaction="False"/>
      <pair e1="test.d0.s27.e4" e2="test.d0.s27.e8" id="test.d0.s27.p33" interaction="False"/>
      <pair e1="test.d0.s27.e4" e2="test.d0.s27.e9" id="test.d0.s27.p34" interaction="False"/>
      <pair e1="test.d0.s27.e5" e2="test.d0.s27.e6" id="test.d0.s27.p35" interaction="False"/>
      <pair e1="test.d0.s27.e5" e2="test.d0.s27.e7" id="test.d0.s27.p36" interaction="False"/>
      <pair e1="test.d0.s27.e5" e2="test.d0.s27.e8" id="test.d0.s27.p37" interaction="False"/>
      <pair e1="test.d0.s27.e5" e2="test.d0.s27.e9" id="test.d0.s27.p38" interaction="False"/>
      <pair e1="test.d0.s27.e6" e2="test.d0.s27.e7" id="test.d0.s27.p39" interaction="False"/>
      <pair e1="test.d0.s27.e6" e2="test.d0.s27.e8" id="test.d0.s27.p40" interaction="False"/>
      <pair e1="test.d0.s27.e6" e2="test.d0.s27.e9" id="test.d0.s27.p41" interaction="False"/>
      <pair e1="test.d0.s27.e7" e2="test.d0.s27.e8" id="test.d0.s27.p42" interaction="False"/>
      <pair e1="test.d0.s27.e7" e2="test.d0.s27.e9" id="test.d0.s27.p43" interaction="False"/>
      <pair e1="test.d0.s27.e8" e2="test.d0.s27.e9" id="test.d0.s27.p44" interaction="False"/>
      <sentenceanalyses>
        <parses>
          <parse parser="split_parse" tokenizer="split">
            <dependency id="split_1" t1="st_6" t2="st_2" type="prepc_before"/>
            <dependency id="split_2" t1="st_4" t2="st_3" type="det"/>
            <dependency id="split_3" t1="st_2" t2="st_4" type="dobj"/>
            <dependency id="split_4" t1="st_8" t2="st_7" type="poss"/>
            <dependency id="split_5" t1="st_6" t2="st_8" type="dobj"/>
            <dependency id="split_6" t1="st_19" t2="st_8" type="dobj"/>
            <dependency id="split_7" t1="st_6" t2="st_10" type="dobj"/>
            <dependency id="split_8" t1="st_8" t2="st_10" type="conj_or"/>
            <dependency id="split_9" t1="st_19" t2="st_10" type="dobj"/>
            <dependency id="split_10" t1="st_16" t2="st_12" type="det"/>
            <dependency id="split_11" t1="st_16" t2="st_13" type="nn"/>
            <dependency id="split_12" t1="st_13" t2="st_15" type="conj_and"/>
            <dependency id="split_13" t1="st_16" t2="st_15" type="nn"/>
            <dependency id="split_14" t1="st_8" t2="st_16" type="prep_of"/>
            <dependency id="split_15" t1="st_19" t2="st_17" type="nsubj"/>
            <dependency id="split_16" t1="st_19" t2="st_18" type="aux"/>
            <dependency id="split_17" t1="st_8" t2="st_19" type="rcmod"/>
            <dependency id="split_18" t1="st_19" t2="st_21" type="advmod"/>
            <dependency id="split_19" t1="st_19" t2="st_22" type="prep"/>
            <dependency id="split_20" t1="st_49" t2="st_24" type="nsubj"/>
            <dependency id="split_21" t1="st_30" t2="st_26" type="nn"/>
            <dependency id="split_22" t1="st_30" t2="st_28" type="dep"/>
            <dependency id="split_23" t1="st_24" t2="st_30" type="appos"/>
            <dependency id="split_24" t1="st_34" t2="st_33" type="nn"/>
            <dependency id="split_25" t1="st_24" t2="st_34" type="appos"/>
            <dependency id="split_26" t1="st_40" t2="st_36" type="amod"/>
            <dependency id="split_27" t1="st_40" t2="st_38" type="amod"/>
            <dependency id="split_28" t1="st_40" t2="st_39" type="amod"/>
            <dependency id="split_29" t1="st_34" t2="st_40" type="appos"/>
            <dependency id="split_30" t1="st_40" t2="st_42" type="appos"/>
            <dependency id="split_31" t1="st_42" t2="st_44" type="dep"/>
            <dependency id="split_32" t1="st_24" t2="st_47" type="appos"/>
            <dependency id="split_33" t1="st_22" t2="st_49" type="dep"/>
          </parse>
        </parses>
        <tokenizations>
          <tokenization tokenizer="split">
            <token POS="IN" charOffset="0-5" id="st_1" text="Before"/>
            <token POS="VBG" charOffset="7-11" id="st_2" text="using"/>
            <token POS="DT" charOffset="13-16" id="st_3" text="this"/>
            <token POS="NN" charOffset="18-27" id="st_4" text="medication"/>
            <token POS="," charOffset="28-28" id="st_5" text=","/>
            <token POS="VB" charOffset="30-33" id="st_6" text="tell"/>
            <token POS="PRP$" charOffset="35-38" id="st_7" text="your"/>
            <token POS="NN" charOffset="40-45" id="st_8" text="doctor"/>
            <token POS="CC" charOffset="47-48" id="st_9" text="or"/>
            <token POS="NN" charOffset="50-59" id="st_10" text="pharmacist"/>
            <token POS="IN" charOffset="61-62" id="st_11" text="of"/>
            <token POS="DT" charOffset="64-66" id="st_12" text="all"/>
            <token POS="NN" charOffset="68-79" id="st_13" text="prescription"/>
            <token POS="CC" charOffset="81-83" id="st_14" text="and"/>
            <token POS="NN" charOffset="85-99" id="st_15" text="nonprescription"/>
            <token POS="NNS" charOffset="101-108" id="st_16" text="products"/>
            <token POS="PRP" charOffset="110-112" id="st_17" text="you"/>
            <token POS="MD" charOffset="114-116" id="st_18" text="may"/>
            <token POS="VB" charOffset="118-120" id="st_19" text="use"/>
            <token POS="," charOffset="121-121" id="st_20" text=","/>
            <token POS="RB" charOffset="123-132" id="st_21" text="especially"/>
            <token POS="IN" charOffset="134-135" id="st_22" text="of"/>
            <token POS=":" charOffset="136-136" id="st_23" text=":"/>
            <token POS="NNS" charOffset="138-152" id="st_24" text="aminoglycosides"/>
            <token POS="(" charOffset="154-154" id="st_25" text="("/>
            <token POS="NN" charOffset="155-158" id="st_26" text="e.g."/>
            <token POS="," charOffset="159-159" id="st_27" text=","/>
            <token POS="NN" charOffset="161-170" id="st_28" text="gentamicin"/>
            <token POS="," charOffset="171-171" id="st_29" text=","/>
            <token POS="NN" charOffset="173-180" id="st_30" text="amikacin"/>
            <token POS=")" charOffset="181-181" id="st_31" text=")"/>
            <token POS="," charOffset="182-182" id="st_32" text=","/>
            <token POS="NN" charOffset="184-195" id="st_33" text="amphotericin"/>
            <token POS="NN" charOffset="197-197" id="st_34" text="B"/>
            <token POS="," charOffset="198-198" id="st_35" text=","/>
            <token POS="JJ" charOffset="200-211" id="st_36" text="cyclosporine"/>
            <token POS="," charOffset="212-212" id="st_37" text=","/>
            <token POS="JJ" charOffset="214-226" id="st_38" text="non-steroidal"/>
            <token POS="JJ" charOffset="228-244" id="st_39" text="anti-inflammatory"/>
            <token POS="NNS" charOffset="246-250" id="st_40" text="drugs"/>
            <token POS="(" charOffset="252-252" id="st_41" text="("/>
            <token POS="NN" charOffset="253-256" id="st_42" text="e.g."/>
            <token POS="," charOffset="257-257" id="st_43" text=","/>
            <token POS="NN" charOffset="259-267" id="st_44" text="ibuprofen"/>
            <token POS=")" charOffset="268-268" id="st_45" text=")"/>
            <token POS="," charOffset="269-269" id="st_46" text=","/>
            <token POS="NNS" charOffset="271-280" id="st_47" text="tacrolimus"/>
            <token POS="," charOffset="281-281" id="st_48" text=","/>
            <token POS="VBN" charOffset="283-292" id="st_49" text="vancomycin"/>
            <token POS="." charOffset="293-293" id="st_50" text="."/>
          </tokenization>
        </tokenizations>
      </sentenceanalyses>
    </sentence>
    <sentence id="test.d0.s28" text="Drug/Laboratory Interactions No formal drug interaction studies have been performed with Campath.">
      <entity charOffset="0-4" id="test.d0.s28.e0" text="Drug" type="target"/>
      <entity charOffset="89-96" id="test.d0.s28.e1" text="Campath" type="target"/>
      <pair e1="test.d0.s28.e0" e2="test.d0.s28.e1" id="test.d0.s28.p0" interaction="False"/>
      <sentenceanalyses>
        <parses>
          <parse parser="split_parse" tokenizer="split">
            <dependency id="split_1" t1="st_2" t2="st_1" type="nn"/>
            <dependency id="split_2" t1="st_10" t2="st_2" type="nsubjpass"/>
            <dependency id="split_3" t1="st_7" t2="st_3" type="det"/>
            <dependency id="split_4" t1="st_7" t2="st_4" type="amod"/>
            <dependency id="split_5" t1="st_7" t2="st_5" type="nn"/>
            <dependency id="split_6" t1="st_7" t2="st_6" type="nn"/>
            <dependency id="split_7" t1="st_2" t2="st_7" type="dep"/>
            <dependency id="split_8" t1="st_10" t2="st_8" type="aux"/>
            <dependency id="split_9" t1="st_10" t2="st_9" type="auxpass"/>
            <dependency id="split_10" t1="st_10" t2="st_12" type="prep_with"/>
          </parse>
        </parses>
        <tokenizations>
          <tokenization tokenizer="split">
            <token POS="NNP" charOffset="0-14" id="st_1" text="Drug/Laboratory"/>
            <token POS="NNP" charOffset="16-27" id="st_2" text="Interactions"/>
            <token POS="DT" charOffset="29-30" id="st_3" text="No"/>
            <token POS="JJ" charOffset="32-37" id="st_4" text="formal"/>
            <token POS="NN" charOffset="39-42" id="st_5" text="drug"/>
            <token POS="NN" charOffset="44-54" id="st_6" text="interaction"/>
            <token POS="NNS" charOffset="56-62" id="st_7" text="studies"/>
            <token POS="VBP" charOffset="64-67" id="st_8" text="have"/>
            <token POS="VBN" charOffset="69-72" id="st_9" text="been"/>
            <token POS="VBN" charOffset="74-82" id="st_10" text="performed"/>
            <token POS="IN" charOffset="84-87" id="st_11" text="with"/>
            <token POS="NNP" charOffset="89-95" id="st_12" text="Campath"/>
            <token POS="." charOffset="96-96" id="st_13" text="."/>
          </tokenization>
        </tokenizations>
      </sentenceanalyses>
    </sentence>
    <sentence id="test.d0.s29" text="An immune response to Campath may interfere with subsequent diagnostic serum tests that utilize antibodies">
      <entity charOffset="22-29" id="test.d0.s29.e0" text="Campath" type="agent"/>
      <entity charOffset="96-106" id="test.d0.s29.e1" text="antibodies" tpye="target"/>
      <pair e1="test.d0.s29.e0" e2="test.d0.s29.e1" id="test.d0.s29.p0" interaction="True"/>
      <sentenceanalyses>
        <parses>
          <parse parser="split_parse" tokenizer="split">
            <dependency id="split_1" t1="st_3" t2="st_1" type="det"/>
            <dependency id="split_2" t1="st_3" t2="st_2" type="amod"/>
            <dependency id="split_3" t1="st_7" t2="st_3" type="nsubj"/>
            <dependency id="split_4" t1="st_3" t2="st_5" type="prep_to"/>
            <dependency id="split_5" t1="st_7" t2="st_6" type="aux"/>
            <dependency id="split_6" t1="st_12" t2="st_9" type="amod"/>
            <dependency id="split_7" t1="st_12" t2="st_10" type="amod"/>
            <dependency id="split_8" t1="st_12" t2="st_11" type="nn"/>
            <dependency id="split_9" t1="st_7" t2="st_12" type="prep_with"/>
            <dependency id="split_10" t1="st_14" t2="st_12" type="nsubj"/>
            <dependency id="split_11" t1="st_12" t2="st_14" type="rcmod"/>
            <dependency id="split_12" t1="st_14" t2="st_15" type="dobj"/>
          </parse>
        </parses>
        <tokenizations>
          <tokenization tokenizer="split">
            <token POS="DT" charOffset="0-1" id="st_1" text="An"/>
            <token POS="JJ" charOffset="3-8" id="st_2" text="immune"/>
            <token POS="NN" charOffset="10-17" id="st_3" text="response"/>
            <token POS="TO" charOffset="19-20" id="st_4" text="to"/>
            <token POS="NNP" charOffset="22-28" id="st_5" text="Campath"/>
            <token POS="MD" charOffset="30-32" id="st_6" text="may"/>
            <token POS="VB" charOffset="34-42" id="st_7" text="interfere"/>
            <token POS="IN" charOffset="44-47" id="st_8" text="with"/>
            <token POS="JJ" charOffset="49-58" id="st_9" text="subsequent"/>
            <token POS="JJ" charOffset="60-69" id="st_10" text="diagnostic"/>
            <token POS="NN" charOffset="71-75" id="st_11" text="serum"/>
            <token POS="NNS" charOffset="77-81" id="st_12" text="tests"/>
            <token POS="WDT" charOffset="83-86" id="st_13" text="that"/>
            <token POS="VB" charOffset="88-94" id="st_14" text="utilize"/>
            <token POS="NNS" charOffset="96-105" id="st_15" text="antibodies"/>
          </tokenization>
        </tokenizations>
      </sentenceanalyses>
    </sentence>
    <sentence id="test.d0.s30" text="Because alosetron is metabolized by a variety of hepatic CYP drug-metabolizing enzymes, inducers or inhibitors of these enzymes may change the clearance of alosetron.">
      <entity charOffset="8-17" id="test.d0.s30.e0" text="alosetron" type="target"/>
      <entity charOffset="156-165" id="test.d0.s30.e1" text="alosetron" type="target"/>
      <pair e1="test.d0.s30.e0" e2="test.d0.s30.e1" id="test.d0.s30.p0" interaction="False"/>
      <sentenceanalyses>
        <parses>
          <parse parser="split_parse" tokenizer="split">
            <dependency id="split_1" t1="st_4" t2="st_1" type="mark"/>
            <dependency id="split_2" t1="st_4" t2="st_2" type="nsubjpass"/>
            <dependency id="split_3" t1="st_4" t2="st_3" type="auxpass"/>
            <dependency id="split_4" t1="st_21" t2="st_4" type="advcl"/>
            <dependency id="split_5" t1="st_7" t2="st_6" type="det"/>
            <dependency id="split_6" t1="st_4" t2="st_7" type="agent"/>
            <dependency id="split_7" t1="st_12" t2="st_9" type="amod"/>
            <dependency id="split_8" t1="st_12" t2="st_10" type="nn"/>
            <dependency id="split_9" t1="st_12" t2="st_11" type="amod"/>
            <dependency id="split_10" t1="st_7" t2="st_12" type="prep_of"/>
            <dependency id="split_11" t1="st_21" t2="st_14" type="nsubj"/>
            <dependency id="split_12" t1="st_14" t2="st_16" type="conj_or"/>
            <dependency id="split_13" t1="st_21" t2="st_16" type="nsubj"/>
            <dependency id="split_14" t1="st_19" t2="st_18" type="det"/>
            <dependency id="split_15" t1="st_14" t2="st_19" type="prep_of"/>
            <dependency id="split_16" t1="st_21" t2="st_20" type="aux"/>
            <dependency id="split_17" t1="st_23" t2="st_22" type="det"/>
            <dependency id="split_18" t1="st_21" t2="st_23" type="dobj"/>
            <dependency id="split_19" t1="st_23" t2="st_25" type="prep_of"/>
          </parse>
        </parses>
        <tokenizations>
          <tokenization tokenizer="split">
            <token POS="IN" charOffset="0-6" id="st_1" text="Because"/>
            <token POS="NN" charOffset="8-16" id="st_2" text="alosetron"/>
            <token POS="VBZ" charOffset="18-19" id="st_3" text="is"/>
            <token POS="VBN" charOffset="21-31" id="st_4" text="metabolized"/>
            <token POS="IN" charOffset="33-34" id="st_5" text="by"/>
            <token POS="DT" charOffset="36-36" id="st_6" text="a"/>
            <token POS="NN" charOffset="38-44" id="st_7" text="variety"/>
            <token POS="IN" charOffset="46-47" id="st_8" text="of"/>
            <token POS="JJ" charOffset="49-55" id="st_9" text="hepatic"/>
            <token POS="NNP" charOffset="57-59" id="st_10" text="CYP"/>
            <token POS="JJ" charOffset="61-77" id="st_11" text="drug-metabolizing"/>
            <token POS="NNS" charOffset="79-85" id="st_12" text="enzymes"/>
            <token POS="," charOffset="86-86" id="st_13" text=","/>
            <token POS="NNS" charOffset="88-95" id="st_14" text="inducers"/>
            <token POS="CC" charOffset="97-98" id="st_15" text="or"/>
            <token POS="NNS" charOffset="100-109" id="st_16" text="inhibitors"/>
            <token POS="IN" charOffset="111-112" id="st_17" text="of"/>
            <token POS="DT" charOffset="114-118" id="st_18" text="these"/>
            <token POS="NNS" charOffset="120-126" id="st_19" text="enzymes"/>
            <token POS="MD" charOffset="128-130" id="st_20" text="may"/>
            <token POS="VB" charOffset="132-137" id="st_21" text="change"/>
            <token POS="DT" charOffset="139-141" id="st_22" text="the"/>
            <token POS="NN" charOffset="143-151" id="st_23" text="clearance"/>
            <token POS="IN" charOffset="153-154" id="st_24" text="of"/>
            <token POS="NN" charOffset="156-164" id="st_25" text="alosetron"/>
            <token POS="." charOffset="165-165" id="st_26" text="."/>
          </tokenization>
        </tokenizations>
      </sentenceanalyses>
    </sentence>
    <sentence id="test.d0.s31" text="Fluvoxamine is a known strong inhibitor of CYP1A2 and also inhibits CYP3A4, CYP2C9, and CYP2C19.">
      <entity charOffset="0-11" id="test.d0.s31.e0" text="Fluvoxamine" type="agent"/>
      <entity charOffset="43-49" id="test.d0.s31.e1" text="CYP1A2" tpye="target"/>
      <entity charOffset="68-74" id="test.d0.s31.e2" text="CYP3A4" tpye="target"/>
      <entity charOffset="76-82" id="test.d0.s31.e3" text="CYP2C9" tpye="target"/>
      <entity charOffset="88-95" id="test.d0.s31.e4" text="CYP2C19" tpye="target"/>
      <pair e1="test.d0.s31.e0" e2="test.d0.s31.e1" id="test.d0.s31.p0" interaction="True"/>
      <pair e1="test.d0.s31.e0" e2="test.d0.s31.e2" id="test.d0.s31.p1" interaction="True"/>
      <pair e1="test.d0.s31.e0" e2="test.d0.s31.e3" id="test.d0.s31.p2" interaction="True"/>
      <pair e1="test.d0.s31.e0" e2="test.d0.s31.e4" id="test.d0.s31.p3" interaction="True"/>
      <pair e1="test.d0.s31.e1" e2="test.d0.s31.e2" id="test.d0.s31.p4" interaction="False"/>
      <pair e1="test.d0.s31.e1" e2="test.d0.s31.e3" id="test.d0.s31.p5" interaction="False"/>
      <pair e1="test.d0.s31.e1" e2="test.d0.s31.e4" id="test.d0.s31.p6" interaction="False"/>
      <pair e1="test.d0.s31.e2" e2="test.d0.s31.e3" id="test.d0.s31.p7" interaction="False"/>
      <pair e1="test.d0.s31.e2" e2="test.d0.s31.e4" id="test.d0.s31.p8" interaction="False"/>
      <pair e1="test.d0.s31.e3" e2="test.d0.s31.e4" id="test.d0.s31.p9" interaction="False"/>
      <sentenceanalyses>
        <parses>
          <parse parser="split_parse" tokenizer="split">
            <dependency id="split_1" t1="st_6" t2="st_1" type="nsubj"/>
            <dependency id="split_2" t1="st_11" t2="st_1" type="nsubj"/>
            <dependency id="split_3" t1="st_6" t2="st_2" type="cop"/>
            <dependency id="split_4" t1="st_6" t2="st_3" type="det"/>
            <dependency id="split_5" t1="st_6" t2="st_4" type="amod"/>
            <dependency id="split_6" t1="st_6" t2="st_5" type="amod"/>
            <dependency id="split_7" t1="st_6" t2="st_8" type="prep_of"/>
            <dependency id="split_8" t1="st_11" t2="st_10" type="advmod"/>
            <dependency id="split_9" t1="st_6" t2="st_11" type="conj_and"/>
            <dependency id="split_10" t1="st_11" t2="st_12" type="dobj"/>
            <dependency id="split_11" t1="st_11" t2="st_14" type="dobj"/>
            <dependency id="split_12" t1="st_12" t2="st_14" type="conj_and"/>
            <dependency id="split_13" t1="st_11" t2="st_17" type="dobj"/>
            <dependency id="split_14" t1="st_12" t2="st_17" type="conj_and"/>
          </parse>
        </parses>
        <tokenizations>
          <tokenization tokenizer="split">
            <token POS="NNP" charOffset="0-10" id="st_1" text="Fluvoxamine"/>
            <token POS="VBZ" charOffset="12-13" id="st_2" text="is"/>
            <token POS="DT" charOffset="15-15" id="st_3" text="a"/>
            <token POS="JJ" charOffset="17-21" id="st_4" text="known"/>
            <token POS="JJ" charOffset="23-28" id="st_5" text="strong"/>
            <token POS="NN" charOffset="30-38" id="st_6" text="inhibitor"/>
            <token POS="IN" charOffset="40-41" id="st_7" text="of"/>
            <token POS="NN" charOffset="43-48" id="st_8" text="CYP1A2"/>
            <token POS="CC" charOffset="50-52" id="st_9" text="and"/>
            <token POS="RB" charOffset="54-57" id="st_10" text="also"/>
            <token POS="VBZ" charOffset="59-66" id="st_11" text="inhibits"/>
            <token POS="NN" charOffset="68-73" id="st_12" text="CYP3A4"/>
            <token POS="," charOffset="74-74" id="st_13" text=","/>
            <token POS="NN" charOffset="76-81" id="st_14" text="CYP2C9"/>
            <token POS="," charOffset="82-82" id="st_15" text=","/>
            <token POS="CC" charOffset="84-86" id="st_16" text="and"/>
            <token POS="NN" charOffset="88-94" id="st_17" text="CYP2C19"/>
            <token POS="." charOffset="95-95" id="st_18" text="."/>
          </tokenization>
        </tokenizations>
      </sentenceanalyses>
    </sentence>
    <sentence id="test.d0.s32" text="In a pharmacokinetic study, 40 healthy female subjects received fluvoxamine in escalating doses from 50 to 200 mg per day for 16 days, with coadministration of alosetron 1 mg on the last day.">
      <entity charOffset="64-75" id="test.d0.s32.e0" text="fluvoxamine" type="target"/>
      <entity charOffset="160-174" id="test.d0.s32.e1" text="alosetron 1 mg" type="target"/>
      <pair e1="test.d0.s32.e0" e2="test.d0.s32.e1" id="test.d0.s32.p0" interaction="False"/>
      <sentenceanalyses>
        <parses>
          <parse parser="split_parse" tokenizer="split">
            <dependency id="split_1" t1="st_4" t2="st_2" type="det"/>
            <dependency id="split_2" t1="st_4" t2="st_3" type="amod"/>
            <dependency id="split_3" t1="st_10" t2="st_4" type="prep_in"/>
            <dependency id="split_4" t1="st_9" t2="st_6" type="num"/>
            <dependency id="split_5" t1="st_9" t2="st_7" type="amod"/>
            <dependency id="split_6" t1="st_9" t2="st_8" type="amod"/>
            <dependency id="split_7" t1="st_10" t2="st_9" type="nsubj"/>
            <dependency id="split_8" t1="st_10" t2="st_11" type="dobj"/>
            <dependency id="split_9" t1="st_14" t2="st_13" type="amod"/>
            <dependency id="split_10" t1="st_10" t2="st_14" type="prep_in"/>
            <dependency id="split_11" t1="st_18" t2="st_16" type="number"/>
            <dependency id="split_12" t1="st_18" t2="st_17" type="dep"/>
            <dependency id="split_13" t1="st_19" t2="st_18" type="num"/>
            <dependency id="split_14" t1="st_10" t2="st_19" type="prep_from"/>
            <dependency id="split_15" t1="st_19" t2="st_21" type="prep_per"/>
            <dependency id="split_16" t1="st_24" t2="st_23" type="num"/>
            <dependency id="split_17" t1="st_21" t2="st_24" type="prep_for"/>
            <dependency id="split_18" t1="st_10" t2="st_27" type="prep_with"/>
            <dependency id="split_19" t1="st_31" t2="st_29" type="nn"/>
            <dependency id="split_20" t1="st_31" t2="st_30" type="num"/>
            <dependency id="split_21" t1="st_27" t2="st_31" type="prep_of"/>
            <dependency id="split_22" t1="st_35" t2="st_33" type="det"/>
            <dependency id="split_23" t1="st_35" t2="st_34" type="amod"/>
            <dependency id="split_24" t1="st_31" t2="st_35" type="prep_on"/>
          </parse>
        </parses>
        <tokenizations>
          <tokenization tokenizer="split">
            <token POS="IN" charOffset="0-1" id="st_1" text="In"/>
            <token POS="DT" charOffset="3-3" id="st_2" text="a"/>
            <token POS="JJ" charOffset="5-19" id="st_3" text="pharmacokinetic"/>
            <token POS="NN" charOffset="21-25" id="st_4" text="study"/>
            <token POS="," charOffset="26-26" id="st_5" text=","/>
            <token POS="CD" charOffset="28-29" id="st_6" text="40"/>
            <token POS="JJ" charOffset="31-37" id="st_7" text="healthy"/>
            <token POS="JJ" charOffset="39-44" id="st_8" text="female"/>
            <token POS="NNS" charOffset="46-53" id="st_9" text="subjects"/>
            <token POS="VBD" charOffset="55-62" id="st_10" text="received"/>
            <token POS="NN" charOffset="64-74" id="st_11" text="fluvoxamine"/>
            <token POS="IN" charOffset="76-77" id="st_12" text="in"/>
            <token POS="JJ" charOffset="79-88" id="st_13" text="escalating"/>
            <token POS="NNS" charOffset="90-94" id="st_14" text="doses"/>
            <token POS="IN" charOffset="96-99" id="st_15" text="from"/>
            <token POS="CD" charOffset="101-102" id="st_16" text="50"/>
            <token POS="TO" charOffset="104-105" id="st_17" text="to"/>
            <token POS="CD" charOffset="107-109" id="st_18" text="200"/>
            <token POS="NN" charOffset="111-112" id="st_19" text="mg"/>
            <token POS="IN" charOffset="114-116" id="st_20" text="per"/>
            <token POS="NN" charOffset="118-120" id="st_21" text="day"/>
            <token POS="IN" charOffset="122-124" id="st_22" text="for"/>
            <token POS="CD" charOffset="126-127" id="st_23" text="16"/>
            <token POS="NNS" charOffset="129-132" id="st_24" text="days"/>
            <token POS="," charOffset="133-133" id="st_25" text=","/>
            <token POS="IN" charOffset="135-138" id="st_26" text="with"/>
            <token POS="NN" charOffset="140-155" id="st_27" text="coadministration"/>
            <token POS="IN" charOffset="157-158" id="st_28" text="of"/>
            <token POS="NN" charOffset="160-168" id="st_29" text="alosetron"/>
            <token POS="CD" charOffset="170-170" id="st_30" text="1"/>
            <token POS="NN" charOffset="172-173" id="st_31" text="mg"/>
            <token POS="IN" charOffset="175-176" id="st_32" text="on"/>
            <token POS="DT" charOffset="178-180" id="st_33" text="the"/>
            <token POS="JJ" charOffset="182-185" id="st_34" text="last"/>
            <token POS="NN" charOffset="187-189" id="st_35" text="day"/>
            <token POS="." charOffset="190-190" id="st_36" text="."/>
          </tokenization>
        </tokenizations>
      </sentenceanalyses>
    </sentence>
    <sentence id="test.d0.s33" text="Fluvoxamine increased mean alosetron plasma concentrations (AUC) approximately 6-fold and prolonged the half-life by approximately 3-fold.">
      <entity charOffset="0-11" id="test.d0.s33.e0" text="Fluvoxamine" type="agent"/>
      <entity charOffset="27-36" id="test.d0.s33.e1" text="alosetron" tpye="target"/>
      <pair e1="test.d0.s33.e0" e2="test.d0.s33.e1" id="test.d0.s33.p0" interaction="True"/>
      <sentenceanalyses>
        <parses>
          <parse parser="split_parse" tokenizer="split">
            <dependency id="split_1" t1="st_2" t2="st_1" type="nsubj"/>
            <dependency id="split_2" t1="st_13" t2="st_1" type="nsubj"/>
            <dependency id="split_3" t1="st_6" t2="st_3" type="amod"/>
            <dependency id="split_4" t1="st_6" t2="st_4" type="nn"/>
            <dependency id="split_5" t1="st_6" t2="st_5" type="nn"/>
            <dependency id="split_6" t1="st_2" t2="st_6" type="dobj"/>
            <dependency id="split_7" t1="st_6" t2="st_8" type="abbrev"/>
            <dependency id="split_8" t1="st_11" t2="st_10" type="advmod"/>
            <dependency id="split_9" t1="st_6" t2="st_11" type="amod"/>
            <dependency id="split_10" t1="st_2" t2="st_13" type="conj_and"/>
            <dependency id="split_11" t1="st_15" t2="st_14" type="det"/>
            <dependency id="split_12" t1="st_13" t2="st_15" type="dobj"/>
            <dependency id="split_13" t1="st_13" t2="st_16" type="prep"/>
            <dependency id="split_14" t1="st_18" t2="st_17" type="advmod"/>
            <dependency id="split_15" t1="st_16" t2="st_18" type="pobj"/>
          </parse>
        </parses>
        <tokenizations>
          <tokenization tokenizer="split">
            <token POS="NNP" charOffset="0-10" id="st_1" text="Fluvoxamine"/>
            <token POS="VBD" charOffset="12-20" id="st_2" text="increased"/>
            <token POS="JJ" charOffset="22-25" id="st_3" text="mean"/>
            <token POS="NN" charOffset="27-35" id="st_4" text="alosetron"/>
            <token POS="NN" charOffset="37-42" id="st_5" text="plasma"/>
            <token POS="NNS" charOffset="44-57" id="st_6" text="concentrations"/>
            <token POS="(" charOffset="59-59" id="st_7" text="("/>
            <token POS="NNP" charOffset="60-62" id="st_8" text="AUC"/>
            <token POS=")" charOffset="63-63" id="st_9" text=")"/>
            <token POS="RB" charOffset="65-77" id="st_10" text="approximately"/>
            <token POS="JJ" charOffset="79-84" id="st_11" text="6-fold"/>
            <token POS="CC" charOffset="86-88" id="st_12" text="and"/>
            <token POS="JJ" charOffset="90-98" id="st_13" text="prolonged"/>
            <token POS="DT" charOffset="100-102" id="st_14" text="the"/>
            <token POS="NN" charOffset="104-112" id="st_15" text="half-life"/>
            <token POS="IN" charOffset="114-115" id="st_16" text="by"/>
            <token POS="RB" charOffset="117-129" id="st_17" text="approximately"/>
            <token POS="RB" charOffset="131-136" id="st_18" text="3-fold"/>
            <token POS="." charOffset="137-137" id="st_19" text="."/>
          </tokenization>
        </tokenizations>
      </sentenceanalyses>
    </sentence>
    <sentence id="test.d0.s34" text="Concomitant administration of alosetron and fluvoxamine is contraindicated.">
      <entity charOffset="30-39" id="test.d0.s34.e0" text="alosetron" type="agent"/>
      <entity charOffset="44-55" id="test.d0.s34.e1" text="fluvoxamine" tpye="target"/>
      <pair e1="test.d0.s34.e0" e2="test.d0.s34.e1" id="test.d0.s34.p0" interaction="True"/>
      <sentenceanalyses>
        <parses>
          <parse parser="split_parse" tokenizer="split">
            <dependency id="split_1" t1="st_2" t2="st_1" type="amod"/>
            <dependency id="split_2" t1="st_8" t2="st_2" type="nsubjpass"/>
            <dependency id="split_3" t1="st_2" t2="st_4" type="prep_of"/>
            <dependency id="split_4" t1="st_2" t2="st_6" type="prep_of"/>
            <dependency id="split_5" t1="st_4" t2="st_6" type="conj_and"/>
            <dependency id="split_6" t1="st_8" t2="st_7" type="auxpass"/>
          </parse>
        </parses>
        <tokenizations>
          <tokenization tokenizer="split">
            <token POS="JJ" charOffset="0-10" id="st_1" text="Concomitant"/>
            <token POS="NN" charOffset="12-25" id="st_2" text="administration"/>
            <token POS="IN" charOffset="27-28" id="st_3" text="of"/>
            <token POS="NN" charOffset="30-38" id="st_4" text="alosetron"/>
            <token POS="CC" charOffset="40-42" id="st_5" text="and"/>
            <token POS="NN" charOffset="44-54" id="st_6" text="fluvoxamine"/>
            <token POS="VBZ" charOffset="56-57" id="st_7" text="is"/>
            <token POS="VBN" charOffset="59-73" id="st_8" text="contraindicated"/>
            <token POS="." charOffset="74-74" id="st_9" text="."/>
          </tokenization>
        </tokenizations>
      </sentenceanalyses>
    </sentence>
    <sentence id="test.d0.s35" text="Concomitant administration of alosetron and moderate CYP1A2 inhibitors, including quinolone antibiotics and cimetidine, has not been evaluated, but should be avoided unless clinically necessary because of similar potential drug interactions.">
      <entity charOffset="30-39" id="test.d0.s35.e0" text="alosetron" type="agent"/>
      <entity charOffset="53-59" id="test.d0.s35.e1" text="CYP1A2" tpye="target"/>
      <entity charOffset="82-102" id="test.d0.s35.e2" text="quinolone antibiotic" type="target"/>
      <entity charOffset="108-118" id="test.d0.s35.e3" text="cimetidine" tpye="target"/>
      <pair e1="test.d0.s35.e0" e2="test.d0.s35.e1" id="test.d0.s35.p0" interaction="True"/>
      <pair e1="test.d0.s35.e0" e2="test.d0.s35.e2" id="test.d0.s35.p1" interaction="False"/>
      <pair e1="test.d0.s35.e0" e2="test.d0.s35.e3" id="test.d0.s35.p2" interaction="True"/>
      <pair e1="test.d0.s35.e1" e2="test.d0.s35.e2" id="test.d0.s35.p3" interaction="False"/>
      <pair e1="test.d0.s35.e1" e2="test.d0.s35.e3" id="test.d0.s35.p4" interaction="False"/>
      <pair e1="test.d0.s35.e2" e2="test.d0.s35.e3" id="test.d0.s35.p5" interaction="False"/>
      <sentenceanalyses>
        <parses>
          <parse parser="split_parse" tokenizer="split">
            <dependency id="split_1" t1="st_2" t2="st_1" type="amod"/>
            <dependency id="split_2" t1="st_19" t2="st_2" type="nsubjpass"/>
            <dependency id="split_3" t1="st_24" t2="st_2" type="nsubjpass"/>
            <dependency id="split_4" t1="st_8" t2="st_4" type="nn"/>
            <dependency id="split_5" t1="st_4" t2="st_6" type="conj_and"/>
            <dependency id="split_6" t1="st_8" t2="st_6" type="nn"/>
            <dependency id="split_7" t1="st_8" t2="st_7" type="nn"/>
            <dependency id="split_8" t1="st_2" t2="st_8" type="prep_of"/>
            <dependency id="split_9" t1="st_12" t2="st_11" type="amod"/>
            <dependency id="split_10" t1="st_2" t2="st_12" type="prep_including"/>
            <dependency id="split_11" t1="st_2" t2="st_14" type="prep_including"/>
            <dependency id="split_12" t1="st_12" t2="st_14" type="conj_and"/>
            <dependency id="split_13" t1="st_19" t2="st_16" type="aux"/>
            <dependency id="split_14" t1="st_19" t2="st_17" type="neg"/>
            <dependency id="split_15" t1="st_19" t2="st_18" type="auxpass"/>
            <dependency id="split_16" t1="st_24" t2="st_22" type="aux"/>
            <dependency id="split_17" t1="st_24" t2="st_23" type="auxpass"/>
            <dependency id="split_18" t1="st_19" t2="st_24" type="conj_but"/>
            <dependency id="split_19" t1="st_27" t2="st_25" type="mark"/>
            <dependency id="split_20" t1="st_27" t2="st_26" type="advmod"/>
            <dependency id="split_21" t1="st_24" t2="st_27" type="advcl"/>
            <dependency id="split_22" t1="st_33" t2="st_30" type="amod"/>
            <dependency id="split_23" t1="st_33" t2="st_31" type="amod"/>
            <dependency id="split_24" t1="st_33" t2="st_32" type="nn"/>
            <dependency id="split_25" t1="st_27" t2="st_33" type="prep_because_of"/>
          </parse>
        </parses>
        <tokenizations>
          <tokenization tokenizer="split">
            <token POS="JJ" charOffset="0-10" id="st_1" text="Concomitant"/>
            <token POS="NN" charOffset="12-25" id="st_2" text="administration"/>
            <token POS="IN" charOffset="27-28" id="st_3" text="of"/>
            <token POS="NN" charOffset="30-38" id="st_4" text="alosetron"/>
            <token POS="CC" charOffset="40-42" id="st_5" text="and"/>
            <token POS="JJ" charOffset="44-51" id="st_6" text="moderate"/>
            <token POS="NN" charOffset="53-58" id="st_7" text="CYP1A2"/>
            <token POS="NNS" charOffset="60-69" id="st_8" text="inhibitors"/>
            <token POS="," charOffset="70-70" id="st_9" text=","/>
            <token POS="VBG" charOffset="72-80" id="st_10" text="including"/>
            <token POS="JJ" charOffset="82-90" id="st_11" text="quinolone"/>
            <token POS="NNS" charOffset="92-102" id="st_12" text="antibiotics"/>
            <token POS="CC" charOffset="104-106" id="st_13" text="and"/>
            <token POS="NN" charOffset="108-117" id="st_14" text="cimetidine"/>
            <token POS="," charOffset="118-118" id="st_15" text=","/>
            <token POS="VBZ" charOffset="120-122" id="st_16" text="has"/>
            <token POS="RB" charOffset="124-126" id="st_17" text="not"/>
            <token POS="VBN" charOffset="128-131" id="st_18" text="been"/>
            <token POS="VBN" charOffset="133-141" id="st_19" text="evaluated"/>
            <token POS="," charOffset="142-142" id="st_20" text=","/>
            <token POS="CC" charOffset="144-146" id="st_21" text="but"/>
            <token POS="MD" charOffset="148-153" id="st_22" text="should"/>
            <token POS="VB" charOffset="155-156" id="st_23" text="be"/>
            <token POS="VBN" charOffset="158-164" id="st_24" text="avoided"/>
            <token POS="IN" charOffset="166-171" id="st_25" text="unless"/>
            <token POS="RB" charOffset="173-182" id="st_26" text="clinically"/>
            <token POS="JJ" charOffset="184-192" id="st_27" text="necessary"/>
            <token POS="RB" charOffset="194-200" id="st_28" text="because"/>
            <token POS="IN" charOffset="202-203" id="st_29" text="of"/>
            <token POS="JJ" charOffset="205-211" id="st_30" text="similar"/>
            <token POS="JJ" charOffset="213-221" id="st_31" text="potential"/>
            <token POS="NN" charOffset="223-226" id="st_32" text="drug"/>
            <token POS="NNS" charOffset="228-239" id="st_33" text="interactions"/>
            <token POS="." charOffset="240-240" id="st_34" text="."/>
          </tokenization>
        </tokenizations>
      </sentenceanalyses>
    </sentence>
    <sentence id="test.d0.s36" text="Ketoconazole is a known strong inhibitor of CYP3A4.">
      <entity charOffset="0-12" id="test.d0.s36.e0" text="Ketoconazole" type="agent"/>
      <entity charOffset="44-50" id="test.d0.s36.e1" text="CYP3A4" tpye="target"/>
      <pair e1="test.d0.s36.e0" e2="test.d0.s36.e1" id="test.d0.s36.p0" interaction="True"/>
      <sentenceanalyses>
        <parses>
          <parse parser="split_parse" tokenizer="split">
            <dependency id="split_1" t1="st_6" t2="st_1" type="nsubj"/>
            <dependency id="split_2" t1="st_6" t2="st_2" type="cop"/>
            <dependency id="split_3" t1="st_6" t2="st_3" type="det"/>
            <dependency id="split_4" t1="st_6" t2="st_4" type="amod"/>
            <dependency id="split_5" t1="st_6" t2="st_5" type="amod"/>
            <dependency id="split_6" t1="st_6" t2="st_8" type="prep_of"/>
          </parse>
        </parses>
        <tokenizations>
          <tokenization tokenizer="split">
            <token POS="NNP" charOffset="0-11" id="st_1" text="Ketoconazole"/>
            <token POS="VBZ" charOffset="13-14" id="st_2" text="is"/>
            <token POS="DT" charOffset="16-16" id="st_3" text="a"/>
            <token POS="VBN" charOffset="18-22" id="st_4" text="known"/>
            <token POS="JJ" charOffset="24-29" id="st_5" text="strong"/>
            <token POS="NN" charOffset="31-39" id="st_6" text="inhibitor"/>
            <token POS="IN" charOffset="41-42" id="st_7" text="of"/>
            <token POS="NN" charOffset="44-49" id="st_8" text="CYP3A4"/>
            <token POS="." charOffset="50-50" id="st_9" text="."/>
          </tokenization>
        </tokenizations>
      </sentenceanalyses>
    </sentence>
    <sentence id="test.d0.s37" text="In a pharmacokinetic study, 38 healthy female subjects received ketoconazole 200 mg twice daily for 7 days, with coadministration of alosetron 1 mg on the last day.">
      <entity charOffset="64-83" id="test.d0.s37.e0" text="ketoconazole 200 mg" type="target"/>
      <entity charOffset="133-147" id="test.d0.s37.e1" text="alosetron 1 mg" type="target"/>
      <pair e1="test.d0.s37.e0" e2="test.d0.s37.e1" id="test.d0.s37.p0" interaction="False"/>
      <sentenceanalyses>
        <parses>
          <parse parser="split_parse" tokenizer="split">
            <dependency id="split_1" t1="st_4" t2="st_2" type="det"/>
            <dependency id="split_2" t1="st_4" t2="st_3" type="amod"/>
            <dependency id="split_3" t1="st_10" t2="st_4" type="prep_in"/>
            <dependency id="split_4" t1="st_9" t2="st_6" type="num"/>
            <dependency id="split_5" t1="st_9" t2="st_7" type="amod"/>
            <dependency id="split_6" t1="st_9" t2="st_8" type="amod"/>
            <dependency id="split_7" t1="st_10" t2="st_9" type="nsubj"/>
            <dependency id="split_8" t1="st_13" t2="st_11" type="nn"/>
            <dependency id="split_9" t1="st_13" t2="st_12" type="num"/>
            <dependency id="split_10" t1="st_10" t2="st_13" type="dobj"/>
            <dependency id="split_11" t1="st_10" t2="st_14" type="advmod"/>
            <dependency id="split_12" t1="st_14" t2="st_15" type="advmod"/>
            <dependency id="split_13" t1="st_14" t2="st_16" type="dep"/>
            <dependency id="split_14" t1="st_18" t2="st_17" type="num"/>
            <dependency id="split_15" t1="st_16" t2="st_18" type="pobj"/>
            <dependency id="split_16" t1="st_10" t2="st_21" type="prep_with"/>
            <dependency id="split_17" t1="st_25" t2="st_23" type="nn"/>
            <dependency id="split_18" t1="st_25" t2="st_24" type="num"/>
            <dependency id="split_19" t1="st_21" t2="st_25" type="prep_of"/>
            <dependency id="split_20" t1="st_29" t2="st_27" type="det"/>
            <dependency id="split_21" t1="st_29" t2="st_28" type="amod"/>
            <dependency id="split_22" t1="st_25" t2="st_29" type="prep_on"/>
          </parse>
        </parses>
        <tokenizations>
          <tokenization tokenizer="split">
            <token POS="IN" charOffset="0-1" id="st_1" text="In"/>
            <token POS="DT" charOffset="3-3" id="st_2" text="a"/>
            <token POS="JJ" charOffset="5-19" id="st_3" text="pharmacokinetic"/>
            <token POS="NN" charOffset="21-25" id="st_4" text="study"/>
            <token POS="," charOffset="26-26" id="st_5" text=","/>
            <token POS="CD" charOffset="28-29" id="st_6" text="38"/>
            <token POS="JJ" charOffset="31-37" id="st_7" text="healthy"/>
            <token POS="JJ" charOffset="39-44" id="st_8" text="female"/>
            <token POS="NNS" charOffset="46-53" id="st_9" text="subjects"/>
            <token POS="VBD" charOffset="55-62" id="st_10" text="received"/>
            <token POS="NN" charOffset="64-75" id="st_11" text="ketoconazole"/>
            <token POS="CD" charOffset="77-79" id="st_12" text="200"/>
            <token POS="NN" charOffset="81-82" id="st_13" text="mg"/>
            <token POS="RB" charOffset="84-88" id="st_14" text="twice"/>
            <token POS="JJ" charOffset="90-94" id="st_15" text="daily"/>
            <token POS="IN" charOffset="96-98" id="st_16" text="for"/>
            <token POS="CD" charOffset="100-100" id="st_17" text="7"/>
            <token POS="NNS" charOffset="102-105" id="st_18" text="days"/>
            <token POS="," charOffset="106-106" id="st_19" text=","/>
            <token POS="IN" charOffset="108-111" id="st_20" text="with"/>
            <token POS="NN" charOffset="113-128" id="st_21" text="coadministration"/>
            <token POS="IN" charOffset="130-131" id="st_22" text="of"/>
            <token POS="NN" charOffset="133-141" id="st_23" text="alosetron"/>
            <token POS="CD" charOffset="143-143" id="st_24" text="1"/>
            <token POS="NN" charOffset="145-146" id="st_25" text="mg"/>
            <token POS="IN" charOffset="148-149" id="st_26" text="on"/>
            <token POS="DT" charOffset="151-153" id="st_27" text="the"/>
            <token POS="JJ" charOffset="155-158" id="st_28" text="last"/>
            <token POS="NN" charOffset="160-162" id="st_29" text="day"/>
            <token POS="." charOffset="163-163" id="st_30" text="."/>
          </tokenization>
        </tokenizations>
      </sentenceanalyses>
    </sentence>
    <sentence id="test.d0.s38" text="Ketoconazole increased mean alosetron plasma concentrations (AUC) by 29%.">
      <entity charOffset="0-12" id="test.d0.s38.e0" text="Ketoconazole" type="agent"/>
      <entity charOffset="28-37" id="test.d0.s38.e1" text="alosetron" tpye="target"/>
      <pair e1="test.d0.s38.e0" e2="test.d0.s38.e1" id="test.d0.s38.p0" interaction="True"/>
      <sentenceanalyses>
        <parses>
          <parse parser="split_parse" tokenizer="split">
            <dependency id="split_1" t1="st_2" t2="st_1" type="nsubj"/>
            <dependency id="split_2" t1="st_6" t2="st_3" type="amod"/>
            <dependency id="split_3" t1="st_6" t2="st_4" type="nn"/>
            <dependency id="split_4" t1="st_6" t2="st_5" type="nn"/>
            <dependency id="split_5" t1="st_2" t2="st_6" type="dobj"/>
            <dependency id="split_6" t1="st_6" t2="st_8" type="abbrev"/>
            <dependency id="split_7" t1="st_12" t2="st_11" type="num"/>
            <dependency id="split_8" t1="st_2" t2="st_12" type="prep_by"/>
          </parse>
        </parses>
        <tokenizations>
          <tokenization tokenizer="split">
            <token POS="NNP" charOffset="0-11" id="st_1" text="Ketoconazole"/>
            <token POS="VBD" charOffset="13-21" id="st_2" text="increased"/>
            <token POS="JJ" charOffset="23-26" id="st_3" text="mean"/>
            <token POS="NN" charOffset="28-36" id="st_4" text="alosetron"/>
            <token POS="NN" charOffset="38-43" id="st_5" text="plasma"/>
            <token POS="NNS" charOffset="45-58" id="st_6" text="concentrations"/>
            <token POS="(" charOffset="60-60" id="st_7" text="("/>
            <token POS="NNP" charOffset="61-63" id="st_8" text="AUC"/>
            <token POS=")" charOffset="64-64" id="st_9" text=")"/>
            <token POS="IN" charOffset="66-67" id="st_10" text="by"/>
            <token POS="CD" charOffset="69-70" id="st_11" text="29"/>
            <token POS="NN" charOffset="71-71" id="st_12" text="%"/>
            <token POS="." charOffset="72-72" id="st_13" text="."/>
          </tokenization>
        </tokenizations>
      </sentenceanalyses>
    </sentence>
    <sentence id="test.d0.s39" text="Caution should be used when alosetron and ketoconazole are administered concomitantly.">
      <entity charOffset="28-37" id="test.d0.s39.e0" text="alosetron" type="agent"/>
      <entity charOffset="42-54" id="test.d0.s39.e1" text="ketoconazole" tpye="target"/>
      <pair e1="test.d0.s39.e0" e2="test.d0.s39.e1" id="test.d0.s39.p0" interaction="True"/>
      <sentenceanalyses>
        <parses>
          <parse parser="split_parse" tokenizer="split">
            <dependency id="split_1" t1="st_4" t2="st_1" type="nsubjpass"/>
            <dependency id="split_2" t1="st_4" t2="st_2" type="aux"/>
            <dependency id="split_3" t1="st_4" t2="st_3" type="auxpass"/>
            <dependency id="split_4" t1="st_10" t2="st_5" type="advmod"/>
            <dependency id="split_5" t1="st_10" t2="st_6" type="nsubjpass"/>
            <dependency id="split_6" t1="st_6" t2="st_8" type="conj_and"/>
            <dependency id="split_7" t1="st_10" t2="st_8" type="nsubjpass"/>
            <dependency id="split_8" t1="st_10" t2="st_9" type="auxpass"/>
            <dependency id="split_9" t1="st_4" t2="st_10" type="advcl"/>
            <dependency id="split_10" t1="st_10" t2="st_11" type="advmod"/>
          </parse>
        </parses>
        <tokenizations>
          <tokenization tokenizer="split">
            <token POS="NN" charOffset="0-6" id="st_1" text="Caution"/>
            <token POS="MD" charOffset="8-13" id="st_2" text="should"/>
            <token POS="VB" charOffset="15-16" id="st_3" text="be"/>
            <token POS="VBN" charOffset="18-21" id="st_4" text="used"/>
            <token POS="WRB" charOffset="23-26" id="st_5" text="when"/>
            <token POS="NN" charOffset="28-36" id="st_6" text="alosetron"/>
            <token POS="CC" charOffset="38-40" id="st_7" text="and"/>
            <token POS="NN" charOffset="42-53" id="st_8" text="ketoconazole"/>
            <token POS="VBP" charOffset="55-57" id="st_9" text="are"/>
            <token POS="VBN" charOffset="59-70" id="st_10" text="administered"/>
            <token POS="RB" charOffset="72-84" id="st_11" text="concomitantly"/>
            <token POS="." charOffset="85-85" id="st_12" text="."/>
          </tokenization>
        </tokenizations>
      </sentenceanalyses>
    </sentence>
    <sentence id="test.d0.s40" text="Coadministration of alosetron and strong CYP3A4 inhibitors, such as clarithromycin, telithromycin, protease inhibitors, voriconazole, and itraconazole has not been evaluated but should be undertaken with caution because of similar potential drug interactions.">
      <entity charOffset="20-29" id="test.d0.s40.e0" text="alosetron" type="target"/>
      <entity charOffset="41-47" id="test.d0.s40.e1" text="CYP3A4" type="target"/>
      <entity charOffset="68-82" id="test.d0.s40.e2" text="clarithromycin" type="target"/>
      <entity charOffset="84-97" id="test.d0.s40.e3" text="telithromycin" type="target"/>
      <entity charOffset="99-118" id="test.d0.s40.e4" text="protease inhibitors" type="target"/>
      <entity charOffset="120-132" id="test.d0.s40.e5" text="voriconazole" type="target"/>
      <entity charOffset="138-150" id="test.d0.s40.e6" text="itraconazole" type="target"/>
      <pair e1="test.d0.s40.e0" e2="test.d0.s40.e1" id="test.d0.s40.p0" interaction="False"/>
      <pair e1="test.d0.s40.e0" e2="test.d0.s40.e2" id="test.d0.s40.p1" interaction="False"/>
      <pair e1="test.d0.s40.e0" e2="test.d0.s40.e3" id="test.d0.s40.p2" interaction="False"/>
      <pair e1="test.d0.s40.e0" e2="test.d0.s40.e4" id="test.d0.s40.p3" interaction="False"/>
      <pair e1="test.d0.s40.e0" e2="test.d0.s40.e5" id="test.d0.s40.p4" interaction="False"/>
      <pair e1="test.d0.s40.e0" e2="test.d0.s40.e6" id="test.d0.s40.p5" interaction="False"/>
      <pair e1="test.d0.s40.e1" e2="test.d0.s40.e2" id="test.d0.s40.p6" interaction="False"/>
      <pair e1="test.d0.s40.e1" e2="test.d0.s40.e3" id="test.d0.s40.p7" interaction="False"/>
      <pair e1="test.d0.s40.e1" e2="test.d0.s40.e4" id="test.d0.s40.p8" interaction="False"/>
      <pair e1="test.d0.s40.e1" e2="test.d0.s40.e5" id="test.d0.s40.p9" interaction="False"/>
      <pair e1="test.d0.s40.e1" e2="test.d0.s40.e6" id="test.d0.s40.p10" interaction="False"/>
      <pair e1="test.d0.s40.e2" e2="test.d0.s40.e3" id="test.d0.s40.p11" interaction="False"/>
      <pair e1="test.d0.s40.e2" e2="test.d0.s40.e4" id="test.d0.s40.p12" interaction="False"/>
      <pair e1="test.d0.s40.e2" e2="test.d0.s40.e5" id="test.d0.s40.p13" interaction="False"/>
      <pair e1="test.d0.s40.e2" e2="test.d0.s40.e6" id="test.d0.s40.p14" interaction="False"/>
      <pair e1="test.d0.s40.e3" e2="test.d0.s40.e4" id="test.d0.s40.p15" interaction="False"/>
      <pair e1="test.d0.s40.e3" e2="test.d0.s40.e5" id="test.d0.s40.p16" interaction="False"/>
      <pair e1="test.d0.s40.e3" e2="test.d0.s40.e6" id="test.d0.s40.p17" interaction="False"/>
      <pair e1="test.d0.s40.e4" e2="test.d0.s40.e5" id="test.d0.s40.p18" interaction="False"/>
      <pair e1="test.d0.s40.e4" e2="test.d0.s40.e6" id="test.d0.s40.p19" interaction="False"/>
      <pair e1="test.d0.s40.e5" e2="test.d0.s40.e6" id="test.d0.s40.p20" interaction="False"/>
      <sentenceanalyses>
        <parses>
          <parse parser="split_parse" tokenizer="split">
            <dependency id="split_1" t1="st_25" t2="st_1" type="nsubjpass"/>
            <dependency id="split_2" t1="st_29" t2="st_1" type="nsubjpass"/>
            <dependency id="split_3" t1="st_7" t2="st_3" type="nn"/>
            <dependency id="split_4" t1="st_3" t2="st_5" type="conj_and"/>
            <dependency id="split_5" t1="st_7" t2="st_5" type="nn"/>
            <dependency id="split_6" t1="st_7" t2="st_6" type="nn"/>
            <dependency id="split_7" t1="st_1" t2="st_7" type="prep_of"/>
            <dependency id="split_8" t1="st_1" t2="st_11" type="prep_such_as"/>
            <dependency id="split_9" t1="st_1" t2="st_13" type="prep_such_as"/>
            <dependency id="split_10" t1="st_11" t2="st_13" type="conj_and"/>
            <dependency id="split_11" t1="st_16" t2="st_15" type="nn"/>
            <dependency id="split_12" t1="st_1" t2="st_16" type="prep_such_as"/>
            <dependency id="split_13" t1="st_11" t2="st_16" type="conj_and"/>
            <dependency id="split_14" t1="st_1" t2="st_18" type="prep_such_as"/>
            <dependency id="split_15" t1="st_11" t2="st_18" type="conj_and"/>
            <dependency id="split_16" t1="st_1" t2="st_21" type="prep_such_as"/>
            <dependency id="split_17" t1="st_11" t2="st_21" type="conj_and"/>
            <dependency id="split_18" t1="st_25" t2="st_22" type="aux"/>
            <dependency id="split_19" t1="st_25" t2="st_23" type="neg"/>
            <dependency id="split_20" t1="st_25" t2="st_24" type="auxpass"/>
            <dependency id="split_21" t1="st_29" t2="st_27" type="aux"/>
            <dependency id="split_22" t1="st_29" t2="st_28" type="auxpass"/>
            <dependency id="split_23" t1="st_25" t2="st_29" type="conj_but"/>
            <dependency id="split_24" t1="st_29" t2="st_31" type="prep_with"/>
            <dependency id="split_25" t1="st_37" t2="st_34" type="amod"/>
            <dependency id="split_26" t1="st_37" t2="st_35" type="amod"/>
            <dependency id="split_27" t1="st_37" t2="st_36" type="nn"/>
            <dependency id="split_28" t1="st_31" t2="st_37" type="prep_because_of"/>
          </parse>
        </parses>
        <tokenizations>
          <tokenization tokenizer="split">
            <token POS="NN" charOffset="0-15" id="st_1" text="Coadministration"/>
            <token POS="IN" charOffset="17-18" id="st_2" text="of"/>
            <token POS="NN" charOffset="20-28" id="st_3" text="alosetron"/>
            <token POS="CC" charOffset="30-32" id="st_4" text="and"/>
            <token POS="JJ" charOffset="34-39" id="st_5" text="strong"/>
            <token POS="NN" charOffset="41-46" id="st_6" text="CYP3A4"/>
            <token POS="NNS" charOffset="48-57" id="st_7" text="inhibitors"/>
            <token POS="," charOffset="58-58" id="st_8" text=","/>
            <token POS="JJ" charOffset="60-63" id="st_9" text="such"/>
            <token POS="IN" charOffset="65-66" id="st_10" text="as"/>
            <token POS="NN" charOffset="68-81" id="st_11" text="clarithromycin"/>
            <token POS="," charOffset="82-82" id="st_12" text=","/>
            <token POS="NN" charOffset="84-96" id="st_13" text="telithromycin"/>
            <token POS="," charOffset="97-97" id="st_14" text=","/>
            <token POS="NN" charOffset="99-106" id="st_15" text="protease"/>
            <token POS="NNS" charOffset="108-117" id="st_16" text="inhibitors"/>
            <token POS="," charOffset="118-118" id="st_17" text=","/>
            <token POS="NN" charOffset="120-131" id="st_18" text="voriconazole"/>
            <token POS="," charOffset="132-132" id="st_19" text=","/>
            <token POS="CC" charOffset="134-136" id="st_20" text="and"/>
            <token POS="NN" charOffset="138-149" id="st_21" text="itraconazole"/>
            <token POS="VBZ" charOffset="151-153" id="st_22" text="has"/>
            <token POS="RB" charOffset="155-157" id="st_23" text="not"/>
            <token POS="VBN" charOffset="159-162" id="st_24" text="been"/>
            <token POS="VBN" charOffset="164-172" id="st_25" text="evaluated"/>
            <token POS="CC" charOffset="174-176" id="st_26" text="but"/>
            <token POS="MD" charOffset="178-183" id="st_27" text="should"/>
            <token POS="VB" charOffset="185-186" id="st_28" text="be"/>
            <token POS="VBN" charOffset="188-197" id="st_29" text="undertaken"/>
            <token POS="IN" charOffset="199-202" id="st_30" text="with"/>
            <token POS="NN" charOffset="204-210" id="st_31" text="caution"/>
            <token POS="RB" charOffset="212-218" id="st_32" text="because"/>
            <token POS="IN" charOffset="220-221" id="st_33" text="of"/>
            <token POS="JJ" charOffset="223-229" id="st_34" text="similar"/>
            <token POS="JJ" charOffset="231-239" id="st_35" text="potential"/>
            <token POS="NN" charOffset="241-244" id="st_36" text="drug"/>
            <token POS="NNS" charOffset="246-257" id="st_37" text="interactions"/>
            <token POS="." charOffset="258-258" id="st_38" text="."/>
          </tokenization>
        </tokenizations>
      </sentenceanalyses>
    </sentence>
    <sentence id="test.d0.s41" text="The effect of induction or inhibition of other pathways on exposure to alosetron and its metabolites is not known.">
      <entity charOffset="71-80" id="test.d0.s41.e0" text="alosetron" type="target"/>
      <entity charOffset="89-100" id="test.d0.s41.e1" text="metabolites" type="target"/>
      <pair e1="test.d0.s41.e0" e2="test.d0.s41.e1" id="test.d0.s41.p0" interaction="False"/>
      <sentenceanalyses>
        <parses>
          <parse parser="split_parse" tokenizer="split">
            <dependency id="split_1" t1="st_2" t2="st_1" type="det"/>
            <dependency id="split_2" t1="st_19" t2="st_2" type="nsubjpass"/>
            <dependency id="split_3" t1="st_2" t2="st_4" type="prep_of"/>
            <dependency id="split_4" t1="st_2" t2="st_6" type="prep_of"/>
            <dependency id="split_5" t1="st_4" t2="st_6" type="conj_or"/>
            <dependency id="split_6" t1="st_9" t2="st_8" type="amod"/>
            <dependency id="split_7" t1="st_4" t2="st_9" type="prep_of"/>
            <dependency id="split_8" t1="st_9" t2="st_11" type="prep_on"/>
            <dependency id="split_9" t1="st_11" t2="st_13" type="prep_to"/>
            <dependency id="split_10" t1="st_16" t2="st_15" type="poss"/>
            <dependency id="split_11" t1="st_11" t2="st_16" type="prep_to"/>
            <dependency id="split_12" t1="st_13" t2="st_16" type="conj_and"/>
            <dependency id="split_13" t1="st_19" t2="st_17" type="auxpass"/>
            <dependency id="split_14" t1="st_19" t2="st_18" type="neg"/>
          </parse>
        </parses>
        <tokenizations>
          <tokenization tokenizer="split">
            <token POS="DT" charOffset="0-2" id="st_1" text="The"/>
            <token POS="NN" charOffset="4-9" id="st_2" text="effect"/>
            <token POS="IN" charOffset="11-12" id="st_3" text="of"/>
            <token POS="NN" charOffset="14-22" id="st_4" text="induction"/>
            <token POS="CC" charOffset="24-25" id="st_5" text="or"/>
            <token POS="NN" charOffset="27-36" id="st_6" text="inhibition"/>
            <token POS="IN" charOffset="38-39" id="st_7" text="of"/>
            <token POS="JJ" charOffset="41-45" id="st_8" text="other"/>
            <token POS="NNS" charOffset="47-54" id="st_9" text="pathways"/>
            <token POS="IN" charOffset="56-57" id="st_10" text="on"/>
            <token POS="NN" charOffset="59-66" id="st_11" text="exposure"/>
            <token POS="TO" charOffset="68-69" id="st_12" text="to"/>
            <token POS="NN" charOffset="71-79" id="st_13" text="alosetron"/>
            <token POS="CC" charOffset="81-83" id="st_14" text="and"/>
            <token POS="PRP$" charOffset="85-87" id="st_15" text="its"/>
            <token POS="NNS" charOffset="89-99" id="st_16" text="metabolites"/>
            <token POS="VBZ" charOffset="101-102" id="st_17" text="is"/>
            <token POS="RB" charOffset="104-106" id="st_18" text="not"/>
            <token POS="VBN" charOffset="108-112" id="st_19" text="known"/>
            <token POS="." charOffset="113-113" id="st_20" text="."/>
          </tokenization>
        </tokenizations>
      </sentenceanalyses>
    </sentence>
    <sentence id="test.d0.s42" text="In vitro human liver microsome studies and an in vivo metabolic probe study demonstrated that alosetron did not inhibit CYP enzymes 2D6, 3A4, 2C9, or 2C19.">
      <entity charOffset="94-103" id="test.d0.s42.e0" text="alosetron" type="target"/>
      <entity charOffset="120-130" id="test.d0.s42.e1" text="CYP enzyme" type="target"/>
      <pair e1="test.d0.s42.e0" e2="test.d0.s42.e1" id="test.d0.s42.p0" interaction="False"/>
      <sentenceanalyses>
        <parses>
          <parse parser="split_parse" tokenizer="split">
            <dependency id="split_1" t1="st_6" t2="st_1" type="amod"/>
            <dependency id="split_2" t1="st_1" t2="st_2" type="dep"/>
            <dependency id="split_3" t1="st_6" t2="st_3" type="amod"/>
            <dependency id="split_4" t1="st_6" t2="st_4" type="nn"/>
            <dependency id="split_5" t1="st_6" t2="st_5" type="nn"/>
            <dependency id="split_6" t1="st_14" t2="st_6" type="nsubj"/>
            <dependency id="split_7" t1="st_13" t2="st_8" type="det"/>
            <dependency id="split_8" t1="st_10" t2="st_9" type="dep"/>
            <dependency id="split_9" t1="st_11" t2="st_10" type="advmod"/>
            <dependency id="split_10" t1="st_13" t2="st_11" type="amod"/>
            <dependency id="split_11" t1="st_13" t2="st_12" type="nn"/>
            <dependency id="split_12" t1="st_6" t2="st_13" type="conj_and"/>
            <dependency id="split_13" t1="st_14" t2="st_13" type="nsubj"/>
            <dependency id="split_14" t1="st_19" t2="st_15" type="complm"/>
            <dependency id="split_15" t1="st_19" t2="st_16" type="nsubj"/>
            <dependency id="split_16" t1="st_19" t2="st_17" type="aux"/>
            <dependency id="split_17" t1="st_19" t2="st_18" type="neg"/>
            <dependency id="split_18" t1="st_14" t2="st_19" type="ccomp"/>
            <dependency id="split_19" t1="st_21" t2="st_20" type="nsubj"/>
            <dependency id="split_20" t1="st_19" t2="st_21" type="xcomp"/>
            <dependency id="split_21" t1="st_21" t2="st_22" type="num"/>
            <dependency id="split_22" t1="st_21" t2="st_24" type="num"/>
            <dependency id="split_23" t1="st_21" t2="st_26" type="num"/>
            <dependency id="split_24" t1="st_19" t2="st_29" type="xcomp"/>
            <dependency id="split_25" t1="st_21" t2="st_29" type="conj_or"/>
          </parse>
        </parses>
        <tokenizations>
          <tokenization tokenizer="split">
            <token POS="FW" charOffset="0-1" id="st_1" text="In"/>
            <token POS="FW" charOffset="3-7" id="st_2" text="vitro"/>
            <token POS="JJ" charOffset="9-13" id="st_3" text="human"/>
            <token POS="NN" charOffset="15-19" id="st_4" text="liver"/>
            <token POS="NN" charOffset="21-29" id="st_5" text="microsome"/>
            <token POS="NNS" charOffset="31-37" id="st_6" text="studies"/>
            <token POS="CC" charOffset="39-41" id="st_7" text="and"/>
            <token POS="DT" charOffset="43-44" id="st_8" text="an"/>
            <token POS="FW" charOffset="46-47" id="st_9" text="in"/>
            <token POS="FW" charOffset="49-52" id="st_10" text="vivo"/>
            <token POS="JJ" charOffset="54-62" id="st_11" text="metabolic"/>
            <token POS="NN" charOffset="64-68" id="st_12" text="probe"/>
            <token POS="NN" charOffset="70-74" id="st_13" text="study"/>
            <token POS="VBD" charOffset="76-87" id="st_14" text="demonstrated"/>
            <token POS="IN" charOffset="89-92" id="st_15" text="that"/>
            <token POS="NN" charOffset="94-102" id="st_16" text="alosetron"/>
            <token POS="VBD" charOffset="104-106" id="st_17" text="did"/>
            <token POS="RB" charOffset="108-110" id="st_18" text="not"/>
            <token POS="VB" charOffset="112-118" id="st_19" text="inhibit"/>
            <token POS="NNP" charOffset="120-122" id="st_20" text="CYP"/>
            <token POS="NNS" charOffset="124-130" id="st_21" text="enzymes"/>
            <token POS="CD" charOffset="132-134" id="st_22" text="2D6"/>
            <token POS="," charOffset="135-135" id="st_23" text=","/>
            <token POS="CD" charOffset="137-139" id="st_24" text="3A4"/>
            <token POS="," charOffset="140-140" id="st_25" text=","/>
            <token POS="CD" charOffset="142-144" id="st_26" text="2C9"/>
            <token POS="," charOffset="145-145" id="st_27" text=","/>
            <token POS="CC" charOffset="147-148" id="st_28" text="or"/>
            <token POS="CD" charOffset="150-153" id="st_29" text="2C19"/>
            <token POS="." charOffset="154-154" id="st_30" text="."/>
          </tokenization>
        </tokenizations>
      </sentenceanalyses>
    </sentence>
    <sentence id="test.d0.s43" text="In vitro, at total drug concentrations 27-fold higher than peak plasma concentrations observed with the 1-mg dosage, alosetron inhibited CYP enzymes 1A2 (60%) and 2E1 (50%).">
      <entity charOffset="117-126" id="test.d0.s43.e0" text="alosetron" type="agent"/>
      <entity charOffset="137-147" id="test.d0.s43.e1" text="CYP enzyme" tpye="target"/>
      <pair e1="test.d0.s43.e0" e2="test.d0.s43.e1" id="test.d0.s43.p0" interaction="True"/>
      <sentenceanalyses>
        <parses>
          <parse parser="split_parse" tokenizer="split">
            <dependency id="split_1" t1="st_2" t2="st_1" type="dep"/>
            <dependency id="split_2" t1="st_14" t2="st_2" type="dep"/>
            <dependency id="split_3" t1="st_2" t2="st_4" type="dep"/>
            <dependency id="split_4" t1="st_7" t2="st_5" type="amod"/>
            <dependency id="split_5" t1="st_7" t2="st_6" type="nn"/>
            <dependency id="split_6" t1="st_4" t2="st_7" type="pobj"/>
            <dependency id="split_7" t1="st_9" t2="st_8" type="amod"/>
            <dependency id="split_8" t1="st_14" t2="st_9" type="nsubj"/>
            <dependency id="split_9" t1="st_13" t2="st_11" type="amod"/>
            <dependency id="split_10" t1="st_13" t2="st_12" type="nn"/>
            <dependency id="split_11" t1="st_9" t2="st_13" type="prep_than"/>
            <dependency id="split_12" t1="st_21" t2="st_14" type="dep"/>
            <dependency id="split_13" t1="st_18" t2="st_16" type="det"/>
            <dependency id="split_14" t1="st_18" t2="st_17" type="amod"/>
            <dependency id="split_15" t1="st_14" t2="st_18" type="prep_with"/>
            <dependency id="split_16" t1="st_21" t2="st_20" type="nsubj"/>
            <dependency id="split_17" t1="st_23" t2="st_22" type="nn"/>
            <dependency id="split_18" t1="st_24" t2="st_23" type="nsubj"/>
            <dependency id="split_19" t1="st_21" t2="st_24" type="xcomp"/>
            <dependency id="split_20" t1="st_27" t2="st_26" type="num"/>
            <dependency id="split_21" t1="st_24" t2="st_27" type="appos"/>
            <dependency id="split_22" t1="st_21" t2="st_30" type="xcomp"/>
            <dependency id="split_23" t1="st_24" t2="st_30" type="conj_and"/>
            <dependency id="split_24" t1="st_33" t2="st_32" type="num"/>
            <dependency id="split_25" t1="st_30" t2="st_33" type="appos"/>
          </parse>
        </parses>
        <tokenizations>
          <tokenization tokenizer="split">
            <token POS="FW" charOffset="0-1" id="st_1" text="In"/>
            <token POS="FW" charOffset="3-7" id="st_2" text="vitro"/>
            <token POS="," charOffset="8-8" id="st_3" text=","/>
            <token POS="IN" charOffset="10-11" id="st_4" text="at"/>
            <token POS="JJ" charOffset="13-17" id="st_5" text="total"/>
            <token POS="NN" charOffset="19-22" id="st_6" text="drug"/>
            <token POS="NNS" charOffset="24-37" id="st_7" text="concentrations"/>
            <token POS="JJ" charOffset="39-45" id="st_8" text="27-fold"/>
            <token POS="JJR" charOffset="47-52" id="st_9" text="higher"/>
            <token POS="IN" charOffset="54-57" id="st_10" text="than"/>
            <token POS="JJ" charOffset="59-62" id="st_11" text="peak"/>
            <token POS="NN" charOffset="64-69" id="st_12" text="plasma"/>
            <token POS="NNS" charOffset="71-84" id="st_13" text="concentrations"/>
            <token POS="VBD" charOffset="86-93" id="st_14" text="observed"/>
            <token POS="IN" charOffset="95-98" id="st_15" text="with"/>
            <token POS="DT" charOffset="100-102" id="st_16" text="the"/>
            <token POS="JJ" charOffset="104-107" id="st_17" text="1-mg"/>
            <token POS="NN" charOffset="109-114" id="st_18" text="dosage"/>
            <token POS="," charOffset="115-115" id="st_19" text=","/>
            <token POS="NN" charOffset="117-125" id="st_20" text="alosetron"/>
            <token POS="VBD" charOffset="127-135" id="st_21" text="inhibited"/>
            <token POS="NNP" charOffset="137-139" id="st_22" text="CYP"/>
            <token POS="NNS" charOffset="141-147" id="st_23" text="enzymes"/>
            <token POS="CD" charOffset="149-151" id="st_24" text="1A2"/>
            <token POS="(" charOffset="153-153" id="st_25" text="("/>
            <token POS="CD" charOffset="154-155" id="st_26" text="60"/>
            <token POS="NN" charOffset="156-156" id="st_27" text="%"/>
            <token POS=")" charOffset="157-157" id="st_28" text=")"/>
            <token POS="CC" charOffset="159-161" id="st_29" text="and"/>
            <token POS="CD" charOffset="163-165" id="st_30" text="2E1"/>
            <token POS="(" charOffset="167-167" id="st_31" text="("/>
            <token POS="CD" charOffset="168-169" id="st_32" text="50"/>
            <token POS="NN" charOffset="170-170" id="st_33" text="%"/>
            <token POS=")" charOffset="171-171" id="st_34" text=")"/>
            <token POS="." charOffset="172-172" id="st_35" text="."/>
          </tokenization>
        </tokenizations>
      </sentenceanalyses>
    </sentence>
    <sentence id="test.d0.s44" text="In an in vivo metabolic probe study, alosetron did not inhibit CYP2E1 but did produce 30% inhibition of both CYP1A2 and N-acetyltransferase.">
      <entity charOffset="37-46" id="test.d0.s44.e0" text="alosetron" type="target"/>
      <entity charOffset="63-69" id="test.d0.s44.e1" text="CYP2E1" type="target"/>
      <entity charOffset="37-46" id="test.d0.s44.e2" text="alosetron" type="agent"/>
      <entity charOffset="109-115" id="test.d0.s44.e3" text="CYP1A2" tpye="target"/>
      <entity charOffset="120-139" id="test.d0.s44.e4" text="N-acetyltransferase" type="target"/>
      <pair e1="test.d0.s44.e2" e2="test.d0.s44.e1" id="test.d0.s44.p0" interaction="False"/>
      <pair e1="test.d0.s44.e2" e2="test.d0.s44.e3" id="test.d0.s44.p1" interaction="True"/>
      <pair e1="test.d0.s44.e2" e2="test.d0.s44.e4" id="test.d0.s44.p2" interaction="False"/>
      <pair e1="test.d0.s44.e1" e2="test.d0.s44.e3" id="test.d0.s44.p3" interaction="False"/>
      <pair e1="test.d0.s44.e1" e2="test.d0.s44.e4" id="test.d0.s44.p4" interaction="False"/>
      <pair e1="test.d0.s44.e3" e2="test.d0.s44.e4" id="test.d0.s44.p5" interaction="False"/>
      <sentenceanalyses>
        <parses>
          <parse parser="split_parse" tokenizer="split">
            <dependency id="split_1" t1="st_7" t2="st_2" type="det"/>
            <dependency id="split_2" t1="st_4" t2="st_3" type="dep"/>
            <dependency id="split_3" t1="st_5" t2="st_4" type="advmod"/>
            <dependency id="split_4" t1="st_7" t2="st_5" type="amod"/>
            <dependency id="split_5" t1="st_7" t2="st_6" type="nn"/>
            <dependency id="split_6" t1="st_12" t2="st_7" type="prep_in"/>
            <dependency id="split_7" t1="st_12" t2="st_9" type="nsubj"/>
            <dependency id="split_8" t1="st_16" t2="st_9" type="nsubj"/>
            <dependency id="split_9" t1="st_12" t2="st_10" type="aux"/>
            <dependency id="split_10" t1="st_12" t2="st_11" type="neg"/>
            <dependency id="split_11" t1="st_12" t2="st_13" type="dobj"/>
            <dependency id="split_12" t1="st_16" t2="st_15" type="aux"/>
            <dependency id="split_13" t1="st_12" t2="st_16" type="conj_but"/>
            <dependency id="split_14" t1="st_18" t2="st_17" type="dep"/>
            <dependency id="split_15" t1="st_19" t2="st_18" type="amod"/>
            <dependency id="split_16" t1="st_16" t2="st_19" type="dobj"/>
            <dependency id="split_17" t1="st_22" t2="st_21" type="preconj"/>
            <dependency id="split_18" t1="st_19" t2="st_22" type="prep_of"/>
            <dependency id="split_19" t1="st_19" t2="st_24" type="prep_of"/>
            <dependency id="split_20" t1="st_22" t2="st_24" type="conj_and"/>
          </parse>
        </parses>
        <tokenizations>
          <tokenization tokenizer="split">
            <token POS="IN" charOffset="0-1" id="st_1" text="In"/>
            <token POS="DT" charOffset="3-4" id="st_2" text="an"/>
            <token POS="FW" charOffset="6-7" id="st_3" text="in"/>
            <token POS="FW" charOffset="9-12" id="st_4" text="vivo"/>
            <token POS="JJ" charOffset="14-22" id="st_5" text="metabolic"/>
            <token POS="NN" charOffset="24-28" id="st_6" text="probe"/>
            <token POS="NN" charOffset="30-34" id="st_7" text="study"/>
            <token POS="," charOffset="35-35" id="st_8" text=","/>
            <token POS="NN" charOffset="37-45" id="st_9" text="alosetron"/>
            <token POS="VBD" charOffset="47-49" id="st_10" text="did"/>
            <token POS="RB" charOffset="51-53" id="st_11" text="not"/>
            <token POS="VB" charOffset="55-61" id="st_12" text="inhibit"/>
            <token POS="NN" charOffset="63-68" id="st_13" text="CYP2E1"/>
            <token POS="CC" charOffset="70-72" id="st_14" text="but"/>
            <token POS="VBD" charOffset="74-76" id="st_15" text="did"/>
            <token POS="VB" charOffset="78-84" id="st_16" text="produce"/>
            <token POS="CD" charOffset="86-87" id="st_17" text="30"/>
            <token POS="NN" charOffset="88-88" id="st_18" text="%"/>
            <token POS="NN" charOffset="90-99" id="st_19" text="inhibition"/>
            <token POS="IN" charOffset="101-102" id="st_20" text="of"/>
            <token POS="DT" charOffset="104-107" id="st_21" text="both"/>
            <token POS="NN" charOffset="109-114" id="st_22" text="CYP1A2"/>
            <token POS="CC" charOffset="116-118" id="st_23" text="and"/>
            <token POS="NN" charOffset="120-138" id="st_24" text="N-acetyltransferase"/>
            <token POS="." charOffset="139-139" id="st_25" text="."/>
          </tokenization>
        </tokenizations>
      </sentenceanalyses>
    </sentence>
    <sentence id="test.d0.s45" text="Although not studied with alosetron, inhibition of N-acetyltransferase may have clinically relevant consequences for drugs such as isoniazid, procainamide, and hydralazine.">
      <entity charOffset="26-35" id="test.d0.s45.e0" text="alosetron" type="target"/>
      <entity charOffset="53-70" id="test.d0.s45.e1" text="acetyltransferase" type="target"/>
      <entity charOffset="117-122" id="test.d0.s45.e2" text="drugs" type="target"/>
      <entity charOffset="131-140" id="test.d0.s45.e3" text="isoniazid" type="target"/>
      <entity charOffset="142-154" id="test.d0.s45.e4" text="procainamide" type="target"/>
      <entity charOffset="160-171" id="test.d0.s45.e5" text="hydralazine" type="target"/>
      <entity charOffset="53-70" id="test.d0.s45.e6" text="acetyltransferase" type="agent"/>
      <entity charOffset="117-122" id="test.d0.s45.e7" text="drugs" tpye="target"/>
      <entity charOffset="131-140" id="test.d0.s45.e8" text="isoniazid" tpye="target"/>
      <entity charOffset="142-154" id="test.d0.s45.e9" text="procainamide" tpye="target"/>
      <entity charOffset="160-171" id="test.d0.s45.e10" text="hydralazine" tpye="target"/>
      <pair e1="test.d0.s45.e0" e2="test.d0.s45.e6" id="test.d0.s45.p0" interaction="False"/>
      <pair e1="test.d0.s45.e0" e2="test.d0.s45.e7" id="test.d0.s45.p1" interaction="False"/>
      <pair e1="test.d0.s45.e0" e2="test.d0.s45.e8" id="test.d0.s45.p2" interaction="False"/>
      <pair e1="test.d0.s45.e0" e2="test.d0.s45.e9" id="test.d0.s45.p3" interaction="False"/>
      <pair e1="test.d0.s45.e0" e2="test.d0.s45.e10" id="test.d0.s45.p4" interaction="False"/>
      <pair e1="test.d0.s45.e6" e2="test.d0.s45.e7" id="test.d0.s45.p5" interaction="True"/>
      <pair e1="test.d0.s45.e6" e2="test.d0.s45.e8" id="test.d0.s45.p6" interaction="True"/>
      <pair e1="test.d0.s45.e6" e2="test.d0.s45.e9" id="test.d0.s45.p7" interaction="True"/>
      <pair e1="test.d0.s45.e6" e2="test.d0.s45.e10" id="test.d0.s45.p8" interaction="True"/>
      <pair e1="test.d0.s45.e7" e2="test.d0.s45.e8" id="test.d0.s45.p9" interaction="False"/>
      <pair e1="test.d0.s45.e7" e2="test.d0.s45.e9" id="test.d0.s45.p10" interaction="False"/>
      <pair e1="test.d0.s45.e7" e2="test.d0.s45.e10" id="test.d0.s45.p11" interaction="False"/>
      <pair e1="test.d0.s45.e8" e2="test.d0.s45.e9" id="test.d0.s45.p12" interaction="False"/>
      <pair e1="test.d0.s45.e8" e2="test.d0.s45.e10" id="test.d0.s45.p13" interaction="False"/>
      <pair e1="test.d0.s45.e9" e2="test.d0.s45.e10" id="test.d0.s45.p14" interaction="False"/>
      <sentenceanalyses>
        <parses>
          <parse parser="split_parse" tokenizer="split">
            <dependency id="split_1" t1="st_3" t2="st_1" type="mark"/>
            <dependency id="split_2" t1="st_3" t2="st_2" type="neg"/>
            <dependency id="split_3" t1="st_11" t2="st_3" type="advcl"/>
            <dependency id="split_4" t1="st_3" t2="st_5" type="prep_with"/>
            <dependency id="split_5" t1="st_11" t2="st_7" type="nsubj"/>
            <dependency id="split_6" t1="st_7" t2="st_9" type="prep_of"/>
            <dependency id="split_7" t1="st_11" t2="st_10" type="aux"/>
            <dependency id="split_8" t1="st_13" t2="st_12" type="advmod"/>
            <dependency id="split_9" t1="st_14" t2="st_13" type="amod"/>
            <dependency id="split_10" t1="st_11" t2="st_14" type="dobj"/>
            <dependency id="split_11" t1="st_14" t2="st_16" type="prep_for"/>
            <dependency id="split_12" t1="st_11" t2="st_17" type="prep"/>
            <dependency id="split_13" t1="st_19" t2="st_18" type="advmod"/>
            <dependency id="split_14" t1="st_17" t2="st_19" type="dep"/>
            <dependency id="split_15" t1="st_17" t2="st_21" type="dep"/>
            <dependency id="split_16" t1="st_19" t2="st_21" type="conj_and"/>
            <dependency id="split_17" t1="st_17" t2="st_24" type="dep"/>
            <dependency id="split_18" t1="st_19" t2="st_24" type="conj_and"/>
          </parse>
        </parses>
        <tokenizations>
          <tokenization tokenizer="split">
            <token POS="IN" charOffset="0-7" id="st_1" text="Although"/>
            <token POS="RB" charOffset="9-11" id="st_2" text="not"/>
            <token POS="VBN" charOffset="13-19" id="st_3" text="studied"/>
            <token POS="IN" charOffset="21-24" id="st_4" text="with"/>
            <token POS="NN" charOffset="26-34" id="st_5" text="alosetron"/>
            <token POS="," charOffset="35-35" id="st_6" text=","/>
            <token POS="NN" charOffset="37-46" id="st_7" text="inhibition"/>
            <token POS="IN" charOffset="48-49" id="st_8" text="of"/>
            <token POS="NNP" charOffset="51-69" id="st_9" text="N-acetyltransferase"/>
            <token POS="MD" charOffset="71-73" id="st_10" text="may"/>
            <token POS="VB" charOffset="75-78" id="st_11" text="have"/>
            <token POS="RB" charOffset="80-89" id="st_12" text="clinically"/>
            <token POS="JJ" charOffset="91-98" id="st_13" text="relevant"/>
            <token POS="NNS" charOffset="100-111" id="st_14" text="consequences"/>
            <token POS="IN" charOffset="113-115" id="st_15" text="for"/>
            <token POS="NNS" charOffset="117-121" id="st_16" text="drugs"/>
            <token POS="JJ" charOffset="123-126" id="st_17" text="such"/>
            <token POS="RB" charOffset="128-129" id="st_18" text="as"/>
            <token POS="JJ" charOffset="131-139" id="st_19" text="isoniazid"/>
            <token POS="," charOffset="140-140" id="st_20" text=","/>
            <token POS="JJ" charOffset="142-153" id="st_21" text="procainamide"/>
            <token POS="," charOffset="154-154" id="st_22" text=","/>
            <token POS="CC" charOffset="156-158" id="st_23" text="and"/>
            <token POS="JJ" charOffset="160-170" id="st_24" text="hydralazine"/>
            <token POS="." charOffset="171-171" id="st_25" text="."/>
          </tokenization>
        </tokenizations>
      </sentenceanalyses>
    </sentence>
    <sentence id="test.d0.s46" text="The effect on CYP1A2 was explored further in a clinical interaction study with theophylline and no effect on metabolism was observed.">
      <entity charOffset="14-20" id="test.d0.s46.e0" text="CYP1A2" type="target"/>
      <entity charOffset="79-91" id="test.d0.s46.e1" text="theophylline" type="target"/>
      <pair e1="test.d0.s46.e0" e2="test.d0.s46.e1" id="test.d0.s46.p0" interaction="False"/>
      <sentenceanalyses>
        <parses>
          <parse parser="split_parse" tokenizer="split">
            <dependency id="split_1" t1="st_2" t2="st_1" type="det"/>
            <dependency id="split_2" t1="st_6" t2="st_2" type="nsubjpass"/>
            <dependency id="split_3" t1="st_2" t2="st_4" type="prep_on"/>
            <dependency id="split_4" t1="st_6" t2="st_5" type="auxpass"/>
            <dependency id="split_5" t1="st_6" t2="st_7" type="advmod"/>
            <dependency id="split_6" t1="st_12" t2="st_9" type="det"/>
            <dependency id="split_7" t1="st_12" t2="st_10" type="amod"/>
            <dependency id="split_8" t1="st_12" t2="st_11" type="nn"/>
            <dependency id="split_9" t1="st_6" t2="st_12" type="prep_in"/>
            <dependency id="split_10" t1="st_12" t2="st_14" type="prep_with"/>
            <dependency id="split_11" t1="st_17" t2="st_16" type="det"/>
            <dependency id="split_12" t1="st_21" t2="st_17" type="nsubjpass"/>
            <dependency id="split_13" t1="st_17" t2="st_19" type="prep_on"/>
            <dependency id="split_14" t1="st_21" t2="st_20" type="auxpass"/>
            <dependency id="split_15" t1="st_6" t2="st_21" type="conj_and"/>
          </parse>
        </parses>
        <tokenizations>
          <tokenization tokenizer="split">
            <token POS="DT" charOffset="0-2" id="st_1" text="The"/>
            <token POS="NN" charOffset="4-9" id="st_2" text="effect"/>
            <token POS="IN" charOffset="11-12" id="st_3" text="on"/>
            <token POS="NN" charOffset="14-19" id="st_4" text="CYP1A2"/>
            <token POS="VBD" charOffset="21-23" id="st_5" text="was"/>
            <token POS="VBN" charOffset="25-32" id="st_6" text="explored"/>
            <token POS="RBR" charOffset="34-40" id="st_7" text="further"/>
            <token POS="IN" charOffset="42-43" id="st_8" text="in"/>
            <token POS="DT" charOffset="45-45" id="st_9" text="a"/>
            <token POS="JJ" charOffset="47-54" id="st_10" text="clinical"/>
            <token POS="NN" charOffset="56-66" id="st_11" text="interaction"/>
            <token POS="NN" charOffset="68-72" id="st_12" text="study"/>
            <token POS="IN" charOffset="74-77" id="st_13" text="with"/>
            <token POS="NN" charOffset="79-90" id="st_14" text="theophylline"/>
            <token POS="CC" charOffset="92-94" id="st_15" text="and"/>
            <token POS="DT" charOffset="96-97" id="st_16" text="no"/>
            <token POS="NN" charOffset="99-104" id="st_17" text="effect"/>
            <token POS="IN" charOffset="106-107" id="st_18" text="on"/>
            <token POS="NN" charOffset="109-118" id="st_19" text="metabolism"/>
            <token POS="VBD" charOffset="120-122" id="st_20" text="was"/>
            <token POS="VBN" charOffset="124-131" id="st_21" text="observed"/>
            <token POS="." charOffset="132-132" id="st_22" text="."/>
          </tokenization>
        </tokenizations>
      </sentenceanalyses>
    </sentence>
    <sentence id="test.d0.s47" text="Another study showed that alosetron had no clinically significant effect on plasma concentrations of the oral contraceptive agents ethinyl estradiol and levonorgestrel (CYP3A4 substrates).">
      <entity charOffset="26-35" id="test.d0.s47.e0" text="alosetron" type="target"/>
      <entity charOffset="105-129" id="test.d0.s47.e1" text="oral contraceptive agent" type="target"/>
      <entity charOffset="153-167" id="test.d0.s47.e2" text="levonorgestrel" type="target"/>
      <entity charOffset="169-175" id="test.d0.s47.e3" text="CYP3A4" type="target"/>
      <pair e1="test.d0.s47.e0" e2="test.d0.s47.e1" id="test.d0.s47.p0" interaction="False"/>
      <pair e1="test.d0.s47.e0" e2="test.d0.s47.e2" id="test.d0.s47.p1" interaction="False"/>
      <pair e1="test.d0.s47.e0" e2="test.d0.s47.e3" id="test.d0.s47.p2" interaction="False"/>
      <pair e1="test.d0.s47.e1" e2="test.d0.s47.e2" id="test.d0.s47.p3" interaction="False"/>
      <pair e1="test.d0.s47.e1" e2="test.d0.s47.e3" id="test.d0.s47.p4" interaction="False"/>
      <pair e1="test.d0.s47.e2" e2="test.d0.s47.e3" id="test.d0.s47.p5" interaction="False"/>
      <sentenceanalyses>
        <parses>
          <parse parser="split_parse" tokenizer="split">
            <dependency id="split_1" t1="st_2" t2="st_1" type="det"/>
            <dependency id="split_2" t1="st_3" t2="st_2" type="nsubj"/>
            <dependency id="split_3" t1="st_6" t2="st_4" type="complm"/>
            <dependency id="split_4" t1="st_6" t2="st_5" type="nsubj"/>
            <dependency id="split_5" t1="st_3" t2="st_6" type="ccomp"/>
            <dependency id="split_6" t1="st_10" t2="st_7" type="det"/>
            <dependency id="split_7" t1="st_9" t2="st_8" type="advmod"/>
            <dependency id="split_8" t1="st_10" t2="st_9" type="amod"/>
            <dependency id="split_9" t1="st_6" t2="st_10" type="dobj"/>
            <dependency id="split_10" t1="st_13" t2="st_12" type="nn"/>
            <dependency id="split_11" t1="st_6" t2="st_13" type="prep_on"/>
            <dependency id="split_12" t1="st_19" t2="st_15" type="det"/>
            <dependency id="split_13" t1="st_19" t2="st_16" type="amod"/>
            <dependency id="split_14" t1="st_19" t2="st_17" type="amod"/>
            <dependency id="split_15" t1="st_19" t2="st_18" type="nn"/>
            <dependency id="split_16" t1="st_13" t2="st_19" type="prep_of"/>
            <dependency id="split_17" t1="st_19" t2="st_20" type="amod"/>
            <dependency id="split_18" t1="st_19" t2="st_22" type="amod"/>
            <dependency id="split_19" t1="st_20" t2="st_22" type="conj_and"/>
            <dependency id="split_20" t1="st_25" t2="st_24" type="nn"/>
            <dependency id="split_21" t1="st_19" t2="st_25" type="abbrev"/>
          </parse>
        </parses>
        <tokenizations>
          <tokenization tokenizer="split">
            <token POS="DT" charOffset="0-6" id="st_1" text="Another"/>
            <token POS="NN" charOffset="8-12" id="st_2" text="study"/>
            <token POS="VBD" charOffset="14-19" id="st_3" text="showed"/>
            <token POS="IN" charOffset="21-24" id="st_4" text="that"/>
            <token POS="NN" charOffset="26-34" id="st_5" text="alosetron"/>
            <token POS="VBD" charOffset="36-38" id="st_6" text="had"/>
            <token POS="DT" charOffset="40-41" id="st_7" text="no"/>
            <token POS="RB" charOffset="43-52" id="st_8" text="clinically"/>
            <token POS="JJ" charOffset="54-64" id="st_9" text="significant"/>
            <token POS="NN" charOffset="66-71" id="st_10" text="effect"/>
            <token POS="IN" charOffset="73-74" id="st_11" text="on"/>
            <token POS="NN" charOffset="76-81" id="st_12" text="plasma"/>
            <token POS="NNS" charOffset="83-96" id="st_13" text="concentrations"/>
            <token POS="IN" charOffset="98-99" id="st_14" text="of"/>
            <token POS="DT" charOffset="101-103" id="st_15" text="the"/>
            <token POS="JJ" charOffset="105-108" id="st_16" text="oral"/>
            <token POS="JJ" charOffset="110-122" id="st_17" text="contraceptive"/>
            <token POS="NNS" charOffset="124-129" id="st_18" text="agents"/>
            <token POS="NN" charOffset="131-137" id="st_19" text="ethinyl"/>
            <token POS="JJ" charOffset="139-147" id="st_20" text="estradiol"/>
            <token POS="CC" charOffset="149-151" id="st_21" text="and"/>
            <token POS="JJ" charOffset="153-166" id="st_22" text="levonorgestrel"/>
            <token POS="(" charOffset="168-168" id="st_23" text="("/>
            <token POS="NN" charOffset="169-174" id="st_24" text="CYP3A4"/>
            <token POS="NNS" charOffset="176-185" id="st_25" text="substrates"/>
            <token POS=")" charOffset="186-186" id="st_26" text=")"/>
            <token POS="." charOffset="187-187" id="st_27" text="."/>
          </tokenization>
        </tokenizations>
      </sentenceanalyses>
    </sentence>
    <sentence id="test.d0.s48" text="A clinical interaction study was also conducted with alosetron and the CYP3A4 substrate cisapride.">
      <entity charOffset="53-62" id="test.d0.s48.e0" text="alosetron" type="target"/>
      <entity charOffset="88-97" id="test.d0.s48.e1" text="cisapride" type="target"/>
      <pair e1="test.d0.s48.e0" e2="test.d0.s48.e1" id="test.d0.s48.p0" interaction="False"/>
      <sentenceanalyses>
        <parses>
          <parse parser="split_parse" tokenizer="split">
            <dependency id="split_1" t1="st_4" t2="st_1" type="det"/>
            <dependency id="split_2" t1="st_4" t2="st_2" type="amod"/>
            <dependency id="split_3" t1="st_4" t2="st_3" type="nn"/>
            <dependency id="split_4" t1="st_7" t2="st_4" type="nsubjpass"/>
            <dependency id="split_5" t1="st_7" t2="st_5" type="auxpass"/>
            <dependency id="split_6" t1="st_7" t2="st_6" type="advmod"/>
            <dependency id="split_7" t1="st_7" t2="st_9" type="prep_with"/>
            <dependency id="split_8" t1="st_14" t2="st_11" type="det"/>
            <dependency id="split_9" t1="st_14" t2="st_12" type="nn"/>
            <dependency id="split_10" t1="st_14" t2="st_13" type="nn"/>
            <dependency id="split_11" t1="st_7" t2="st_14" type="prep_with"/>
            <dependency id="split_12" t1="st_9" t2="st_14" type="conj_and"/>
          </parse>
        </parses>
        <tokenizations>
          <tokenization tokenizer="split">
            <token POS="DT" charOffset="0-0" id="st_1" text="A"/>
            <token POS="JJ" charOffset="2-9" id="st_2" text="clinical"/>
            <token POS="NN" charOffset="11-21" id="st_3" text="interaction"/>
            <token POS="NN" charOffset="23-27" id="st_4" text="study"/>
            <token POS="VBD" charOffset="29-31" id="st_5" text="was"/>
            <token POS="RB" charOffset="33-36" id="st_6" text="also"/>
            <token POS="VBN" charOffset="38-46" id="st_7" text="conducted"/>
            <token POS="IN" charOffset="48-51" id="st_8" text="with"/>
            <token POS="NN" charOffset="53-61" id="st_9" text="alosetron"/>
            <token POS="CC" charOffset="63-65" id="st_10" text="and"/>
            <token POS="DT" charOffset="67-69" id="st_11" text="the"/>
            <token POS="NN" charOffset="71-76" id="st_12" text="CYP3A4"/>
            <token POS="NN" charOffset="78-86" id="st_13" text="substrate"/>
            <token POS="NN" charOffset="88-96" id="st_14" text="cisapride"/>
            <token POS="." charOffset="97-97" id="st_15" text="."/>
          </tokenization>
        </tokenizations>
      </sentenceanalyses>
    </sentence>
    <sentence id="test.d0.s49" text="The effect of alosetron on monoamine oxidases and on intestinal first pass secondary to high intraluminal concentrations have not been examined.">
      <entity charOffset="14-23" id="test.d0.s49.e0" text="alosetron" type="target"/>
      <entity charOffset="27-45" id="test.d0.s49.e1" text="monoamine oxidases" type="target"/>
      <pair e1="test.d0.s49.e0" e2="test.d0.s49.e1" id="test.d0.s49.p0" interaction="False"/>
      <sentenceanalyses>
        <parses>
          <parse parser="split_parse" tokenizer="split">
            <dependency id="split_1" t1="st_2" t2="st_1" type="det"/>
            <dependency id="split_2" t1="st_21" t2="st_2" type="nsubjpass"/>
            <dependency id="split_3" t1="st_2" t2="st_4" type="prep_of"/>
            <dependency id="split_4" t1="st_7" t2="st_6" type="amod"/>
            <dependency id="split_5" t1="st_4" t2="st_7" type="prep_on"/>
            <dependency id="split_6" t1="st_12" t2="st_10" type="amod"/>
            <dependency id="split_7" t1="st_12" t2="st_11" type="amod"/>
            <dependency id="split_8" t1="st_4" t2="st_12" type="prep_on"/>
            <dependency id="split_9" t1="st_7" t2="st_12" type="conj_and"/>
            <dependency id="split_10" t1="st_17" t2="st_13" type="amod"/>
            <dependency id="split_11" t1="st_13" t2="st_14" type="dep"/>
            <dependency id="split_12" t1="st_13" t2="st_15" type="dep"/>
            <dependency id="split_13" t1="st_17" t2="st_16" type="amod"/>
            <dependency id="split_14" t1="st_4" t2="st_17" type="dep"/>
            <dependency id="split_15" t1="st_21" t2="st_18" type="aux"/>
            <dependency id="split_16" t1="st_21" t2="st_19" type="neg"/>
            <dependency id="split_17" t1="st_21" t2="st_20" type="auxpass"/>
          </parse>
        </parses>
        <tokenizations>
          <tokenization tokenizer="split">
            <token POS="DT" charOffset="0-2" id="st_1" text="The"/>
            <token POS="NN" charOffset="4-9" id="st_2" text="effect"/>
            <token POS="IN" charOffset="11-12" id="st_3" text="of"/>
            <token POS="NN" charOffset="14-22" id="st_4" text="alosetron"/>
            <token POS="IN" charOffset="24-25" id="st_5" text="on"/>
            <token POS="JJ" charOffset="27-35" id="st_6" text="monoamine"/>
            <token POS="NNS" charOffset="37-44" id="st_7" text="oxidases"/>
            <token POS="CC" charOffset="46-48" id="st_8" text="and"/>
            <token POS="IN" charOffset="50-51" id="st_9" text="on"/>
            <token POS="JJ" charOffset="53-62" id="st_10" text="intestinal"/>
            <token POS="JJ" charOffset="64-68" id="st_11" text="first"/>
            <token POS="NN" charOffset="70-73" id="st_12" text="pass"/>
            <token POS="JJ" charOffset="75-83" id="st_13" text="secondary"/>
            <token POS="TO" charOffset="85-86" id="st_14" text="to"/>
            <token POS="JJ" charOffset="88-91" id="st_15" text="high"/>
            <token POS="JJ" charOffset="93-104" id="st_16" text="intraluminal"/>
            <token POS="NNS" charOffset="106-119" id="st_17" text="concentrations"/>
            <token POS="VBP" charOffset="121-124" id="st_18" text="have"/>
            <token POS="RB" charOffset="126-128" id="st_19" text="not"/>
            <token POS="VBN" charOffset="130-133" id="st_20" text="been"/>
            <token POS="VBN" charOffset="135-142" id="st_21" text="examined"/>
            <token POS="." charOffset="143-143" id="st_22" text="."/>
          </tokenization>
        </tokenizations>
      </sentenceanalyses>
    </sentence>
    <sentence id="test.d0.s50" text="Based on the above data from in vitro and in vivo studies, it is unlikely that alosetron will inhibit the hepatic metabolic clearance of drugs metabolized by the major CYP enzyme 3A4, as well as the CYP enzymes 2D6, 2C9, 2C19, 2E1, or 1A2.">
      <entity charOffset="79-88" id="test.d0.s50.e0" text="alosetron" type="target"/>
      <entity charOffset="137-142" id="test.d0.s50.e1" text="drugs" type="target"/>
      <entity charOffset="168-171" id="test.d0.s50.e2" text="CYP" type="target"/>
      <entity charOffset="199-209" id="test.d0.s50.e3" text="CYP enzyme" type="target"/>
      <pair e1="test.d0.s50.e0" e2="test.d0.s50.e1" id="test.d0.s50.p0" interaction="False"/>
      <pair e1="test.d0.s50.e0" e2="test.d0.s50.e2" id="test.d0.s50.p1" interaction="False"/>
      <pair e1="test.d0.s50.e0" e2="test.d0.s50.e3" id="test.d0.s50.p2" interaction="False"/>
      <pair e1="test.d0.s50.e1" e2="test.d0.s50.e2" id="test.d0.s50.p3" interaction="False"/>
      <pair e1="test.d0.s50.e1" e2="test.d0.s50.e3" id="test.d0.s50.p4" interaction="False"/>
      <pair e1="test.d0.s50.e2" e2="test.d0.s50.e3" id="test.d0.s50.p5" interaction="False"/>
      <sentenceanalyses>
        <parses>
          <parse parser="split_parse" tokenizer="split">
            <dependency id="split_1" t1="st_12" t2="st_3" type="det"/>
            <dependency id="split_2" t1="st_12" t2="st_4" type="dep"/>
            <dependency id="split_3" t1="st_4" t2="st_5" type="pobj"/>
            <dependency id="split_4" t1="st_5" t2="st_7" type="prep_from"/>
            <dependency id="split_5" t1="st_7" t2="st_8" type="dep"/>
            <dependency id="split_6" t1="st_11" t2="st_10" type="dep"/>
            <dependency id="split_7" t1="st_4" t2="st_11" type="conj_and"/>
            <dependency id="split_8" t1="st_12" t2="st_11" type="dep"/>
            <dependency id="split_9" t1="st_16" t2="st_12" type="prep_based_on"/>
            <dependency id="split_10" t1="st_16" t2="st_14" type="nsubj"/>
            <dependency id="split_11" t1="st_16" t2="st_15" type="cop"/>
            <dependency id="split_12" t1="st_20" t2="st_17" type="complm"/>
            <dependency id="split_13" t1="st_20" t2="st_18" type="nsubj"/>
            <dependency id="split_14" t1="st_20" t2="st_19" type="aux"/>
            <dependency id="split_15" t1="st_16" t2="st_20" type="ccomp"/>
            <dependency id="split_16" t1="st_24" t2="st_21" type="det"/>
            <dependency id="split_17" t1="st_24" t2="st_22" type="amod"/>
            <dependency id="split_18" t1="st_24" t2="st_23" type="amod"/>
            <dependency id="split_19" t1="st_20" t2="st_24" type="dobj"/>
            <dependency id="split_20" t1="st_24" t2="st_26" type="prep_of"/>
            <dependency id="split_21" t1="st_26" t2="st_27" type="partmod"/>
            <dependency id="split_22" t1="st_32" t2="st_29" type="det"/>
            <dependency id="split_23" t1="st_32" t2="st_30" type="amod"/>
            <dependency id="split_24" t1="st_32" t2="st_31" type="nn"/>
            <dependency id="split_25" t1="st_27" t2="st_32" type="agent"/>
            <dependency id="split_26" t1="st_32" t2="st_33" type="num"/>
            <dependency id="split_27" t1="st_39" t2="st_38" type="det"/>
            <dependency id="split_28" t1="st_27" t2="st_39" type="agent"/>
            <dependency id="split_29" t1="st_32" t2="st_39" type="conj_and"/>
            <dependency id="split_30" t1="st_27" t2="st_40" type="dep"/>
            <dependency id="split_31" t1="st_40" t2="st_41" type="num"/>
            <dependency id="split_32" t1="st_40" t2="st_43" type="num"/>
            <dependency id="split_33" t1="st_40" t2="st_45" type="num"/>
            <dependency id="split_34" t1="st_40" t2="st_47" type="num"/>
            <dependency id="split_35" t1="st_27" t2="st_50" type="dep"/>
            <dependency id="split_36" t1="st_40" t2="st_50" type="conj_or"/>
          </parse>
        </parses>
        <tokenizations>
          <tokenization tokenizer="split">
            <token POS="VBN" charOffset="0-4" id="st_1" text="Based"/>
            <token POS="IN" charOffset="6-7" id="st_2" text="on"/>
            <token POS="DT" charOffset="9-11" id="st_3" text="the"/>
            <token POS="IN" charOffset="13-17" id="st_4" text="above"/>
            <token POS="NNS" charOffset="19-22" id="st_5" text="data"/>
            <token POS="IN" charOffset="24-27" id="st_6" text="from"/>
            <token POS="FW" charOffset="29-30" id="st_7" text="in"/>
            <token POS="FW" charOffset="32-36" id="st_8" text="vitro"/>
            <token POS="CC" charOffset="38-40" id="st_9" text="and"/>
            <token POS="FW" charOffset="42-43" id="st_10" text="in"/>
            <token POS="FW" charOffset="45-48" id="st_11" text="vivo"/>
            <token POS="NNS" charOffset="50-56" id="st_12" text="studies"/>
            <token POS="," charOffset="57-57" id="st_13" text=","/>
            <token POS="PRP" charOffset="59-60" id="st_14" text="it"/>
            <token POS="VBZ" charOffset="62-63" id="st_15" text="is"/>
            <token POS="JJ" charOffset="65-72" id="st_16" text="unlikely"/>
            <token POS="IN" charOffset="74-77" id="st_17" text="that"/>
            <token POS="NN" charOffset="79-87" id="st_18" text="alosetron"/>
            <token POS="MD" charOffset="89-92" id="st_19" text="will"/>
            <token POS="VB" charOffset="94-100" id="st_20" text="inhibit"/>
            <token POS="DT" charOffset="102-104" id="st_21" text="the"/>
            <token POS="JJ" charOffset="106-112" id="st_22" text="hepatic"/>
            <token POS="JJ" charOffset="114-122" id="st_23" text="metabolic"/>
            <token POS="NN" charOffset="124-132" id="st_24" text="clearance"/>
            <token POS="IN" charOffset="134-135" id="st_25" text="of"/>
            <token POS="NNS" charOffset="137-141" id="st_26" text="drugs"/>
            <token POS="VBN" charOffset="143-153" id="st_27" text="metabolized"/>
            <token POS="IN" charOffset="155-156" id="st_28" text="by"/>
            <token POS="DT" charOffset="158-160" id="st_29" text="the"/>
            <token POS="JJ" charOffset="162-166" id="st_30" text="major"/>
            <token POS="NN" charOffset="168-170" id="st_31" text="CYP"/>
            <token POS="NN" charOffset="172-177" id="st_32" text="enzyme"/>
            <token POS="CD" charOffset="179-181" id="st_33" text="3A4"/>
            <token POS="," charOffset="182-182" id="st_34" text=","/>
            <token POS="RB" charOffset="184-185" id="st_35" text="as"/>
            <token POS="RB" charOffset="187-190" id="st_36" text="well"/>
            <token POS="IN" charOffset="192-193" id="st_37" text="as"/>
            <token POS="DT" charOffset="195-197" id="st_38" text="the"/>
            <token POS="NN" charOffset="199-201" id="st_39" text="CYP"/>
            <token POS="NNS" charOffset="203-209" id="st_40" text="enzymes"/>
            <token POS="CD" charOffset="211-213" id="st_41" text="2D6"/>
            <token POS="," charOffset="214-214" id="st_42" text=","/>
            <token POS="CD" charOffset="216-218" id="st_43" text="2C9"/>
            <token POS="," charOffset="219-219" id="st_44" text=","/>
            <token POS="CD" charOffset="221-224" id="st_45" text="2C19"/>
            <token POS="," charOffset="225-225" id="st_46" text=","/>
            <token POS="CD" charOffset="227-229" id="st_47" text="2E1"/>
            <token POS="," charOffset="230-230" id="st_48" text=","/>
            <token POS="CC" charOffset="232-233" id="st_49" text="or"/>
            <token POS="CD" charOffset="235-237" id="st_50" text="1A2"/>
            <token POS="." charOffset="238-238" id="st_51" text="."/>
          </tokenization>
        </tokenizations>
      </sentenceanalyses>
    </sentence>
    <sentence id="test.d0.s51" text="Alosetron does not appear to induce the major cytochrome P450 (CYP) drug metabolizing enzyme 3A.">
      <entity charOffset="0-9" id="test.d0.s51.e0" text="Alosetron" type="target"/>
      <entity charOffset="46-61" id="test.d0.s51.e1" text="cytochrome P450" type="target"/>
      <entity charOffset="63-66" id="test.d0.s51.e2" text="CYP" type="target"/>
      <entity charOffset="68-72" id="test.d0.s51.e3" text="drug" type="target"/>
      <pair e1="test.d0.s51.e0" e2="test.d0.s51.e1" id="test.d0.s51.p0" interaction="False"/>
      <pair e1="test.d0.s51.e0" e2="test.d0.s51.e2" id="test.d0.s51.p1" interaction="False"/>
      <pair e1="test.d0.s51.e0" e2="test.d0.s51.e3" id="test.d0.s51.p2" interaction="False"/>
      <pair e1="test.d0.s51.e1" e2="test.d0.s51.e2" id="test.d0.s51.p3" interaction="False"/>
      <pair e1="test.d0.s51.e1" e2="test.d0.s51.e3" id="test.d0.s51.p4" interaction="False"/>
      <pair e1="test.d0.s51.e2" e2="test.d0.s51.e3" id="test.d0.s51.p5" interaction="False"/>
      <sentenceanalyses>
        <parses>
          <parse parser="split_parse" tokenizer="split">
            <dependency id="split_1" t1="st_4" t2="st_1" type="nsubj"/>
            <dependency id="split_2" t1="st_6" t2="st_1" type="xsubj"/>
            <dependency id="split_3" t1="st_4" t2="st_2" type="aux"/>
            <dependency id="split_4" t1="st_4" t2="st_3" type="neg"/>
            <dependency id="split_5" t1="st_6" t2="st_5" type="aux"/>
            <dependency id="split_6" t1="st_4" t2="st_6" type="xcomp"/>
            <dependency id="split_7" t1="st_14" t2="st_7" type="det"/>
            <dependency id="split_8" t1="st_14" t2="st_8" type="amod"/>
            <dependency id="split_9" t1="st_14" t2="st_9" type="nn"/>
            <dependency id="split_10" t1="st_14" t2="st_10" type="nn"/>
            <dependency id="split_11" t1="st_14" t2="st_12" type="abbrev"/>
            <dependency id="split_12" t1="st_6" t2="st_14" type="dobj"/>
            <dependency id="split_13" t1="st_6" t2="st_15" type="xcomp"/>
            <dependency id="split_14" t1="st_15" t2="st_16" type="dobj"/>
            <dependency id="split_15" t1="st_16" t2="st_17" type="num"/>
          </parse>
        </parses>
        <tokenizations>
          <tokenization tokenizer="split">
            <token POS="NNP" charOffset="0-8" id="st_1" text="Alosetron"/>
            <token POS="VBZ" charOffset="10-13" id="st_2" text="does"/>
            <token POS="RB" charOffset="15-17" id="st_3" text="not"/>
            <token POS="VB" charOffset="19-24" id="st_4" text="appear"/>
            <token POS="TO" charOffset="26-27" id="st_5" text="to"/>
            <token POS="VB" charOffset="29-34" id="st_6" text="induce"/>
            <token POS="DT" charOffset="36-38" id="st_7" text="the"/>
            <token POS="JJ" charOffset="40-44" id="st_8" text="major"/>
            <token POS="NN" charOffset="46-55" id="st_9" text="cytochrome"/>
            <token POS="NN" charOffset="57-60" id="st_10" text="P450"/>
            <token POS="(" charOffset="62-62" id="st_11" text="("/>
            <token POS="NNP" charOffset="63-65" id="st_12" text="CYP"/>
            <token POS=")" charOffset="66-66" id="st_13" text=")"/>
            <token POS="NN" charOffset="68-71" id="st_14" text="drug"/>
            <token POS="VBG" charOffset="73-84" id="st_15" text="metabolizing"/>
            <token POS="NN" charOffset="86-91" id="st_16" text="enzyme"/>
            <token POS="CD" charOffset="93-94" id="st_17" text="3A"/>
            <token POS="." charOffset="95-95" id="st_18" text="."/>
          </tokenization>
        </tokenizations>
      </sentenceanalyses>
    </sentence>
    <sentence id="test.d0.s52" text="Alosetron also does not appear to induce CYP enzymes 2E1 or 2C19.">
      <entity charOffset="0-9" id="test.d0.s52.e0" text="Alosetron" type="target"/>
      <entity charOffset="41-51" id="test.d0.s52.e1" text="CYP enzyme" type="target"/>
      <pair e1="test.d0.s52.e0" e2="test.d0.s52.e1" id="test.d0.s52.p0" interaction="False"/>
      <sentenceanalyses>
        <parses>
          <parse parser="split_parse" tokenizer="split">
            <dependency id="split_1" t1="st_5" t2="st_1" type="nsubj"/>
            <dependency id="split_2" t1="st_7" t2="st_1" type="xsubj"/>
            <dependency id="split_3" t1="st_5" t2="st_2" type="advmod"/>
            <dependency id="split_4" t1="st_5" t2="st_3" type="aux"/>
            <dependency id="split_5" t1="st_5" t2="st_4" type="neg"/>
            <dependency id="split_6" t1="st_7" t2="st_6" type="aux"/>
            <dependency id="split_7" t1="st_5" t2="st_7" type="xcomp"/>
            <dependency id="split_8" t1="st_9" t2="st_8" type="num"/>
            <dependency id="split_9" t1="st_7" t2="st_9" type="dobj"/>
            <dependency id="split_10" t1="st_9" t2="st_10" type="num"/>
            <dependency id="split_11" t1="st_9" t2="st_12" type="num"/>
            <dependency id="split_12" t1="st_10" t2="st_12" type="conj_or"/>
          </parse>
        </parses>
        <tokenizations>
          <tokenization tokenizer="split">
            <token POS="NNP" charOffset="0-8" id="st_1" text="Alosetron"/>
            <token POS="RB" charOffset="10-13" id="st_2" text="also"/>
            <token POS="VBZ" charOffset="15-18" id="st_3" text="does"/>
            <token POS="RB" charOffset="20-22" id="st_4" text="not"/>
            <token POS="VB" charOffset="24-29" id="st_5" text="appear"/>
            <token POS="TO" charOffset="31-32" id="st_6" text="to"/>
            <token POS="VB" charOffset="34-39" id="st_7" text="induce"/>
            <token POS="CD" charOffset="41-43" id="st_8" text="CYP"/>
            <token POS="NNS" charOffset="45-51" id="st_9" text="enzymes"/>
            <token POS="CD" charOffset="53-55" id="st_10" text="2E1"/>
            <token POS="CC" charOffset="57-58" id="st_11" text="or"/>
            <token POS="CD" charOffset="60-63" id="st_12" text="2C19"/>
            <token POS="." charOffset="64-64" id="st_13" text="."/>
          </tokenization>
        </tokenizations>
      </sentenceanalyses>
    </sentence>
    <sentence id="test.d0.s53" text="The interaction of Activase with other cardioactive or cerebroactive drugs has not been studied.">
      <entity charOffset="19-27" id="test.d0.s53.e0" text="Activase" type="target"/>
      <entity charOffset="69-74" id="test.d0.s53.e1" text="drugs" type="target"/>
      <pair e1="test.d0.s53.e0" e2="test.d0.s53.e1" id="test.d0.s53.p0" interaction="False"/>
      <sentenceanalyses>
        <parses>
          <parse parser="split_parse" tokenizer="split">
            <dependency id="split_1" t1="st_2" t2="st_1" type="det"/>
            <dependency id="split_2" t1="st_14" t2="st_2" type="nsubjpass"/>
            <dependency id="split_3" t1="st_2" t2="st_4" type="prep_of"/>
            <dependency id="split_4" t1="st_7" t2="st_6" type="amod"/>
            <dependency id="split_5" t1="st_4" t2="st_7" type="prep_with"/>
            <dependency id="split_6" t1="st_10" t2="st_9" type="nn"/>
            <dependency id="split_7" t1="st_4" t2="st_10" type="prep_with"/>
            <dependency id="split_8" t1="st_7" t2="st_10" type="conj_or"/>
            <dependency id="split_9" t1="st_14" t2="st_11" type="aux"/>
            <dependency id="split_10" t1="st_14" t2="st_12" type="neg"/>
            <dependency id="split_11" t1="st_14" t2="st_13" type="auxpass"/>
          </parse>
        </parses>
        <tokenizations>
          <tokenization tokenizer="split">
            <token POS="DT" charOffset="0-2" id="st_1" text="The"/>
            <token POS="NN" charOffset="4-14" id="st_2" text="interaction"/>
            <token POS="IN" charOffset="16-17" id="st_3" text="of"/>
            <token POS="NNP" charOffset="19-26" id="st_4" text="Activase"/>
            <token POS="IN" charOffset="28-31" id="st_5" text="with"/>
            <token POS="JJ" charOffset="33-37" id="st_6" text="other"/>
            <token POS="NN" charOffset="39-50" id="st_7" text="cardioactive"/>
            <token POS="CC" charOffset="52-53" id="st_8" text="or"/>
            <token POS="NN" charOffset="55-67" id="st_9" text="cerebroactive"/>
            <token POS="NNS" charOffset="69-73" id="st_10" text="drugs"/>
            <token POS="VBZ" charOffset="75-77" id="st_11" text="has"/>
            <token POS="RB" charOffset="79-81" id="st_12" text="not"/>
            <token POS="VBN" charOffset="83-86" id="st_13" text="been"/>
            <token POS="VBN" charOffset="88-94" id="st_14" text="studied"/>
            <token POS="." charOffset="95-95" id="st_15" text="."/>
          </tokenization>
        </tokenizations>
      </sentenceanalyses>
    </sentence>
    <sentence id="test.d0.s54" text="In addition to bleeding associated with heparin and vitamin K antagonists, drugs that alter platelet function (such as acetylsalicylic acid, dipyridamole and Abciximab) may increase the risk of bleeding if administered prior to, during, or after Activase therapy.">
      <entity charOffset="40-47" id="test.d0.s54.e0" text="heparin" type="target"/>
      <entity charOffset="75-80" id="test.d0.s54.e1" text="drugs" type="target"/>
      <entity charOffset="119-139" id="test.d0.s54.e2" text="acetylsalicylic acid" type="target"/>
      <entity charOffset="141-153" id="test.d0.s54.e3" text="dipyridamole" type="target"/>
      <entity charOffset="158-167" id="test.d0.s54.e4" text="Abciximab" type="target"/>
      <entity charOffset="246-254" id="test.d0.s54.e5" text="Activase" type="target"/>
      <entity charOffset="119-139" id="test.d0.s54.e6" text="acetylsalicylic acid" type="agent"/>
      <entity charOffset="246-254" id="test.d0.s54.e7" text="Activase" tpye="target"/>
      <entity charOffset="141-153" id="test.d0.s54.e8" text="dipyridamole" type="agent"/>
      <entity charOffset="158-167" id="test.d0.s54.e9" text="Abciximab" type="agent"/>
      <pair e1="test.d0.s54.e0" e2="test.d0.s54.e1" id="test.d0.s54.p0" interaction="False"/>
      <pair e1="test.d0.s54.e0" e2="test.d0.s54.e6" id="test.d0.s54.p1" interaction="False"/>
      <pair e1="test.d0.s54.e0" e2="test.d0.s54.e8" id="test.d0.s54.p2" interaction="False"/>
      <pair e1="test.d0.s54.e0" e2="test.d0.s54.e9" id="test.d0.s54.p3" interaction="False"/>
      <pair e1="test.d0.s54.e0" e2="test.d0.s54.e7" id="test.d0.s54.p4" interaction="False"/>
      <pair e1="test.d0.s54.e1" e2="test.d0.s54.e6" id="test.d0.s54.p5" interaction="False"/>
      <pair e1="test.d0.s54.e1" e2="test.d0.s54.e8" id="test.d0.s54.p6" interaction="False"/>
      <pair e1="test.d0.s54.e1" e2="test.d0.s54.e9" id="test.d0.s54.p7" interaction="False"/>
      <pair e1="test.d0.s54.e1" e2="test.d0.s54.e7" id="test.d0.s54.p8" interaction="False"/>
      <pair e1="test.d0.s54.e6" e2="test.d0.s54.e8" id="test.d0.s54.p9" interaction="False"/>
      <pair e1="test.d0.s54.e6" e2="test.d0.s54.e9" id="test.d0.s54.p10" interaction="False"/>
      <pair e1="test.d0.s54.e6" e2="test.d0.s54.e7" id="test.d0.s54.p11" interaction="True"/>
      <pair e1="test.d0.s54.e8" e2="test.d0.s54.e9" id="test.d0.s54.p12" interaction="False"/>
      <pair e1="test.d0.s54.e8" e2="test.d0.s54.e7" id="test.d0.s54.p13" interaction="True"/>
      <pair e1="test.d0.s54.e9" e2="test.d0.s54.e7" id="test.d0.s54.p14" interaction="True"/>
      <sentenceanalyses>
        <parses>
          <parse parser="split_parse" tokenizer="split">
            <dependency id="split_1" t1="st_29" t2="st_4" type="prep_in_addition_to"/>
            <dependency id="split_2" t1="st_4" t2="st_5" type="partmod"/>
            <dependency id="split_3" t1="st_11" t2="st_7" type="nn"/>
            <dependency id="split_4" t1="st_7" t2="st_9" type="conj_and"/>
            <dependency id="split_5" t1="st_11" t2="st_9" type="nn"/>
            <dependency id="split_6" t1="st_11" t2="st_10" type="nn"/>
            <dependency id="split_7" t1="st_5" t2="st_11" type="prep_with"/>
            <dependency id="split_8" t1="st_15" t2="st_13" type="nsubj"/>
            <dependency id="split_9" t1="st_29" t2="st_13" type="nsubj"/>
            <dependency id="split_10" t1="st_13" t2="st_15" type="rcmod"/>
            <dependency id="split_11" t1="st_17" t2="st_16" type="nn"/>
            <dependency id="split_12" t1="st_15" t2="st_17" type="dobj"/>
            <dependency id="split_13" t1="st_22" t2="st_21" type="amod"/>
            <dependency id="split_14" t1="st_17" t2="st_22" type="prep_such_as"/>
            <dependency id="split_15" t1="st_17" t2="st_24" type="prep_such_as"/>
            <dependency id="split_16" t1="st_22" t2="st_24" type="conj_and"/>
            <dependency id="split_17" t1="st_17" t2="st_26" type="prep_such_as"/>
            <dependency id="split_18" t1="st_22" t2="st_26" type="conj_and"/>
            <dependency id="split_19" t1="st_29" t2="st_28" type="aux"/>
            <dependency id="split_20" t1="st_31" t2="st_30" type="det"/>
            <dependency id="split_21" t1="st_29" t2="st_31" type="dobj"/>
            <dependency id="split_22" t1="st_31" t2="st_33" type="prepc_of"/>
            <dependency id="split_23" t1="st_35" t2="st_34" type="mark"/>
            <dependency id="split_24" t1="st_33" t2="st_35" type="advcl"/>
            <dependency id="split_25" t1="st_35" t2="st_36" type="advmod"/>
            <dependency id="split_26" t1="st_36" t2="st_37" type="dep"/>
            <dependency id="split_27" t1="st_35" t2="st_39" type="prep"/>
            <dependency id="split_28" t1="st_35" t2="st_42" type="prep"/>
            <dependency id="split_29" t1="st_39" t2="st_42" type="conj_or"/>
            <dependency id="split_30" t1="st_44" t2="st_43" type="nn"/>
            <dependency id="split_31" t1="st_42" t2="st_44" type="pobj"/>
          </parse>
        </parses>
        <tokenizations>
          <tokenization tokenizer="split">
            <token POS="IN" charOffset="0-1" id="st_1" text="In"/>
            <token POS="NN" charOffset="3-10" id="st_2" text="addition"/>
            <token POS="TO" charOffset="12-13" id="st_3" text="to"/>
            <token POS="NN" charOffset="15-22" id="st_4" text="bleeding"/>
            <token POS="VBN" charOffset="24-33" id="st_5" text="associated"/>
            <token POS="IN" charOffset="35-38" id="st_6" text="with"/>
            <token POS="NN" charOffset="40-46" id="st_7" text="heparin"/>
            <token POS="CC" charOffset="48-50" id="st_8" text="and"/>
            <token POS="NN" charOffset="52-58" id="st_9" text="vitamin"/>
            <token POS="NN" charOffset="60-60" id="st_10" text="K"/>
            <token POS="NNS" charOffset="62-72" id="st_11" text="antagonists"/>
            <token POS="," charOffset="73-73" id="st_12" text=","/>
            <token POS="NNS" charOffset="75-79" id="st_13" text="drugs"/>
            <token POS="WDT" charOffset="81-84" id="st_14" text="that"/>
            <token POS="VBP" charOffset="86-90" id="st_15" text="alter"/>
            <token POS="NN" charOffset="92-99" id="st_16" text="platelet"/>
            <token POS="NN" charOffset="101-108" id="st_17" text="function"/>
            <token POS="(" charOffset="110-110" id="st_18" text="("/>
            <token POS="JJ" charOffset="111-114" id="st_19" text="such"/>
            <token POS="IN" charOffset="116-117" id="st_20" text="as"/>
            <token POS="JJ" charOffset="119-133" id="st_21" text="acetylsalicylic"/>
            <token POS="NN" charOffset="135-138" id="st_22" text="acid"/>
            <token POS="," charOffset="139-139" id="st_23" text=","/>
            <token POS="NN" charOffset="141-152" id="st_24" text="dipyridamole"/>
            <token POS="CC" charOffset="154-156" id="st_25" text="and"/>
            <token POS="NNP" charOffset="158-166" id="st_26" text="Abciximab"/>
            <token POS=")" charOffset="167-167" id="st_27" text=")"/>
            <token POS="MD" charOffset="169-171" id="st_28" text="may"/>
            <token POS="VB" charOffset="173-180" id="st_29" text="increase"/>
            <token POS="DT" charOffset="182-184" id="st_30" text="the"/>
            <token POS="NN" charOffset="186-189" id="st_31" text="risk"/>
            <token POS="IN" charOffset="191-192" id="st_32" text="of"/>
            <token POS="VBG" charOffset="194-201" id="st_33" text="bleeding"/>
            <token POS="IN" charOffset="203-204" id="st_34" text="if"/>
            <token POS="VBN" charOffset="206-217" id="st_35" text="administered"/>
            <token POS="RB" charOffset="219-223" id="st_36" text="prior"/>
            <token POS="TO" charOffset="225-226" id="st_37" text="to"/>
            <token POS="," charOffset="227-227" id="st_38" text=","/>
            <token POS="IN" charOffset="229-234" id="st_39" text="during"/>
            <token POS="," charOffset="235-235" id="st_40" text=","/>
            <token POS="CC" charOffset="237-238" id="st_41" text="or"/>
            <token POS="IN" charOffset="240-244" id="st_42" text="after"/>
            <token POS="NNP" charOffset="246-253" id="st_43" text="Activase"/>
            <token POS="NN" charOffset="255-261" id="st_44" text="therapy"/>
            <token POS="." charOffset="262-262" id="st_45" text="."/>
          </tokenization>
        </tokenizations>
      </sentenceanalyses>
    </sentence>
    <sentence id="test.d0.s55" text="Use of Antithrombotics Aspirin and heparin have been administered concomitantly with and following infusions of Activase in the management of acute myocardial infarction or pulmonary embolism.">
      <entity charOffset="23-30" id="test.d0.s55.e0" text="Aspirin" type="target"/>
      <entity charOffset="35-42" id="test.d0.s55.e1" text="heparin" type="target"/>
      <entity charOffset="112-120" id="test.d0.s55.e2" text="Activase" type="target"/>
      <pair e1="test.d0.s55.e0" e2="test.d0.s55.e1" id="test.d0.s55.p0" interaction="False"/>
      <pair e1="test.d0.s55.e0" e2="test.d0.s55.e2" id="test.d0.s55.p1" interaction="False"/>
      <pair e1="test.d0.s55.e1" e2="test.d0.s55.e2" id="test.d0.s55.p2" interaction="False"/>
      <sentenceanalyses>
        <parses>
          <parse parser="split_parse" tokenizer="split">
            <dependency id="split_1" t1="st_9" t2="st_1" type="nsubjpass"/>
            <dependency id="split_2" t1="st_4" t2="st_3" type="nn"/>
            <dependency id="split_3" t1="st_1" t2="st_4" type="prep_of"/>
            <dependency id="split_4" t1="st_1" t2="st_6" type="prep_of"/>
            <dependency id="split_5" t1="st_4" t2="st_6" type="conj_and"/>
            <dependency id="split_6" t1="st_9" t2="st_7" type="aux"/>
            <dependency id="split_7" t1="st_9" t2="st_8" type="auxpass"/>
            <dependency id="split_8" t1="st_9" t2="st_10" type="advmod"/>
            <dependency id="split_9" t1="st_9" t2="st_11" type="prep"/>
            <dependency id="split_10" t1="st_14" t2="st_13" type="amod"/>
            <dependency id="split_11" t1="st_9" t2="st_14" type="conj_and"/>
            <dependency id="split_12" t1="st_14" t2="st_16" type="prep_of"/>
            <dependency id="split_13" t1="st_19" t2="st_18" type="det"/>
            <dependency id="split_14" t1="st_14" t2="st_19" type="prep_in"/>
            <dependency id="split_15" t1="st_23" t2="st_21" type="amod"/>
            <dependency id="split_16" t1="st_23" t2="st_22" type="amod"/>
            <dependency id="split_17" t1="st_19" t2="st_23" type="prep_of"/>
            <dependency id="split_18" t1="st_26" t2="st_25" type="amod"/>
            <dependency id="split_19" t1="st_19" t2="st_26" type="prep_of"/>
            <dependency id="split_20" t1="st_23" t2="st_26" type="conj_or"/>
          </parse>
        </parses>
        <tokenizations>
          <tokenization tokenizer="split">
            <token POS="NN" charOffset="0-2" id="st_1" text="Use"/>
            <token POS="IN" charOffset="4-5" id="st_2" text="of"/>
            <token POS="NNP" charOffset="7-21" id="st_3" text="Antithrombotics"/>
            <token POS="NNP" charOffset="23-29" id="st_4" text="Aspirin"/>
            <token POS="CC" charOffset="31-33" id="st_5" text="and"/>
            <token POS="NN" charOffset="35-41" id="st_6" text="heparin"/>
            <token POS="VBP" charOffset="43-46" id="st_7" text="have"/>
            <token POS="VBN" charOffset="48-51" id="st_8" text="been"/>
            <token POS="VBN" charOffset="53-64" id="st_9" text="administered"/>
            <token POS="RB" charOffset="66-78" id="st_10" text="concomitantly"/>
            <token POS="IN" charOffset="80-83" id="st_11" text="with"/>
            <token POS="CC" charOffset="85-87" id="st_12" text="and"/>
            <token POS="JJ" charOffset="89-97" id="st_13" text="following"/>
            <token POS="NNS" charOffset="99-107" id="st_14" text="infusions"/>
            <token POS="IN" charOffset="109-110" id="st_15" text="of"/>
            <token POS="NNP" charOffset="112-119" id="st_16" text="Activase"/>
            <token POS="IN" charOffset="121-122" id="st_17" text="in"/>
            <token POS="DT" charOffset="124-126" id="st_18" text="the"/>
            <token POS="NN" charOffset="128-137" id="st_19" text="management"/>
            <token POS="IN" charOffset="139-140" id="st_20" text="of"/>
            <token POS="JJ" charOffset="142-146" id="st_21" text="acute"/>
            <token POS="JJ" charOffset="148-157" id="st_22" text="myocardial"/>
            <token POS="NN" charOffset="159-168" id="st_23" text="infarction"/>
            <token POS="CC" charOffset="170-171" id="st_24" text="or"/>
            <token POS="JJ" charOffset="173-181" id="st_25" text="pulmonary"/>
            <token POS="NN" charOffset="183-190" id="st_26" text="embolism"/>
            <token POS="." charOffset="191-191" id="st_27" text="."/>
          </tokenization>
        </tokenizations>
      </sentenceanalyses>
    </sentence>
    <sentence id="test.d0.s56" text="Because heparin, aspirin, or Activase may cause bleeding complications, careful monitoring for bleeding is advised, especially at arterial puncture sites.">
      <entity charOffset="8-15" id="test.d0.s56.e0" text="heparin" type="target"/>
      <entity charOffset="17-24" id="test.d0.s56.e1" text="aspirin" type="target"/>
      <entity charOffset="29-37" id="test.d0.s56.e2" text="Activase" type="target"/>
      <pair e1="test.d0.s56.e0" e2="test.d0.s56.e1" id="test.d0.s56.p0" interaction="False"/>
      <pair e1="test.d0.s56.e0" e2="test.d0.s56.e2" id="test.d0.s56.p1" interaction="False"/>
      <pair e1="test.d0.s56.e1" e2="test.d0.s56.e2" id="test.d0.s56.p2" interaction="False"/>
      <sentenceanalyses>
        <parses>
          <parse parser="split_parse" tokenizer="split">
            <dependency id="split_1" t1="st_9" t2="st_1" type="mark"/>
            <dependency id="split_2" t1="st_7" t2="st_2" type="nn"/>
            <dependency id="split_3" t1="st_7" t2="st_4" type="conj_or"/>
            <dependency id="split_4" t1="st_9" t2="st_4" type="nsubj"/>
            <dependency id="split_5" t1="st_9" t2="st_7" type="nsubj"/>
            <dependency id="split_6" t1="st_9" t2="st_8" type="aux"/>
            <dependency id="split_7" t1="st_18" t2="st_9" type="advcl"/>
            <dependency id="split_8" t1="st_11" t2="st_10" type="amod"/>
            <dependency id="split_9" t1="st_9" t2="st_11" type="dobj"/>
            <dependency id="split_10" t1="st_14" t2="st_13" type="amod"/>
            <dependency id="split_11" t1="st_18" t2="st_14" type="nsubjpass"/>
            <dependency id="split_12" t1="st_14" t2="st_16" type="prep_for"/>
            <dependency id="split_13" t1="st_18" t2="st_17" type="auxpass"/>
            <dependency id="split_14" t1="st_18" t2="st_20" type="dep"/>
            <dependency id="split_15" t1="st_24" t2="st_22" type="amod"/>
            <dependency id="split_16" t1="st_24" t2="st_23" type="nn"/>
            <dependency id="split_17" t1="st_18" t2="st_24" type="prep_at"/>
          </parse>
        </parses>
        <tokenizations>
          <tokenization tokenizer="split">
            <token POS="IN" charOffset="0-6" id="st_1" text="Because"/>
            <token POS="NNP" charOffset="8-14" id="st_2" text="heparin"/>
            <token POS="," charOffset="15-15" id="st_3" text=","/>
            <token POS="NNP" charOffset="17-23" id="st_4" text="aspirin"/>
            <token POS="," charOffset="24-24" id="st_5" text=","/>
            <token POS="CC" charOffset="26-27" id="st_6" text="or"/>
            <token POS="NNP" charOffset="29-36" id="st_7" text="Activase"/>
            <token POS="MD" charOffset="38-40" id="st_8" text="may"/>
            <token POS="VB" charOffset="42-46" id="st_9" text="cause"/>
            <token POS="VBG" charOffset="48-55" id="st_10" text="bleeding"/>
            <token POS="NNS" charOffset="57-69" id="st_11" text="complications"/>
            <token POS="," charOffset="70-70" id="st_12" text=","/>
            <token POS="JJ" charOffset="72-78" id="st_13" text="careful"/>
            <token POS="NN" charOffset="80-89" id="st_14" text="monitoring"/>
            <token POS="IN" charOffset="91-93" id="st_15" text="for"/>
            <token POS="NN" charOffset="95-102" id="st_16" text="bleeding"/>
            <token POS="VBZ" charOffset="104-105" id="st_17" text="is"/>
            <token POS="VBN" charOffset="107-113" id="st_18" text="advised"/>
            <token POS="," charOffset="114-114" id="st_19" text=","/>
            <token POS="RB" charOffset="116-125" id="st_20" text="especially"/>
            <token POS="IN" charOffset="127-128" id="st_21" text="at"/>
            <token POS="JJ" charOffset="130-137" id="st_22" text="arterial"/>
            <token POS="NN" charOffset="139-146" id="st_23" text="puncture"/>
            <token POS="NNS" charOffset="148-152" id="st_24" text="sites"/>
            <token POS="." charOffset="153-153" id="st_25" text="."/>
          </tokenization>
        </tokenizations>
      </sentenceanalyses>
    </sentence>
    <sentence id="test.d0.s57" text="The concomitant use of heparin or aspirin during the first 24 hours following symptom onset were prohibited in The NINDS t-PA Stroke Trial.">
      <entity charOffset="23-30" id="test.d0.s57.e0" text="heparin" type="agent"/>
      <entity charOffset="34-41" id="test.d0.s57.e1" text="aspirin" tpye="target"/>
      <entity charOffset="97-105" id="test.d0.s57.e2" text="prohibit" type="target"/>
      <pair e1="test.d0.s57.e0" e2="test.d0.s57.e1" id="test.d0.s57.p0" interaction="True"/>
      <pair e1="test.d0.s57.e0" e2="test.d0.s57.e2" id="test.d0.s57.p1" interaction="False"/>
      <pair e1="test.d0.s57.e1" e2="test.d0.s57.e2" id="test.d0.s57.p2" interaction="False"/>
      <sentenceanalyses>
        <parses>
          <parse parser="split_parse" tokenizer="split">
            <dependency id="split_1" t1="st_3" t2="st_1" type="det"/>
            <dependency id="split_2" t1="st_3" t2="st_2" type="amod"/>
            <dependency id="split_3" t1="st_17" t2="st_3" type="nsubjpass"/>
            <dependency id="split_4" t1="st_3" t2="st_5" type="prep_of"/>
            <dependency id="split_5" t1="st_3" t2="st_7" type="prep_of"/>
            <dependency id="split_6" t1="st_5" t2="st_7" type="conj_or"/>
            <dependency id="split_7" t1="st_12" t2="st_9" type="det"/>
            <dependency id="split_8" t1="st_12" t2="st_10" type="amod"/>
            <dependency id="split_9" t1="st_12" t2="st_11" type="num"/>
            <dependency id="split_10" t1="st_5" t2="st_12" type="prep_during"/>
            <dependency id="split_11" t1="st_15" t2="st_14" type="nn"/>
            <dependency id="split_12" t1="st_5" t2="st_15" type="prep_following"/>
            <dependency id="split_13" t1="st_17" t2="st_16" type="auxpass"/>
            <dependency id="split_14" t1="st_23" t2="st_19" type="det"/>
            <dependency id="split_15" t1="st_23" t2="st_20" type="nn"/>
            <dependency id="split_16" t1="st_23" t2="st_21" type="nn"/>
            <dependency id="split_17" t1="st_23" t2="st_22" type="nn"/>
            <dependency id="split_18" t1="st_17" t2="st_23" type="prep_in"/>
          </parse>
        </parses>
        <tokenizations>
          <tokenization tokenizer="split">
            <token POS="DT" charOffset="0-2" id="st_1" text="The"/>
            <token POS="JJ" charOffset="4-14" id="st_2" text="concomitant"/>
            <token POS="NN" charOffset="16-18" id="st_3" text="use"/>
            <token POS="IN" charOffset="20-21" id="st_4" text="of"/>
            <token POS="NN" charOffset="23-29" id="st_5" text="heparin"/>
            <token POS="CC" charOffset="31-32" id="st_6" text="or"/>
            <token POS="NN" charOffset="34-40" id="st_7" text="aspirin"/>
            <token POS="IN" charOffset="42-47" id="st_8" text="during"/>
            <token POS="DT" charOffset="49-51" id="st_9" text="the"/>
            <token POS="JJ" charOffset="53-57" id="st_10" text="first"/>
            <token POS="CD" charOffset="59-60" id="st_11" text="24"/>
            <token POS="NNS" charOffset="62-66" id="st_12" text="hours"/>
            <token POS="VBG" charOffset="68-76" id="st_13" text="following"/>
            <token POS="NN" charOffset="78-84" id="st_14" text="symptom"/>
            <token POS="NN" charOffset="86-90" id="st_15" text="onset"/>
            <token POS="VBD" charOffset="92-95" id="st_16" text="were"/>
            <token POS="VBN" charOffset="97-106" id="st_17" text="prohibited"/>
            <token POS="IN" charOffset="108-109" id="st_18" text="in"/>
            <token POS="DT" charOffset="111-113" id="st_19" text="The"/>
            <token POS="NNP" charOffset="115-119" id="st_20" text="NINDS"/>
            <token POS="NNP" charOffset="121-124" id="st_21" text="t-PA"/>
            <token POS="NNP" charOffset="126-131" id="st_22" text="Stroke"/>
            <token POS="NNP" charOffset="133-137" id="st_23" text="Trial"/>
            <token POS="." charOffset="138-138" id="st_24" text="."/>
          </tokenization>
        </tokenizations>
      </sentenceanalyses>
    </sentence>
    <sentence id="test.d0.s58" text="Special consideration should be given to the administration of ETHYOL? in patients receiving antihypertensive medications or other drugs that could cause or potentiate hypotension.">
      <entity charOffset="93-109" id="test.d0.s58.e0" text="antihypertensive" type="target"/>
      <entity charOffset="131-136" id="test.d0.s58.e1" text="drugs" type="target"/>
      <pair e1="test.d0.s58.e0" e2="test.d0.s58.e1" id="test.d0.s58.p0" interaction="False"/>
      <sentenceanalyses>
        <parses>
          <parse parser="split_parse" tokenizer="split">
            <dependency id="split_1" t1="st_2" t2="st_1" type="amod"/>
            <dependency id="split_2" t1="st_5" t2="st_2" type="nsubjpass"/>
            <dependency id="split_3" t1="st_5" t2="st_3" type="aux"/>
            <dependency id="split_4" t1="st_5" t2="st_4" type="auxpass"/>
            <dependency id="split_5" t1="st_8" t2="st_7" type="det"/>
            <dependency id="split_6" t1="st_5" t2="st_8" type="prep_to"/>
            <dependency id="split_7" t1="st_8" t2="st_10" type="prep_of"/>
            <dependency id="split_8" t1="st_10" t2="st_13" type="prep_in"/>
            <dependency id="split_9" t1="st_13" t2="st_14" type="partmod"/>
            <dependency id="split_10" t1="st_16" t2="st_15" type="amod"/>
            <dependency id="split_11" t1="st_14" t2="st_16" type="dobj"/>
            <dependency id="split_12" t1="st_19" t2="st_18" type="amod"/>
            <dependency id="split_13" t1="st_8" t2="st_19" type="prep_of"/>
            <dependency id="split_14" t1="st_10" t2="st_19" type="conj_or"/>
            <dependency id="split_15" t1="st_22" t2="st_19" type="nsubj"/>
            <dependency id="split_16" t1="st_24" t2="st_19" type="nsubj"/>
            <dependency id="split_17" t1="st_22" t2="st_21" type="aux"/>
            <dependency id="split_18" t1="st_19" t2="st_22" type="rcmod"/>
            <dependency id="split_19" t1="st_19" t2="st_24" type="rcmod"/>
            <dependency id="split_20" t1="st_22" t2="st_24" type="conj_or"/>
            <dependency id="split_21" t1="st_22" t2="st_25" type="dobj"/>
          </parse>
        </parses>
        <tokenizations>
          <tokenization tokenizer="split">
            <token POS="JJ" charOffset="0-6" id="st_1" text="Special"/>
            <token POS="NN" charOffset="8-20" id="st_2" text="consideration"/>
            <token POS="MD" charOffset="22-27" id="st_3" text="should"/>
            <token POS="VB" charOffset="29-30" id="st_4" text="be"/>
            <token POS="VBN" charOffset="32-36" id="st_5" text="given"/>
            <token POS="TO" charOffset="38-39" id="st_6" text="to"/>
            <token POS="DT" charOffset="41-43" id="st_7" text="the"/>
            <token POS="NN" charOffset="45-58" id="st_8" text="administration"/>
            <token POS="IN" charOffset="60-61" id="st_9" text="of"/>
            <token POS="NNP" charOffset="63-68" id="st_10" text="ETHYOL"/>
            <token POS="." charOffset="69-69" id="st_11" text="?"/>
            <token POS="IN" charOffset="71-72" id="st_12" text="in"/>
            <token POS="NNS" charOffset="74-81" id="st_13" text="patients"/>
            <token POS="VBG" charOffset="83-91" id="st_14" text="receiving"/>
            <token POS="JJ" charOffset="93-108" id="st_15" text="antihypertensive"/>
            <token POS="NNS" charOffset="110-120" id="st_16" text="medications"/>
            <token POS="CC" charOffset="122-123" id="st_17" text="or"/>
            <token POS="JJ" charOffset="125-129" id="st_18" text="other"/>
            <token POS="NNS" charOffset="131-135" id="st_19" text="drugs"/>
            <token POS="WDT" charOffset="137-140" id="st_20" text="that"/>
            <token POS="MD" charOffset="142-146" id="st_21" text="could"/>
            <token POS="VB" charOffset="148-152" id="st_22" text="cause"/>
            <token POS="CC" charOffset="154-155" id="st_23" text="or"/>
            <token POS="VB" charOffset="157-166" id="st_24" text="potentiate"/>
            <token POS="NN" charOffset="168-178" id="st_25" text="hypotension"/>
            <token POS="." charOffset="179-179" id="st_26" text="."/>
          </tokenization>
        </tokenizations>
      </sentenceanalyses>
    </sentence>
    <sentence id="test.d0.s59" text="Renal clearance measurements of PAH cannot be made with any significant accuracy in patients receiving sulfonamides, procaine, or thiazolesulfone.">
      <entity charOffset="103-115" id="test.d0.s59.e0" text="sulfonamides" type="target"/>
      <entity charOffset="117-125" id="test.d0.s59.e1" text="procaine" type="target"/>
      <pair e1="test.d0.s59.e0" e2="test.d0.s59.e1" id="test.d0.s59.p0" interaction="False"/>
      <sentenceanalyses>
        <parses>
          <parse parser="split_parse" tokenizer="split">
            <dependency id="split_1" t1="st_3" t2="st_1" type="amod"/>
            <dependency id="split_2" t1="st_3" t2="st_2" type="nn"/>
            <dependency id="split_3" t1="st_9" t2="st_3" type="nsubjpass"/>
            <dependency id="split_4" t1="st_3" t2="st_5" type="prep_of"/>
            <dependency id="split_5" t1="st_9" t2="st_6" type="aux"/>
            <dependency id="split_6" t1="st_9" t2="st_7" type="neg"/>
            <dependency id="split_7" t1="st_9" t2="st_8" type="auxpass"/>
            <dependency id="split_8" t1="st_13" t2="st_11" type="det"/>
            <dependency id="split_9" t1="st_13" t2="st_12" type="amod"/>
            <dependency id="split_10" t1="st_9" t2="st_13" type="prep_with"/>
            <dependency id="split_11" t1="st_13" t2="st_15" type="prep_in"/>
            <dependency id="split_12" t1="st_15" t2="st_16" type="partmod"/>
            <dependency id="split_13" t1="st_16" t2="st_17" type="dobj"/>
            <dependency id="split_14" t1="st_16" t2="st_19" type="dobj"/>
            <dependency id="split_15" t1="st_17" t2="st_19" type="conj_or"/>
            <dependency id="split_16" t1="st_16" t2="st_22" type="dobj"/>
            <dependency id="split_17" t1="st_17" t2="st_22" type="conj_or"/>
          </parse>
        </parses>
        <tokenizations>
          <tokenization tokenizer="split">
            <token POS="JJ" charOffset="0-4" id="st_1" text="Renal"/>
            <token POS="NN" charOffset="6-14" id="st_2" text="clearance"/>
            <token POS="NNS" charOffset="16-27" id="st_3" text="measurements"/>
            <token POS="IN" charOffset="29-30" id="st_4" text="of"/>
            <token POS="NNP" charOffset="32-34" id="st_5" text="PAH"/>
            <token POS="MD" charOffset="36-38" id="st_6" text="can"/>
            <token POS="RB" charOffset="39-41" id="st_7" text="not"/>
            <token POS="VB" charOffset="43-44" id="st_8" text="be"/>
            <token POS="VBN" charOffset="46-49" id="st_9" text="made"/>
            <token POS="IN" charOffset="51-54" id="st_10" text="with"/>
            <token POS="DT" charOffset="56-58" id="st_11" text="any"/>
            <token POS="JJ" charOffset="60-70" id="st_12" text="significant"/>
            <token POS="NN" charOffset="72-79" id="st_13" text="accuracy"/>
            <token POS="IN" charOffset="81-82" id="st_14" text="in"/>
            <token POS="NNS" charOffset="84-91" id="st_15" text="patients"/>
            <token POS="VBG" charOffset="93-101" id="st_16" text="receiving"/>
            <token POS="NNS" charOffset="103-114" id="st_17" text="sulfonamides"/>
            <token POS="," charOffset="115-115" id="st_18" text=","/>
            <token POS="NN" charOffset="117-124" id="st_19" text="procaine"/>
            <token POS="," charOffset="125-125" id="st_20" text=","/>
            <token POS="CC" charOffset="127-128" id="st_21" text="or"/>
            <token POS="NN" charOffset="130-144" id="st_22" text="thiazolesulfone"/>
            <token POS="." charOffset="145-145" id="st_23" text="."/>
          </tokenization>
        </tokenizations>
      </sentenceanalyses>
    </sentence>
    <sentence id="test.d0.s60" text="Aminosalicylic acid may decrease the amount of digoxin (Lanoxin, Lanoxicaps) that gets absorbed into your body.">
      <entity charOffset="0-19" id="test.d0.s60.e0" text="Aminosalicylic acid" type="agent"/>
      <entity charOffset="47-54" id="test.d0.s60.e1" text="digoxin" tpye="target"/>
      <entity charOffset="56-64" id="test.d0.s60.e2" text="Lanoxin," type="target"/>
      <entity charOffset="65-75" id="test.d0.s60.e3" text="Lanoxicaps" tpye="target"/>
      <entity charOffset="82-87" id="test.d0.s60.e4" text="gets " type="target"/>
      <pair e1="test.d0.s60.e0" e2="test.d0.s60.e1" id="test.d0.s60.p0" interaction="True"/>
      <pair e1="test.d0.s60.e0" e2="test.d0.s60.e2" id="test.d0.s60.p1" interaction="False"/>
      <pair e1="test.d0.s60.e0" e2="test.d0.s60.e3" id="test.d0.s60.p2" interaction="True"/>
      <pair e1="test.d0.s60.e0" e2="test.d0.s60.e4" id="test.d0.s60.p3" interaction="False"/>
      <pair e1="test.d0.s60.e1" e2="test.d0.s60.e2" id="test.d0.s60.p4" interaction="False"/>
      <pair e1="test.d0.s60.e1" e2="test.d0.s60.e3" id="test.d0.s60.p5" interaction="False"/>
      <pair e1="test.d0.s60.e1" e2="test.d0.s60.e4" id="test.d0.s60.p6" interaction="False"/>
      <pair e1="test.d0.s60.e2" e2="test.d0.s60.e3" id="test.d0.s60.p7" interaction="False"/>
      <pair e1="test.d0.s60.e2" e2="test.d0.s60.e4" id="test.d0.s60.p8" interaction="False"/>
      <pair e1="test.d0.s60.e3" e2="test.d0.s60.e4" id="test.d0.s60.p9" interaction="False"/>
      <sentenceanalyses>
        <parses>
          <parse parser="split_parse" tokenizer="split">
            <dependency id="split_1" t1="st_2" t2="st_1" type="amod"/>
            <dependency id="split_2" t1="st_4" t2="st_2" type="nsubj"/>
            <dependency id="split_3" t1="st_4" t2="st_3" type="aux"/>
            <dependency id="split_4" t1="st_6" t2="st_5" type="det"/>
            <dependency id="split_5" t1="st_4" t2="st_6" type="dobj"/>
            <dependency id="split_6" t1="st_16" t2="st_6" type="nsubjpass"/>
            <dependency id="split_7" t1="st_6" t2="st_8" type="prep_of"/>
            <dependency id="split_8" t1="st_6" t2="st_10" type="appos"/>
            <dependency id="split_9" t1="st_10" t2="st_12" type="dep"/>
            <dependency id="split_10" t1="st_16" t2="st_15" type="auxpass"/>
            <dependency id="split_11" t1="st_6" t2="st_16" type="rcmod"/>
            <dependency id="split_12" t1="st_19" t2="st_18" type="poss"/>
            <dependency id="split_13" t1="st_16" t2="st_19" type="prep_into"/>
          </parse>
        </parses>
        <tokenizations>
          <tokenization tokenizer="split">
            <token POS="JJ" charOffset="0-13" id="st_1" text="Aminosalicylic"/>
            <token POS="NN" charOffset="15-18" id="st_2" text="acid"/>
            <token POS="MD" charOffset="20-22" id="st_3" text="may"/>
            <token POS="VB" charOffset="24-31" id="st_4" text="decrease"/>
            <token POS="DT" charOffset="33-35" id="st_5" text="the"/>
            <token POS="NN" charOffset="37-42" id="st_6" text="amount"/>
            <token POS="IN" charOffset="44-45" id="st_7" text="of"/>
            <token POS="NN" charOffset="47-53" id="st_8" text="digoxin"/>
            <token POS="(" charOffset="55-55" id="st_9" text="("/>
            <token POS="NNP" charOffset="56-62" id="st_10" text="Lanoxin"/>
            <token POS="," charOffset="63-63" id="st_11" text=","/>
            <token POS="NNP" charOffset="65-74" id="st_12" text="Lanoxicaps"/>
            <token POS=")" charOffset="75-75" id="st_13" text=")"/>
            <token POS="WDT" charOffset="77-80" id="st_14" text="that"/>
            <token POS="VBZ" charOffset="82-85" id="st_15" text="gets"/>
            <token POS="VBN" charOffset="87-94" id="st_16" text="absorbed"/>
            <token POS="IN" charOffset="96-99" id="st_17" text="into"/>
            <token POS="PRP$" charOffset="101-104" id="st_18" text="your"/>
            <token POS="NN" charOffset="106-109" id="st_19" text="body"/>
            <token POS="." charOffset="110-110" id="st_20" text="."/>
          </tokenization>
        </tokenizations>
      </sentenceanalyses>
    </sentence>
    <sentence id="test.d0.s61" text="In the case that you are taking digoxin while taking aminosalicylic acid, higher doses of digoxin may be needed.">
      <entity charOffset="32-39" id="test.d0.s61.e0" text="digoxin" type="agent"/>
      <entity charOffset="53-72" id="test.d0.s61.e1" text="aminosalicylic acid" tpye="target"/>
      <entity charOffset="90-97" id="test.d0.s61.e2" text="digoxin" type="target"/>
      <pair e1="test.d0.s61.e0" e2="test.d0.s61.e1" id="test.d0.s61.p0" interaction="True"/>
      <pair e1="test.d0.s61.e0" e2="test.d0.s61.e2" id="test.d0.s61.p1" interaction="False"/>
      <pair e1="test.d0.s61.e1" e2="test.d0.s61.e2" id="test.d0.s61.p2" interaction="False"/>
      <sentenceanalyses>
        <parses>
          <parse parser="split_parse" tokenizer="split">
            <dependency id="split_1" t1="st_3" t2="st_2" type="det"/>
            <dependency id="split_2" t1="st_20" t2="st_3" type="prep_in"/>
            <dependency id="split_3" t1="st_7" t2="st_4" type="complm"/>
            <dependency id="split_4" t1="st_7" t2="st_5" type="nsubj"/>
            <dependency id="split_5" t1="st_7" t2="st_6" type="aux"/>
            <dependency id="split_6" t1="st_3" t2="st_7" type="dep"/>
            <dependency id="split_7" t1="st_7" t2="st_8" type="dobj"/>
            <dependency id="split_8" t1="st_7" t2="st_10" type="prepc_while"/>
            <dependency id="split_9" t1="st_12" t2="st_11" type="amod"/>
            <dependency id="split_10" t1="st_10" t2="st_12" type="dobj"/>
            <dependency id="split_11" t1="st_15" t2="st_14" type="amod"/>
            <dependency id="split_12" t1="st_20" t2="st_15" type="nsubjpass"/>
            <dependency id="split_13" t1="st_15" t2="st_17" type="prep_of"/>
            <dependency id="split_14" t1="st_20" t2="st_18" type="aux"/>
            <dependency id="split_15" t1="st_20" t2="st_19" type="auxpass"/>
          </parse>
        </parses>
        <tokenizations>
          <tokenization tokenizer="split">
            <token POS="IN" charOffset="0-1" id="st_1" text="In"/>
            <token POS="DT" charOffset="3-5" id="st_2" text="the"/>
            <token POS="NN" charOffset="7-10" id="st_3" text="case"/>
            <token POS="IN" charOffset="12-15" id="st_4" text="that"/>
            <token POS="PRP" charOffset="17-19" id="st_5" text="you"/>
            <token POS="VBP" charOffset="21-23" id="st_6" text="are"/>
            <token POS="VBG" charOffset="25-30" id="st_7" text="taking"/>
            <token POS="NN" charOffset="32-38" id="st_8" text="digoxin"/>
            <token POS="IN" charOffset="40-44" id="st_9" text="while"/>
            <token POS="VBG" charOffset="46-51" id="st_10" text="taking"/>
            <token POS="JJ" charOffset="53-66" id="st_11" text="aminosalicylic"/>
            <token POS="NN" charOffset="68-71" id="st_12" text="acid"/>
            <token POS="," charOffset="72-72" id="st_13" text=","/>
            <token POS="JJR" charOffset="74-79" id="st_14" text="higher"/>
            <token POS="NNS" charOffset="81-85" id="st_15" text="doses"/>
            <token POS="IN" charOffset="87-88" id="st_16" text="of"/>
            <token POS="NN" charOffset="90-96" id="st_17" text="digoxin"/>
            <token POS="MD" charOffset="98-100" id="st_18" text="may"/>
            <token POS="VB" charOffset="102-103" id="st_19" text="be"/>
            <token POS="VBN" charOffset="105-110" id="st_20" text="needed"/>
            <token POS="." charOffset="111-111" id="st_21" text="."/>
          </tokenization>
        </tokenizations>
      </sentenceanalyses>
    </sentence>
    <sentence id="test.d0.s62" text="Aminosalicylic acid may also decrease the absorption of vitamin B12, which can lead to a deficiency.">
      <entity charOffset="0-19" id="test.d0.s62.e0" text="Aminosalicylic acid" type="agent"/>
      <entity charOffset="56-67" id="test.d0.s62.e1" text="vitamin B12" tpye="target"/>
      <pair e1="test.d0.s62.e0" e2="test.d0.s62.e1" id="test.d0.s62.p0" interaction="True"/>
      <sentenceanalyses>
        <parses>
          <parse parser="split_parse" tokenizer="split">
            <dependency id="split_1" t1="st_2" t2="st_1" type="amod"/>
            <dependency id="split_2" t1="st_5" t2="st_2" type="nsubj"/>
            <dependency id="split_3" t1="st_5" t2="st_3" type="aux"/>
            <dependency id="split_4" t1="st_5" t2="st_4" type="advmod"/>
            <dependency id="split_5" t1="st_7" t2="st_6" type="det"/>
            <dependency id="split_6" t1="st_5" t2="st_7" type="dobj"/>
            <dependency id="split_7" t1="st_10" t2="st_9" type="nn"/>
            <dependency id="split_8" t1="st_7" t2="st_10" type="prep_of"/>
            <dependency id="split_9" t1="st_14" t2="st_10" type="nsubj"/>
            <dependency id="split_10" t1="st_14" t2="st_13" type="aux"/>
            <dependency id="split_11" t1="st_10" t2="st_14" type="rcmod"/>
            <dependency id="split_12" t1="st_17" t2="st_16" type="det"/>
            <dependency id="split_13" t1="st_14" t2="st_17" type="prep_to"/>
          </parse>
        </parses>
        <tokenizations>
          <tokenization tokenizer="split">
            <token POS="JJ" charOffset="0-13" id="st_1" text="Aminosalicylic"/>
            <token POS="NN" charOffset="15-18" id="st_2" text="acid"/>
            <token POS="MD" charOffset="20-22" id="st_3" text="may"/>
            <token POS="RB" charOffset="24-27" id="st_4" text="also"/>
            <token POS="VB" charOffset="29-36" id="st_5" text="decrease"/>
            <token POS="DT" charOffset="38-40" id="st_6" text="the"/>
            <token POS="NN" charOffset="42-51" id="st_7" text="absorption"/>
            <token POS="IN" charOffset="53-54" id="st_8" text="of"/>
            <token POS="NN" charOffset="56-62" id="st_9" text="vitamin"/>
            <token POS="NN" charOffset="64-66" id="st_10" text="B12"/>
            <token POS="," charOffset="67-67" id="st_11" text=","/>
            <token POS="WDT" charOffset="69-73" id="st_12" text="which"/>
            <token POS="MD" charOffset="75-77" id="st_13" text="can"/>
            <token POS="VB" charOffset="79-82" id="st_14" text="lead"/>
            <token POS="TO" charOffset="84-85" id="st_15" text="to"/>
            <token POS="DT" charOffset="87-87" id="st_16" text="a"/>
            <token POS="NN" charOffset="89-98" id="st_17" text="deficiency"/>
            <token POS="." charOffset="99-99" id="st_18" text="."/>
          </tokenization>
        </tokenizations>
      </sentenceanalyses>
    </sentence>
    <sentence id="test.d0.s63" text="Amiodarone is metabolized to desethylamiodarone by the cytochrome P450 (CYP450) enzyme group, specifically cytochromes P450 3A4 (CYP3A4) and CYP2C8.">
      <entity charOffset="0-10" id="test.d0.s63.e0" text="Amiodarone" type="target"/>
      <entity charOffset="29-47" id="test.d0.s63.e1" text="desethylamiodarone" type="target"/>
      <entity charOffset="0-10" id="test.d0.s63.e2" text="Amiodarone" type="agent"/>
      <entity charOffset="55-70" id="test.d0.s63.e3" text="cytochrome P450" tpye="target"/>
      <entity charOffset="107-128" id="test.d0.s63.e4" text="cytochromes P450 3A4 " type="target"/>
      <entity charOffset="129-135" id="test.d0.s63.e5" text="CYP3A4" tpye="target"/>
      <entity charOffset="141-147" id="test.d0.s63.e6" text="CYP2C8" type="target"/>
      <pair e1="test.d0.s63.e2" e2="test.d0.s63.e1" id="test.d0.s63.p0" interaction="False"/>
      <pair e1="test.d0.s63.e2" e2="test.d0.s63.e3" id="test.d0.s63.p1" interaction="True"/>
      <pair e1="test.d0.s63.e2" e2="test.d0.s63.e4" id="test.d0.s63.p2" interaction="False"/>
      <pair e1="test.d0.s63.e2" e2="test.d0.s63.e5" id="test.d0.s63.p3" interaction="True"/>
      <pair e1="test.d0.s63.e2" e2="test.d0.s63.e6" id="test.d0.s63.p4" interaction="False"/>
      <pair e1="test.d0.s63.e1" e2="test.d0.s63.e3" id="test.d0.s63.p5" interaction="False"/>
      <pair e1="test.d0.s63.e1" e2="test.d0.s63.e4" id="test.d0.s63.p6" interaction="False"/>
      <pair e1="test.d0.s63.e1" e2="test.d0.s63.e5" id="test.d0.s63.p7" interaction="False"/>
      <pair e1="test.d0.s63.e1" e2="test.d0.s63.e6" id="test.d0.s63.p8" interaction="False"/>
      <pair e1="test.d0.s63.e3" e2="test.d0.s63.e4" id="test.d0.s63.p9" interaction="False"/>
      <pair e1="test.d0.s63.e3" e2="test.d0.s63.e5" id="test.d0.s63.p10" interaction="False"/>
      <pair e1="test.d0.s63.e3" e2="test.d0.s63.e6" id="test.d0.s63.p11" interaction="False"/>
      <pair e1="test.d0.s63.e4" e2="test.d0.s63.e5" id="test.d0.s63.p12" interaction="False"/>
      <pair e1="test.d0.s63.e4" e2="test.d0.s63.e6" id="test.d0.s63.p13" interaction="False"/>
      <pair e1="test.d0.s63.e5" e2="test.d0.s63.e6" id="test.d0.s63.p14" interaction="False"/>
      <sentenceanalyses>
        <parses>
          <parse parser="split_parse" tokenizer="split">
            <dependency id="split_1" t1="st_3" t2="st_1" type="nsubjpass"/>
            <dependency id="split_2" t1="st_5" t2="st_1" type="xsubj"/>
            <dependency id="split_3" t1="st_3" t2="st_2" type="auxpass"/>
            <dependency id="split_4" t1="st_5" t2="st_4" type="aux"/>
            <dependency id="split_5" t1="st_3" t2="st_5" type="xcomp"/>
            <dependency id="split_6" t1="st_9" t2="st_7" type="det"/>
            <dependency id="split_7" t1="st_9" t2="st_8" type="amod"/>
            <dependency id="split_8" t1="st_14" t2="st_9" type="nn"/>
            <dependency id="split_9" t1="st_14" t2="st_11" type="abbrev"/>
            <dependency id="split_10" t1="st_14" t2="st_13" type="nn"/>
            <dependency id="split_11" t1="st_5" t2="st_14" type="prep_by"/>
            <dependency id="split_12" t1="st_17" t2="st_16" type="advmod"/>
            <dependency id="split_13" t1="st_14" t2="st_17" type="dep"/>
            <dependency id="split_14" t1="st_17" t2="st_18" type="dobj"/>
            <dependency id="split_15" t1="st_18" t2="st_19" type="num"/>
            <dependency id="split_16" t1="st_18" t2="st_21" type="abbrev"/>
            <dependency id="split_17" t1="st_17" t2="st_24" type="dobj"/>
            <dependency id="split_18" t1="st_18" t2="st_24" type="conj_and"/>
          </parse>
        </parses>
        <tokenizations>
          <tokenization tokenizer="split">
            <token POS="NNP" charOffset="0-9" id="st_1" text="Amiodarone"/>
            <token POS="VBZ" charOffset="11-12" id="st_2" text="is"/>
            <token POS="VBN" charOffset="14-24" id="st_3" text="metabolized"/>
            <token POS="TO" charOffset="26-27" id="st_4" text="to"/>
            <token POS="VB" charOffset="29-46" id="st_5" text="desethylamiodarone"/>
            <token POS="IN" charOffset="48-49" id="st_6" text="by"/>
            <token POS="DT" charOffset="51-53" id="st_7" text="the"/>
            <token POS="JJ" charOffset="55-64" id="st_8" text="cytochrome"/>
            <token POS="NN" charOffset="66-69" id="st_9" text="P450"/>
            <token POS="(" charOffset="71-71" id="st_10" text="("/>
            <token POS="NN" charOffset="72-77" id="st_11" text="CYP450"/>
            <token POS=")" charOffset="78-78" id="st_12" text=")"/>
            <token POS="NN" charOffset="80-85" id="st_13" text="enzyme"/>
            <token POS="NN" charOffset="87-91" id="st_14" text="group"/>
            <token POS="," charOffset="92-92" id="st_15" text=","/>
            <token POS="RB" charOffset="94-105" id="st_16" text="specifically"/>
            <token POS="VBZ" charOffset="107-117" id="st_17" text="cytochromes"/>
            <token POS="NN" charOffset="119-122" id="st_18" text="P450"/>
            <token POS="CD" charOffset="124-126" id="st_19" text="3A4"/>
            <token POS="(" charOffset="128-128" id="st_20" text="("/>
            <token POS="NN" charOffset="129-134" id="st_21" text="CYP3A4"/>
            <token POS=")" charOffset="135-135" id="st_22" text=")"/>
            <token POS="CC" charOffset="137-139" id="st_23" text="and"/>
            <token POS="NN" charOffset="141-146" id="st_24" text="CYP2C8"/>
            <token POS="." charOffset="147-147" id="st_25" text="."/>
          </tokenization>
        </tokenizations>
      </sentenceanalyses>
    </sentence>
    <sentence id="test.d0.s64" text="The CYP3A4 isoenzyme is present in both the liver and intestines.">
      <entity charOffset="4-21" id="test.d0.s64.e0" text="CYP3A4 isoenzyme " type="target"/>
      <entity charOffset="44-49" id="test.d0.s64.e1" text="liver" type="target"/>
      <pair e1="test.d0.s64.e0" e2="test.d0.s64.e1" id="test.d0.s64.p0" interaction="False"/>
      <sentenceanalyses>
        <parses>
          <parse parser="split_parse" tokenizer="split">
            <dependency id="split_1" t1="st_3" t2="st_1" type="det"/>
            <dependency id="split_2" t1="st_3" t2="st_2" type="nn"/>
            <dependency id="split_3" t1="st_5" t2="st_3" type="nsubj"/>
            <dependency id="split_4" t1="st_5" t2="st_4" type="cop"/>
            <dependency id="split_5" t1="st_9" t2="st_7" type="preconj"/>
            <dependency id="split_6" t1="st_9" t2="st_8" type="det"/>
            <dependency id="split_7" t1="st_5" t2="st_9" type="prep_in"/>
            <dependency id="split_8" t1="st_5" t2="st_11" type="prep_in"/>
            <dependency id="split_9" t1="st_9" t2="st_11" type="conj_and"/>
          </parse>
        </parses>
        <tokenizations>
          <tokenization tokenizer="split">
            <token POS="DT" charOffset="0-2" id="st_1" text="The"/>
            <token POS="NN" charOffset="4-9" id="st_2" text="CYP3A4"/>
            <token POS="NN" charOffset="11-19" id="st_3" text="isoenzyme"/>
            <token POS="VBZ" charOffset="21-22" id="st_4" text="is"/>
            <token POS="JJ" charOffset="24-30" id="st_5" text="present"/>
            <token POS="IN" charOffset="32-33" id="st_6" text="in"/>
            <token POS="CC" charOffset="35-38" id="st_7" text="both"/>
            <token POS="DT" charOffset="40-42" id="st_8" text="the"/>
            <token POS="NN" charOffset="44-48" id="st_9" text="liver"/>
            <token POS="CC" charOffset="50-52" id="st_10" text="and"/>
            <token POS="NNS" charOffset="54-63" id="st_11" text="intestines"/>
            <token POS="." charOffset="64-64" id="st_12" text="."/>
          </tokenization>
        </tokenizations>
      </sentenceanalyses>
    </sentence>
    <sentence id="test.d0.s65" text="Amiodarone is also known to be an inhibitor of CYP3A4.">
      <entity charOffset="0-10" id="test.d0.s65.e0" text="Amiodarone" type="agent"/>
      <entity charOffset="47-53" id="test.d0.s65.e1" text="CYP3A4" tpye="target"/>
      <pair e1="test.d0.s65.e0" e2="test.d0.s65.e1" id="test.d0.s65.p0" interaction="True"/>
      <sentenceanalyses>
        <parses>
          <parse parser="split_parse" tokenizer="split">
            <dependency id="split_1" t1="st_4" t2="st_1" type="nsubjpass"/>
            <dependency id="split_2" t1="st_8" t2="st_1" type="xsubj"/>
            <dependency id="split_3" t1="st_4" t2="st_2" type="auxpass"/>
            <dependency id="split_4" t1="st_4" t2="st_3" type="advmod"/>
            <dependency id="split_5" t1="st_8" t2="st_5" type="aux"/>
            <dependency id="split_6" t1="st_8" t2="st_6" type="cop"/>
            <dependency id="split_7" t1="st_8" t2="st_7" type="det"/>
            <dependency id="split_8" t1="st_4" t2="st_8" type="xcomp"/>
            <dependency id="split_9" t1="st_8" t2="st_10" type="prep_of"/>
          </parse>
        </parses>
        <tokenizations>
          <tokenization tokenizer="split">
            <token POS="NNP" charOffset="0-9" id="st_1" text="Amiodarone"/>
            <token POS="VBZ" charOffset="11-12" id="st_2" text="is"/>
            <token POS="RB" charOffset="14-17" id="st_3" text="also"/>
            <token POS="VBN" charOffset="19-23" id="st_4" text="known"/>
            <token POS="TO" charOffset="25-26" id="st_5" text="to"/>
            <token POS="VB" charOffset="28-29" id="st_6" text="be"/>
            <token POS="DT" charOffset="31-32" id="st_7" text="an"/>
            <token POS="NN" charOffset="34-42" id="st_8" text="inhibitor"/>
            <token POS="IN" charOffset="44-45" id="st_9" text="of"/>
            <token POS="NN" charOffset="47-52" id="st_10" text="CYP3A4"/>
            <token POS="." charOffset="53-53" id="st_11" text="."/>
          </tokenization>
        </tokenizations>
      </sentenceanalyses>
    </sentence>
    <sentence id="test.d0.s66" text="Therefore, amiodarone has the potential for interactions with drugs or substances that may be substrates, inhibitors or inducers of CYP3A4.">
      <entity charOffset="11-21" id="test.d0.s66.e0" text="amiodarone" type="agent"/>
      <entity charOffset="62-67" id="test.d0.s66.e1" text="drugs" tpye="target"/>
      <entity charOffset="132-138" id="test.d0.s66.e2" text="CYP3A4" type="target"/>
      <pair e1="test.d0.s66.e0" e2="test.d0.s66.e1" id="test.d0.s66.p0" interaction="True"/>
      <pair e1="test.d0.s66.e0" e2="test.d0.s66.e2" id="test.d0.s66.p1" interaction="False"/>
      <pair e1="test.d0.s66.e1" e2="test.d0.s66.e2" id="test.d0.s66.p2" interaction="False"/>
      <sentenceanalyses>
        <parses>
          <parse parser="split_parse" tokenizer="split">
            <dependency id="split_1" t1="st_4" t2="st_1" type="advmod"/>
            <dependency id="split_2" t1="st_4" t2="st_3" type="nsubj"/>
            <dependency id="split_3" t1="st_6" t2="st_5" type="det"/>
            <dependency id="split_4" t1="st_4" t2="st_6" type="dobj"/>
            <dependency id="split_5" t1="st_16" t2="st_6" type="nsubj"/>
            <dependency id="split_6" t1="st_6" t2="st_8" type="prep_for"/>
            <dependency id="split_7" t1="st_8" t2="st_10" type="prep_with"/>
            <dependency id="split_8" t1="st_8" t2="st_12" type="prep_with"/>
            <dependency id="split_9" t1="st_10" t2="st_12" type="conj_or"/>
            <dependency id="split_10" t1="st_16" t2="st_14" type="aux"/>
            <dependency id="split_11" t1="st_16" t2="st_15" type="cop"/>
            <dependency id="split_12" t1="st_6" t2="st_16" type="rcmod"/>
            <dependency id="split_13" t1="st_6" t2="st_18" type="rcmod"/>
            <dependency id="split_14" t1="st_16" t2="st_18" type="conj_or"/>
            <dependency id="split_15" t1="st_6" t2="st_20" type="rcmod"/>
            <dependency id="split_16" t1="st_16" t2="st_20" type="conj_or"/>
            <dependency id="split_17" t1="st_16" t2="st_22" type="prep_of"/>
          </parse>
        </parses>
        <tokenizations>
          <tokenization tokenizer="split">
            <token POS="RB" charOffset="0-8" id="st_1" text="Therefore"/>
            <token POS="," charOffset="9-9" id="st_2" text=","/>
            <token POS="NN" charOffset="11-20" id="st_3" text="amiodarone"/>
            <token POS="VBZ" charOffset="22-24" id="st_4" text="has"/>
            <token POS="DT" charOffset="26-28" id="st_5" text="the"/>
            <token POS="NN" charOffset="30-38" id="st_6" text="potential"/>
            <token POS="IN" charOffset="40-42" id="st_7" text="for"/>
            <token POS="NNS" charOffset="44-55" id="st_8" text="interactions"/>
            <token POS="IN" charOffset="57-60" id="st_9" text="with"/>
            <token POS="NNS" charOffset="62-66" id="st_10" text="drugs"/>
            <token POS="CC" charOffset="68-69" id="st_11" text="or"/>
            <token POS="NNS" charOffset="71-80" id="st_12" text="substances"/>
            <token POS="WDT" charOffset="82-85" id="st_13" text="that"/>
            <token POS="MD" charOffset="87-89" id="st_14" text="may"/>
            <token POS="VB" charOffset="91-92" id="st_15" text="be"/>
            <token POS="NNS" charOffset="94-103" id="st_16" text="substrates"/>
            <token POS="," charOffset="104-104" id="st_17" text=","/>
            <token POS="NNS" charOffset="106-115" id="st_18" text="inhibitors"/>
            <token POS="CC" charOffset="117-118" id="st_19" text="or"/>
            <token POS="NNS" charOffset="120-127" id="st_20" text="inducers"/>
            <token POS="IN" charOffset="129-130" id="st_21" text="of"/>
            <token POS="NN" charOffset="132-137" id="st_22" text="CYP3A4"/>
            <token POS="." charOffset="138-138" id="st_23" text="."/>
          </tokenization>
        </tokenizations>
      </sentenceanalyses>
    </sentence>
    <sentence id="test.d0.s67" text="This is especially important for drugs associated with serious toxicity, such as other antiarrhythmics.">
      <entity charOffset="33-38" id="test.d0.s67.e0" text="drugs" type="target"/>
      <entity charOffset="87-102" id="test.d0.s67.e1" text="antiarrhythmics" type="target"/>
      <pair e1="test.d0.s67.e0" e2="test.d0.s67.e1" id="test.d0.s67.p0" interaction="False"/>
      <sentenceanalyses>
        <parses>
          <parse parser="split_parse" tokenizer="split">
            <dependency id="split_1" t1="st_4" t2="st_1" type="nsubj"/>
            <dependency id="split_2" t1="st_4" t2="st_2" type="cop"/>
            <dependency id="split_3" t1="st_4" t2="st_3" type="advmod"/>
            <dependency id="split_4" t1="st_4" t2="st_6" type="prep_for"/>
            <dependency id="split_5" t1="st_6" t2="st_7" type="partmod"/>
            <dependency id="split_6" t1="st_10" t2="st_9" type="amod"/>
            <dependency id="split_7" t1="st_7" t2="st_10" type="prep_with"/>
            <dependency id="split_8" t1="st_15" t2="st_14" type="amod"/>
            <dependency id="split_9" t1="st_6" t2="st_15" type="prep_such_as"/>
          </parse>
        </parses>
        <tokenizations>
          <tokenization tokenizer="split">
            <token POS="DT" charOffset="0-3" id="st_1" text="This"/>
            <token POS="VBZ" charOffset="5-6" id="st_2" text="is"/>
            <token POS="RB" charOffset="8-17" id="st_3" text="especially"/>
            <token POS="JJ" charOffset="19-27" id="st_4" text="important"/>
            <token POS="IN" charOffset="29-31" id="st_5" text="for"/>
            <token POS="NNS" charOffset="33-37" id="st_6" text="drugs"/>
            <token POS="VBN" charOffset="39-48" id="st_7" text="associated"/>
            <token POS="IN" charOffset="50-53" id="st_8" text="with"/>
            <token POS="JJ" charOffset="55-61" id="st_9" text="serious"/>
            <token POS="NN" charOffset="63-70" id="st_10" text="toxicity"/>
            <token POS="," charOffset="71-71" id="st_11" text=","/>
            <token POS="JJ" charOffset="73-76" id="st_12" text="such"/>
            <token POS="IN" charOffset="78-79" id="st_13" text="as"/>
            <token POS="JJ" charOffset="81-85" id="st_14" text="other"/>
            <token POS="NNS" charOffset="87-101" id="st_15" text="antiarrhythmics"/>
            <token POS="." charOffset="102-102" id="st_16" text="."/>
          </tokenization>
        </tokenizations>
      </sentenceanalyses>
    </sentence>
    <sentence id="test.d0.s68" text="In view of the long and variable half-life of amiodarone, potential for drug interactions exists not only with concomitant medication but also with drugs administered after discontinuation of amiodarone.">
      <entity charOffset="46-56" id="test.d0.s68.e0" text="amiodarone" type="target"/>
      <entity charOffset="123-134" id="test.d0.s68.e1" text="medication " type="target"/>
      <entity charOffset="148-153" id="test.d0.s68.e2" text="drugs" type="target"/>
      <entity charOffset="192-202" id="test.d0.s68.e3" text="amiodarone" type="target"/>
      <pair e1="test.d0.s68.e0" e2="test.d0.s68.e1" id="test.d0.s68.p0" interaction="False"/>
      <pair e1="test.d0.s68.e0" e2="test.d0.s68.e2" id="test.d0.s68.p1" interaction="False"/>
      <pair e1="test.d0.s68.e0" e2="test.d0.s68.e3" id="test.d0.s68.p2" interaction="False"/>
      <pair e1="test.d0.s68.e1" e2="test.d0.s68.e2" id="test.d0.s68.p3" interaction="False"/>
      <pair e1="test.d0.s68.e1" e2="test.d0.s68.e3" id="test.d0.s68.p4" interaction="False"/>
      <pair e1="test.d0.s68.e2" e2="test.d0.s68.e3" id="test.d0.s68.p5" interaction="False"/>
      <sentenceanalyses>
        <parses>
          <parse parser="split_parse" tokenizer="split">
            <dependency id="split_1" t1="st_16" t2="st_2" type="prep_in"/>
            <dependency id="split_2" t1="st_8" t2="st_4" type="det"/>
            <dependency id="split_3" t1="st_8" t2="st_5" type="amod"/>
            <dependency id="split_4" t1="st_5" t2="st_7" type="conj_and"/>
            <dependency id="split_5" t1="st_8" t2="st_7" type="amod"/>
            <dependency id="split_6" t1="st_2" t2="st_8" type="prep_of"/>
            <dependency id="split_7" t1="st_8" t2="st_10" type="prep_of"/>
            <dependency id="split_8" t1="st_16" t2="st_12" type="nsubj"/>
            <dependency id="split_9" t1="st_15" t2="st_14" type="nn"/>
            <dependency id="split_10" t1="st_12" t2="st_15" type="prep_for"/>
            <dependency id="split_11" t1="st_16" t2="st_17" type="preconj"/>
            <dependency id="split_12" t1="st_17" t2="st_18" type="dep"/>
            <dependency id="split_13" t1="st_21" t2="st_20" type="amod"/>
            <dependency id="split_14" t1="st_16" t2="st_21" type="prep_with"/>
            <dependency id="split_15" t1="st_16" t2="st_23" type="dep"/>
            <dependency id="split_16" t1="st_16" t2="st_25" type="prep_with"/>
            <dependency id="split_17" t1="st_21" t2="st_25" type="conj_but"/>
            <dependency id="split_18" t1="st_25" t2="st_26" type="partmod"/>
            <dependency id="split_19" t1="st_26" t2="st_28" type="prep_after"/>
            <dependency id="split_20" t1="st_28" t2="st_30" type="prep_of"/>
          </parse>
        </parses>
        <tokenizations>
          <tokenization tokenizer="split">
            <token POS="IN" charOffset="0-1" id="st_1" text="In"/>
            <token POS="NN" charOffset="3-6" id="st_2" text="view"/>
            <token POS="IN" charOffset="8-9" id="st_3" text="of"/>
            <token POS="DT" charOffset="11-13" id="st_4" text="the"/>
            <token POS="JJ" charOffset="15-18" id="st_5" text="long"/>
            <token POS="CC" charOffset="20-22" id="st_6" text="and"/>
            <token POS="JJ" charOffset="24-31" id="st_7" text="variable"/>
            <token POS="NN" charOffset="33-41" id="st_8" text="half-life"/>
            <token POS="IN" charOffset="43-44" id="st_9" text="of"/>
            <token POS="NN" charOffset="46-55" id="st_10" text="amiodarone"/>
            <token POS="," charOffset="56-56" id="st_11" text=","/>
            <token POS="NN" charOffset="58-66" id="st_12" text="potential"/>
            <token POS="IN" charOffset="68-70" id="st_13" text="for"/>
            <token POS="NN" charOffset="72-75" id="st_14" text="drug"/>
            <token POS="NNS" charOffset="77-88" id="st_15" text="interactions"/>
            <token POS="VBZ" charOffset="90-95" id="st_16" text="exists"/>
            <token POS="RB" charOffset="97-99" id="st_17" text="not"/>
            <token POS="JJ" charOffset="101-104" id="st_18" text="only"/>
            <token POS="IN" charOffset="106-109" id="st_19" text="with"/>
            <token POS="JJ" charOffset="111-121" id="st_20" text="concomitant"/>
            <token POS="NN" charOffset="123-132" id="st_21" text="medication"/>
            <token POS="CC" charOffset="134-136" id="st_22" text="but"/>
            <token POS="RB" charOffset="138-141" id="st_23" text="also"/>
            <token POS="IN" charOffset="143-146" id="st_24" text="with"/>
            <token POS="NNS" charOffset="148-152" id="st_25" text="drugs"/>
            <token POS="VBN" charOffset="154-165" id="st_26" text="administered"/>
            <token POS="IN" charOffset="167-171" id="st_27" text="after"/>
            <token POS="NN" charOffset="173-187" id="st_28" text="discontinuation"/>
            <token POS="IN" charOffset="189-190" id="st_29" text="of"/>
            <token POS="NN" charOffset="192-201" id="st_30" text="amiodarone"/>
            <token POS="." charOffset="202-202" id="st_31" text="."/>
          </tokenization>
        </tokenizations>
      </sentenceanalyses>
    </sentence>
    <sentence id="test.d0.s69" text="Since amiodarone is a substrate for CYP3A4 and CYP2C8, drugs/substances that inhibit these isoenzymes may decrease the metabolism and increase serum concentration of amiodarone.">
      <entity charOffset="6-16" id="test.d0.s69.e0" text="amiodarone" type="target"/>
      <entity charOffset="36-42" id="test.d0.s69.e1" text="CYP3A4" type="target"/>
      <entity charOffset="47-53" id="test.d0.s69.e2" text="CYP2C8" type="target"/>
      <entity charOffset="55-60" id="test.d0.s69.e3" text="drugs" type="target"/>
      <entity charOffset="91-101" id="test.d0.s69.e4" text="isoenzymes" type="target"/>
      <entity charOffset="166-176" id="test.d0.s69.e5" text="amiodarone" type="target"/>
      <entity charOffset="55-60" id="test.d0.s69.e6" text="drugs" type="agent"/>
      <entity charOffset="166-176" id="test.d0.s69.e7" text="amiodarone" tpye="target"/>
      <pair e1="test.d0.s69.e0" e2="test.d0.s69.e1" id="test.d0.s69.p0" interaction="False"/>
      <pair e1="test.d0.s69.e0" e2="test.d0.s69.e2" id="test.d0.s69.p1" interaction="False"/>
      <pair e1="test.d0.s69.e0" e2="test.d0.s69.e6" id="test.d0.s69.p2" interaction="False"/>
      <pair e1="test.d0.s69.e0" e2="test.d0.s69.e4" id="test.d0.s69.p3" interaction="False"/>
      <pair e1="test.d0.s69.e0" e2="test.d0.s69.e7" id="test.d0.s69.p4" interaction="False"/>
      <pair e1="test.d0.s69.e1" e2="test.d0.s69.e2" id="test.d0.s69.p5" interaction="False"/>
      <pair e1="test.d0.s69.e1" e2="test.d0.s69.e6" id="test.d0.s69.p6" interaction="False"/>
      <pair e1="test.d0.s69.e1" e2="test.d0.s69.e4" id="test.d0.s69.p7" interaction="False"/>
      <pair e1="test.d0.s69.e1" e2="test.d0.s69.e7" id="test.d0.s69.p8" interaction="False"/>
      <pair e1="test.d0.s69.e2" e2="test.d0.s69.e6" id="test.d0.s69.p9" interaction="False"/>
      <pair e1="test.d0.s69.e2" e2="test.d0.s69.e4" id="test.d0.s69.p10" interaction="False"/>
      <pair e1="test.d0.s69.e2" e2="test.d0.s69.e7" id="test.d0.s69.p11" interaction="False"/>
      <pair e1="test.d0.s69.e6" e2="test.d0.s69.e4" id="test.d0.s69.p12" interaction="False"/>
      <pair e1="test.d0.s69.e6" e2="test.d0.s69.e7" id="test.d0.s69.p13" interaction="True"/>
      <pair e1="test.d0.s69.e4" e2="test.d0.s69.e7" id="test.d0.s69.p14" interaction="False"/>
      <sentenceanalyses>
        <parses>
          <parse parser="split_parse" tokenizer="split">
            <dependency id="split_1" t1="st_5" t2="st_1" type="mark"/>
            <dependency id="split_2" t1="st_5" t2="st_2" type="nsubj"/>
            <dependency id="split_3" t1="st_5" t2="st_3" type="cop"/>
            <dependency id="split_4" t1="st_5" t2="st_4" type="det"/>
            <dependency id="split_5" t1="st_17" t2="st_5" type="advcl"/>
            <dependency id="split_6" t1="st_5" t2="st_7" type="prep_for"/>
            <dependency id="split_7" t1="st_5" t2="st_9" type="prep_for"/>
            <dependency id="split_8" t1="st_7" t2="st_9" type="conj_and"/>
            <dependency id="split_9" t1="st_13" t2="st_11" type="nsubj"/>
            <dependency id="split_10" t1="st_17" t2="st_11" type="nsubj"/>
            <dependency id="split_11" t1="st_11" t2="st_13" type="rcmod"/>
            <dependency id="split_12" t1="st_15" t2="st_14" type="det"/>
            <dependency id="split_13" t1="st_13" t2="st_15" type="dobj"/>
            <dependency id="split_14" t1="st_17" t2="st_16" type="aux"/>
            <dependency id="split_15" t1="st_19" t2="st_18" type="det"/>
            <dependency id="split_16" t1="st_17" t2="st_19" type="dobj"/>
            <dependency id="split_17" t1="st_23" t2="st_21" type="nn"/>
            <dependency id="split_18" t1="st_23" t2="st_22" type="nn"/>
            <dependency id="split_19" t1="st_17" t2="st_23" type="dobj"/>
            <dependency id="split_20" t1="st_19" t2="st_23" type="conj_and"/>
            <dependency id="split_21" t1="st_19" t2="st_25" type="prep_of"/>
          </parse>
        </parses>
        <tokenizations>
          <tokenization tokenizer="split">
            <token POS="IN" charOffset="0-4" id="st_1" text="Since"/>
            <token POS="NN" charOffset="6-15" id="st_2" text="amiodarone"/>
            <token POS="VBZ" charOffset="17-18" id="st_3" text="is"/>
            <token POS="DT" charOffset="20-20" id="st_4" text="a"/>
            <token POS="NN" charOffset="22-30" id="st_5" text="substrate"/>
            <token POS="IN" charOffset="32-34" id="st_6" text="for"/>
            <token POS="NN" charOffset="36-41" id="st_7" text="CYP3A4"/>
            <token POS="CC" charOffset="43-45" id="st_8" text="and"/>
            <token POS="NN" charOffset="47-52" id="st_9" text="CYP2C8"/>
            <token POS="," charOffset="53-53" id="st_10" text=","/>
            <token POS="NNS" charOffset="55-70" id="st_11" text="drugs/substances"/>
            <token POS="WDT" charOffset="72-75" id="st_12" text="that"/>
            <token POS="VBP" charOffset="77-83" id="st_13" text="inhibit"/>
            <token POS="DT" charOffset="85-89" id="st_14" text="these"/>
            <token POS="NNS" charOffset="91-100" id="st_15" text="isoenzymes"/>
            <token POS="MD" charOffset="102-104" id="st_16" text="may"/>
            <token POS="VB" charOffset="106-113" id="st_17" text="decrease"/>
            <token POS="DT" charOffset="115-117" id="st_18" text="the"/>
            <token POS="NN" charOffset="119-128" id="st_19" text="metabolism"/>
            <token POS="CC" charOffset="130-132" id="st_20" text="and"/>
            <token POS="NN" charOffset="134-141" id="st_21" text="increase"/>
            <token POS="NN" charOffset="143-147" id="st_22" text="serum"/>
            <token POS="NN" charOffset="149-161" id="st_23" text="concentration"/>
            <token POS="IN" charOffset="163-164" id="st_24" text="of"/>
            <token POS="NN" charOffset="166-175" id="st_25" text="amiodarone"/>
            <token POS="." charOffset="176-176" id="st_26" text="."/>
          </tokenization>
        </tokenizations>
      </sentenceanalyses>
    </sentence>
    <sentence id="test.d0.s70" text="Reported examples include the following: Protease Inhibitors: Protease inhibitors are known to inhibit CYP3A4 to varying degrees.">
      <entity charOffset="41-60" id="test.d0.s70.e0" text="Protease Inhibitors" type="target"/>
      <entity charOffset="62-81" id="test.d0.s70.e1" text="Protease inhibitors" type="target"/>
      <entity charOffset="103-109" id="test.d0.s70.e2" text="CYP3A4" type="target"/>
      <entity charOffset="62-81" id="test.d0.s70.e3" text="Protease inhibitors" type="agent"/>
      <entity charOffset="103-109" id="test.d0.s70.e4" text="CYP3A4" tpye="target"/>
      <pair e1="test.d0.s70.e0" e2="test.d0.s70.e3" id="test.d0.s70.p0" interaction="False"/>
      <pair e1="test.d0.s70.e0" e2="test.d0.s70.e4" id="test.d0.s70.p1" interaction="False"/>
      <pair e1="test.d0.s70.e3" e2="test.d0.s70.e4" id="test.d0.s70.p2" interaction="True"/>
      <sentenceanalyses>
        <parses>
          <parse parser="split_parse" tokenizer="split">
            <dependency id="split_1" t1="st_2" t2="st_1" type="amod"/>
            <dependency id="split_2" t1="st_3" t2="st_2" type="nsubj"/>
            <dependency id="split_3" t1="st_5" t2="st_4" type="det"/>
            <dependency id="split_4" t1="st_3" t2="st_5" type="dobj"/>
            <dependency id="split_5" t1="st_8" t2="st_7" type="nn"/>
            <dependency id="split_6" t1="st_5" t2="st_8" type="dep"/>
            <dependency id="split_7" t1="st_11" t2="st_10" type="nn"/>
            <dependency id="split_8" t1="st_13" t2="st_11" type="nsubjpass"/>
            <dependency id="split_9" t1="st_15" t2="st_11" type="xsubj"/>
            <dependency id="split_10" t1="st_13" t2="st_12" type="auxpass"/>
            <dependency id="split_11" t1="st_3" t2="st_13" type="parataxis"/>
            <dependency id="split_12" t1="st_15" t2="st_14" type="aux"/>
            <dependency id="split_13" t1="st_13" t2="st_15" type="xcomp"/>
            <dependency id="split_14" t1="st_15" t2="st_16" type="dobj"/>
            <dependency id="split_15" t1="st_19" t2="st_18" type="amod"/>
            <dependency id="split_16" t1="st_15" t2="st_19" type="prep_to"/>
          </parse>
        </parses>
        <tokenizations>
          <tokenization tokenizer="split">
            <token POS="JJ" charOffset="0-7" id="st_1" text="Reported"/>
            <token POS="NNS" charOffset="9-16" id="st_2" text="examples"/>
            <token POS="VBP" charOffset="18-24" id="st_3" text="include"/>
            <token POS="DT" charOffset="26-28" id="st_4" text="the"/>
            <token POS="NN" charOffset="30-38" id="st_5" text="following"/>
            <token POS=":" charOffset="39-39" id="st_6" text=":"/>
            <token POS="NNP" charOffset="41-48" id="st_7" text="Protease"/>
            <token POS="NNP" charOffset="50-59" id="st_8" text="Inhibitors"/>
            <token POS=":" charOffset="60-60" id="st_9" text=":"/>
            <token POS="NNP" charOffset="62-69" id="st_10" text="Protease"/>
            <token POS="NNS" charOffset="71-80" id="st_11" text="inhibitors"/>
            <token POS="VBP" charOffset="82-84" id="st_12" text="are"/>
            <token POS="VBN" charOffset="86-90" id="st_13" text="known"/>
            <token POS="TO" charOffset="92-93" id="st_14" text="to"/>
            <token POS="VB" charOffset="95-101" id="st_15" text="inhibit"/>
            <token POS="NN" charOffset="103-108" id="st_16" text="CYP3A4"/>
            <token POS="TO" charOffset="110-111" id="st_17" text="to"/>
            <token POS="VBG" charOffset="113-119" id="st_18" text="varying"/>
            <token POS="NNS" charOffset="121-127" id="st_19" text="degrees"/>
            <token POS="." charOffset="128-128" id="st_20" text="."/>
          </tokenization>
        </tokenizations>
      </sentenceanalyses>
    </sentence>
    <sentence id="test.d0.s71" text="A case report of one patient taking amiodarone 200 mg and indinavir 800 mg three times a day resulted in increases in amiodarone concentrations from 0.9 mg/L to 1.3 mg/L.">
      <entity charOffset="36-53" id="test.d0.s71.e0" text="amiodarone 200 mg" type="agent"/>
      <entity charOffset="58-67" id="test.d0.s71.e1" text="indinavir" tpye="target"/>
      <entity charOffset="118-128" id="test.d0.s71.e2" text="amiodarone" type="target"/>
      <pair e1="test.d0.s71.e0" e2="test.d0.s71.e1" id="test.d0.s71.p0" interaction="True"/>
      <pair e1="test.d0.s71.e0" e2="test.d0.s71.e2" id="test.d0.s71.p1" interaction="False"/>
      <pair e1="test.d0.s71.e1" e2="test.d0.s71.e2" id="test.d0.s71.p2" interaction="False"/>
      <sentenceanalyses>
        <parses>
          <parse parser="split_parse" tokenizer="split">
            <dependency id="split_1" t1="st_3" t2="st_1" type="det"/>
            <dependency id="split_2" t1="st_3" t2="st_2" type="nn"/>
            <dependency id="split_3" t1="st_19" t2="st_3" type="nsubj"/>
            <dependency id="split_4" t1="st_6" t2="st_5" type="num"/>
            <dependency id="split_5" t1="st_3" t2="st_6" type="prep_of"/>
            <dependency id="split_6" t1="st_6" t2="st_7" type="partmod"/>
            <dependency id="split_7" t1="st_10" t2="st_8" type="amod"/>
            <dependency id="split_8" t1="st_8" t2="st_9" type="dep"/>
            <dependency id="split_9" t1="st_7" t2="st_10" type="dobj"/>
            <dependency id="split_10" t1="st_14" t2="st_12" type="amod"/>
            <dependency id="split_11" t1="st_12" t2="st_13" type="dep"/>
            <dependency id="split_12" t1="st_7" t2="st_14" type="dobj"/>
            <dependency id="split_13" t1="st_10" t2="st_14" type="conj_and"/>
            <dependency id="split_14" t1="st_16" t2="st_15" type="num"/>
            <dependency id="split_15" t1="st_7" t2="st_16" type="dobj"/>
            <dependency id="split_16" t1="st_10" t2="st_16" type="dep"/>
            <dependency id="split_17" t1="st_18" t2="st_17" type="det"/>
            <dependency id="split_18" t1="st_16" t2="st_18" type="dep"/>
            <dependency id="split_19" t1="st_19" t2="st_21" type="prep_in"/>
            <dependency id="split_20" t1="st_24" t2="st_23" type="amod"/>
            <dependency id="split_21" t1="st_21" t2="st_24" type="prep_in"/>
            <dependency id="split_22" t1="st_27" t2="st_26" type="num"/>
            <dependency id="split_23" t1="st_19" t2="st_27" type="prep_from"/>
            <dependency id="split_24" t1="st_30" t2="st_29" type="num"/>
            <dependency id="split_25" t1="st_19" t2="st_30" type="prep_to"/>
          </parse>
        </parses>
        <tokenizations>
          <tokenization tokenizer="split">
            <token POS="DT" charOffset="0-0" id="st_1" text="A"/>
            <token POS="NN" charOffset="2-5" id="st_2" text="case"/>
            <token POS="NN" charOffset="7-12" id="st_3" text="report"/>
            <token POS="IN" charOffset="14-15" id="st_4" text="of"/>
            <token POS="CD" charOffset="17-19" id="st_5" text="one"/>
            <token POS="NN" charOffset="21-27" id="st_6" text="patient"/>
            <token POS="VBG" charOffset="29-34" id="st_7" text="taking"/>
            <token POS="JJ" charOffset="36-45" id="st_8" text="amiodarone"/>
            <token POS="CD" charOffset="47-49" id="st_9" text="200"/>
            <token POS="NN" charOffset="51-52" id="st_10" text="mg"/>
            <token POS="CC" charOffset="54-56" id="st_11" text="and"/>
            <token POS="JJ" charOffset="58-66" id="st_12" text="indinavir"/>
            <token POS="CD" charOffset="68-70" id="st_13" text="800"/>
            <token POS="NN" charOffset="72-73" id="st_14" text="mg"/>
            <token POS="CD" charOffset="75-79" id="st_15" text="three"/>
            <token POS="NNS" charOffset="81-85" id="st_16" text="times"/>
            <token POS="DT" charOffset="87-87" id="st_17" text="a"/>
            <token POS="NN" charOffset="89-91" id="st_18" text="day"/>
            <token POS="VBD" charOffset="93-100" id="st_19" text="resulted"/>
            <token POS="IN" charOffset="102-103" id="st_20" text="in"/>
            <token POS="NNS" charOffset="105-113" id="st_21" text="increases"/>
            <token POS="IN" charOffset="115-116" id="st_22" text="in"/>
            <token POS="JJ" charOffset="118-127" id="st_23" text="amiodarone"/>
            <token POS="NNS" charOffset="129-142" id="st_24" text="concentrations"/>
            <token POS="IN" charOffset="144-147" id="st_25" text="from"/>
            <token POS="CD" charOffset="149-151" id="st_26" text="0.9"/>
            <token POS="NN" charOffset="153-156" id="st_27" text="mg/L"/>
            <token POS="TO" charOffset="158-159" id="st_28" text="to"/>
            <token POS="CD" charOffset="161-163" id="st_29" text="1.3"/>
            <token POS="NN" charOffset="165-168" id="st_30" text="mg/L"/>
            <token POS="." charOffset="169-169" id="st_31" text="."/>
          </tokenization>
        </tokenizations>
      </sentenceanalyses>
    </sentence>
    <sentence id="test.d0.s72" text="Monitoring for amiodarone toxicity and serial measurement of amiodarone serum concentration during concomitant protease inhibitor therapy should be considered.">
      <entity charOffset="15-25" id="test.d0.s72.e0" text="amiodarone" type="target"/>
      <entity charOffset="61-71" id="test.d0.s72.e1" text="amiodarone" type="target"/>
      <entity charOffset="15-25" id="test.d0.s72.e2" text="amiodarone" type="agent"/>
      <entity charOffset="111-129" id="test.d0.s72.e3" text="protease inhibitor" tpye="target"/>
      <pair e1="test.d0.s72.e2" e2="test.d0.s72.e1" id="test.d0.s72.p0" interaction="False"/>
      <pair e1="test.d0.s72.e2" e2="test.d0.s72.e3" id="test.d0.s72.p1" interaction="True"/>
      <pair e1="test.d0.s72.e1" e2="test.d0.s72.e3" id="test.d0.s72.p2" interaction="False"/>
      <sentenceanalyses>
        <parses>
          <parse parser="split_parse" tokenizer="split">
            <dependency id="split_1" t1="st_19" t2="st_1" type="nsubjpass"/>
            <dependency id="split_2" t1="st_4" t2="st_3" type="amod"/>
            <dependency id="split_3" t1="st_1" t2="st_4" type="prep_for"/>
            <dependency id="split_4" t1="st_7" t2="st_6" type="nn"/>
            <dependency id="split_5" t1="st_1" t2="st_7" type="prep_for"/>
            <dependency id="split_6" t1="st_4" t2="st_7" type="conj_and"/>
            <dependency id="split_7" t1="st_11" t2="st_9" type="amod"/>
            <dependency id="split_8" t1="st_11" t2="st_10" type="nn"/>
            <dependency id="split_9" t1="st_4" t2="st_11" type="prep_of"/>
            <dependency id="split_10" t1="st_16" t2="st_13" type="amod"/>
            <dependency id="split_11" t1="st_16" t2="st_14" type="nn"/>
            <dependency id="split_12" t1="st_16" t2="st_15" type="nn"/>
            <dependency id="split_13" t1="st_11" t2="st_16" type="prep_during"/>
            <dependency id="split_14" t1="st_19" t2="st_17" type="aux"/>
            <dependency id="split_15" t1="st_19" t2="st_18" type="auxpass"/>
          </parse>
        </parses>
        <tokenizations>
          <tokenization tokenizer="split">
            <token POS="NN" charOffset="0-9" id="st_1" text="Monitoring"/>
            <token POS="IN" charOffset="11-13" id="st_2" text="for"/>
            <token POS="JJ" charOffset="15-24" id="st_3" text="amiodarone"/>
            <token POS="NN" charOffset="26-33" id="st_4" text="toxicity"/>
            <token POS="CC" charOffset="35-37" id="st_5" text="and"/>
            <token POS="NN" charOffset="39-44" id="st_6" text="serial"/>
            <token POS="NN" charOffset="46-56" id="st_7" text="measurement"/>
            <token POS="IN" charOffset="58-59" id="st_8" text="of"/>
            <token POS="JJ" charOffset="61-70" id="st_9" text="amiodarone"/>
            <token POS="NN" charOffset="72-76" id="st_10" text="serum"/>
            <token POS="NN" charOffset="78-90" id="st_11" text="concentration"/>
            <token POS="IN" charOffset="92-97" id="st_12" text="during"/>
            <token POS="JJ" charOffset="99-109" id="st_13" text="concomitant"/>
            <token POS="NN" charOffset="111-118" id="st_14" text="protease"/>
            <token POS="NN" charOffset="120-128" id="st_15" text="inhibitor"/>
            <token POS="NN" charOffset="130-136" id="st_16" text="therapy"/>
            <token POS="MD" charOffset="138-143" id="st_17" text="should"/>
            <token POS="VB" charOffset="145-146" id="st_18" text="be"/>
            <token POS="VBN" charOffset="148-157" id="st_19" text="considered"/>
            <token POS="." charOffset="158-158" id="st_20" text="."/>
          </tokenization>
        </tokenizations>
      </sentenceanalyses>
    </sentence>
    <sentence id="test.d0.s73" text="Histamine H2 antagonists: Cimetidine inhibits CYP3A4 and can increase serum amiodarone levels.">
      <entity charOffset="0-24" id="test.d0.s73.e0" text="Histamine H2 antagonists" type="target"/>
      <entity charOffset="26-36" id="test.d0.s73.e1" text="Cimetidine" type="target"/>
      <entity charOffset="46-52" id="test.d0.s73.e2" text="CYP3A4" type="target"/>
      <entity charOffset="26-36" id="test.d0.s73.e3" text="Cimetidine" type="agent"/>
      <entity charOffset="46-52" id="test.d0.s73.e4" text="CYP3A4" tpye="target"/>
      <pair e1="test.d0.s73.e0" e2="test.d0.s73.e3" id="test.d0.s73.p0" interaction="False"/>
      <pair e1="test.d0.s73.e0" e2="test.d0.s73.e4" id="test.d0.s73.p1" interaction="False"/>
      <pair e1="test.d0.s73.e3" e2="test.d0.s73.e4" id="test.d0.s73.p2" interaction="True"/>
      <sentenceanalyses>
        <parses>
          <parse parser="split_parse" tokenizer="split">
            <dependency id="split_1" t1="st_3" t2="st_1" type="amod"/>
            <dependency id="split_2" t1="st_3" t2="st_2" type="nn"/>
            <dependency id="split_3" t1="st_6" t2="st_5" type="nsubj"/>
            <dependency id="split_4" t1="st_10" t2="st_5" type="nsubj"/>
            <dependency id="split_5" t1="st_3" t2="st_6" type="dep"/>
            <dependency id="split_6" t1="st_6" t2="st_7" type="dobj"/>
            <dependency id="split_7" t1="st_10" t2="st_9" type="aux"/>
            <dependency id="split_8" t1="st_3" t2="st_10" type="dep"/>
            <dependency id="split_9" t1="st_6" t2="st_10" type="conj_and"/>
            <dependency id="split_10" t1="st_13" t2="st_11" type="nn"/>
            <dependency id="split_11" t1="st_13" t2="st_12" type="nn"/>
            <dependency id="split_12" t1="st_10" t2="st_13" type="dobj"/>
          </parse>
        </parses>
        <tokenizations>
          <tokenization tokenizer="split">
            <token POS="JJ" charOffset="0-8" id="st_1" text="Histamine"/>
            <token POS="NN" charOffset="10-11" id="st_2" text="H2"/>
            <token POS="NNS" charOffset="13-23" id="st_3" text="antagonists"/>
            <token POS=":" charOffset="24-24" id="st_4" text=":"/>
            <token POS="NNP" charOffset="26-35" id="st_5" text="Cimetidine"/>
            <token POS="VBZ" charOffset="37-44" id="st_6" text="inhibits"/>
            <token POS="NN" charOffset="46-51" id="st_7" text="CYP3A4"/>
            <token POS="CC" charOffset="53-55" id="st_8" text="and"/>
            <token POS="MD" charOffset="57-59" id="st_9" text="can"/>
            <token POS="VB" charOffset="61-68" id="st_10" text="increase"/>
            <token POS="NN" charOffset="70-74" id="st_11" text="serum"/>
            <token POS="NN" charOffset="76-85" id="st_12" text="amiodarone"/>
            <token POS="NNS" charOffset="87-92" id="st_13" text="levels"/>
            <token POS="." charOffset="93-93" id="st_14" text="."/>
          </tokenization>
        </tokenizations>
      </sentenceanalyses>
    </sentence>
    <sentence id="test.d0.s74" text="Other substances: Grapefruit juice given to healthy volunteers increased amiodarone AUC by 50% and Cmax by 84%, resulting in increased plasma levels of amiodarone.">
      <entity charOffset="73-83" id="test.d0.s74.e0" text="amiodarone" type="target"/>
      <entity charOffset="152-162" id="test.d0.s74.e1" text="amiodarone" type="target"/>
      <pair e1="test.d0.s74.e0" e2="test.d0.s74.e1" id="test.d0.s74.p0" interaction="False"/>
      <sentenceanalyses>
        <parses>
          <parse parser="split_parse" tokenizer="split">
            <dependency id="split_1" t1="st_2" t2="st_1" type="amod"/>
            <dependency id="split_2" t1="st_5" t2="st_4" type="nn"/>
            <dependency id="split_3" t1="st_10" t2="st_5" type="nsubj"/>
            <dependency id="split_4" t1="st_5" t2="st_6" type="prep"/>
            <dependency id="split_5" t1="st_6" t2="st_7" type="dep"/>
            <dependency id="split_6" t1="st_9" t2="st_8" type="amod"/>
            <dependency id="split_7" t1="st_7" t2="st_9" type="pobj"/>
            <dependency id="split_8" t1="st_2" t2="st_10" type="dep"/>
            <dependency id="split_9" t1="st_12" t2="st_11" type="amod"/>
            <dependency id="split_10" t1="st_10" t2="st_12" type="dobj"/>
            <dependency id="split_11" t1="st_15" t2="st_14" type="num"/>
            <dependency id="split_12" t1="st_10" t2="st_15" type="prep_by"/>
            <dependency id="split_13" t1="st_10" t2="st_17" type="prep_by"/>
            <dependency id="split_14" t1="st_15" t2="st_17" type="conj_and"/>
            <dependency id="split_15" t1="st_20" t2="st_19" type="num"/>
            <dependency id="split_16" t1="st_10" t2="st_20" type="prep_by"/>
            <dependency id="split_17" t1="st_10" t2="st_22" type="xcomp"/>
            <dependency id="split_18" t1="st_26" t2="st_24" type="amod"/>
            <dependency id="split_19" t1="st_26" t2="st_25" type="nn"/>
            <dependency id="split_20" t1="st_22" t2="st_26" type="prep_in"/>
            <dependency id="split_21" t1="st_26" t2="st_28" type="prep_of"/>
          </parse>
        </parses>
        <tokenizations>
          <tokenization tokenizer="split">
            <token POS="JJ" charOffset="0-4" id="st_1" text="Other"/>
            <token POS="NNS" charOffset="6-15" id="st_2" text="substances"/>
            <token POS=":" charOffset="16-16" id="st_3" text=":"/>
            <token POS="NNP" charOffset="18-27" id="st_4" text="Grapefruit"/>
            <token POS="NNP" charOffset="29-33" id="st_5" text="juice"/>
            <token POS="VBN" charOffset="35-39" id="st_6" text="given"/>
            <token POS="TO" charOffset="41-42" id="st_7" text="to"/>
            <token POS="JJ" charOffset="44-50" id="st_8" text="healthy"/>
            <token POS="NNS" charOffset="52-61" id="st_9" text="volunteers"/>
            <token POS="VBD" charOffset="63-71" id="st_10" text="increased"/>
            <token POS="JJ" charOffset="73-82" id="st_11" text="amiodarone"/>
            <token POS="NN" charOffset="84-86" id="st_12" text="AUC"/>
            <token POS="IN" charOffset="88-89" id="st_13" text="by"/>
            <token POS="CD" charOffset="91-92" id="st_14" text="50"/>
            <token POS="NN" charOffset="93-93" id="st_15" text="%"/>
            <token POS="CC" charOffset="95-97" id="st_16" text="and"/>
            <token POS="NNP" charOffset="99-102" id="st_17" text="Cmax"/>
            <token POS="IN" charOffset="104-105" id="st_18" text="by"/>
            <token POS="CD" charOffset="107-108" id="st_19" text="84"/>
            <token POS="NN" charOffset="109-109" id="st_20" text="%"/>
            <token POS="," charOffset="110-110" id="st_21" text=","/>
            <token POS="VBG" charOffset="112-120" id="st_22" text="resulting"/>
            <token POS="IN" charOffset="122-123" id="st_23" text="in"/>
            <token POS="VBN" charOffset="125-133" id="st_24" text="increased"/>
            <token POS="NN" charOffset="135-140" id="st_25" text="plasma"/>
            <token POS="NNS" charOffset="142-147" id="st_26" text="levels"/>
            <token POS="IN" charOffset="149-150" id="st_27" text="of"/>
            <token POS="NN" charOffset="152-161" id="st_28" text="amiodarone"/>
            <token POS="." charOffset="162-162" id="st_29" text="."/>
          </tokenization>
        </tokenizations>
      </sentenceanalyses>
    </sentence>
    <sentence id="test.d0.s75" text="This information should be considered when changing from intravenous amiodarone to oral amiodarone .">
      <entity charOffset="69-79" id="test.d0.s75.e0" text="amiodarone" type="target"/>
      <entity charOffset="88-98" id="test.d0.s75.e1" text="amiodarone" type="target"/>
      <pair e1="test.d0.s75.e0" e2="test.d0.s75.e1" id="test.d0.s75.p0" interaction="False"/>
      <sentenceanalyses>
        <parses>
          <parse parser="split_parse" tokenizer="split">
            <dependency id="split_1" t1="st_2" t2="st_1" type="det"/>
            <dependency id="split_2" t1="st_5" t2="st_2" type="nsubjpass"/>
            <dependency id="split_3" t1="st_5" t2="st_3" type="aux"/>
            <dependency id="split_4" t1="st_5" t2="st_4" type="auxpass"/>
            <dependency id="split_5" t1="st_7" t2="st_6" type="advmod"/>
            <dependency id="split_6" t1="st_5" t2="st_7" type="advcl"/>
            <dependency id="split_7" t1="st_10" t2="st_9" type="amod"/>
            <dependency id="split_8" t1="st_7" t2="st_10" type="prep_from"/>
            <dependency id="split_9" t1="st_13" t2="st_12" type="amod"/>
            <dependency id="split_10" t1="st_7" t2="st_13" type="prep_to"/>
          </parse>
        </parses>
        <tokenizations>
          <tokenization tokenizer="split">
            <token POS="DT" charOffset="0-3" id="st_1" text="This"/>
            <token POS="NN" charOffset="5-15" id="st_2" text="information"/>
            <token POS="MD" charOffset="17-22" id="st_3" text="should"/>
            <token POS="VB" charOffset="24-25" id="st_4" text="be"/>
            <token POS="VBN" charOffset="27-36" id="st_5" text="considered"/>
            <token POS="WRB" charOffset="38-41" id="st_6" text="when"/>
            <token POS="VBG" charOffset="43-50" id="st_7" text="changing"/>
            <token POS="IN" charOffset="52-55" id="st_8" text="from"/>
            <token POS="JJ" charOffset="57-67" id="st_9" text="intravenous"/>
            <token POS="NN" charOffset="69-78" id="st_10" text="amiodarone"/>
            <token POS="TO" charOffset="80-81" id="st_11" text="to"/>
            <token POS="JJ" charOffset="83-86" id="st_12" text="oral"/>
            <token POS="NN" charOffset="88-97" id="st_13" text="amiodarone"/>
            <token POS="." charOffset="99-99" id="st_14" text="."/>
          </tokenization>
        </tokenizations>
      </sentenceanalyses>
    </sentence>
    <sentence id="test.d0.s76" text="Amiodarone may suppress certain CYP450 enzymes, including CYP1A2, CYP2C9, CYP2D6, and CYP3A4.">
      <entity charOffset="0-10" id="test.d0.s76.e0" text="Amiodarone" type="agent"/>
      <entity charOffset="58-64" id="test.d0.s76.e1" text="CYP1A2" tpye="target"/>
      <entity charOffset="66-72" id="test.d0.s76.e2" text="CYP2C9" type="target"/>
      <entity charOffset="74-80" id="test.d0.s76.e3" text="CYP2D6" tpye="target"/>
      <entity charOffset="86-92" id="test.d0.s76.e4" text="CYP3A4" type="target"/>
      <pair e1="test.d0.s76.e0" e2="test.d0.s76.e1" id="test.d0.s76.p0" interaction="True"/>
      <pair e1="test.d0.s76.e0" e2="test.d0.s76.e2" id="test.d0.s76.p1" interaction="False"/>
      <pair e1="test.d0.s76.e0" e2="test.d0.s76.e3" id="test.d0.s76.p2" interaction="True"/>
      <pair e1="test.d0.s76.e0" e2="test.d0.s76.e4" id="test.d0.s76.p3" interaction="False"/>
      <pair e1="test.d0.s76.e1" e2="test.d0.s76.e2" id="test.d0.s76.p4" interaction="False"/>
      <pair e1="test.d0.s76.e1" e2="test.d0.s76.e3" id="test.d0.s76.p5" interaction="False"/>
      <pair e1="test.d0.s76.e1" e2="test.d0.s76.e4" id="test.d0.s76.p6" interaction="False"/>
      <pair e1="test.d0.s76.e2" e2="test.d0.s76.e3" id="test.d0.s76.p7" interaction="False"/>
      <pair e1="test.d0.s76.e2" e2="test.d0.s76.e4" id="test.d0.s76.p8" interaction="False"/>
      <pair e1="test.d0.s76.e3" e2="test.d0.s76.e4" id="test.d0.s76.p9" interaction="False"/>
      <sentenceanalyses>
        <parses>
          <parse parser="split_parse" tokenizer="split">
            <dependency id="split_1" t1="st_3" t2="st_1" type="nsubj"/>
            <dependency id="split_2" t1="st_3" t2="st_2" type="aux"/>
            <dependency id="split_3" t1="st_6" t2="st_4" type="amod"/>
            <dependency id="split_4" t1="st_6" t2="st_5" type="nn"/>
            <dependency id="split_5" t1="st_3" t2="st_6" type="dobj"/>
            <dependency id="split_6" t1="st_6" t2="st_9" type="prep_including"/>
            <dependency id="split_7" t1="st_6" t2="st_11" type="prep_including"/>
            <dependency id="split_8" t1="st_9" t2="st_11" type="conj_and"/>
            <dependency id="split_9" t1="st_6" t2="st_13" type="prep_including"/>
            <dependency id="split_10" t1="st_9" t2="st_13" type="conj_and"/>
            <dependency id="split_11" t1="st_6" t2="st_16" type="prep_including"/>
            <dependency id="split_12" t1="st_9" t2="st_16" type="conj_and"/>
          </parse>
        </parses>
        <tokenizations>
          <tokenization tokenizer="split">
            <token POS="NNP" charOffset="0-9" id="st_1" text="Amiodarone"/>
            <token POS="MD" charOffset="11-13" id="st_2" text="may"/>
            <token POS="VB" charOffset="15-22" id="st_3" text="suppress"/>
            <token POS="JJ" charOffset="24-30" id="st_4" text="certain"/>
            <token POS="NN" charOffset="32-37" id="st_5" text="CYP450"/>
            <token POS="NNS" charOffset="39-45" id="st_6" text="enzymes"/>
            <token POS="," charOffset="46-46" id="st_7" text=","/>
            <token POS="VBG" charOffset="48-56" id="st_8" text="including"/>
            <token POS="NN" charOffset="58-63" id="st_9" text="CYP1A2"/>
            <token POS="," charOffset="64-64" id="st_10" text=","/>
            <token POS="NN" charOffset="66-71" id="st_11" text="CYP2C9"/>
            <token POS="," charOffset="72-72" id="st_12" text=","/>
            <token POS="NN" charOffset="74-79" id="st_13" text="CYP2D6"/>
            <token POS="," charOffset="80-80" id="st_14" text=","/>
            <token POS="CC" charOffset="82-84" id="st_15" text="and"/>
            <token POS="NN" charOffset="86-91" id="st_16" text="CYP3A4"/>
            <token POS="." charOffset="92-92" id="st_17" text="."/>
          </tokenization>
        </tokenizations>
      </sentenceanalyses>
    </sentence>
    <sentence id="test.d0.s77" text="Reported examples of this interaction include the following: Immunosuppressives: Cyclosporine (CYP3A4 substrate) administered in combination with oral amiodarone has been reported to produce persistently elevated plasma concentrations of cyclosporine resulting in elevated creatinine, despite reduction in dose of cyclosporine.">
      <entity charOffset="61-78" id="test.d0.s77.e0" text="Immunosuppressive" type="target"/>
      <entity charOffset="81-93" id="test.d0.s77.e1" text="Cyclosporine" type="target"/>
      <entity charOffset="95-101" id="test.d0.s77.e2" text="CYP3A4" type="target"/>
      <entity charOffset="151-161" id="test.d0.s77.e3" text="amiodarone" type="target"/>
      <entity charOffset="238-250" id="test.d0.s77.e4" text="cyclosporine" type="target"/>
      <entity charOffset="314-326" id="test.d0.s77.e5" text="cyclosporine" type="target"/>
      <entity charOffset="81-93" id="test.d0.s77.e6" text="Cyclosporine" type="agent"/>
      <entity charOffset="151-161" id="test.d0.s77.e7" text="amiodarone" tpye="target"/>
      <entity charOffset="95-101" id="test.d0.s77.e8" text="CYP3A4" type="agent"/>
      <pair e1="test.d0.s77.e0" e2="test.d0.s77.e6" id="test.d0.s77.p0" interaction="False"/>
      <pair e1="test.d0.s77.e0" e2="test.d0.s77.e8" id="test.d0.s77.p1" interaction="False"/>
      <pair e1="test.d0.s77.e0" e2="test.d0.s77.e7" id="test.d0.s77.p2" interaction="False"/>
      <pair e1="test.d0.s77.e0" e2="test.d0.s77.e4" id="test.d0.s77.p3" interaction="False"/>
      <pair e1="test.d0.s77.e0" e2="test.d0.s77.e5" id="test.d0.s77.p4" interaction="False"/>
      <pair e1="test.d0.s77.e6" e2="test.d0.s77.e8" id="test.d0.s77.p5" interaction="False"/>
      <pair e1="test.d0.s77.e6" e2="test.d0.s77.e7" id="test.d0.s77.p6" interaction="True"/>
      <pair e1="test.d0.s77.e6" e2="test.d0.s77.e4" id="test.d0.s77.p7" interaction="False"/>
      <pair e1="test.d0.s77.e6" e2="test.d0.s77.e5" id="test.d0.s77.p8" interaction="False"/>
      <pair e1="test.d0.s77.e8" e2="test.d0.s77.e7" id="test.d0.s77.p9" interaction="True"/>
      <pair e1="test.d0.s77.e8" e2="test.d0.s77.e4" id="test.d0.s77.p10" interaction="False"/>
      <pair e1="test.d0.s77.e8" e2="test.d0.s77.e5" id="test.d0.s77.p11" interaction="False"/>
      <pair e1="test.d0.s77.e7" e2="test.d0.s77.e4" id="test.d0.s77.p12" interaction="False"/>
      <pair e1="test.d0.s77.e7" e2="test.d0.s77.e5" id="test.d0.s77.p13" interaction="False"/>
      <pair e1="test.d0.s77.e4" e2="test.d0.s77.e5" id="test.d0.s77.p14" interaction="False"/>
      <sentenceanalyses>
        <parses>
          <parse parser="split_parse" tokenizer="split">
            <dependency id="split_1" t1="st_2" t2="st_1" type="amod"/>
            <dependency id="split_2" t1="st_6" t2="st_2" type="nsubj"/>
            <dependency id="split_3" t1="st_5" t2="st_4" type="det"/>
            <dependency id="split_4" t1="st_2" t2="st_5" type="prep_of"/>
            <dependency id="split_5" t1="st_8" t2="st_7" type="det"/>
            <dependency id="split_6" t1="st_6" t2="st_8" type="dobj"/>
            <dependency id="split_7" t1="st_25" t2="st_10" type="nsubjpass"/>
            <dependency id="split_8" t1="st_27" t2="st_10" type="xsubj"/>
            <dependency id="split_9" t1="st_10" t2="st_12" type="dep"/>
            <dependency id="split_10" t1="st_15" t2="st_14" type="nn"/>
            <dependency id="split_11" t1="st_12" t2="st_15" type="abbrev"/>
            <dependency id="split_12" t1="st_12" t2="st_17" type="partmod"/>
            <dependency id="split_13" t1="st_17" t2="st_19" type="prep_in"/>
            <dependency id="split_14" t1="st_22" t2="st_21" type="amod"/>
            <dependency id="split_15" t1="st_17" t2="st_22" type="prep_with"/>
            <dependency id="split_16" t1="st_25" t2="st_23" type="aux"/>
            <dependency id="split_17" t1="st_25" t2="st_24" type="auxpass"/>
            <dependency id="split_18" t1="st_6" t2="st_25" type="parataxis"/>
            <dependency id="split_19" t1="st_27" t2="st_26" type="aux"/>
            <dependency id="split_20" t1="st_25" t2="st_27" type="xcomp"/>
            <dependency id="split_21" t1="st_29" t2="st_28" type="advmod"/>
            <dependency id="split_22" t1="st_31" t2="st_29" type="amod"/>
            <dependency id="split_23" t1="st_31" t2="st_30" type="nn"/>
            <dependency id="split_24" t1="st_27" t2="st_31" type="dobj"/>
            <dependency id="split_25" t1="st_31" t2="st_33" type="prep_of"/>
            <dependency id="split_26" t1="st_27" t2="st_34" type="xcomp"/>
            <dependency id="split_27" t1="st_37" t2="st_36" type="amod"/>
            <dependency id="split_28" t1="st_34" t2="st_37" type="prep_in"/>
            <dependency id="split_29" t1="st_34" t2="st_40" type="prep_despite"/>
            <dependency id="split_30" t1="st_40" t2="st_42" type="prep_in"/>
            <dependency id="split_31" t1="st_42" t2="st_44" type="prep_of"/>
          </parse>
        </parses>
        <tokenizations>
          <tokenization tokenizer="split">
            <token POS="JJ" charOffset="0-7" id="st_1" text="Reported"/>
            <token POS="NNS" charOffset="9-16" id="st_2" text="examples"/>
            <token POS="IN" charOffset="18-19" id="st_3" text="of"/>
            <token POS="DT" charOffset="21-24" id="st_4" text="this"/>
            <token POS="NN" charOffset="26-36" id="st_5" text="interaction"/>
            <token POS="VBP" charOffset="38-44" id="st_6" text="include"/>
            <token POS="DT" charOffset="46-48" id="st_7" text="the"/>
            <token POS="NN" charOffset="50-58" id="st_8" text="following"/>
            <token POS=":" charOffset="59-59" id="st_9" text=":"/>
            <token POS="NNP" charOffset="61-78" id="st_10" text="Immunosuppressives"/>
            <token POS=":" charOffset="79-79" id="st_11" text=":"/>
            <token POS="NNP" charOffset="81-92" id="st_12" text="Cyclosporine"/>
            <token POS="(" charOffset="94-94" id="st_13" text="("/>
            <token POS="NN" charOffset="95-100" id="st_14" text="CYP3A4"/>
            <token POS="NN" charOffset="102-110" id="st_15" text="substrate"/>
            <token POS=")" charOffset="111-111" id="st_16" text=")"/>
            <token POS="VBN" charOffset="113-124" id="st_17" text="administered"/>
            <token POS="IN" charOffset="126-127" id="st_18" text="in"/>
            <token POS="NN" charOffset="129-139" id="st_19" text="combination"/>
            <token POS="IN" charOffset="141-144" id="st_20" text="with"/>
            <token POS="JJ" charOffset="146-149" id="st_21" text="oral"/>
            <token POS="NN" charOffset="151-160" id="st_22" text="amiodarone"/>
            <token POS="VBZ" charOffset="162-164" id="st_23" text="has"/>
            <token POS="VBN" charOffset="166-169" id="st_24" text="been"/>
            <token POS="VBN" charOffset="171-178" id="st_25" text="reported"/>
            <token POS="TO" charOffset="180-181" id="st_26" text="to"/>
            <token POS="VB" charOffset="183-189" id="st_27" text="produce"/>
            <token POS="RB" charOffset="191-202" id="st_28" text="persistently"/>
            <token POS="JJ" charOffset="204-211" id="st_29" text="elevated"/>
            <token POS="NN" charOffset="213-218" id="st_30" text="plasma"/>
            <token POS="NNS" charOffset="220-233" id="st_31" text="concentrations"/>
            <token POS="IN" charOffset="235-236" id="st_32" text="of"/>
            <token POS="NN" charOffset="238-249" id="st_33" text="cyclosporine"/>
            <token POS="VBG" charOffset="251-259" id="st_34" text="resulting"/>
            <token POS="IN" charOffset="261-262" id="st_35" text="in"/>
            <token POS="JJ" charOffset="264-271" id="st_36" text="elevated"/>
            <token POS="NN" charOffset="273-282" id="st_37" text="creatinine"/>
            <token POS="," charOffset="283-283" id="st_38" text=","/>
            <token POS="IN" charOffset="285-291" id="st_39" text="despite"/>
            <token POS="NN" charOffset="293-301" id="st_40" text="reduction"/>
            <token POS="IN" charOffset="303-304" id="st_41" text="in"/>
            <token POS="NN" charOffset="306-309" id="st_42" text="dose"/>
            <token POS="IN" charOffset="311-312" id="st_43" text="of"/>
            <token POS="NN" charOffset="314-325" id="st_44" text="cyclosporine"/>
            <token POS="." charOffset="326-326" id="st_45" text="."/>
          </tokenization>
        </tokenizations>
      </sentenceanalyses>
    </sentence>
    <sentence id="test.d0.s78" text="HMG-CoA Reductase Inhibitors: Simvastatin (CYP3A4 substrate) in combination with amiodarone has been associated with reports of myopathy/rhabdomyolysis.">
      <entity charOffset="0-28" id="test.d0.s78.e0" text="HMG-CoA Reductase Inhibitors" type="target"/>
      <entity charOffset="30-41" id="test.d0.s78.e1" text="Simvastatin" type="target"/>
      <entity charOffset="43-49" id="test.d0.s78.e2" text="CYP3A4" type="target"/>
      <entity charOffset="81-91" id="test.d0.s78.e3" text="amiodarone" type="target"/>
      <entity charOffset="30-41" id="test.d0.s78.e4" text="Simvastatin" type="agent"/>
      <entity charOffset="81-91" id="test.d0.s78.e5" text="amiodarone" tpye="target"/>
      <pair e1="test.d0.s78.e0" e2="test.d0.s78.e4" id="test.d0.s78.p0" interaction="False"/>
      <pair e1="test.d0.s78.e0" e2="test.d0.s78.e2" id="test.d0.s78.p1" interaction="False"/>
      <pair e1="test.d0.s78.e0" e2="test.d0.s78.e5" id="test.d0.s78.p2" interaction="False"/>
      <pair e1="test.d0.s78.e4" e2="test.d0.s78.e2" id="test.d0.s78.p3" interaction="False"/>
      <pair e1="test.d0.s78.e4" e2="test.d0.s78.e5" id="test.d0.s78.p4" interaction="True"/>
      <pair e1="test.d0.s78.e2" e2="test.d0.s78.e5" id="test.d0.s78.p5" interaction="False"/>
      <sentenceanalyses>
        <parses>
          <parse parser="split_parse" tokenizer="split">
            <dependency id="split_1" t1="st_3" t2="st_1" type="nn"/>
            <dependency id="split_2" t1="st_3" t2="st_2" type="nn"/>
            <dependency id="split_3" t1="st_16" t2="st_3" type="dep"/>
            <dependency id="split_4" t1="st_16" t2="st_5" type="nsubjpass"/>
            <dependency id="split_5" t1="st_8" t2="st_7" type="nn"/>
            <dependency id="split_6" t1="st_5" t2="st_8" type="abbrev"/>
            <dependency id="split_7" t1="st_5" t2="st_11" type="prep_in"/>
            <dependency id="split_8" t1="st_11" t2="st_13" type="prep_with"/>
            <dependency id="split_9" t1="st_16" t2="st_14" type="aux"/>
            <dependency id="split_10" t1="st_16" t2="st_15" type="auxpass"/>
            <dependency id="split_11" t1="st_16" t2="st_18" type="prep_with"/>
            <dependency id="split_12" t1="st_18" t2="st_20" type="prep_of"/>
          </parse>
        </parses>
        <tokenizations>
          <tokenization tokenizer="split">
            <token POS="NNP" charOffset="0-6" id="st_1" text="HMG-CoA"/>
            <token POS="NNP" charOffset="8-16" id="st_2" text="Reductase"/>
            <token POS="NNPS" charOffset="18-27" id="st_3" text="Inhibitors"/>
            <token POS=":" charOffset="28-28" id="st_4" text=":"/>
            <token POS="NNP" charOffset="30-40" id="st_5" text="Simvastatin"/>
            <token POS="(" charOffset="42-42" id="st_6" text="("/>
            <token POS="NN" charOffset="43-48" id="st_7" text="CYP3A4"/>
            <token POS="NN" charOffset="50-58" id="st_8" text="substrate"/>
            <token POS=")" charOffset="59-59" id="st_9" text=")"/>
            <token POS="IN" charOffset="61-62" id="st_10" text="in"/>
            <token POS="NN" charOffset="64-74" id="st_11" text="combination"/>
            <token POS="IN" charOffset="76-79" id="st_12" text="with"/>
            <token POS="NN" charOffset="81-90" id="st_13" text="amiodarone"/>
            <token POS="VBZ" charOffset="92-94" id="st_14" text="has"/>
            <token POS="VBN" charOffset="96-99" id="st_15" text="been"/>
            <token POS="VBN" charOffset="101-110" id="st_16" text="associated"/>
            <token POS="IN" charOffset="112-115" id="st_17" text="with"/>
            <token POS="NNS" charOffset="117-123" id="st_18" text="reports"/>
            <token POS="IN" charOffset="125-126" id="st_19" text="of"/>
            <token POS="NNS" charOffset="128-150" id="st_20" text="myopathy/rhabdomyolysis"/>
            <token POS="." charOffset="151-151" id="st_21" text="."/>
          </tokenization>
        </tokenizations>
      </sentenceanalyses>
    </sentence>
    <sentence id="test.d0.s79" text="Cardiovasculars: Cardiac glycosides: In patients receiving digoxin therapy, administration of oral amiodarone regularly results in an increase in serum digoxin concentration that may reach toxic levels with resultant clinical toxicity.">
      <entity charOffset="17-35" id="test.d0.s79.e0" text="Cardiac glycosides" type="target"/>
      <entity charOffset="59-66" id="test.d0.s79.e1" text="digoxin" type="target"/>
      <entity charOffset="99-109" id="test.d0.s79.e2" text="amiodarone" type="target"/>
      <entity charOffset="152-159" id="test.d0.s79.e3" text="digoxin" type="target"/>
      <entity charOffset="59-66" id="test.d0.s79.e4" text="digoxin" type="agent"/>
      <entity charOffset="99-109" id="test.d0.s79.e5" text="amiodarone" tpye="target"/>
      <pair e1="test.d0.s79.e0" e2="test.d0.s79.e4" id="test.d0.s79.p0" interaction="False"/>
      <pair e1="test.d0.s79.e0" e2="test.d0.s79.e5" id="test.d0.s79.p1" interaction="False"/>
      <pair e1="test.d0.s79.e0" e2="test.d0.s79.e3" id="test.d0.s79.p2" interaction="False"/>
      <pair e1="test.d0.s79.e4" e2="test.d0.s79.e5" id="test.d0.s79.p3" interaction="True"/>
      <pair e1="test.d0.s79.e4" e2="test.d0.s79.e3" id="test.d0.s79.p4" interaction="False"/>
      <pair e1="test.d0.s79.e5" e2="test.d0.s79.e3" id="test.d0.s79.p5" interaction="False"/>
      <sentenceanalyses>
        <parses>
          <parse parser="split_parse" tokenizer="split">
            <dependency id="split_1" t1="st_4" t2="st_3" type="nsubj"/>
            <dependency id="split_2" t1="st_1" t2="st_4" type="dep"/>
            <dependency id="split_3" t1="st_8" t2="st_7" type="nsubj"/>
            <dependency id="split_4" t1="st_17" t2="st_8" type="prepc_in"/>
            <dependency id="split_5" t1="st_10" t2="st_9" type="nn"/>
            <dependency id="split_6" t1="st_8" t2="st_10" type="dobj"/>
            <dependency id="split_7" t1="st_17" t2="st_12" type="nsubj"/>
            <dependency id="split_8" t1="st_15" t2="st_14" type="amod"/>
            <dependency id="split_9" t1="st_12" t2="st_15" type="prep_of"/>
            <dependency id="split_10" t1="st_17" t2="st_16" type="advmod"/>
            <dependency id="split_11" t1="st_4" t2="st_17" type="parataxis"/>
            <dependency id="split_12" t1="st_20" t2="st_19" type="det"/>
            <dependency id="split_13" t1="st_17" t2="st_20" type="prep_in"/>
            <dependency id="split_14" t1="st_24" t2="st_22" type="nn"/>
            <dependency id="split_15" t1="st_24" t2="st_23" type="nn"/>
            <dependency id="split_16" t1="st_20" t2="st_24" type="prep_in"/>
            <dependency id="split_17" t1="st_27" t2="st_24" type="nsubj"/>
            <dependency id="split_18" t1="st_27" t2="st_26" type="aux"/>
            <dependency id="split_19" t1="st_24" t2="st_27" type="rcmod"/>
            <dependency id="split_20" t1="st_29" t2="st_28" type="amod"/>
            <dependency id="split_21" t1="st_27" t2="st_29" type="dobj"/>
            <dependency id="split_22" t1="st_33" t2="st_31" type="amod"/>
            <dependency id="split_23" t1="st_33" t2="st_32" type="amod"/>
            <dependency id="split_24" t1="st_27" t2="st_33" type="prep_with"/>
          </parse>
        </parses>
        <tokenizations>
          <tokenization tokenizer="split">
            <token POS="NNS" charOffset="0-14" id="st_1" text="Cardiovasculars"/>
            <token POS=":" charOffset="15-15" id="st_2" text=":"/>
            <token POS="NNP" charOffset="17-23" id="st_3" text="Cardiac"/>
            <token POS="VBZ" charOffset="25-34" id="st_4" text="glycosides"/>
            <token POS=":" charOffset="35-35" id="st_5" text=":"/>
            <token POS="IN" charOffset="37-38" id="st_6" text="In"/>
            <token POS="NNS" charOffset="40-47" id="st_7" text="patients"/>
            <token POS="VBG" charOffset="49-57" id="st_8" text="receiving"/>
            <token POS="NN" charOffset="59-65" id="st_9" text="digoxin"/>
            <token POS="NN" charOffset="67-73" id="st_10" text="therapy"/>
            <token POS="," charOffset="74-74" id="st_11" text=","/>
            <token POS="NN" charOffset="76-89" id="st_12" text="administration"/>
            <token POS="IN" charOffset="91-92" id="st_13" text="of"/>
            <token POS="JJ" charOffset="94-97" id="st_14" text="oral"/>
            <token POS="NN" charOffset="99-108" id="st_15" text="amiodarone"/>
            <token POS="RB" charOffset="110-118" id="st_16" text="regularly"/>
            <token POS="VBZ" charOffset="120-126" id="st_17" text="results"/>
            <token POS="IN" charOffset="128-129" id="st_18" text="in"/>
            <token POS="DT" charOffset="131-132" id="st_19" text="an"/>
            <token POS="NN" charOffset="134-141" id="st_20" text="increase"/>
            <token POS="IN" charOffset="143-144" id="st_21" text="in"/>
            <token POS="NN" charOffset="146-150" id="st_22" text="serum"/>
            <token POS="NN" charOffset="152-158" id="st_23" text="digoxin"/>
            <token POS="NN" charOffset="160-172" id="st_24" text="concentration"/>
            <token POS="WDT" charOffset="174-177" id="st_25" text="that"/>
            <token POS="MD" charOffset="179-181" id="st_26" text="may"/>
            <token POS="VB" charOffset="183-187" id="st_27" text="reach"/>
            <token POS="JJ" charOffset="189-193" id="st_28" text="toxic"/>
            <token POS="NNS" charOffset="195-200" id="st_29" text="levels"/>
            <token POS="IN" charOffset="202-205" id="st_30" text="with"/>
            <token POS="JJ" charOffset="207-215" id="st_31" text="resultant"/>
            <token POS="JJ" charOffset="217-224" id="st_32" text="clinical"/>
            <token POS="NN" charOffset="226-233" id="st_33" text="toxicity"/>
            <token POS="." charOffset="234-234" id="st_34" text="."/>
          </tokenization>
        </tokenizations>
      </sentenceanalyses>
    </sentence>
    <sentence id="test.d0.s80" text="Amiodarone taken concomitantly with digoxin increases the serum digoxin concentration by 70% after one day.">
      <entity charOffset="0-10" id="test.d0.s80.e0" text="Amiodarone" type="agent"/>
      <entity charOffset="36-43" id="test.d0.s80.e1" text="digoxin" tpye="target"/>
      <entity charOffset="64-71" id="test.d0.s80.e2" text="digoxin" type="target"/>
      <pair e1="test.d0.s80.e0" e2="test.d0.s80.e1" id="test.d0.s80.p0" interaction="True"/>
      <pair e1="test.d0.s80.e0" e2="test.d0.s80.e2" id="test.d0.s80.p1" interaction="False"/>
      <pair e1="test.d0.s80.e1" e2="test.d0.s80.e2" id="test.d0.s80.p2" interaction="False"/>
      <sentenceanalyses>
        <parses>
          <parse parser="split_parse" tokenizer="split">
            <dependency id="split_1" t1="st_6" t2="st_1" type="nsubj"/>
            <dependency id="split_2" t1="st_1" t2="st_2" type="partmod"/>
            <dependency id="split_3" t1="st_2" t2="st_3" type="advmod"/>
            <dependency id="split_4" t1="st_2" t2="st_5" type="prep_with"/>
            <dependency id="split_5" t1="st_10" t2="st_7" type="det"/>
            <dependency id="split_6" t1="st_10" t2="st_8" type="nn"/>
            <dependency id="split_7" t1="st_10" t2="st_9" type="nn"/>
            <dependency id="split_8" t1="st_6" t2="st_10" type="dobj"/>
            <dependency id="split_9" t1="st_13" t2="st_12" type="num"/>
            <dependency id="split_10" t1="st_6" t2="st_13" type="prep_by"/>
            <dependency id="split_11" t1="st_16" t2="st_15" type="num"/>
            <dependency id="split_12" t1="st_13" t2="st_16" type="prep_after"/>
          </parse>
        </parses>
        <tokenizations>
          <tokenization tokenizer="split">
            <token POS="NNP" charOffset="0-9" id="st_1" text="Amiodarone"/>
            <token POS="VBN" charOffset="11-15" id="st_2" text="taken"/>
            <token POS="RB" charOffset="17-29" id="st_3" text="concomitantly"/>
            <token POS="IN" charOffset="31-34" id="st_4" text="with"/>
            <token POS="NN" charOffset="36-42" id="st_5" text="digoxin"/>
            <token POS="VBZ" charOffset="44-52" id="st_6" text="increases"/>
            <token POS="DT" charOffset="54-56" id="st_7" text="the"/>
            <token POS="NN" charOffset="58-62" id="st_8" text="serum"/>
            <token POS="NN" charOffset="64-70" id="st_9" text="digoxin"/>
            <token POS="NN" charOffset="72-84" id="st_10" text="concentration"/>
            <token POS="IN" charOffset="86-87" id="st_11" text="by"/>
            <token POS="CD" charOffset="89-90" id="st_12" text="70"/>
            <token POS="NN" charOffset="91-91" id="st_13" text="%"/>
            <token POS="IN" charOffset="93-97" id="st_14" text="after"/>
            <token POS="CD" charOffset="99-101" id="st_15" text="one"/>
            <token POS="NN" charOffset="103-105" id="st_16" text="day"/>
            <token POS="." charOffset="106-106" id="st_17" text="."/>
          </tokenization>
        </tokenizations>
      </sentenceanalyses>
    </sentence>
    <sentence id="test.d0.s81" text="Antiarrhythmics: Other antiarrhythmic drugs, such as quinidine, procainamide, disopyramide, and phenytoin, have been used concurrently with amiodarone.">
      <entity charOffset="0-15" id="test.d0.s81.e0" text="Antiarrhythmics" type="target"/>
      <entity charOffset="23-43" id="test.d0.s81.e1" text="antiarrhythmic drugs" type="target"/>
      <entity charOffset="53-62" id="test.d0.s81.e2" text="quinidine" type="target"/>
      <entity charOffset="64-76" id="test.d0.s81.e3" text="procainamide" type="target"/>
      <entity charOffset="78-90" id="test.d0.s81.e4" text="disopyramide" type="target"/>
      <entity charOffset="96-105" id="test.d0.s81.e5" text="phenytoin" type="target"/>
      <entity charOffset="140-150" id="test.d0.s81.e6" text="amiodarone" type="target"/>
      <pair e1="test.d0.s81.e0" e2="test.d0.s81.e1" id="test.d0.s81.p0" interaction="False"/>
      <pair e1="test.d0.s81.e0" e2="test.d0.s81.e2" id="test.d0.s81.p1" interaction="False"/>
      <pair e1="test.d0.s81.e0" e2="test.d0.s81.e3" id="test.d0.s81.p2" interaction="False"/>
      <pair e1="test.d0.s81.e0" e2="test.d0.s81.e4" id="test.d0.s81.p3" interaction="False"/>
      <pair e1="test.d0.s81.e0" e2="test.d0.s81.e5" id="test.d0.s81.p4" interaction="False"/>
      <pair e1="test.d0.s81.e0" e2="test.d0.s81.e6" id="test.d0.s81.p5" interaction="False"/>
      <pair e1="test.d0.s81.e1" e2="test.d0.s81.e2" id="test.d0.s81.p6" interaction="False"/>
      <pair e1="test.d0.s81.e1" e2="test.d0.s81.e3" id="test.d0.s81.p7" interaction="False"/>
      <pair e1="test.d0.s81.e1" e2="test.d0.s81.e4" id="test.d0.s81.p8" interaction="False"/>
      <pair e1="test.d0.s81.e1" e2="test.d0.s81.e5" id="test.d0.s81.p9" interaction="False"/>
      <pair e1="test.d0.s81.e1" e2="test.d0.s81.e6" id="test.d0.s81.p10" interaction="False"/>
      <pair e1="test.d0.s81.e2" e2="test.d0.s81.e3" id="test.d0.s81.p11" interaction="False"/>
      <pair e1="test.d0.s81.e2" e2="test.d0.s81.e4" id="test.d0.s81.p12" interaction="False"/>
      <pair e1="test.d0.s81.e2" e2="test.d0.s81.e5" id="test.d0.s81.p13" interaction="False"/>
      <pair e1="test.d0.s81.e2" e2="test.d0.s81.e6" id="test.d0.s81.p14" interaction="False"/>
      <pair e1="test.d0.s81.e3" e2="test.d0.s81.e4" id="test.d0.s81.p15" interaction="False"/>
      <pair e1="test.d0.s81.e3" e2="test.d0.s81.e5" id="test.d0.s81.p16" interaction="False"/>
      <pair e1="test.d0.s81.e3" e2="test.d0.s81.e6" id="test.d0.s81.p17" interaction="False"/>
      <pair e1="test.d0.s81.e4" e2="test.d0.s81.e5" id="test.d0.s81.p18" interaction="False"/>
      <pair e1="test.d0.s81.e4" e2="test.d0.s81.e6" id="test.d0.s81.p19" interaction="False"/>
      <pair e1="test.d0.s81.e5" e2="test.d0.s81.e6" id="test.d0.s81.p20" interaction="False"/>
      <sentenceanalyses>
        <parses>
          <parse parser="split_parse" tokenizer="split">
            <dependency id="split_1" t1="st_5" t2="st_3" type="amod"/>
            <dependency id="split_2" t1="st_5" t2="st_4" type="amod"/>
            <dependency id="split_3" t1="st_1" t2="st_5" type="dep"/>
            <dependency id="split_4" t1="st_13" t2="st_9" type="nn"/>
            <dependency id="split_5" t1="st_13" t2="st_11" type="dep"/>
            <dependency id="split_6" t1="st_5" t2="st_13" type="prep_such_as"/>
            <dependency id="split_7" t1="st_5" t2="st_16" type="prep_such_as"/>
            <dependency id="split_8" t1="st_13" t2="st_16" type="conj_and"/>
            <dependency id="split_9" t1="st_20" t2="st_18" type="aux"/>
            <dependency id="split_10" t1="st_20" t2="st_19" type="auxpass"/>
            <dependency id="split_11" t1="st_13" t2="st_20" type="rcmod"/>
            <dependency id="split_12" t1="st_20" t2="st_21" type="advmod"/>
            <dependency id="split_13" t1="st_20" t2="st_23" type="prep_with"/>
          </parse>
        </parses>
        <tokenizations>
          <tokenization tokenizer="split">
            <token POS="NNS" charOffset="0-14" id="st_1" text="Antiarrhythmics"/>
            <token POS=":" charOffset="15-15" id="st_2" text=":"/>
            <token POS="JJ" charOffset="17-21" id="st_3" text="Other"/>
            <token POS="JJ" charOffset="23-36" id="st_4" text="antiarrhythmic"/>
            <token POS="NNS" charOffset="38-42" id="st_5" text="drugs"/>
            <token POS="," charOffset="43-43" id="st_6" text=","/>
            <token POS="JJ" charOffset="45-48" id="st_7" text="such"/>
            <token POS="IN" charOffset="50-51" id="st_8" text="as"/>
            <token POS="NN" charOffset="53-61" id="st_9" text="quinidine"/>
            <token POS="," charOffset="62-62" id="st_10" text=","/>
            <token POS="NN" charOffset="64-75" id="st_11" text="procainamide"/>
            <token POS="," charOffset="76-76" id="st_12" text=","/>
            <token POS="NN" charOffset="78-89" id="st_13" text="disopyramide"/>
            <token POS="," charOffset="90-90" id="st_14" text=","/>
            <token POS="CC" charOffset="92-94" id="st_15" text="and"/>
            <token POS="NN" charOffset="96-104" id="st_16" text="phenytoin"/>
            <token POS="," charOffset="105-105" id="st_17" text=","/>
            <token POS="VBP" charOffset="107-110" id="st_18" text="have"/>
            <token POS="VBN" charOffset="112-115" id="st_19" text="been"/>
            <token POS="VBN" charOffset="117-120" id="st_20" text="used"/>
            <token POS="RB" charOffset="122-133" id="st_21" text="concurrently"/>
            <token POS="IN" charOffset="135-138" id="st_22" text="with"/>
            <token POS="NN" charOffset="140-149" id="st_23" text="amiodarone"/>
            <token POS="." charOffset="150-150" id="st_24" text="."/>
          </tokenization>
        </tokenizations>
      </sentenceanalyses>
    </sentence>
    <sentence id="test.d0.s82" text="There have been case reports of increased steady-state levels of quinidine, procainamide, and phenytoin during concomitant therapy with amiodarone.">
      <entity charOffset="65-74" id="test.d0.s82.e0" text="quinidine" type="target"/>
      <entity charOffset="76-88" id="test.d0.s82.e1" text="procainamide" type="target"/>
      <entity charOffset="94-103" id="test.d0.s82.e2" text="phenytoin" type="target"/>
      <entity charOffset="65-74" id="test.d0.s82.e3" text="quinidine" type="agent"/>
      <entity charOffset="136-146" id="test.d0.s82.e4" text="amiodarone" tpye="target"/>
      <entity charOffset="94-103" id="test.d0.s82.e5" text="phenytoin" type="agent"/>
      <pair e1="test.d0.s82.e3" e2="test.d0.s82.e1" id="test.d0.s82.p0" interaction="False"/>
      <pair e1="test.d0.s82.e3" e2="test.d0.s82.e5" id="test.d0.s82.p1" interaction="False"/>
      <pair e1="test.d0.s82.e3" e2="test.d0.s82.e4" id="test.d0.s82.p2" interaction="True"/>
      <pair e1="test.d0.s82.e1" e2="test.d0.s82.e5" id="test.d0.s82.p3" interaction="False"/>
      <pair e1="test.d0.s82.e1" e2="test.d0.s82.e4" id="test.d0.s82.p4" interaction="False"/>
      <pair e1="test.d0.s82.e5" e2="test.d0.s82.e4" id="test.d0.s82.p5" interaction="True"/>
      <sentenceanalyses>
        <parses>
          <parse parser="split_parse" tokenizer="split">
            <dependency id="split_1" t1="st_5" t2="st_1" type="expl"/>
            <dependency id="split_2" t1="st_5" t2="st_2" type="aux"/>
            <dependency id="split_3" t1="st_5" t2="st_3" type="cop"/>
            <dependency id="split_4" t1="st_5" t2="st_4" type="nn"/>
            <dependency id="split_5" t1="st_9" t2="st_7" type="amod"/>
            <dependency id="split_6" t1="st_9" t2="st_8" type="amod"/>
            <dependency id="split_7" t1="st_5" t2="st_9" type="prep_of"/>
            <dependency id="split_8" t1="st_16" t2="st_11" type="nn"/>
            <dependency id="split_9" t1="st_9" t2="st_13" type="prep_of"/>
            <dependency id="split_10" t1="st_16" t2="st_13" type="conj_and"/>
            <dependency id="split_11" t1="st_9" t2="st_16" type="prep_of"/>
            <dependency id="split_12" t1="st_19" t2="st_18" type="amod"/>
            <dependency id="split_13" t1="st_16" t2="st_19" type="prep_during"/>
            <dependency id="split_14" t1="st_19" t2="st_21" type="prep_with"/>
          </parse>
        </parses>
        <tokenizations>
          <tokenization tokenizer="split">
            <token POS="EX" charOffset="0-4" id="st_1" text="There"/>
            <token POS="VBP" charOffset="6-9" id="st_2" text="have"/>
            <token POS="VBN" charOffset="11-14" id="st_3" text="been"/>
            <token POS="NN" charOffset="16-19" id="st_4" text="case"/>
            <token POS="NNS" charOffset="21-27" id="st_5" text="reports"/>
            <token POS="IN" charOffset="29-30" id="st_6" text="of"/>
            <token POS="VBN" charOffset="32-40" id="st_7" text="increased"/>
            <token POS="JJ" charOffset="42-53" id="st_8" text="steady-state"/>
            <token POS="NNS" charOffset="55-60" id="st_9" text="levels"/>
            <token POS="IN" charOffset="62-63" id="st_10" text="of"/>
            <token POS="NN" charOffset="65-73" id="st_11" text="quinidine"/>
            <token POS="," charOffset="74-74" id="st_12" text=","/>
            <token POS="NN" charOffset="76-87" id="st_13" text="procainamide"/>
            <token POS="," charOffset="88-88" id="st_14" text=","/>
            <token POS="CC" charOffset="90-92" id="st_15" text="and"/>
            <token POS="NN" charOffset="94-102" id="st_16" text="phenytoin"/>
            <token POS="IN" charOffset="104-109" id="st_17" text="during"/>
            <token POS="JJ" charOffset="111-121" id="st_18" text="concomitant"/>
            <token POS="NN" charOffset="123-129" id="st_19" text="therapy"/>
            <token POS="IN" charOffset="131-134" id="st_20" text="with"/>
            <token POS="NN" charOffset="136-145" id="st_21" text="amiodarone"/>
            <token POS="." charOffset="146-146" id="st_22" text="."/>
          </tokenization>
        </tokenizations>
      </sentenceanalyses>
    </sentence>
    <sentence id="test.d0.s83" text="Amiodarone taken concomitantly with quinidine increases quinidine serum concentration by 33% after two days.">
      <entity charOffset="0-10" id="test.d0.s83.e0" text="Amiodarone" type="agent"/>
      <entity charOffset="36-45" id="test.d0.s83.e1" text="quinidine" tpye="target"/>
      <entity charOffset="56-65" id="test.d0.s83.e2" text="quinidine" type="target"/>
      <pair e1="test.d0.s83.e0" e2="test.d0.s83.e1" id="test.d0.s83.p0" interaction="True"/>
      <pair e1="test.d0.s83.e0" e2="test.d0.s83.e2" id="test.d0.s83.p1" interaction="False"/>
      <pair e1="test.d0.s83.e1" e2="test.d0.s83.e2" id="test.d0.s83.p2" interaction="False"/>
      <sentenceanalyses>
        <parses>
          <parse parser="split_parse" tokenizer="split">
            <dependency id="split_1" t1="st_7" t2="st_1" type="nsubj"/>
            <dependency id="split_2" t1="st_1" t2="st_2" type="partmod"/>
            <dependency id="split_3" t1="st_2" t2="st_3" type="advmod"/>
            <dependency id="split_4" t1="st_6" t2="st_5" type="amod"/>
            <dependency id="split_5" t1="st_2" t2="st_6" type="prep_with"/>
            <dependency id="split_6" t1="st_9" t2="st_8" type="nn"/>
            <dependency id="split_7" t1="st_7" t2="st_9" type="dobj"/>
            <dependency id="split_8" t1="st_12" t2="st_11" type="num"/>
            <dependency id="split_9" t1="st_7" t2="st_12" type="prep_by"/>
            <dependency id="split_10" t1="st_15" t2="st_14" type="num"/>
            <dependency id="split_11" t1="st_7" t2="st_15" type="prep_after"/>
          </parse>
        </parses>
        <tokenizations>
          <tokenization tokenizer="split">
            <token POS="NNP" charOffset="0-9" id="st_1" text="Amiodarone"/>
            <token POS="VBN" charOffset="11-15" id="st_2" text="taken"/>
            <token POS="RB" charOffset="17-29" id="st_3" text="concomitantly"/>
            <token POS="IN" charOffset="31-34" id="st_4" text="with"/>
            <token POS="JJ" charOffset="36-44" id="st_5" text="quinidine"/>
            <token POS="NNS" charOffset="46-54" id="st_6" text="increases"/>
            <token POS="VBD" charOffset="56-64" id="st_7" text="quinidine"/>
            <token POS="NN" charOffset="66-70" id="st_8" text="serum"/>
            <token POS="NN" charOffset="72-84" id="st_9" text="concentration"/>
            <token POS="IN" charOffset="86-87" id="st_10" text="by"/>
            <token POS="CD" charOffset="89-90" id="st_11" text="33"/>
            <token POS="NN" charOffset="91-91" id="st_12" text="%"/>
            <token POS="IN" charOffset="93-97" id="st_13" text="after"/>
            <token POS="CD" charOffset="99-101" id="st_14" text="two"/>
            <token POS="NNS" charOffset="103-106" id="st_15" text="days"/>
            <token POS="." charOffset="107-107" id="st_16" text="."/>
          </tokenization>
        </tokenizations>
      </sentenceanalyses>
    </sentence>
    <sentence id="test.d0.s84" text="Amiodarone taken concomitantly with procainamide for less than seven days increases plasma concentrations of procainamide and n-acetyl procainamide by 55% and 33%, respectively.">
      <entity charOffset="0-10" id="test.d0.s84.e0" text="Amiodarone" type="agent"/>
      <entity charOffset="36-48" id="test.d0.s84.e1" text="procainamide" tpye="target"/>
      <entity charOffset="109-121" id="test.d0.s84.e2" text="procainamide" type="target"/>
      <entity charOffset="135-147" id="test.d0.s84.e3" text="procainamide" type="target"/>
      <pair e1="test.d0.s84.e0" e2="test.d0.s84.e1" id="test.d0.s84.p0" interaction="True"/>
      <pair e1="test.d0.s84.e0" e2="test.d0.s84.e2" id="test.d0.s84.p1" interaction="False"/>
      <pair e1="test.d0.s84.e0" e2="test.d0.s84.e3" id="test.d0.s84.p2" interaction="False"/>
      <pair e1="test.d0.s84.e1" e2="test.d0.s84.e2" id="test.d0.s84.p3" interaction="False"/>
      <pair e1="test.d0.s84.e1" e2="test.d0.s84.e3" id="test.d0.s84.p4" interaction="False"/>
      <pair e1="test.d0.s84.e2" e2="test.d0.s84.e3" id="test.d0.s84.p5" interaction="False"/>
      <sentenceanalyses>
        <parses>
          <parse parser="split_parse" tokenizer="split">
            <dependency id="split_1" t1="st_11" t2="st_1" type="nsubj"/>
            <dependency id="split_2" t1="st_1" t2="st_2" type="partmod"/>
            <dependency id="split_3" t1="st_2" t2="st_3" type="advmod"/>
            <dependency id="split_4" t1="st_2" t2="st_5" type="prep_with"/>
            <dependency id="split_5" t1="st_8" t2="st_7" type="dep"/>
            <dependency id="split_6" t1="st_9" t2="st_8" type="quantmod"/>
            <dependency id="split_7" t1="st_10" t2="st_9" type="num"/>
            <dependency id="split_8" t1="st_5" t2="st_10" type="prep_for"/>
            <dependency id="split_9" t1="st_13" t2="st_12" type="nn"/>
            <dependency id="split_10" t1="st_11" t2="st_13" type="dobj"/>
            <dependency id="split_11" t1="st_18" t2="st_15" type="amod"/>
            <dependency id="split_12" t1="st_15" t2="st_17" type="conj_and"/>
            <dependency id="split_13" t1="st_18" t2="st_17" type="amod"/>
            <dependency id="split_14" t1="st_13" t2="st_18" type="prep_of"/>
            <dependency id="split_15" t1="st_21" t2="st_20" type="num"/>
            <dependency id="split_16" t1="st_11" t2="st_21" type="prep_by"/>
            <dependency id="split_17" t1="st_24" t2="st_23" type="num"/>
            <dependency id="split_18" t1="st_11" t2="st_24" type="prep_by"/>
            <dependency id="split_19" t1="st_21" t2="st_24" type="conj_and"/>
            <dependency id="split_20" t1="st_11" t2="st_26" type="dep"/>
          </parse>
        </parses>
        <tokenizations>
          <tokenization tokenizer="split">
            <token POS="NNP" charOffset="0-9" id="st_1" text="Amiodarone"/>
            <token POS="VBN" charOffset="11-15" id="st_2" text="taken"/>
            <token POS="RB" charOffset="17-29" id="st_3" text="concomitantly"/>
            <token POS="IN" charOffset="31-34" id="st_4" text="with"/>
            <token POS="NN" charOffset="36-47" id="st_5" text="procainamide"/>
            <token POS="IN" charOffset="49-51" id="st_6" text="for"/>
            <token POS="JJR" charOffset="53-56" id="st_7" text="less"/>
            <token POS="IN" charOffset="58-61" id="st_8" text="than"/>
            <token POS="CD" charOffset="63-67" id="st_9" text="seven"/>
            <token POS="NNS" charOffset="69-72" id="st_10" text="days"/>
            <token POS="VBZ" charOffset="74-82" id="st_11" text="increases"/>
            <token POS="NN" charOffset="84-89" id="st_12" text="plasma"/>
            <token POS="NNS" charOffset="91-104" id="st_13" text="concentrations"/>
            <token POS="IN" charOffset="106-107" id="st_14" text="of"/>
            <token POS="JJ" charOffset="109-120" id="st_15" text="procainamide"/>
            <token POS="CC" charOffset="122-124" id="st_16" text="and"/>
            <token POS="JJ" charOffset="126-133" id="st_17" text="n-acetyl"/>
            <token POS="NN" charOffset="135-146" id="st_18" text="procainamide"/>
            <token POS="IN" charOffset="148-149" id="st_19" text="by"/>
            <token POS="CD" charOffset="151-152" id="st_20" text="55"/>
            <token POS="NN" charOffset="153-153" id="st_21" text="%"/>
            <token POS="CC" charOffset="155-157" id="st_22" text="and"/>
            <token POS="CD" charOffset="159-160" id="st_23" text="33"/>
            <token POS="NN" charOffset="161-161" id="st_24" text="%"/>
            <token POS="," charOffset="162-162" id="st_25" text=","/>
            <token POS="RB" charOffset="164-175" id="st_26" text="respectively"/>
            <token POS="." charOffset="176-176" id="st_27" text="."/>
          </tokenization>
        </tokenizations>
      </sentenceanalyses>
    </sentence>
    <sentence id="test.d0.s85" text="Quinidine and procainamide doses should be reduced by one-third when either is administered with amiodarone.">
      <entity charOffset="0-9" id="test.d0.s85.e0" text="Quinidine" type="agent"/>
      <entity charOffset="97-107" id="test.d0.s85.e1" text="amiodarone" tpye="target"/>
      <pair e1="test.d0.s85.e0" e2="test.d0.s85.e1" id="test.d0.s85.p0" interaction="True"/>
      <sentenceanalyses>
        <parses>
          <parse parser="split_parse" tokenizer="split">
            <dependency id="split_1" t1="st_4" t2="st_1" type="amod"/>
            <dependency id="split_2" t1="st_1" t2="st_3" type="conj_and"/>
            <dependency id="split_3" t1="st_4" t2="st_3" type="amod"/>
            <dependency id="split_4" t1="st_7" t2="st_4" type="nsubjpass"/>
            <dependency id="split_5" t1="st_7" t2="st_5" type="aux"/>
            <dependency id="split_6" t1="st_7" t2="st_6" type="auxpass"/>
            <dependency id="split_7" t1="st_7" t2="st_9" type="agent"/>
            <dependency id="split_8" t1="st_13" t2="st_10" type="advmod"/>
            <dependency id="split_9" t1="st_13" t2="st_11" type="nsubjpass"/>
            <dependency id="split_10" t1="st_13" t2="st_12" type="auxpass"/>
            <dependency id="split_11" t1="st_7" t2="st_13" type="advcl"/>
            <dependency id="split_12" t1="st_13" t2="st_15" type="prep_with"/>
          </parse>
        </parses>
        <tokenizations>
          <tokenization tokenizer="split">
            <token POS="JJ" charOffset="0-8" id="st_1" text="Quinidine"/>
            <token POS="CC" charOffset="10-12" id="st_2" text="and"/>
            <token POS="JJ" charOffset="14-25" id="st_3" text="procainamide"/>
            <token POS="NNS" charOffset="27-31" id="st_4" text="doses"/>
            <token POS="MD" charOffset="33-38" id="st_5" text="should"/>
            <token POS="VB" charOffset="40-41" id="st_6" text="be"/>
            <token POS="VBN" charOffset="43-49" id="st_7" text="reduced"/>
            <token POS="IN" charOffset="51-52" id="st_8" text="by"/>
            <token POS="NN" charOffset="54-62" id="st_9" text="one-third"/>
            <token POS="WRB" charOffset="64-67" id="st_10" text="when"/>
            <token POS="DT" charOffset="69-74" id="st_11" text="either"/>
            <token POS="VBZ" charOffset="76-77" id="st_12" text="is"/>
            <token POS="VBN" charOffset="79-90" id="st_13" text="administered"/>
            <token POS="IN" charOffset="92-95" id="st_14" text="with"/>
            <token POS="NN" charOffset="97-106" id="st_15" text="amiodarone"/>
            <token POS="." charOffset="107-107" id="st_16" text="."/>
          </tokenization>
        </tokenizations>
      </sentenceanalyses>
    </sentence>
    <sentence id="test.d0.s86" text="Plasma levels of flecainide have been reported to increase in the presence of oral amiodarone;">
      <entity charOffset="17-27" id="test.d0.s86.e0" text="flecainide" type="agent"/>
      <entity charOffset="83-93" id="test.d0.s86.e1" text="amiodarone" tpye="target"/>
      <pair e1="test.d0.s86.e0" e2="test.d0.s86.e1" id="test.d0.s86.p0" interaction="True"/>
      <sentenceanalyses>
        <parses>
          <parse parser="split_parse" tokenizer="split">
            <dependency id="split_1" t1="st_2" t2="st_1" type="nn"/>
            <dependency id="split_2" t1="st_7" t2="st_2" type="nsubjpass"/>
            <dependency id="split_3" t1="st_9" t2="st_2" type="xsubj"/>
            <dependency id="split_4" t1="st_2" t2="st_4" type="prep_of"/>
            <dependency id="split_5" t1="st_7" t2="st_5" type="aux"/>
            <dependency id="split_6" t1="st_7" t2="st_6" type="auxpass"/>
            <dependency id="split_7" t1="st_9" t2="st_8" type="aux"/>
            <dependency id="split_8" t1="st_7" t2="st_9" type="xcomp"/>
            <dependency id="split_9" t1="st_12" t2="st_11" type="det"/>
            <dependency id="split_10" t1="st_9" t2="st_12" type="prep_in"/>
            <dependency id="split_11" t1="st_15" t2="st_14" type="amod"/>
            <dependency id="split_12" t1="st_12" t2="st_15" type="prep_of"/>
          </parse>
        </parses>
        <tokenizations>
          <tokenization tokenizer="split">
            <token POS="NNP" charOffset="0-5" id="st_1" text="Plasma"/>
            <token POS="NNS" charOffset="7-12" id="st_2" text="levels"/>
            <token POS="IN" charOffset="14-15" id="st_3" text="of"/>
            <token POS="NN" charOffset="17-26" id="st_4" text="flecainide"/>
            <token POS="VBP" charOffset="28-31" id="st_5" text="have"/>
            <token POS="VBN" charOffset="33-36" id="st_6" text="been"/>
            <token POS="VBN" charOffset="38-45" id="st_7" text="reported"/>
            <token POS="TO" charOffset="47-48" id="st_8" text="to"/>
            <token POS="VB" charOffset="50-57" id="st_9" text="increase"/>
            <token POS="IN" charOffset="59-60" id="st_10" text="in"/>
            <token POS="DT" charOffset="62-64" id="st_11" text="the"/>
            <token POS="NN" charOffset="66-73" id="st_12" text="presence"/>
            <token POS="IN" charOffset="75-76" id="st_13" text="of"/>
            <token POS="JJ" charOffset="78-81" id="st_14" text="oral"/>
            <token POS="NN" charOffset="83-92" id="st_15" text="amiodarone"/>
            <token POS=":" charOffset="93-93" id="st_16" text=";"/>
          </tokenization>
        </tokenizations>
      </sentenceanalyses>
    </sentence>
    <sentence id="test.d0.s87" text="because of this, the dosage of flecainide should be adjusted when these drugs are administered concomitantly.">
      <entity charOffset="31-41" id="test.d0.s87.e0" text="flecainide" type="agent"/>
      <entity charOffset="72-77" id="test.d0.s87.e1" text="drugs" tpye="target"/>
      <pair e1="test.d0.s87.e0" e2="test.d0.s87.e1" id="test.d0.s87.p0" interaction="True"/>
      <sentenceanalyses>
        <parses>
          <parse parser="split_parse" tokenizer="split">
            <dependency id="split_1" t1="st_11" t2="st_2" type="advcl"/>
            <dependency id="split_2" t1="st_11" t2="st_3" type="prep_because_of"/>
            <dependency id="split_3" t1="st_6" t2="st_5" type="det"/>
            <dependency id="split_4" t1="st_11" t2="st_6" type="nsubjpass"/>
            <dependency id="split_5" t1="st_6" t2="st_8" type="prep_of"/>
            <dependency id="split_6" t1="st_11" t2="st_9" type="aux"/>
            <dependency id="split_7" t1="st_11" t2="st_10" type="auxpass"/>
            <dependency id="split_8" t1="st_16" t2="st_12" type="advmod"/>
            <dependency id="split_9" t1="st_14" t2="st_13" type="det"/>
            <dependency id="split_10" t1="st_16" t2="st_14" type="nsubjpass"/>
            <dependency id="split_11" t1="st_16" t2="st_15" type="auxpass"/>
            <dependency id="split_12" t1="st_11" t2="st_16" type="advcl"/>
            <dependency id="split_13" t1="st_16" t2="st_17" type="advmod"/>
          </parse>
        </parses>
        <tokenizations>
          <tokenization tokenizer="split">
            <token POS="RB" charOffset="0-6" id="st_1" text="because"/>
            <token POS="IN" charOffset="8-9" id="st_2" text="of"/>
            <token POS="DT" charOffset="11-14" id="st_3" text="this"/>
            <token POS="," charOffset="15-15" id="st_4" text=","/>
            <token POS="DT" charOffset="17-19" id="st_5" text="the"/>
            <token POS="NN" charOffset="21-26" id="st_6" text="dosage"/>
            <token POS="IN" charOffset="28-29" id="st_7" text="of"/>
            <token POS="NN" charOffset="31-40" id="st_8" text="flecainide"/>
            <token POS="MD" charOffset="42-47" id="st_9" text="should"/>
            <token POS="VB" charOffset="49-50" id="st_10" text="be"/>
            <token POS="VBN" charOffset="52-59" id="st_11" text="adjusted"/>
            <token POS="WRB" charOffset="61-64" id="st_12" text="when"/>
            <token POS="DT" charOffset="66-70" id="st_13" text="these"/>
            <token POS="NNS" charOffset="72-76" id="st_14" text="drugs"/>
            <token POS="VBP" charOffset="78-80" id="st_15" text="are"/>
            <token POS="VBN" charOffset="82-93" id="st_16" text="administered"/>
            <token POS="RB" charOffset="95-107" id="st_17" text="concomitantly"/>
            <token POS="." charOffset="108-108" id="st_18" text="."/>
          </tokenization>
        </tokenizations>
      </sentenceanalyses>
    </sentence>
    <sentence id="test.d0.s88" text="Combination of amiodarone with other antiarrhythmic therapy should be reserved for patients with life-threatening ventricular arrhythmias who are incompletely responsive to a single agent or incompletely responsive to amiodarone.">
      <entity charOffset="15-25" id="test.d0.s88.e0" text="amiodarone" type="agent"/>
      <entity charOffset="37-52" id="test.d0.s88.e1" text="antiarrhythmic " tpye="target"/>
      <entity charOffset="218-228" id="test.d0.s88.e2" text="amiodarone" type="target"/>
      <pair e1="test.d0.s88.e0" e2="test.d0.s88.e1" id="test.d0.s88.p0" interaction="True"/>
      <pair e1="test.d0.s88.e0" e2="test.d0.s88.e2" id="test.d0.s88.p1" interaction="False"/>
      <pair e1="test.d0.s88.e1" e2="test.d0.s88.e2" id="test.d0.s88.p2" interaction="False"/>
      <sentenceanalyses>
        <parses>
          <parse parser="split_parse" tokenizer="split">
            <dependency id="split_1" t1="st_10" t2="st_1" type="nsubjpass"/>
            <dependency id="split_2" t1="st_1" t2="st_3" type="prep_of"/>
            <dependency id="split_3" t1="st_7" t2="st_5" type="amod"/>
            <dependency id="split_4" t1="st_7" t2="st_6" type="amod"/>
            <dependency id="split_5" t1="st_3" t2="st_7" type="prep_with"/>
            <dependency id="split_6" t1="st_10" t2="st_8" type="aux"/>
            <dependency id="split_7" t1="st_10" t2="st_9" type="auxpass"/>
            <dependency id="split_8" t1="st_10" t2="st_12" type="prep_for"/>
            <dependency id="split_9" t1="st_20" t2="st_12" type="nsubj"/>
            <dependency id="split_10" t1="st_27" t2="st_12" type="nsubj"/>
            <dependency id="split_11" t1="st_16" t2="st_14" type="amod"/>
            <dependency id="split_12" t1="st_16" t2="st_15" type="nn"/>
            <dependency id="split_13" t1="st_12" t2="st_16" type="prep_with"/>
            <dependency id="split_14" t1="st_20" t2="st_18" type="cop"/>
            <dependency id="split_15" t1="st_20" t2="st_19" type="advmod"/>
            <dependency id="split_16" t1="st_12" t2="st_20" type="rcmod"/>
            <dependency id="split_17" t1="st_24" t2="st_22" type="det"/>
            <dependency id="split_18" t1="st_24" t2="st_23" type="amod"/>
            <dependency id="split_19" t1="st_20" t2="st_24" type="prep_to"/>
            <dependency id="split_20" t1="st_27" t2="st_26" type="advmod"/>
            <dependency id="split_21" t1="st_12" t2="st_27" type="rcmod"/>
            <dependency id="split_22" t1="st_20" t2="st_27" type="conj_or"/>
            <dependency id="split_23" t1="st_29" t2="st_28" type="aux"/>
            <dependency id="split_24" t1="st_27" t2="st_29" type="xcomp"/>
          </parse>
        </parses>
        <tokenizations>
          <tokenization tokenizer="split">
            <token POS="NN" charOffset="0-10" id="st_1" text="Combination"/>
            <token POS="IN" charOffset="12-13" id="st_2" text="of"/>
            <token POS="NN" charOffset="15-24" id="st_3" text="amiodarone"/>
            <token POS="IN" charOffset="26-29" id="st_4" text="with"/>
            <token POS="JJ" charOffset="31-35" id="st_5" text="other"/>
            <token POS="JJ" charOffset="37-50" id="st_6" text="antiarrhythmic"/>
            <token POS="NN" charOffset="52-58" id="st_7" text="therapy"/>
            <token POS="MD" charOffset="60-65" id="st_8" text="should"/>
            <token POS="VB" charOffset="67-68" id="st_9" text="be"/>
            <token POS="VBN" charOffset="70-77" id="st_10" text="reserved"/>
            <token POS="IN" charOffset="79-81" id="st_11" text="for"/>
            <token POS="NNS" charOffset="83-90" id="st_12" text="patients"/>
            <token POS="IN" charOffset="92-95" id="st_13" text="with"/>
            <token POS="JJ" charOffset="97-112" id="st_14" text="life-threatening"/>
            <token POS="NN" charOffset="114-124" id="st_15" text="ventricular"/>
            <token POS="NNS" charOffset="126-136" id="st_16" text="arrhythmias"/>
            <token POS="WP" charOffset="138-140" id="st_17" text="who"/>
            <token POS="VBP" charOffset="142-144" id="st_18" text="are"/>
            <token POS="RB" charOffset="146-157" id="st_19" text="incompletely"/>
            <token POS="JJ" charOffset="159-168" id="st_20" text="responsive"/>
            <token POS="TO" charOffset="170-171" id="st_21" text="to"/>
            <token POS="DT" charOffset="173-173" id="st_22" text="a"/>
            <token POS="JJ" charOffset="175-180" id="st_23" text="single"/>
            <token POS="NN" charOffset="182-186" id="st_24" text="agent"/>
            <token POS="CC" charOffset="188-189" id="st_25" text="or"/>
            <token POS="RB" charOffset="191-202" id="st_26" text="incompletely"/>
            <token POS="JJ" charOffset="204-213" id="st_27" text="responsive"/>
            <token POS="TO" charOffset="215-216" id="st_28" text="to"/>
            <token POS="VB" charOffset="218-227" id="st_29" text="amiodarone"/>
            <token POS="." charOffset="228-228" id="st_30" text="."/>
          </tokenization>
        </tokenizations>
      </sentenceanalyses>
    </sentence>
    <sentence id="test.d0.s89" text="During transfer to oral amiodarone, the dose levels of previously administered agents should be reduced by 30 to 50% several days after the addition of oral amiodarone.">
      <entity charOffset="24-34" id="test.d0.s89.e0" text="amiodarone" type="target"/>
      <entity charOffset="157-167" id="test.d0.s89.e1" text="amiodarone" type="target"/>
      <pair e1="test.d0.s89.e0" e2="test.d0.s89.e1" id="test.d0.s89.p0" interaction="False"/>
      <sentenceanalyses>
        <parses>
          <parse parser="split_parse" tokenizer="split">
            <dependency id="split_1" t1="st_16" t2="st_2" type="prep_during"/>
            <dependency id="split_2" t1="st_5" t2="st_4" type="amod"/>
            <dependency id="split_3" t1="st_2" t2="st_5" type="prep_to"/>
            <dependency id="split_4" t1="st_9" t2="st_7" type="det"/>
            <dependency id="split_5" t1="st_9" t2="st_8" type="nn"/>
            <dependency id="split_6" t1="st_16" t2="st_9" type="nsubjpass"/>
            <dependency id="split_7" t1="st_12" t2="st_11" type="advmod"/>
            <dependency id="split_8" t1="st_13" t2="st_12" type="amod"/>
            <dependency id="split_9" t1="st_9" t2="st_13" type="prep_of"/>
            <dependency id="split_10" t1="st_16" t2="st_14" type="aux"/>
            <dependency id="split_11" t1="st_16" t2="st_15" type="auxpass"/>
            <dependency id="split_12" t1="st_20" t2="st_18" type="number"/>
            <dependency id="split_13" t1="st_20" t2="st_19" type="dep"/>
            <dependency id="split_14" t1="st_21" t2="st_20" type="num"/>
            <dependency id="split_15" t1="st_16" t2="st_21" type="agent"/>
            <dependency id="split_16" t1="st_23" t2="st_22" type="amod"/>
            <dependency id="split_17" t1="st_16" t2="st_23" type="tmod"/>
            <dependency id="split_18" t1="st_26" t2="st_25" type="det"/>
            <dependency id="split_19" t1="st_16" t2="st_26" type="prep_after"/>
            <dependency id="split_20" t1="st_29" t2="st_28" type="amod"/>
            <dependency id="split_21" t1="st_26" t2="st_29" type="prep_of"/>
          </parse>
        </parses>
        <tokenizations>
          <tokenization tokenizer="split">
            <token POS="IN" charOffset="0-5" id="st_1" text="During"/>
            <token POS="NN" charOffset="7-14" id="st_2" text="transfer"/>
            <token POS="TO" charOffset="16-17" id="st_3" text="to"/>
            <token POS="JJ" charOffset="19-22" id="st_4" text="oral"/>
            <token POS="NN" charOffset="24-33" id="st_5" text="amiodarone"/>
            <token POS="," charOffset="34-34" id="st_6" text=","/>
            <token POS="DT" charOffset="36-38" id="st_7" text="the"/>
            <token POS="NN" charOffset="40-43" id="st_8" text="dose"/>
            <token POS="NNS" charOffset="45-50" id="st_9" text="levels"/>
            <token POS="IN" charOffset="52-53" id="st_10" text="of"/>
            <token POS="RB" charOffset="55-64" id="st_11" text="previously"/>
            <token POS="VBN" charOffset="66-77" id="st_12" text="administered"/>
            <token POS="NNS" charOffset="79-84" id="st_13" text="agents"/>
            <token POS="MD" charOffset="86-91" id="st_14" text="should"/>
            <token POS="VB" charOffset="93-94" id="st_15" text="be"/>
            <token POS="VBN" charOffset="96-102" id="st_16" text="reduced"/>
            <token POS="IN" charOffset="104-105" id="st_17" text="by"/>
            <token POS="CD" charOffset="107-108" id="st_18" text="30"/>
            <token POS="TO" charOffset="110-111" id="st_19" text="to"/>
            <token POS="CD" charOffset="113-114" id="st_20" text="50"/>
            <token POS="NN" charOffset="115-115" id="st_21" text="%"/>
            <token POS="JJ" charOffset="117-123" id="st_22" text="several"/>
            <token POS="NNS" charOffset="125-128" id="st_23" text="days"/>
            <token POS="IN" charOffset="130-134" id="st_24" text="after"/>
            <token POS="DT" charOffset="136-138" id="st_25" text="the"/>
            <token POS="NN" charOffset="140-147" id="st_26" text="addition"/>
            <token POS="IN" charOffset="149-150" id="st_27" text="of"/>
            <token POS="JJ" charOffset="152-155" id="st_28" text="oral"/>
            <token POS="NN" charOffset="157-166" id="st_29" text="amiodarone"/>
            <token POS="." charOffset="167-167" id="st_30" text="."/>
          </tokenization>
        </tokenizations>
      </sentenceanalyses>
    </sentence>
    <sentence id="test.d0.s90" text="The continued need for the other antiarrhythmic agent should be reviewed after the effects of amiodarone have been established, and discontinuation ordinarily should be attempted.">
      <entity charOffset="33-53" id="test.d0.s90.e0" text="antiarrhythmic agent" type="target"/>
      <entity charOffset="94-104" id="test.d0.s90.e1" text="amiodarone" type="target"/>
      <pair e1="test.d0.s90.e0" e2="test.d0.s90.e1" id="test.d0.s90.p0" interaction="False"/>
      <sentenceanalyses>
        <parses>
          <parse parser="split_parse" tokenizer="split">
            <dependency id="split_1" t1="st_3" t2="st_1" type="det"/>
            <dependency id="split_2" t1="st_3" t2="st_2" type="amod"/>
            <dependency id="split_3" t1="st_11" t2="st_3" type="nsubjpass"/>
            <dependency id="split_4" t1="st_8" t2="st_5" type="det"/>
            <dependency id="split_5" t1="st_8" t2="st_6" type="amod"/>
            <dependency id="split_6" t1="st_8" t2="st_7" type="amod"/>
            <dependency id="split_7" t1="st_3" t2="st_8" type="prep_for"/>
            <dependency id="split_8" t1="st_11" t2="st_9" type="aux"/>
            <dependency id="split_9" t1="st_11" t2="st_10" type="auxpass"/>
            <dependency id="split_10" t1="st_19" t2="st_12" type="mark"/>
            <dependency id="split_11" t1="st_14" t2="st_13" type="det"/>
            <dependency id="split_12" t1="st_19" t2="st_14" type="nsubjpass"/>
            <dependency id="split_13" t1="st_14" t2="st_16" type="prep_of"/>
            <dependency id="split_14" t1="st_19" t2="st_17" type="aux"/>
            <dependency id="split_15" t1="st_19" t2="st_18" type="auxpass"/>
            <dependency id="split_16" t1="st_11" t2="st_19" type="advcl"/>
            <dependency id="split_17" t1="st_26" t2="st_22" type="nsubjpass"/>
            <dependency id="split_18" t1="st_26" t2="st_23" type="advmod"/>
            <dependency id="split_19" t1="st_26" t2="st_24" type="aux"/>
            <dependency id="split_20" t1="st_26" t2="st_25" type="auxpass"/>
            <dependency id="split_21" t1="st_11" t2="st_26" type="conj_and"/>
          </parse>
        </parses>
        <tokenizations>
          <tokenization tokenizer="split">
            <token POS="DT" charOffset="0-2" id="st_1" text="The"/>
            <token POS="JJ" charOffset="4-12" id="st_2" text="continued"/>
            <token POS="NN" charOffset="14-17" id="st_3" text="need"/>
            <token POS="IN" charOffset="19-21" id="st_4" text="for"/>
            <token POS="DT" charOffset="23-25" id="st_5" text="the"/>
            <token POS="JJ" charOffset="27-31" id="st_6" text="other"/>
            <token POS="JJ" charOffset="33-46" id="st_7" text="antiarrhythmic"/>
            <token POS="NN" charOffset="48-52" id="st_8" text="agent"/>
            <token POS="MD" charOffset="54-59" id="st_9" text="should"/>
            <token POS="VB" charOffset="61-62" id="st_10" text="be"/>
            <token POS="VBN" charOffset="64-71" id="st_11" text="reviewed"/>
            <token POS="IN" charOffset="73-77" id="st_12" text="after"/>
            <token POS="DT" charOffset="79-81" id="st_13" text="the"/>
            <token POS="NNS" charOffset="83-89" id="st_14" text="effects"/>
            <token POS="IN" charOffset="91-92" id="st_15" text="of"/>
            <token POS="NN" charOffset="94-103" id="st_16" text="amiodarone"/>
            <token POS="VBP" charOffset="105-108" id="st_17" text="have"/>
            <token POS="VBN" charOffset="110-113" id="st_18" text="been"/>
            <token POS="VBN" charOffset="115-125" id="st_19" text="established"/>
            <token POS="," charOffset="126-126" id="st_20" text=","/>
            <token POS="CC" charOffset="128-130" id="st_21" text="and"/>
            <token POS="NN" charOffset="132-146" id="st_22" text="discontinuation"/>
            <token POS="RB" charOffset="148-157" id="st_23" text="ordinarily"/>
            <token POS="MD" charOffset="159-164" id="st_24" text="should"/>
            <token POS="VB" charOffset="166-167" id="st_25" text="be"/>
            <token POS="VBN" charOffset="169-177" id="st_26" text="attempted"/>
            <token POS="." charOffset="178-178" id="st_27" text="."/>
          </tokenization>
        </tokenizations>
      </sentenceanalyses>
    </sentence>
    <sentence id="test.d0.s91" text="In amiodarone-treated patients who require additional antiarrhythmic therapy, the initial dose of such agents should be approximately half of the usual recommended dose.">
      <entity charOffset="3-13" id="test.d0.s91.e0" text="amiodarone" type="target"/>
      <entity charOffset="54-69" id="test.d0.s91.e1" text="antiarrhythmic " type="target"/>
      <pair e1="test.d0.s91.e0" e2="test.d0.s91.e1" id="test.d0.s91.p0" interaction="False"/>
      <sentenceanalyses>
        <parses>
          <parse parser="split_parse" tokenizer="split">
            <dependency id="split_1" t1="st_3" t2="st_2" type="amod"/>
            <dependency id="split_2" t1="st_5" t2="st_3" type="nsubj"/>
            <dependency id="split_3" t1="st_19" t2="st_3" type="prep_in"/>
            <dependency id="split_4" t1="st_3" t2="st_5" type="rcmod"/>
            <dependency id="split_5" t1="st_8" t2="st_6" type="amod"/>
            <dependency id="split_6" t1="st_8" t2="st_7" type="amod"/>
            <dependency id="split_7" t1="st_5" t2="st_8" type="dobj"/>
            <dependency id="split_8" t1="st_12" t2="st_10" type="det"/>
            <dependency id="split_9" t1="st_12" t2="st_11" type="amod"/>
            <dependency id="split_10" t1="st_19" t2="st_12" type="nsubj"/>
            <dependency id="split_11" t1="st_15" t2="st_14" type="amod"/>
            <dependency id="split_12" t1="st_12" t2="st_15" type="prep_of"/>
            <dependency id="split_13" t1="st_19" t2="st_16" type="aux"/>
            <dependency id="split_14" t1="st_19" t2="st_17" type="cop"/>
            <dependency id="split_15" t1="st_19" t2="st_18" type="quantmod"/>
            <dependency id="split_16" t1="st_24" t2="st_21" type="det"/>
            <dependency id="split_17" t1="st_24" t2="st_22" type="amod"/>
            <dependency id="split_18" t1="st_24" t2="st_23" type="amod"/>
            <dependency id="split_19" t1="st_19" t2="st_24" type="prep_of"/>
          </parse>
        </parses>
        <tokenizations>
          <tokenization tokenizer="split">
            <token POS="IN" charOffset="0-1" id="st_1" text="In"/>
            <token POS="JJ" charOffset="3-20" id="st_2" text="amiodarone-treated"/>
            <token POS="NNS" charOffset="22-29" id="st_3" text="patients"/>
            <token POS="WP" charOffset="31-33" id="st_4" text="who"/>
            <token POS="VBP" charOffset="35-41" id="st_5" text="require"/>
            <token POS="JJ" charOffset="43-52" id="st_6" text="additional"/>
            <token POS="JJ" charOffset="54-67" id="st_7" text="antiarrhythmic"/>
            <token POS="NN" charOffset="69-75" id="st_8" text="therapy"/>
            <token POS="," charOffset="76-76" id="st_9" text=","/>
            <token POS="DT" charOffset="78-80" id="st_10" text="the"/>
            <token POS="JJ" charOffset="82-88" id="st_11" text="initial"/>
            <token POS="NN" charOffset="90-93" id="st_12" text="dose"/>
            <token POS="IN" charOffset="95-96" id="st_13" text="of"/>
            <token POS="JJ" charOffset="98-101" id="st_14" text="such"/>
            <token POS="NNS" charOffset="103-108" id="st_15" text="agents"/>
            <token POS="MD" charOffset="110-115" id="st_16" text="should"/>
            <token POS="VB" charOffset="117-118" id="st_17" text="be"/>
            <token POS="RB" charOffset="120-132" id="st_18" text="approximately"/>
            <token POS="PDT" charOffset="134-137" id="st_19" text="half"/>
            <token POS="IN" charOffset="139-140" id="st_20" text="of"/>
            <token POS="DT" charOffset="142-144" id="st_21" text="the"/>
            <token POS="JJ" charOffset="146-150" id="st_22" text="usual"/>
            <token POS="JJ" charOffset="152-162" id="st_23" text="recommended"/>
            <token POS="NN" charOffset="164-167" id="st_24" text="dose"/>
            <token POS="." charOffset="168-168" id="st_25" text="."/>
          </tokenization>
        </tokenizations>
      </sentenceanalyses>
    </sentence>
    <sentence id="test.d0.s92" text="Antihypertensives: Amiodarone should be used with caution in patients receiving ?-receptor blocking agents (e.g., propranolol, a CYP3A4 inhibitor) or calcium channel antagonists (e.g., verapamil, a CYP3A4 substrate, and diltiazem, a CYP3A4 inhibitor) because of the possible potentiation of bradycardia, sinus arrest, and AV block;">
      <entity charOffset="0-17" id="test.d0.s92.e0" text="Antihypertensives" type="target"/>
      <entity charOffset="19-29" id="test.d0.s92.e1" text="Amiodarone" type="target"/>
      <entity charOffset="82-90" id="test.d0.s92.e2" text="receptor" type="target"/>
[truncated: 4,146,352 more chars]
