# Supplementary material for: A Single Kernel-Based Approach to Extract Drug-Drug Interactions from Biomedical Literature
Source: PLoS One. 2012 Nov 1;7(11):e48901. doi: 10.1371/journal.pone.0048901 (PMC3486804; doi:10.1371/journal.pone.0048901)
Supplement: Tool S1 — DDI_Extraction_Tool. (ZIP) [file pone.0048901.s001.zip › DDI_Extraction_Tool/ddi_train4.xml]

<corpus version="1.0" source="train.txt">
  <document id="train.txt.d0">
    <sentence id="train.txt.d0.s1907" text="Drugs that may decrease dasatinib plasma concentrations CYP3A4 Inducers: Drugs that induce CYP3A4 activity may decrease dasatinib plasma concentrations.">
      <entity charOffset="0-5" id="train.txt.d0.s1907.e0" text="Drugs" type="target"/>
      <entity charOffset="56-62" id="train.txt.d0.s1907.e1" text="CYP3A4" type="target"/>
      <entity charOffset="73-78" id="train.txt.d0.s1907.e2" text="Drugs" type="target"/>
      <entity charOffset="91-97" id="train.txt.d0.s1907.e3" text="CYP3A4" type="target"/>
      <pair e1="train.txt.d0.s1907.e0" e2="train.txt.d0.s1907.e1" id="train.txt.d0.s1907.p0" interaction="False"/>
      <pair e1="train.txt.d0.s1907.e0" e2="train.txt.d0.s1907.e2" id="train.txt.d0.s1907.p1" interaction="False"/>
      <pair e1="train.txt.d0.s1907.e0" e2="train.txt.d0.s1907.e3" id="train.txt.d0.s1907.p2" interaction="False"/>
      <pair e1="train.txt.d0.s1907.e1" e2="train.txt.d0.s1907.e2" id="train.txt.d0.s1907.p3" interaction="False"/>
      <pair e1="train.txt.d0.s1907.e1" e2="train.txt.d0.s1907.e3" id="train.txt.d0.s1907.p4" interaction="False"/>
      <pair e1="train.txt.d0.s1907.e2" e2="train.txt.d0.s1907.e3" id="train.txt.d0.s1907.p5" interaction="False"/>
      <sentenceanalyses>
        <parses>
          <parse parser="split_parse" tokenizer="split">
            <dependency id="split_1" t1="st_4" t2="st_1" type="nsubj"/>
            <dependency id="split_2" t1="st_17" t2="st_1" type="nsubj"/>
            <dependency id="split_3" t1="st_4" t2="st_3" type="aux"/>
            <dependency id="split_4" t1="st_1" t2="st_4" type="rcmod"/>
            <dependency id="split_5" t1="st_7" t2="st_5" type="amod"/>
            <dependency id="split_6" t1="st_7" t2="st_6" type="nn"/>
            <dependency id="split_7" t1="st_4" t2="st_7" type="dobj"/>
            <dependency id="split_8" t1="st_9" t2="st_8" type="nn"/>
            <dependency id="split_9" t1="st_7" t2="st_9" type="dep"/>
            <dependency id="split_10" t1="st_7" t2="st_11" type="dep"/>
            <dependency id="split_11" t1="st_13" t2="st_11" type="nsubj"/>
            <dependency id="split_12" t1="st_11" t2="st_13" type="rcmod"/>
            <dependency id="split_13" t1="st_15" t2="st_14" type="nn"/>
            <dependency id="split_14" t1="st_13" t2="st_15" type="dobj"/>
            <dependency id="split_15" t1="st_17" t2="st_16" type="aux"/>
            <dependency id="split_16" t1="st_20" t2="st_18" type="amod"/>
            <dependency id="split_17" t1="st_20" t2="st_19" type="nn"/>
            <dependency id="split_18" t1="st_17" t2="st_20" type="dobj"/>
          </parse>
        </parses>
        <tokenizations>
          <tokenization tokenizer="split">
            <token POS="NNS" charOffset="0-4" id="st_1" text="Drugs"/>
            <token POS="WDT" charOffset="6-9" id="st_2" text="that"/>
            <token POS="MD" charOffset="11-13" id="st_3" text="may"/>
            <token POS="VB" charOffset="15-22" id="st_4" text="decrease"/>
            <token POS="JJ" charOffset="24-32" id="st_5" text="dasatinib"/>
            <token POS="NN" charOffset="34-39" id="st_6" text="plasma"/>
            <token POS="NNS" charOffset="41-54" id="st_7" text="concentrations"/>
            <token POS="NNP" charOffset="56-61" id="st_8" text="CYP3A4"/>
            <token POS="NNP" charOffset="63-70" id="st_9" text="Inducers"/>
            <token POS=":" charOffset="71-71" id="st_10" text=":"/>
            <token POS="NNS" charOffset="73-77" id="st_11" text="Drugs"/>
            <token POS="WDT" charOffset="79-82" id="st_12" text="that"/>
            <token POS="VB" charOffset="84-89" id="st_13" text="induce"/>
            <token POS="NN" charOffset="91-96" id="st_14" text="CYP3A4"/>
            <token POS="NN" charOffset="98-105" id="st_15" text="activity"/>
            <token POS="MD" charOffset="107-109" id="st_16" text="may"/>
            <token POS="VB" charOffset="111-118" id="st_17" text="decrease"/>
            <token POS="JJ" charOffset="120-128" id="st_18" text="dasatinib"/>
            <token POS="NN" charOffset="130-135" id="st_19" text="plasma"/>
            <token POS="NNS" charOffset="137-150" id="st_20" text="concentrations"/>
            <token POS="." charOffset="151-151" id="st_21" text="."/>
          </tokenization>
        </tokenizations>
      </sentenceanalyses>
    </sentence>
    <sentence id="train.txt.d0.s1908" text="In patients in whom CYP3A4 inducers (eg, dexamethasone, phenytoin, carbamazepine, rifampicin, phenobarbital) are indicated, alternative agents with less enzyme induction potential should be used.">
      <entity charOffset="20-26" id="train.txt.d0.s1908.e0" text="CYP3A4" type="target"/>
      <entity charOffset="41-54" id="train.txt.d0.s1908.e1" text="dexamethasone" type="target"/>
      <entity charOffset="56-65" id="train.txt.d0.s1908.e2" text="phenytoin" type="target"/>
      <entity charOffset="67-80" id="train.txt.d0.s1908.e3" text="carbamazepine" type="target"/>
      <entity charOffset="82-92" id="train.txt.d0.s1908.e4" text="rifampicin" type="target"/>
      <entity charOffset="94-107" id="train.txt.d0.s1908.e5" text="phenobarbital" type="target"/>
      <pair e1="train.txt.d0.s1908.e0" e2="train.txt.d0.s1908.e1" id="train.txt.d0.s1908.p0" interaction="False"/>
      <pair e1="train.txt.d0.s1908.e0" e2="train.txt.d0.s1908.e2" id="train.txt.d0.s1908.p1" interaction="False"/>
      <pair e1="train.txt.d0.s1908.e0" e2="train.txt.d0.s1908.e3" id="train.txt.d0.s1908.p2" interaction="False"/>
      <pair e1="train.txt.d0.s1908.e0" e2="train.txt.d0.s1908.e4" id="train.txt.d0.s1908.p3" interaction="False"/>
      <pair e1="train.txt.d0.s1908.e0" e2="train.txt.d0.s1908.e5" id="train.txt.d0.s1908.p4" interaction="False"/>
      <pair e1="train.txt.d0.s1908.e1" e2="train.txt.d0.s1908.e2" id="train.txt.d0.s1908.p5" interaction="False"/>
      <pair e1="train.txt.d0.s1908.e1" e2="train.txt.d0.s1908.e3" id="train.txt.d0.s1908.p6" interaction="False"/>
      <pair e1="train.txt.d0.s1908.e1" e2="train.txt.d0.s1908.e4" id="train.txt.d0.s1908.p7" interaction="False"/>
      <pair e1="train.txt.d0.s1908.e1" e2="train.txt.d0.s1908.e5" id="train.txt.d0.s1908.p8" interaction="False"/>
      <pair e1="train.txt.d0.s1908.e2" e2="train.txt.d0.s1908.e3" id="train.txt.d0.s1908.p9" interaction="False"/>
      <pair e1="train.txt.d0.s1908.e2" e2="train.txt.d0.s1908.e4" id="train.txt.d0.s1908.p10" interaction="False"/>
      <pair e1="train.txt.d0.s1908.e2" e2="train.txt.d0.s1908.e5" id="train.txt.d0.s1908.p11" interaction="False"/>
      <pair e1="train.txt.d0.s1908.e3" e2="train.txt.d0.s1908.e4" id="train.txt.d0.s1908.p12" interaction="False"/>
      <pair e1="train.txt.d0.s1908.e3" e2="train.txt.d0.s1908.e5" id="train.txt.d0.s1908.p13" interaction="False"/>
      <pair e1="train.txt.d0.s1908.e4" e2="train.txt.d0.s1908.e5" id="train.txt.d0.s1908.p14" interaction="False"/>
      <sentenceanalyses>
        <parses>
          <parse parser="split_parse" tokenizer="split">
            <dependency id="split_1" t1="st_32" t2="st_2" type="prep_in"/>
            <dependency id="split_2" t1="st_21" t2="st_4" type="rel"/>
            <dependency id="split_3" t1="st_6" t2="st_5" type="nn"/>
            <dependency id="split_4" t1="st_21" t2="st_6" type="nsubjpass"/>
            <dependency id="split_5" t1="st_12" t2="st_8" type="nn"/>
            <dependency id="split_6" t1="st_12" t2="st_10" type="dep"/>
            <dependency id="split_7" t1="st_6" t2="st_12" type="appos"/>
            <dependency id="split_8" t1="st_18" t2="st_14" type="nn"/>
            <dependency id="split_9" t1="st_18" t2="st_16" type="dep"/>
            <dependency id="split_10" t1="st_12" t2="st_18" type="dep"/>
            <dependency id="split_11" t1="st_21" t2="st_20" type="auxpass"/>
            <dependency id="split_12" t1="st_2" t2="st_21" type="rcmod"/>
            <dependency id="split_13" t1="st_24" t2="st_23" type="amod"/>
            <dependency id="split_14" t1="st_32" t2="st_24" type="nsubjpass"/>
            <dependency id="split_15" t1="st_29" t2="st_26" type="amod"/>
            <dependency id="split_16" t1="st_29" t2="st_27" type="nn"/>
            <dependency id="split_17" t1="st_29" t2="st_28" type="nn"/>
            <dependency id="split_18" t1="st_24" t2="st_29" type="prep_with"/>
            <dependency id="split_19" t1="st_32" t2="st_30" type="aux"/>
            <dependency id="split_20" t1="st_32" t2="st_31" type="auxpass"/>
          </parse>
        </parses>
        <tokenizations>
          <tokenization tokenizer="split">
            <token POS="IN" charOffset="0-1" id="st_1" text="In"/>
            <token POS="NNS" charOffset="3-10" id="st_2" text="patients"/>
            <token POS="IN" charOffset="12-13" id="st_3" text="in"/>
            <token POS="WP" charOffset="15-18" id="st_4" text="whom"/>
            <token POS="NN" charOffset="20-25" id="st_5" text="CYP3A4"/>
            <token POS="NNS" charOffset="27-34" id="st_6" text="inducers"/>
            <token POS="(" charOffset="36-36" id="st_7" text="("/>
            <token POS="NN" charOffset="37-38" id="st_8" text="eg"/>
            <token POS="," charOffset="39-39" id="st_9" text=","/>
            <token POS="NN" charOffset="41-53" id="st_10" text="dexamethasone"/>
            <token POS="," charOffset="54-54" id="st_11" text=","/>
            <token POS="NN" charOffset="56-64" id="st_12" text="phenytoin"/>
            <token POS="," charOffset="65-65" id="st_13" text=","/>
            <token POS="NN" charOffset="67-79" id="st_14" text="carbamazepine"/>
            <token POS="," charOffset="80-80" id="st_15" text=","/>
            <token POS="NN" charOffset="82-91" id="st_16" text="rifampicin"/>
            <token POS="," charOffset="92-92" id="st_17" text=","/>
            <token POS="NN" charOffset="94-106" id="st_18" text="phenobarbital"/>
            <token POS=")" charOffset="107-107" id="st_19" text=")"/>
            <token POS="VBP" charOffset="109-111" id="st_20" text="are"/>
            <token POS="VBN" charOffset="113-121" id="st_21" text="indicated"/>
            <token POS="," charOffset="122-122" id="st_22" text=","/>
            <token POS="JJ" charOffset="124-134" id="st_23" text="alternative"/>
            <token POS="NNS" charOffset="136-141" id="st_24" text="agents"/>
            <token POS="IN" charOffset="143-146" id="st_25" text="with"/>
            <token POS="JJR" charOffset="148-151" id="st_26" text="less"/>
            <token POS="NN" charOffset="153-158" id="st_27" text="enzyme"/>
            <token POS="NN" charOffset="160-168" id="st_28" text="induction"/>
            <token POS="NN" charOffset="170-178" id="st_29" text="potential"/>
            <token POS="MD" charOffset="180-185" id="st_30" text="should"/>
            <token POS="VB" charOffset="187-188" id="st_31" text="be"/>
            <token POS="VBN" charOffset="190-193" id="st_32" text="used"/>
            <token POS="." charOffset="194-194" id="st_33" text="."/>
          </tokenization>
        </tokenizations>
      </sentenceanalyses>
    </sentence>
    <sentence id="train.txt.d0.s1909" text="St. Johns wort (Hypericum perforatum) may decrease SPRYCEL plasma concentrations unpredictably.">
      <entity charOffset="0-14" id="train.txt.d0.s1909.e0" text="St. Johns wort" type="target"/>
      <entity charOffset="16-36" id="train.txt.d0.s1909.e1" text="Hypericum perforatum" type="target"/>
      <pair e1="train.txt.d0.s1909.e0" e2="train.txt.d0.s1909.e1" id="train.txt.d0.s1909.p0" interaction="False"/>
      <sentenceanalyses>
        <parses>
          <parse parser="split_parse" tokenizer="split">
            <dependency id="split_1" t1="st_3" t2="st_1" type="nn"/>
            <dependency id="split_2" t1="st_3" t2="st_2" type="nn"/>
            <dependency id="split_3" t1="st_9" t2="st_3" type="nsubj"/>
            <dependency id="split_4" t1="st_6" t2="st_5" type="nn"/>
            <dependency id="split_5" t1="st_3" t2="st_6" type="appos"/>
            <dependency id="split_6" t1="st_9" t2="st_8" type="aux"/>
            <dependency id="split_7" t1="st_12" t2="st_10" type="amod"/>
            <dependency id="split_8" t1="st_12" t2="st_11" type="nn"/>
            <dependency id="split_9" t1="st_9" t2="st_12" type="dobj"/>
            <dependency id="split_10" t1="st_9" t2="st_13" type="advmod"/>
          </parse>
        </parses>
        <tokenizations>
          <tokenization tokenizer="split">
            <token POS="NNP" charOffset="0-2" id="st_1" text="St."/>
            <token POS="NNP" charOffset="4-8" id="st_2" text="Johns"/>
            <token POS="NNP" charOffset="10-13" id="st_3" text="wort"/>
            <token POS="(" charOffset="15-15" id="st_4" text="("/>
            <token POS="NNP" charOffset="16-24" id="st_5" text="Hypericum"/>
            <token POS="NN" charOffset="26-35" id="st_6" text="perforatum"/>
            <token POS=")" charOffset="36-36" id="st_7" text=")"/>
            <token POS="MD" charOffset="38-40" id="st_8" text="may"/>
            <token POS="VB" charOffset="42-49" id="st_9" text="decrease"/>
            <token POS="JJ" charOffset="51-57" id="st_10" text="SPRYCEL"/>
            <token POS="NN" charOffset="59-64" id="st_11" text="plasma"/>
            <token POS="NNS" charOffset="66-79" id="st_12" text="concentrations"/>
            <token POS="RB" charOffset="81-93" id="st_13" text="unpredictably"/>
            <token POS="." charOffset="94-94" id="st_14" text="."/>
          </tokenization>
        </tokenizations>
      </sentenceanalyses>
    </sentence>
    <sentence id="train.txt.d0.s1910" text="H2 Blockers/Proton Pump Inhibitors: Long-term suppression of gastric acid secretion by H2 blockers or proton pump inhibitors (eg, famotidine and omeprazole) is likely to reduce dasatinib exposure.">
      <entity charOffset="0-11" id="train.txt.d0.s1910.e0" text="H2 Blockers" type="target"/>
      <entity charOffset="12-34" id="train.txt.d0.s1910.e1" text="Proton Pump Inhibitors" type="target"/>
      <entity charOffset="87-98" id="train.txt.d0.s1910.e2" text="H2 blockers" type="target"/>
      <entity charOffset="102-124" id="train.txt.d0.s1910.e3" text="proton pump inhibitors" type="target"/>
      <entity charOffset="130-140" id="train.txt.d0.s1910.e4" text="famotidine" type="target"/>
      <entity charOffset="145-155" id="train.txt.d0.s1910.e5" text="omeprazole" type="target"/>
      <pair e1="train.txt.d0.s1910.e0" e2="train.txt.d0.s1910.e1" id="train.txt.d0.s1910.p0" interaction="False"/>
      <pair e1="train.txt.d0.s1910.e0" e2="train.txt.d0.s1910.e2" id="train.txt.d0.s1910.p1" interaction="False"/>
      <pair e1="train.txt.d0.s1910.e0" e2="train.txt.d0.s1910.e3" id="train.txt.d0.s1910.p2" interaction="False"/>
      <pair e1="train.txt.d0.s1910.e0" e2="train.txt.d0.s1910.e4" id="train.txt.d0.s1910.p3" interaction="False"/>
      <pair e1="train.txt.d0.s1910.e0" e2="train.txt.d0.s1910.e5" id="train.txt.d0.s1910.p4" interaction="False"/>
      <pair e1="train.txt.d0.s1910.e1" e2="train.txt.d0.s1910.e2" id="train.txt.d0.s1910.p5" interaction="False"/>
      <pair e1="train.txt.d0.s1910.e1" e2="train.txt.d0.s1910.e3" id="train.txt.d0.s1910.p6" interaction="False"/>
      <pair e1="train.txt.d0.s1910.e1" e2="train.txt.d0.s1910.e4" id="train.txt.d0.s1910.p7" interaction="False"/>
      <pair e1="train.txt.d0.s1910.e1" e2="train.txt.d0.s1910.e5" id="train.txt.d0.s1910.p8" interaction="False"/>
      <pair e1="train.txt.d0.s1910.e2" e2="train.txt.d0.s1910.e3" id="train.txt.d0.s1910.p9" interaction="False"/>
      <pair e1="train.txt.d0.s1910.e2" e2="train.txt.d0.s1910.e4" id="train.txt.d0.s1910.p10" interaction="False"/>
      <pair e1="train.txt.d0.s1910.e2" e2="train.txt.d0.s1910.e5" id="train.txt.d0.s1910.p11" interaction="False"/>
      <pair e1="train.txt.d0.s1910.e3" e2="train.txt.d0.s1910.e4" id="train.txt.d0.s1910.p12" interaction="False"/>
      <pair e1="train.txt.d0.s1910.e3" e2="train.txt.d0.s1910.e5" id="train.txt.d0.s1910.p13" interaction="False"/>
      <pair e1="train.txt.d0.s1910.e4" e2="train.txt.d0.s1910.e5" id="train.txt.d0.s1910.p14" interaction="False"/>
      <sentenceanalyses>
        <parses>
          <parse parser="split_parse" tokenizer="split">
            <dependency id="split_1" t1="st_4" t2="st_1" type="nn"/>
            <dependency id="split_2" t1="st_4" t2="st_2" type="nn"/>
            <dependency id="split_3" t1="st_4" t2="st_3" type="nn"/>
            <dependency id="split_4" t1="st_27" t2="st_4" type="nsubj"/>
            <dependency id="split_5" t1="st_7" t2="st_6" type="amod"/>
            <dependency id="split_6" t1="st_4" t2="st_7" type="dep"/>
            <dependency id="split_7" t1="st_11" t2="st_9" type="amod"/>
            <dependency id="split_8" t1="st_11" t2="st_10" type="nn"/>
            <dependency id="split_9" t1="st_7" t2="st_11" type="prep_of"/>
            <dependency id="split_10" t1="st_14" t2="st_13" type="nn"/>
            <dependency id="split_11" t1="st_11" t2="st_14" type="prep_by"/>
            <dependency id="split_12" t1="st_18" t2="st_16" type="nn"/>
            <dependency id="split_13" t1="st_18" t2="st_17" type="nn"/>
            <dependency id="split_14" t1="st_11" t2="st_18" type="prep_by"/>
            <dependency id="split_15" t1="st_14" t2="st_18" type="conj_or"/>
            <dependency id="split_16" t1="st_4" t2="st_20" type="dep"/>
            <dependency id="split_17" t1="st_20" t2="st_22" type="dep"/>
            <dependency id="split_18" t1="st_20" t2="st_24" type="dep"/>
            <dependency id="split_19" t1="st_22" t2="st_24" type="conj_and"/>
            <dependency id="split_20" t1="st_27" t2="st_26" type="cop"/>
            <dependency id="split_21" t1="st_29" t2="st_28" type="aux"/>
            <dependency id="split_22" t1="st_27" t2="st_29" type="xcomp"/>
            <dependency id="split_23" t1="st_31" t2="st_30" type="nn"/>
            <dependency id="split_24" t1="st_29" t2="st_31" type="dobj"/>
          </parse>
        </parses>
        <tokenizations>
          <tokenization tokenizer="split">
            <token POS="NNP" charOffset="0-1" id="st_1" text="H2"/>
            <token POS="NNP" charOffset="3-17" id="st_2" text="Blockers/Proton"/>
            <token POS="NNP" charOffset="19-22" id="st_3" text="Pump"/>
            <token POS="NNP" charOffset="24-33" id="st_4" text="Inhibitors"/>
            <token POS=":" charOffset="34-34" id="st_5" text=":"/>
            <token POS="JJ" charOffset="36-44" id="st_6" text="Long-term"/>
            <token POS="NN" charOffset="46-56" id="st_7" text="suppression"/>
            <token POS="IN" charOffset="58-59" id="st_8" text="of"/>
            <token POS="JJ" charOffset="61-67" id="st_9" text="gastric"/>
            <token POS="NN" charOffset="69-72" id="st_10" text="acid"/>
            <token POS="NN" charOffset="74-82" id="st_11" text="secretion"/>
            <token POS="IN" charOffset="84-85" id="st_12" text="by"/>
            <token POS="NN" charOffset="87-88" id="st_13" text="H2"/>
            <token POS="NNS" charOffset="90-97" id="st_14" text="blockers"/>
            <token POS="CC" charOffset="99-100" id="st_15" text="or"/>
            <token POS="NN" charOffset="102-107" id="st_16" text="proton"/>
            <token POS="NN" charOffset="109-112" id="st_17" text="pump"/>
            <token POS="NNS" charOffset="114-123" id="st_18" text="inhibitors"/>
            <token POS="(" charOffset="125-125" id="st_19" text="("/>
            <token POS="NN" charOffset="126-127" id="st_20" text="eg"/>
            <token POS="," charOffset="128-128" id="st_21" text=","/>
            <token POS="JJ" charOffset="130-139" id="st_22" text="famotidine"/>
            <token POS="CC" charOffset="141-143" id="st_23" text="and"/>
            <token POS="JJ" charOffset="145-154" id="st_24" text="omeprazole"/>
            <token POS=")" charOffset="155-155" id="st_25" text=")"/>
            <token POS="VBZ" charOffset="157-158" id="st_26" text="is"/>
            <token POS="JJ" charOffset="160-165" id="st_27" text="likely"/>
            <token POS="TO" charOffset="167-168" id="st_28" text="to"/>
            <token POS="VB" charOffset="170-175" id="st_29" text="reduce"/>
            <token POS="NN" charOffset="177-185" id="st_30" text="dasatinib"/>
            <token POS="NN" charOffset="187-194" id="st_31" text="exposure"/>
            <token POS="." charOffset="195-195" id="st_32" text="."/>
          </tokenization>
        </tokenizations>
      </sentenceanalyses>
    </sentence>
    <sentence id="train.txt.d0.s1911" text="The concomitant use of H2 blockers or proton pump inhibitors with SPRYCEL is not recommended.">
      <entity charOffset="23-34" id="train.txt.d0.s1911.e0" text="H2 blockers" type="target"/>
      <entity charOffset="38-60" id="train.txt.d0.s1911.e1" text="proton pump inhibitors" type="target"/>
      <pair e1="train.txt.d0.s1911.e0" e2="train.txt.d0.s1911.e1" id="train.txt.d0.s1911.p0" interaction="False"/>
      <sentenceanalyses>
        <parses>
          <parse parser="split_parse" tokenizer="split">
            <dependency id="split_1" t1="st_3" t2="st_1" type="det"/>
            <dependency id="split_2" t1="st_3" t2="st_2" type="amod"/>
            <dependency id="split_3" t1="st_15" t2="st_3" type="nsubjpass"/>
            <dependency id="split_4" t1="st_6" t2="st_5" type="nn"/>
            <dependency id="split_5" t1="st_3" t2="st_6" type="prep_of"/>
            <dependency id="split_6" t1="st_10" t2="st_8" type="nn"/>
            <dependency id="split_7" t1="st_10" t2="st_9" type="nn"/>
            <dependency id="split_8" t1="st_3" t2="st_10" type="prep_of"/>
            <dependency id="split_9" t1="st_6" t2="st_10" type="conj_or"/>
            <dependency id="split_10" t1="st_3" t2="st_12" type="prep_with"/>
            <dependency id="split_11" t1="st_15" t2="st_13" type="auxpass"/>
            <dependency id="split_12" t1="st_15" t2="st_14" type="neg"/>
          </parse>
        </parses>
        <tokenizations>
          <tokenization tokenizer="split">
            <token POS="DT" charOffset="0-2" id="st_1" text="The"/>
            <token POS="JJ" charOffset="4-14" id="st_2" text="concomitant"/>
            <token POS="NN" charOffset="16-18" id="st_3" text="use"/>
            <token POS="IN" charOffset="20-21" id="st_4" text="of"/>
            <token POS="NN" charOffset="23-24" id="st_5" text="H2"/>
            <token POS="NNS" charOffset="26-33" id="st_6" text="blockers"/>
            <token POS="CC" charOffset="35-36" id="st_7" text="or"/>
            <token POS="NN" charOffset="38-43" id="st_8" text="proton"/>
            <token POS="NN" charOffset="45-48" id="st_9" text="pump"/>
            <token POS="NNS" charOffset="50-59" id="st_10" text="inhibitors"/>
            <token POS="IN" charOffset="61-64" id="st_11" text="with"/>
            <token POS="NNP" charOffset="66-72" id="st_12" text="SPRYCEL"/>
            <token POS="VBZ" charOffset="74-75" id="st_13" text="is"/>
            <token POS="RB" charOffset="77-79" id="st_14" text="not"/>
            <token POS="VBN" charOffset="81-91" id="st_15" text="recommended"/>
            <token POS="." charOffset="92-92" id="st_16" text="."/>
          </tokenization>
        </tokenizations>
      </sentenceanalyses>
    </sentence>
    <sentence id="train.txt.d0.s1912" text="The use of antacids should be considered in place of H2 blockers or proton pump inhibitors in patients receiving SPRYCEL therapy.">
      <entity charOffset="11-19" id="train.txt.d0.s1912.e0" text="antacids" type="target"/>
      <entity charOffset="53-64" id="train.txt.d0.s1912.e1" text="H2 blockers" type="target"/>
      <entity charOffset="68-90" id="train.txt.d0.s1912.e2" text="proton pump inhibitors" type="target"/>
      <pair e1="train.txt.d0.s1912.e0" e2="train.txt.d0.s1912.e1" id="train.txt.d0.s1912.p0" interaction="False"/>
      <pair e1="train.txt.d0.s1912.e0" e2="train.txt.d0.s1912.e2" id="train.txt.d0.s1912.p1" interaction="False"/>
      <pair e1="train.txt.d0.s1912.e1" e2="train.txt.d0.s1912.e2" id="train.txt.d0.s1912.p2" interaction="False"/>
      <sentenceanalyses>
        <parses>
          <parse parser="split_parse" tokenizer="split">
            <dependency id="split_1" t1="st_2" t2="st_1" type="det"/>
            <dependency id="split_2" t1="st_7" t2="st_2" type="nsubjpass"/>
            <dependency id="split_3" t1="st_2" t2="st_4" type="prep_of"/>
            <dependency id="split_4" t1="st_7" t2="st_5" type="aux"/>
            <dependency id="split_5" t1="st_7" t2="st_6" type="auxpass"/>
            <dependency id="split_6" t1="st_12" t2="st_11" type="nn"/>
            <dependency id="split_7" t1="st_7" t2="st_12" type="prep_in_place_of"/>
            <dependency id="split_8" t1="st_16" t2="st_14" type="nn"/>
            <dependency id="split_9" t1="st_16" t2="st_15" type="nn"/>
            <dependency id="split_10" t1="st_7" t2="st_16" type="prep_in_place_of"/>
            <dependency id="split_11" t1="st_12" t2="st_16" type="conj_or"/>
            <dependency id="split_12" t1="st_7" t2="st_18" type="prep_in"/>
            <dependency id="split_13" t1="st_18" t2="st_19" type="partmod"/>
            <dependency id="split_14" t1="st_21" t2="st_20" type="amod"/>
            <dependency id="split_15" t1="st_19" t2="st_21" type="dobj"/>
          </parse>
        </parses>
        <tokenizations>
          <tokenization tokenizer="split">
            <token POS="DT" charOffset="0-2" id="st_1" text="The"/>
            <token POS="NN" charOffset="4-6" id="st_2" text="use"/>
            <token POS="IN" charOffset="8-9" id="st_3" text="of"/>
            <token POS="NNS" charOffset="11-18" id="st_4" text="antacids"/>
            <token POS="MD" charOffset="20-25" id="st_5" text="should"/>
            <token POS="VB" charOffset="27-28" id="st_6" text="be"/>
            <token POS="VBN" charOffset="30-39" id="st_7" text="considered"/>
            <token POS="IN" charOffset="41-42" id="st_8" text="in"/>
            <token POS="NN" charOffset="44-48" id="st_9" text="place"/>
            <token POS="IN" charOffset="50-51" id="st_10" text="of"/>
            <token POS="NN" charOffset="53-54" id="st_11" text="H2"/>
            <token POS="NNS" charOffset="56-63" id="st_12" text="blockers"/>
            <token POS="CC" charOffset="65-66" id="st_13" text="or"/>
            <token POS="NN" charOffset="68-73" id="st_14" text="proton"/>
            <token POS="NN" charOffset="75-78" id="st_15" text="pump"/>
            <token POS="NNS" charOffset="80-89" id="st_16" text="inhibitors"/>
            <token POS="IN" charOffset="91-92" id="st_17" text="in"/>
            <token POS="NNS" charOffset="94-101" id="st_18" text="patients"/>
            <token POS="VBG" charOffset="103-111" id="st_19" text="receiving"/>
            <token POS="JJ" charOffset="113-119" id="st_20" text="SPRYCEL"/>
            <token POS="NN" charOffset="121-127" id="st_21" text="therapy"/>
            <token POS="." charOffset="128-128" id="st_22" text="."/>
          </tokenization>
        </tokenizations>
      </sentenceanalyses>
    </sentence>
    <sentence id="train.txt.d0.s1913" text="Drugs that may have their plasma concentration altered by dasatinib CYP3A4 Substrates: Dasatinib is a time-dependent inhibitor of CYP3A4.">
      <entity charOffset="0-5" id="train.txt.d0.s1913.e0" text="Drugs" type="target"/>
      <entity charOffset="68-74" id="train.txt.d0.s1913.e1" text="CYP3A4" type="target"/>
      <entity charOffset="130-136" id="train.txt.d0.s1913.e2" text="CYP3A4" type="target"/>
      <pair e1="train.txt.d0.s1913.e0" e2="train.txt.d0.s1913.e1" id="train.txt.d0.s1913.p0" interaction="False"/>
      <pair e1="train.txt.d0.s1913.e0" e2="train.txt.d0.s1913.e2" id="train.txt.d0.s1913.p1" interaction="False"/>
      <pair e1="train.txt.d0.s1913.e1" e2="train.txt.d0.s1913.e2" id="train.txt.d0.s1913.p2" interaction="False"/>
      <sentenceanalyses>
        <parses>
          <parse parser="split_parse" tokenizer="split">
            <dependency id="split_1" t1="st_4" t2="st_1" type="nsubj"/>
            <dependency id="split_2" t1="st_8" t2="st_1" type="nsubj"/>
            <dependency id="split_3" t1="st_4" t2="st_3" type="aux"/>
            <dependency id="split_4" t1="st_1" t2="st_4" type="rcmod"/>
            <dependency id="split_5" t1="st_7" t2="st_5" type="poss"/>
            <dependency id="split_6" t1="st_7" t2="st_6" type="nn"/>
            <dependency id="split_7" t1="st_4" t2="st_7" type="dobj"/>
            <dependency id="split_8" t1="st_12" t2="st_10" type="amod"/>
            <dependency id="split_9" t1="st_12" t2="st_11" type="nn"/>
            <dependency id="split_10" t1="st_8" t2="st_12" type="prep_by"/>
            <dependency id="split_11" t1="st_18" t2="st_14" type="nsubj"/>
            <dependency id="split_12" t1="st_18" t2="st_15" type="cop"/>
            <dependency id="split_13" t1="st_18" t2="st_16" type="det"/>
            <dependency id="split_14" t1="st_18" t2="st_17" type="amod"/>
            <dependency id="split_15" t1="st_8" t2="st_18" type="parataxis"/>
            <dependency id="split_16" t1="st_18" t2="st_20" type="prep_of"/>
          </parse>
        </parses>
        <tokenizations>
          <tokenization tokenizer="split">
            <token POS="NNS" charOffset="0-4" id="st_1" text="Drugs"/>
            <token POS="WDT" charOffset="6-9" id="st_2" text="that"/>
            <token POS="MD" charOffset="11-13" id="st_3" text="may"/>
            <token POS="VB" charOffset="15-18" id="st_4" text="have"/>
            <token POS="PRP$" charOffset="20-24" id="st_5" text="their"/>
            <token POS="NN" charOffset="26-31" id="st_6" text="plasma"/>
            <token POS="NN" charOffset="33-45" id="st_7" text="concentration"/>
            <token POS="VBN" charOffset="47-53" id="st_8" text="altered"/>
            <token POS="IN" charOffset="55-56" id="st_9" text="by"/>
            <token POS="JJ" charOffset="58-66" id="st_10" text="dasatinib"/>
            <token POS="NN" charOffset="68-73" id="st_11" text="CYP3A4"/>
            <token POS="NNS" charOffset="75-84" id="st_12" text="Substrates"/>
            <token POS=":" charOffset="85-85" id="st_13" text=":"/>
            <token POS="NNP" charOffset="87-95" id="st_14" text="Dasatinib"/>
            <token POS="VBZ" charOffset="97-98" id="st_15" text="is"/>
            <token POS="DT" charOffset="100-100" id="st_16" text="a"/>
            <token POS="JJ" charOffset="102-115" id="st_17" text="time-dependent"/>
            <token POS="NN" charOffset="117-125" id="st_18" text="inhibitor"/>
            <token POS="IN" charOffset="127-128" id="st_19" text="of"/>
            <token POS="NN" charOffset="130-135" id="st_20" text="CYP3A4"/>
            <token POS="." charOffset="136-136" id="st_21" text="."/>
          </tokenization>
        </tokenizations>
      </sentenceanalyses>
    </sentence>
    <sentence id="train.txt.d0.s1914" text="Therefore, CYP3A4 substrates known to have a narrow therapeutic index such as alfentanil, astemizole, terfenadine, cisapride, cyclosporine, fentanyl, pimozide, quinidine, sirolimus, tacrolimus, or ergot alkaloids (ergotamine, dihydroergotamine) should be administered with caution in patients receiving SPRYCEL.">
      <entity charOffset="11-17" id="train.txt.d0.s1914.e0" text="CYP3A4" type="target"/>
      <entity charOffset="78-88" id="train.txt.d0.s1914.e1" text="alfentanil" type="target"/>
      <entity charOffset="90-100" id="train.txt.d0.s1914.e2" text="astemizole" type="target"/>
      <entity charOffset="102-113" id="train.txt.d0.s1914.e3" text="terfenadine" type="target"/>
      <entity charOffset="115-124" id="train.txt.d0.s1914.e4" text="cisapride" type="target"/>
      <entity charOffset="126-138" id="train.txt.d0.s1914.e5" text="cyclosporine" type="target"/>
      <entity charOffset="140-148" id="train.txt.d0.s1914.e6" text="fentanyl" type="target"/>
      <entity charOffset="150-158" id="train.txt.d0.s1914.e7" text="pimozide" type="target"/>
      <entity charOffset="160-169" id="train.txt.d0.s1914.e8" text="quinidine" type="target"/>
      <entity charOffset="171-180" id="train.txt.d0.s1914.e9" text="sirolimus" type="target"/>
      <entity charOffset="182-192" id="train.txt.d0.s1914.e10" text="tacrolimus" type="target"/>
      <entity charOffset="197-212" id="train.txt.d0.s1914.e11" text="ergot alkaloids" type="target"/>
      <entity charOffset="214-224" id="train.txt.d0.s1914.e12" text="ergotamine" type="target"/>
      <entity charOffset="226-243" id="train.txt.d0.s1914.e13" text="dihydroergotamine" type="target"/>
      <pair e1="train.txt.d0.s1914.e0" e2="train.txt.d0.s1914.e1" id="train.txt.d0.s1914.p0" interaction="False"/>
      <pair e1="train.txt.d0.s1914.e0" e2="train.txt.d0.s1914.e2" id="train.txt.d0.s1914.p1" interaction="False"/>
      <pair e1="train.txt.d0.s1914.e0" e2="train.txt.d0.s1914.e3" id="train.txt.d0.s1914.p2" interaction="False"/>
      <pair e1="train.txt.d0.s1914.e0" e2="train.txt.d0.s1914.e4" id="train.txt.d0.s1914.p3" interaction="False"/>
      <pair e1="train.txt.d0.s1914.e0" e2="train.txt.d0.s1914.e5" id="train.txt.d0.s1914.p4" interaction="False"/>
      <pair e1="train.txt.d0.s1914.e0" e2="train.txt.d0.s1914.e6" id="train.txt.d0.s1914.p5" interaction="False"/>
      <pair e1="train.txt.d0.s1914.e0" e2="train.txt.d0.s1914.e7" id="train.txt.d0.s1914.p6" interaction="False"/>
      <pair e1="train.txt.d0.s1914.e0" e2="train.txt.d0.s1914.e8" id="train.txt.d0.s1914.p7" interaction="False"/>
      <pair e1="train.txt.d0.s1914.e0" e2="train.txt.d0.s1914.e9" id="train.txt.d0.s1914.p8" interaction="False"/>
      <pair e1="train.txt.d0.s1914.e0" e2="train.txt.d0.s1914.e10" id="train.txt.d0.s1914.p9" interaction="False"/>
      <pair e1="train.txt.d0.s1914.e0" e2="train.txt.d0.s1914.e11" id="train.txt.d0.s1914.p10" interaction="False"/>
      <pair e1="train.txt.d0.s1914.e0" e2="train.txt.d0.s1914.e12" id="train.txt.d0.s1914.p11" interaction="False"/>
      <pair e1="train.txt.d0.s1914.e0" e2="train.txt.d0.s1914.e13" id="train.txt.d0.s1914.p12" interaction="False"/>
      <pair e1="train.txt.d0.s1914.e1" e2="train.txt.d0.s1914.e2" id="train.txt.d0.s1914.p13" interaction="False"/>
      <pair e1="train.txt.d0.s1914.e1" e2="train.txt.d0.s1914.e3" id="train.txt.d0.s1914.p14" interaction="False"/>
      <pair e1="train.txt.d0.s1914.e1" e2="train.txt.d0.s1914.e4" id="train.txt.d0.s1914.p15" interaction="False"/>
      <pair e1="train.txt.d0.s1914.e1" e2="train.txt.d0.s1914.e5" id="train.txt.d0.s1914.p16" interaction="False"/>
      <pair e1="train.txt.d0.s1914.e1" e2="train.txt.d0.s1914.e6" id="train.txt.d0.s1914.p17" interaction="False"/>
      <pair e1="train.txt.d0.s1914.e1" e2="train.txt.d0.s1914.e7" id="train.txt.d0.s1914.p18" interaction="False"/>
      <pair e1="train.txt.d0.s1914.e1" e2="train.txt.d0.s1914.e8" id="train.txt.d0.s1914.p19" interaction="False"/>
      <pair e1="train.txt.d0.s1914.e1" e2="train.txt.d0.s1914.e9" id="train.txt.d0.s1914.p20" interaction="False"/>
      <pair e1="train.txt.d0.s1914.e1" e2="train.txt.d0.s1914.e10" id="train.txt.d0.s1914.p21" interaction="False"/>
      <pair e1="train.txt.d0.s1914.e1" e2="train.txt.d0.s1914.e11" id="train.txt.d0.s1914.p22" interaction="False"/>
      <pair e1="train.txt.d0.s1914.e1" e2="train.txt.d0.s1914.e12" id="train.txt.d0.s1914.p23" interaction="False"/>
      <pair e1="train.txt.d0.s1914.e1" e2="train.txt.d0.s1914.e13" id="train.txt.d0.s1914.p24" interaction="False"/>
      <pair e1="train.txt.d0.s1914.e2" e2="train.txt.d0.s1914.e3" id="train.txt.d0.s1914.p25" interaction="False"/>
      <pair e1="train.txt.d0.s1914.e2" e2="train.txt.d0.s1914.e4" id="train.txt.d0.s1914.p26" interaction="False"/>
      <pair e1="train.txt.d0.s1914.e2" e2="train.txt.d0.s1914.e5" id="train.txt.d0.s1914.p27" interaction="False"/>
      <pair e1="train.txt.d0.s1914.e2" e2="train.txt.d0.s1914.e6" id="train.txt.d0.s1914.p28" interaction="False"/>
      <pair e1="train.txt.d0.s1914.e2" e2="train.txt.d0.s1914.e7" id="train.txt.d0.s1914.p29" interaction="False"/>
      <pair e1="train.txt.d0.s1914.e2" e2="train.txt.d0.s1914.e8" id="train.txt.d0.s1914.p30" interaction="False"/>
      <pair e1="train.txt.d0.s1914.e2" e2="train.txt.d0.s1914.e9" id="train.txt.d0.s1914.p31" interaction="False"/>
      <pair e1="train.txt.d0.s1914.e2" e2="train.txt.d0.s1914.e10" id="train.txt.d0.s1914.p32" interaction="False"/>
      <pair e1="train.txt.d0.s1914.e2" e2="train.txt.d0.s1914.e11" id="train.txt.d0.s1914.p33" interaction="False"/>
      <pair e1="train.txt.d0.s1914.e2" e2="train.txt.d0.s1914.e12" id="train.txt.d0.s1914.p34" interaction="False"/>
      <pair e1="train.txt.d0.s1914.e2" e2="train.txt.d0.s1914.e13" id="train.txt.d0.s1914.p35" interaction="False"/>
      <pair e1="train.txt.d0.s1914.e3" e2="train.txt.d0.s1914.e4" id="train.txt.d0.s1914.p36" interaction="False"/>
      <pair e1="train.txt.d0.s1914.e3" e2="train.txt.d0.s1914.e5" id="train.txt.d0.s1914.p37" interaction="False"/>
      <pair e1="train.txt.d0.s1914.e3" e2="train.txt.d0.s1914.e6" id="train.txt.d0.s1914.p38" interaction="False"/>
      <pair e1="train.txt.d0.s1914.e3" e2="train.txt.d0.s1914.e7" id="train.txt.d0.s1914.p39" interaction="False"/>
      <pair e1="train.txt.d0.s1914.e3" e2="train.txt.d0.s1914.e8" id="train.txt.d0.s1914.p40" interaction="False"/>
      <pair e1="train.txt.d0.s1914.e3" e2="train.txt.d0.s1914.e9" id="train.txt.d0.s1914.p41" interaction="False"/>
      <pair e1="train.txt.d0.s1914.e3" e2="train.txt.d0.s1914.e10" id="train.txt.d0.s1914.p42" interaction="False"/>
      <pair e1="train.txt.d0.s1914.e3" e2="train.txt.d0.s1914.e11" id="train.txt.d0.s1914.p43" interaction="False"/>
      <pair e1="train.txt.d0.s1914.e3" e2="train.txt.d0.s1914.e12" id="train.txt.d0.s1914.p44" interaction="False"/>
      <pair e1="train.txt.d0.s1914.e3" e2="train.txt.d0.s1914.e13" id="train.txt.d0.s1914.p45" interaction="False"/>
      <pair e1="train.txt.d0.s1914.e4" e2="train.txt.d0.s1914.e5" id="train.txt.d0.s1914.p46" interaction="False"/>
      <pair e1="train.txt.d0.s1914.e4" e2="train.txt.d0.s1914.e6" id="train.txt.d0.s1914.p47" interaction="False"/>
      <pair e1="train.txt.d0.s1914.e4" e2="train.txt.d0.s1914.e7" id="train.txt.d0.s1914.p48" interaction="False"/>
      <pair e1="train.txt.d0.s1914.e4" e2="train.txt.d0.s1914.e8" id="train.txt.d0.s1914.p49" interaction="False"/>
      <pair e1="train.txt.d0.s1914.e4" e2="train.txt.d0.s1914.e9" id="train.txt.d0.s1914.p50" interaction="False"/>
      <pair e1="train.txt.d0.s1914.e4" e2="train.txt.d0.s1914.e10" id="train.txt.d0.s1914.p51" interaction="False"/>
      <pair e1="train.txt.d0.s1914.e4" e2="train.txt.d0.s1914.e11" id="train.txt.d0.s1914.p52" interaction="False"/>
      <pair e1="train.txt.d0.s1914.e4" e2="train.txt.d0.s1914.e12" id="train.txt.d0.s1914.p53" interaction="False"/>
      <pair e1="train.txt.d0.s1914.e4" e2="train.txt.d0.s1914.e13" id="train.txt.d0.s1914.p54" interaction="False"/>
      <pair e1="train.txt.d0.s1914.e5" e2="train.txt.d0.s1914.e6" id="train.txt.d0.s1914.p55" interaction="False"/>
      <pair e1="train.txt.d0.s1914.e5" e2="train.txt.d0.s1914.e7" id="train.txt.d0.s1914.p56" interaction="False"/>
      <pair e1="train.txt.d0.s1914.e5" e2="train.txt.d0.s1914.e8" id="train.txt.d0.s1914.p57" interaction="False"/>
      <pair e1="train.txt.d0.s1914.e5" e2="train.txt.d0.s1914.e9" id="train.txt.d0.s1914.p58" interaction="False"/>
      <pair e1="train.txt.d0.s1914.e5" e2="train.txt.d0.s1914.e10" id="train.txt.d0.s1914.p59" interaction="False"/>
      <pair e1="train.txt.d0.s1914.e5" e2="train.txt.d0.s1914.e11" id="train.txt.d0.s1914.p60" interaction="False"/>
      <pair e1="train.txt.d0.s1914.e5" e2="train.txt.d0.s1914.e12" id="train.txt.d0.s1914.p61" interaction="False"/>
      <pair e1="train.txt.d0.s1914.e5" e2="train.txt.d0.s1914.e13" id="train.txt.d0.s1914.p62" interaction="False"/>
      <pair e1="train.txt.d0.s1914.e6" e2="train.txt.d0.s1914.e7" id="train.txt.d0.s1914.p63" interaction="False"/>
      <pair e1="train.txt.d0.s1914.e6" e2="train.txt.d0.s1914.e8" id="train.txt.d0.s1914.p64" interaction="False"/>
      <pair e1="train.txt.d0.s1914.e6" e2="train.txt.d0.s1914.e9" id="train.txt.d0.s1914.p65" interaction="False"/>
      <pair e1="train.txt.d0.s1914.e6" e2="train.txt.d0.s1914.e10" id="train.txt.d0.s1914.p66" interaction="False"/>
      <pair e1="train.txt.d0.s1914.e6" e2="train.txt.d0.s1914.e11" id="train.txt.d0.s1914.p67" interaction="False"/>
      <pair e1="train.txt.d0.s1914.e6" e2="train.txt.d0.s1914.e12" id="train.txt.d0.s1914.p68" interaction="False"/>
      <pair e1="train.txt.d0.s1914.e6" e2="train.txt.d0.s1914.e13" id="train.txt.d0.s1914.p69" interaction="False"/>
      <pair e1="train.txt.d0.s1914.e7" e2="train.txt.d0.s1914.e8" id="train.txt.d0.s1914.p70" interaction="False"/>
      <pair e1="train.txt.d0.s1914.e7" e2="train.txt.d0.s1914.e9" id="train.txt.d0.s1914.p71" interaction="False"/>
      <pair e1="train.txt.d0.s1914.e7" e2="train.txt.d0.s1914.e10" id="train.txt.d0.s1914.p72" interaction="False"/>
      <pair e1="train.txt.d0.s1914.e7" e2="train.txt.d0.s1914.e11" id="train.txt.d0.s1914.p73" interaction="False"/>
      <pair e1="train.txt.d0.s1914.e7" e2="train.txt.d0.s1914.e12" id="train.txt.d0.s1914.p74" interaction="False"/>
      <pair e1="train.txt.d0.s1914.e7" e2="train.txt.d0.s1914.e13" id="train.txt.d0.s1914.p75" interaction="False"/>
      <pair e1="train.txt.d0.s1914.e8" e2="train.txt.d0.s1914.e9" id="train.txt.d0.s1914.p76" interaction="False"/>
      <pair e1="train.txt.d0.s1914.e8" e2="train.txt.d0.s1914.e10" id="train.txt.d0.s1914.p77" interaction="False"/>
      <pair e1="train.txt.d0.s1914.e8" e2="train.txt.d0.s1914.e11" id="train.txt.d0.s1914.p78" interaction="False"/>
      <pair e1="train.txt.d0.s1914.e8" e2="train.txt.d0.s1914.e12" id="train.txt.d0.s1914.p79" interaction="False"/>
      <pair e1="train.txt.d0.s1914.e8" e2="train.txt.d0.s1914.e13" id="train.txt.d0.s1914.p80" interaction="False"/>
      <pair e1="train.txt.d0.s1914.e9" e2="train.txt.d0.s1914.e10" id="train.txt.d0.s1914.p81" interaction="False"/>
      <pair e1="train.txt.d0.s1914.e9" e2="train.txt.d0.s1914.e11" id="train.txt.d0.s1914.p82" interaction="False"/>
      <pair e1="train.txt.d0.s1914.e9" e2="train.txt.d0.s1914.e12" id="train.txt.d0.s1914.p83" interaction="False"/>
      <pair e1="train.txt.d0.s1914.e9" e2="train.txt.d0.s1914.e13" id="train.txt.d0.s1914.p84" interaction="False"/>
      <pair e1="train.txt.d0.s1914.e10" e2="train.txt.d0.s1914.e11" id="train.txt.d0.s1914.p85" interaction="False"/>
      <pair e1="train.txt.d0.s1914.e10" e2="train.txt.d0.s1914.e12" id="train.txt.d0.s1914.p86" interaction="False"/>
      <pair e1="train.txt.d0.s1914.e10" e2="train.txt.d0.s1914.e13" id="train.txt.d0.s1914.p87" interaction="False"/>
      <pair e1="train.txt.d0.s1914.e11" e2="train.txt.d0.s1914.e12" id="train.txt.d0.s1914.p88" interaction="False"/>
      <pair e1="train.txt.d0.s1914.e11" e2="train.txt.d0.s1914.e13" id="train.txt.d0.s1914.p89" interaction="False"/>
      <pair e1="train.txt.d0.s1914.e12" e2="train.txt.d0.s1914.e13" id="train.txt.d0.s1914.p90" interaction="False"/>
      <sentenceanalyses>
        <parses>
          <parse parser="split_parse" tokenizer="split">
            <dependency id="split_1" t1="st_44" t2="st_1" type="advmod"/>
            <dependency id="split_2" t1="st_4" t2="st_3" type="nn"/>
            <dependency id="split_3" t1="st_7" t2="st_4" type="xsubj"/>
            <dependency id="split_4" t1="st_44" t2="st_4" type="nsubjpass"/>
            <dependency id="split_5" t1="st_4" t2="st_5" type="partmod"/>
            <dependency id="split_6" t1="st_7" t2="st_6" type="aux"/>
            <dependency id="split_7" t1="st_5" t2="st_7" type="xcomp"/>
            <dependency id="split_8" t1="st_11" t2="st_8" type="det"/>
            <dependency id="split_9" t1="st_11" t2="st_9" type="amod"/>
            <dependency id="split_10" t1="st_11" t2="st_10" type="amod"/>
            <dependency id="split_11" t1="st_7" t2="st_11" type="dobj"/>
            <dependency id="split_12" t1="st_32" t2="st_14" type="nn"/>
            <dependency id="split_13" t1="st_32" t2="st_16" type="dep"/>
            <dependency id="split_14" t1="st_32" t2="st_18" type="dep"/>
            <dependency id="split_15" t1="st_32" t2="st_20" type="dep"/>
            <dependency id="split_16" t1="st_32" t2="st_22" type="dep"/>
            <dependency id="split_17" t1="st_32" t2="st_24" type="dep"/>
            <dependency id="split_18" t1="st_32" t2="st_26" type="dep"/>
            <dependency id="split_19" t1="st_32" t2="st_28" type="dep"/>
            <dependency id="split_20" t1="st_32" t2="st_30" type="dep"/>
            <dependency id="split_21" t1="st_11" t2="st_32" type="prep_such_as"/>
            <dependency id="split_22" t1="st_36" t2="st_35" type="nn"/>
            <dependency id="split_23" t1="st_11" t2="st_36" type="prep_such_as"/>
            <dependency id="split_24" t1="st_32" t2="st_36" type="conj_or"/>
            <dependency id="split_25" t1="st_4" t2="st_38" type="appos"/>
            <dependency id="split_26" t1="st_38" t2="st_40" type="dep"/>
            <dependency id="split_27" t1="st_44" t2="st_42" type="aux"/>
            <dependency id="split_28" t1="st_44" t2="st_43" type="auxpass"/>
            <dependency id="split_29" t1="st_44" t2="st_46" type="prep_with"/>
            <dependency id="split_30" t1="st_44" t2="st_48" type="prep_in"/>
            <dependency id="split_31" t1="st_48" t2="st_49" type="partmod"/>
            <dependency id="split_32" t1="st_49" t2="st_50" type="dobj"/>
          </parse>
        </parses>
        <tokenizations>
          <tokenization tokenizer="split">
            <token POS="RB" charOffset="0-8" id="st_1" text="Therefore"/>
            <token POS="," charOffset="9-9" id="st_2" text=","/>
            <token POS="NN" charOffset="11-16" id="st_3" text="CYP3A4"/>
            <token POS="NNS" charOffset="18-27" id="st_4" text="substrates"/>
            <token POS="VBN" charOffset="29-33" id="st_5" text="known"/>
            <token POS="TO" charOffset="35-36" id="st_6" text="to"/>
            <token POS="VB" charOffset="38-41" id="st_7" text="have"/>
            <token POS="DT" charOffset="43-43" id="st_8" text="a"/>
            <token POS="JJ" charOffset="45-50" id="st_9" text="narrow"/>
            <token POS="JJ" charOffset="52-62" id="st_10" text="therapeutic"/>
            <token POS="NN" charOffset="64-68" id="st_11" text="index"/>
            <token POS="JJ" charOffset="70-73" id="st_12" text="such"/>
            <token POS="IN" charOffset="75-76" id="st_13" text="as"/>
            <token POS="NN" charOffset="78-87" id="st_14" text="alfentanil"/>
            <token POS="," charOffset="88-88" id="st_15" text=","/>
            <token POS="NN" charOffset="90-99" id="st_16" text="astemizole"/>
            <token POS="," charOffset="100-100" id="st_17" text=","/>
            <token POS="NN" charOffset="102-112" id="st_18" text="terfenadine"/>
            <token POS="," charOffset="113-113" id="st_19" text=","/>
            <token POS="NN" charOffset="115-123" id="st_20" text="cisapride"/>
            <token POS="," charOffset="124-124" id="st_21" text=","/>
            <token POS="NN" charOffset="126-137" id="st_22" text="cyclosporine"/>
            <token POS="," charOffset="138-138" id="st_23" text=","/>
            <token POS="NN" charOffset="140-147" id="st_24" text="fentanyl"/>
            <token POS="," charOffset="148-148" id="st_25" text=","/>
            <token POS="NN" charOffset="150-157" id="st_26" text="pimozide"/>
            <token POS="," charOffset="158-158" id="st_27" text=","/>
            <token POS="NN" charOffset="160-168" id="st_28" text="quinidine"/>
            <token POS="," charOffset="169-169" id="st_29" text=","/>
            <token POS="NNS" charOffset="171-179" id="st_30" text="sirolimus"/>
            <token POS="," charOffset="180-180" id="st_31" text=","/>
            <token POS="NNS" charOffset="182-191" id="st_32" text="tacrolimus"/>
            <token POS="," charOffset="192-192" id="st_33" text=","/>
            <token POS="CC" charOffset="194-195" id="st_34" text="or"/>
            <token POS="NN" charOffset="197-201" id="st_35" text="ergot"/>
            <token POS="NNS" charOffset="203-211" id="st_36" text="alkaloids"/>
            <token POS="(" charOffset="213-213" id="st_37" text="("/>
            <token POS="NN" charOffset="214-223" id="st_38" text="ergotamine"/>
            <token POS="," charOffset="224-224" id="st_39" text=","/>
            <token POS="NN" charOffset="226-242" id="st_40" text="dihydroergotamine"/>
            <token POS=")" charOffset="243-243" id="st_41" text=")"/>
            <token POS="MD" charOffset="245-250" id="st_42" text="should"/>
            <token POS="VB" charOffset="252-253" id="st_43" text="be"/>
            <token POS="VBN" charOffset="255-266" id="st_44" text="administered"/>
            <token POS="IN" charOffset="268-271" id="st_45" text="with"/>
            <token POS="NN" charOffset="273-279" id="st_46" text="caution"/>
            <token POS="IN" charOffset="281-282" id="st_47" text="in"/>
            <token POS="NNS" charOffset="284-291" id="st_48" text="patients"/>
            <token POS="VBG" charOffset="293-301" id="st_49" text="receiving"/>
            <token POS="NNP" charOffset="303-309" id="st_50" text="SPRYCEL"/>
            <token POS="." charOffset="310-310" id="st_51" text="."/>
          </tokenization>
        </tokenizations>
      </sentenceanalyses>
    </sentence>
    <sentence id="train.txt.d0.s1915" text="Hepatic Impairment There are currently no clinical studies with SPRYCEL in patients with impaired liver function (clinical studies have excluded patients with ALT and/or AST  2.5 times the upper limit of the normal range and/or total bilirubin  2 times the upper limit of the normal range).">
      <entity charOffset="170-173" id="train.txt.d0.s1915.e0" text="AST" type="target"/>
      <entity charOffset="228-243" id="train.txt.d0.s1915.e1" text="total bilirubin" type="target"/>
      <pair e1="train.txt.d0.s1915.e0" e2="train.txt.d0.s1915.e1" id="train.txt.d0.s1915.p0" interaction="False"/>
      <sentenceanalyses>
        <parses>
          <parse parser="split_parse" tokenizer="split">
            <dependency id="split_1" t1="st_2" t2="st_1" type="nn"/>
            <dependency id="split_2" t1="st_8" t2="st_2" type="nsubj"/>
            <dependency id="split_3" t1="st_8" t2="st_3" type="advmod"/>
            <dependency id="split_4" t1="st_8" t2="st_4" type="cop"/>
            <dependency id="split_5" t1="st_8" t2="st_5" type="advmod"/>
            <dependency id="split_6" t1="st_8" t2="st_6" type="det"/>
            <dependency id="split_7" t1="st_8" t2="st_7" type="amod"/>
            <dependency id="split_8" t1="st_8" t2="st_10" type="prep_with"/>
            <dependency id="split_9" t1="st_10" t2="st_12" type="prep_in"/>
            <dependency id="split_10" t1="st_16" t2="st_14" type="amod"/>
            <dependency id="split_11" t1="st_16" t2="st_15" type="nn"/>
            <dependency id="split_12" t1="st_12" t2="st_16" type="prep_with"/>
            <dependency id="split_13" t1="st_19" t2="st_18" type="amod"/>
            <dependency id="split_14" t1="st_21" t2="st_19" type="nsubj"/>
            <dependency id="split_15" t1="st_26" t2="st_19" type="nsubj"/>
            <dependency id="split_16" t1="st_37" t2="st_19" type="nsubj"/>
            <dependency id="split_17" t1="st_21" t2="st_20" type="aux"/>
            <dependency id="split_18" t1="st_16" t2="st_21" type="dep"/>
            <dependency id="split_19" t1="st_21" t2="st_22" type="dobj"/>
            <dependency id="split_20" t1="st_21" t2="st_24" type="prep_with"/>
            <dependency id="split_21" t1="st_16" t2="st_26" type="dep"/>
            <dependency id="split_22" t1="st_21" t2="st_26" type="conj_and\/or"/>
            <dependency id="split_23" t1="st_28" t2="st_27" type="number"/>
            <dependency id="split_24" t1="st_31" t2="st_28" type="num"/>
            <dependency id="split_25" t1="st_31" t2="st_29" type="det"/>
            <dependency id="split_26" t1="st_31" t2="st_30" type="amod"/>
            <dependency id="split_27" t1="st_26" t2="st_31" type="dobj"/>
            <dependency id="split_28" t1="st_35" t2="st_33" type="det"/>
            <dependency id="split_29" t1="st_35" t2="st_34" type="amod"/>
            <dependency id="split_30" t1="st_31" t2="st_35" type="prep_of"/>
            <dependency id="split_31" t1="st_16" t2="st_37" type="dep"/>
            <dependency id="split_32" t1="st_21" t2="st_37" type="conj_and\/or"/>
            <dependency id="split_33" t1="st_37" t2="st_38" type="xcomp"/>
            <dependency id="split_34" t1="st_40" t2="st_39" type="number"/>
            <dependency id="split_35" t1="st_43" t2="st_40" type="num"/>
            <dependency id="split_36" t1="st_43" t2="st_41" type="det"/>
            <dependency id="split_37" t1="st_43" t2="st_42" type="amod"/>
            <dependency id="split_38" t1="st_38" t2="st_43" type="dobj"/>
            <dependency id="split_39" t1="st_47" t2="st_45" type="det"/>
            <dependency id="split_40" t1="st_47" t2="st_46" type="amod"/>
            <dependency id="split_41" t1="st_43" t2="st_47" type="prep_of"/>
          </parse>
        </parses>
        <tokenizations>
          <tokenization tokenizer="split">
            <token POS="NNP" charOffset="0-6" id="st_1" text="Hepatic"/>
            <token POS="NNP" charOffset="8-17" id="st_2" text="Impairment"/>
            <token POS="RB" charOffset="19-23" id="st_3" text="There"/>
            <token POS="VBP" charOffset="25-27" id="st_4" text="are"/>
            <token POS="RB" charOffset="29-37" id="st_5" text="currently"/>
            <token POS="DT" charOffset="39-40" id="st_6" text="no"/>
            <token POS="JJ" charOffset="42-49" id="st_7" text="clinical"/>
            <token POS="NNS" charOffset="51-57" id="st_8" text="studies"/>
            <token POS="IN" charOffset="59-62" id="st_9" text="with"/>
            <token POS="NNP" charOffset="64-70" id="st_10" text="SPRYCEL"/>
            <token POS="IN" charOffset="72-73" id="st_11" text="in"/>
            <token POS="NNS" charOffset="75-82" id="st_12" text="patients"/>
            <token POS="IN" charOffset="84-87" id="st_13" text="with"/>
            <token POS="VBN" charOffset="89-96" id="st_14" text="impaired"/>
            <token POS="NN" charOffset="98-102" id="st_15" text="liver"/>
            <token POS="NN" charOffset="104-111" id="st_16" text="function"/>
            <token POS="(" charOffset="113-113" id="st_17" text="("/>
            <token POS="JJ" charOffset="114-121" id="st_18" text="clinical"/>
            <token POS="NNS" charOffset="123-129" id="st_19" text="studies"/>
            <token POS="VBP" charOffset="131-134" id="st_20" text="have"/>
            <token POS="VBN" charOffset="136-143" id="st_21" text="excluded"/>
            <token POS="NNS" charOffset="145-152" id="st_22" text="patients"/>
            <token POS="IN" charOffset="154-157" id="st_23" text="with"/>
            <token POS="NNP" charOffset="159-161" id="st_24" text="ALT"/>
            <token POS="CC" charOffset="163-168" id="st_25" text="and/or"/>
            <token POS="VBN" charOffset="170-172" id="st_26" text="AST"/>
            <token POS="CD" charOffset="175-177" id="st_27" text="2.5"/>
            <token POS="NNS" charOffset="179-183" id="st_28" text="times"/>
            <token POS="DT" charOffset="185-187" id="st_29" text="the"/>
            <token POS="JJ" charOffset="189-193" id="st_30" text="upper"/>
            <token POS="NN" charOffset="195-199" id="st_31" text="limit"/>
            <token POS="IN" charOffset="201-202" id="st_32" text="of"/>
            <token POS="DT" charOffset="204-206" id="st_33" text="the"/>
            <token POS="JJ" charOffset="208-213" id="st_34" text="normal"/>
            <token POS="NN" charOffset="215-219" id="st_35" text="range"/>
            <token POS="CC" charOffset="221-226" id="st_36" text="and/or"/>
            <token POS="VBP" charOffset="228-232" id="st_37" text="total"/>
            <token POS="VB" charOffset="234-242" id="st_38" text="bilirubin"/>
            <token POS="CD" charOffset="245-245" id="st_39" text="2"/>
            <token POS="NNS" charOffset="247-251" id="st_40" text="times"/>
            <token POS="DT" charOffset="253-255" id="st_41" text="the"/>
            <token POS="JJ" charOffset="257-261" id="st_42" text="upper"/>
            <token POS="NN" charOffset="263-267" id="st_43" text="limit"/>
            <token POS="IN" charOffset="269-270" id="st_44" text="of"/>
            <token POS="DT" charOffset="272-274" id="st_45" text="the"/>
            <token POS="JJ" charOffset="276-281" id="st_46" text="normal"/>
            <token POS="NN" charOffset="283-287" id="st_47" text="range"/>
            <token POS=")" charOffset="288-288" id="st_48" text=")"/>
            <token POS="." charOffset="289-289" id="st_49" text="."/>
          </tokenization>
        </tokenizations>
      </sentenceanalyses>
    </sentence>
    <sentence id="train.txt.d0.s1916" text="Anticholinesterases (neostgmine, physostigmine), lignocaine, quinine, procainamide can enhance toxicity and cause cardio respiratory depression.">
      <entity charOffset="0-19" id="train.txt.d0.s1916.e0" text="Anticholinesterases" type="target"/>
      <entity charOffset="33-46" id="train.txt.d0.s1916.e1" text="physostigmine" type="target"/>
      <entity charOffset="49-59" id="train.txt.d0.s1916.e2" text="lignocaine" type="target"/>
      <entity charOffset="61-68" id="train.txt.d0.s1916.e3" text="quinine" type="target"/>
      <entity charOffset="70-82" id="train.txt.d0.s1916.e4" text="procainamide" type="target"/>
      <pair e1="train.txt.d0.s1916.e0" e2="train.txt.d0.s1916.e1" id="train.txt.d0.s1916.p0" interaction="False"/>
      <pair e1="train.txt.d0.s1916.e0" e2="train.txt.d0.s1916.e2" id="train.txt.d0.s1916.p1" interaction="False"/>
      <pair e1="train.txt.d0.s1916.e0" e2="train.txt.d0.s1916.e3" id="train.txt.d0.s1916.p2" interaction="False"/>
      <pair e1="train.txt.d0.s1916.e0" e2="train.txt.d0.s1916.e4" id="train.txt.d0.s1916.p3" interaction="False"/>
      <pair e1="train.txt.d0.s1916.e1" e2="train.txt.d0.s1916.e2" id="train.txt.d0.s1916.p4" interaction="False"/>
      <pair e1="train.txt.d0.s1916.e1" e2="train.txt.d0.s1916.e3" id="train.txt.d0.s1916.p5" interaction="False"/>
      <pair e1="train.txt.d0.s1916.e1" e2="train.txt.d0.s1916.e4" id="train.txt.d0.s1916.p6" interaction="False"/>
      <pair e1="train.txt.d0.s1916.e2" e2="train.txt.d0.s1916.e3" id="train.txt.d0.s1916.p7" interaction="False"/>
      <pair e1="train.txt.d0.s1916.e2" e2="train.txt.d0.s1916.e4" id="train.txt.d0.s1916.p8" interaction="False"/>
      <pair e1="train.txt.d0.s1916.e3" e2="train.txt.d0.s1916.e4" id="train.txt.d0.s1916.p9" interaction="False"/>
      <sentenceanalyses>
        <parses>
          <parse parser="split_parse" tokenizer="split">
            <dependency id="split_1" t1="st_14" t2="st_1" type="nsubj"/>
            <dependency id="split_2" t1="st_17" t2="st_1" type="nsubj"/>
            <dependency id="split_3" t1="st_1" t2="st_3" type="appos"/>
            <dependency id="split_4" t1="st_3" t2="st_5" type="dep"/>
            <dependency id="split_5" t1="st_1" t2="st_8" type="amod"/>
            <dependency id="split_6" t1="st_8" t2="st_10" type="dep"/>
            <dependency id="split_7" t1="st_8" t2="st_12" type="dep"/>
            <dependency id="split_8" t1="st_14" t2="st_13" type="aux"/>
            <dependency id="split_9" t1="st_14" t2="st_15" type="dobj"/>
            <dependency id="split_10" t1="st_14" t2="st_17" type="conj_and"/>
            <dependency id="split_11" t1="st_20" t2="st_18" type="amod"/>
            <dependency id="split_12" t1="st_20" t2="st_19" type="nn"/>
            <dependency id="split_13" t1="st_17" t2="st_20" type="dobj"/>
          </parse>
        </parses>
        <tokenizations>
          <tokenization tokenizer="split">
            <token POS="NNS" charOffset="0-18" id="st_1" text="Anticholinesterases"/>
            <token POS="(" charOffset="20-20" id="st_2" text="("/>
            <token POS="NN" charOffset="21-30" id="st_3" text="neostgmine"/>
            <token POS="," charOffset="31-31" id="st_4" text=","/>
            <token POS="NN" charOffset="33-45" id="st_5" text="physostigmine"/>
            <token POS=")" charOffset="46-46" id="st_6" text=")"/>
            <token POS="," charOffset="47-47" id="st_7" text=","/>
            <token POS="JJ" charOffset="49-58" id="st_8" text="lignocaine"/>
            <token POS="," charOffset="59-59" id="st_9" text=","/>
            <token POS="JJ" charOffset="61-67" id="st_10" text="quinine"/>
            <token POS="," charOffset="68-68" id="st_11" text=","/>
            <token POS="JJ" charOffset="70-81" id="st_12" text="procainamide"/>
            <token POS="MD" charOffset="83-85" id="st_13" text="can"/>
            <token POS="VB" charOffset="87-93" id="st_14" text="enhance"/>
            <token POS="NN" charOffset="95-102" id="st_15" text="toxicity"/>
            <token POS="CC" charOffset="104-106" id="st_16" text="and"/>
            <token POS="VB" charOffset="108-112" id="st_17" text="cause"/>
            <token POS="JJ" charOffset="114-119" id="st_18" text="cardio"/>
            <token POS="NN" charOffset="121-131" id="st_19" text="respiratory"/>
            <token POS="NN" charOffset="133-142" id="st_20" text="depression"/>
            <token POS="." charOffset="143-143" id="st_21" text="."/>
          </tokenization>
        </tokenizations>
      </sentenceanalyses>
    </sentence>
    <sentence id="train.txt.d0.s1917" text="In addition, neuromuscular blocking action is enhanced by general anesthetics, local anesthetics like lidocaine, procaine, beta-blockers, metaclopramide, lithium carbonate, and terbutaline.">
      <entity charOffset="58-77" id="train.txt.d0.s1917.e0" text="general anesthetics" type="target"/>
      <entity charOffset="79-96" id="train.txt.d0.s1917.e1" text="local anesthetics" type="target"/>
      <entity charOffset="102-111" id="train.txt.d0.s1917.e2" text="lidocaine" type="target"/>
      <entity charOffset="113-121" id="train.txt.d0.s1917.e3" text="procaine" type="target"/>
      <entity charOffset="123-137" id="train.txt.d0.s1917.e4" text="beta-blockers," type="target"/>
      <entity charOffset="138-152" id="train.txt.d0.s1917.e5" text="metaclopramide" type="target"/>
      <entity charOffset="154-171" id="train.txt.d0.s1917.e6" text="lithium carbonate" type="target"/>
      <entity charOffset="177-188" id="train.txt.d0.s1917.e7" text="terbutaline" type="target"/>
      <pair e1="train.txt.d0.s1917.e0" e2="train.txt.d0.s1917.e1" id="train.txt.d0.s1917.p0" interaction="False"/>
      <pair e1="train.txt.d0.s1917.e0" e2="train.txt.d0.s1917.e2" id="train.txt.d0.s1917.p1" interaction="False"/>
      <pair e1="train.txt.d0.s1917.e0" e2="train.txt.d0.s1917.e3" id="train.txt.d0.s1917.p2" interaction="False"/>
      <pair e1="train.txt.d0.s1917.e0" e2="train.txt.d0.s1917.e4" id="train.txt.d0.s1917.p3" interaction="False"/>
      <pair e1="train.txt.d0.s1917.e0" e2="train.txt.d0.s1917.e5" id="train.txt.d0.s1917.p4" interaction="False"/>
      <pair e1="train.txt.d0.s1917.e0" e2="train.txt.d0.s1917.e6" id="train.txt.d0.s1917.p5" interaction="False"/>
      <pair e1="train.txt.d0.s1917.e0" e2="train.txt.d0.s1917.e7" id="train.txt.d0.s1917.p6" interaction="False"/>
      <pair e1="train.txt.d0.s1917.e1" e2="train.txt.d0.s1917.e2" id="train.txt.d0.s1917.p7" interaction="False"/>
      <pair e1="train.txt.d0.s1917.e1" e2="train.txt.d0.s1917.e3" id="train.txt.d0.s1917.p8" interaction="False"/>
      <pair e1="train.txt.d0.s1917.e1" e2="train.txt.d0.s1917.e4" id="train.txt.d0.s1917.p9" interaction="False"/>
      <pair e1="train.txt.d0.s1917.e1" e2="train.txt.d0.s1917.e5" id="train.txt.d0.s1917.p10" interaction="False"/>
      <pair e1="train.txt.d0.s1917.e1" e2="train.txt.d0.s1917.e6" id="train.txt.d0.s1917.p11" interaction="False"/>
      <pair e1="train.txt.d0.s1917.e1" e2="train.txt.d0.s1917.e7" id="train.txt.d0.s1917.p12" interaction="False"/>
      <pair e1="train.txt.d0.s1917.e2" e2="train.txt.d0.s1917.e3" id="train.txt.d0.s1917.p13" interaction="False"/>
      <pair e1="train.txt.d0.s1917.e2" e2="train.txt.d0.s1917.e4" id="train.txt.d0.s1917.p14" interaction="False"/>
      <pair e1="train.txt.d0.s1917.e2" e2="train.txt.d0.s1917.e5" id="train.txt.d0.s1917.p15" interaction="False"/>
      <pair e1="train.txt.d0.s1917.e2" e2="train.txt.d0.s1917.e6" id="train.txt.d0.s1917.p16" interaction="False"/>
      <pair e1="train.txt.d0.s1917.e2" e2="train.txt.d0.s1917.e7" id="train.txt.d0.s1917.p17" interaction="False"/>
      <pair e1="train.txt.d0.s1917.e3" e2="train.txt.d0.s1917.e4" id="train.txt.d0.s1917.p18" interaction="False"/>
      <pair e1="train.txt.d0.s1917.e3" e2="train.txt.d0.s1917.e5" id="train.txt.d0.s1917.p19" interaction="False"/>
      <pair e1="train.txt.d0.s1917.e3" e2="train.txt.d0.s1917.e6" id="train.txt.d0.s1917.p20" interaction="False"/>
      <pair e1="train.txt.d0.s1917.e3" e2="train.txt.d0.s1917.e7" id="train.txt.d0.s1917.p21" interaction="False"/>
      <pair e1="train.txt.d0.s1917.e4" e2="train.txt.d0.s1917.e5" id="train.txt.d0.s1917.p22" interaction="False"/>
      <pair e1="train.txt.d0.s1917.e4" e2="train.txt.d0.s1917.e6" id="train.txt.d0.s1917.p23" interaction="False"/>
      <pair e1="train.txt.d0.s1917.e4" e2="train.txt.d0.s1917.e7" id="train.txt.d0.s1917.p24" interaction="False"/>
      <pair e1="train.txt.d0.s1917.e5" e2="train.txt.d0.s1917.e6" id="train.txt.d0.s1917.p25" interaction="False"/>
      <pair e1="train.txt.d0.s1917.e5" e2="train.txt.d0.s1917.e7" id="train.txt.d0.s1917.p26" interaction="False"/>
      <pair e1="train.txt.d0.s1917.e6" e2="train.txt.d0.s1917.e7" id="train.txt.d0.s1917.p27" interaction="False"/>
      <sentenceanalyses>
        <parses>
          <parse parser="split_parse" tokenizer="split">
            <dependency id="split_1" t1="st_8" t2="st_2" type="prep_in"/>
            <dependency id="split_2" t1="st_8" t2="st_4" type="nsubjpass"/>
            <dependency id="split_3" t1="st_4" t2="st_5" type="partmod"/>
            <dependency id="split_4" t1="st_5" t2="st_6" type="dobj"/>
            <dependency id="split_5" t1="st_8" t2="st_7" type="auxpass"/>
            <dependency id="split_6" t1="st_11" t2="st_10" type="amod"/>
            <dependency id="split_7" t1="st_8" t2="st_11" type="agent"/>
            <dependency id="split_8" t1="st_14" t2="st_13" type="amod"/>
            <dependency id="split_9" t1="st_11" t2="st_14" type="appos"/>
            <dependency id="split_10" t1="st_8" t2="st_16" type="prep_like"/>
            <dependency id="split_11" t1="st_8" t2="st_18" type="prep_like"/>
            <dependency id="split_12" t1="st_16" t2="st_18" type="conj_and"/>
            <dependency id="split_13" t1="st_8" t2="st_20" type="prep_like"/>
            <dependency id="split_14" t1="st_16" t2="st_20" type="conj_and"/>
            <dependency id="split_15" t1="st_8" t2="st_22" type="prep_like"/>
            <dependency id="split_16" t1="st_16" t2="st_22" type="conj_and"/>
            <dependency id="split_17" t1="st_25" t2="st_24" type="advmod"/>
            <dependency id="split_18" t1="st_8" t2="st_25" type="prep_like"/>
            <dependency id="split_19" t1="st_16" t2="st_25" type="conj_and"/>
            <dependency id="split_20" t1="st_8" t2="st_28" type="prep_like"/>
            <dependency id="split_21" t1="st_16" t2="st_28" type="conj_and"/>
          </parse>
        </parses>
        <tokenizations>
          <tokenization tokenizer="split">
            <token POS="IN" charOffset="0-1" id="st_1" text="In"/>
            <token POS="NN" charOffset="3-10" id="st_2" text="addition"/>
            <token POS="," charOffset="11-11" id="st_3" text=","/>
            <token POS="NN" charOffset="13-25" id="st_4" text="neuromuscular"/>
            <token POS="VBG" charOffset="27-34" id="st_5" text="blocking"/>
            <token POS="NN" charOffset="36-41" id="st_6" text="action"/>
            <token POS="VBZ" charOffset="43-44" id="st_7" text="is"/>
            <token POS="VBN" charOffset="46-53" id="st_8" text="enhanced"/>
            <token POS="IN" charOffset="55-56" id="st_9" text="by"/>
            <token POS="JJ" charOffset="58-64" id="st_10" text="general"/>
            <token POS="NNS" charOffset="66-76" id="st_11" text="anesthetics"/>
            <token POS="," charOffset="77-77" id="st_12" text=","/>
            <token POS="JJ" charOffset="79-83" id="st_13" text="local"/>
            <token POS="NNS" charOffset="85-95" id="st_14" text="anesthetics"/>
            <token POS="IN" charOffset="97-100" id="st_15" text="like"/>
            <token POS="JJ" charOffset="102-110" id="st_16" text="lidocaine"/>
            <token POS="," charOffset="111-111" id="st_17" text=","/>
            <token POS="JJ" charOffset="113-120" id="st_18" text="procaine"/>
            <token POS="," charOffset="121-121" id="st_19" text=","/>
            <token POS="JJ" charOffset="123-135" id="st_20" text="beta-blockers"/>
            <token POS="," charOffset="136-136" id="st_21" text=","/>
            <token POS="JJ" charOffset="138-151" id="st_22" text="metaclopramide"/>
            <token POS="," charOffset="152-152" id="st_23" text=","/>
            <token POS="RB" charOffset="154-160" id="st_24" text="lithium"/>
            <token POS="JJ" charOffset="162-170" id="st_25" text="carbonate"/>
            <token POS="," charOffset="171-171" id="st_26" text=","/>
            <token POS="CC" charOffset="173-175" id="st_27" text="and"/>
            <token POS="JJ" charOffset="177-187" id="st_28" text="terbutaline"/>
            <token POS="." charOffset="188-188" id="st_29" text="."/>
          </tokenization>
        </tokenizations>
      </sentenceanalyses>
    </sentence>
    <sentence id="train.txt.d0.s1918" text="The concomitant administration of Exjade and aluminum-containing antacid preparations has not been formally studied.">
      <entity charOffset="34-40" id="train.txt.d0.s1918.e0" text="Exjade" type="target"/>
      <entity charOffset="45-85" id="train.txt.d0.s1918.e1" text="aluminum-containing antacid preparations" type="target"/>
      <pair e1="train.txt.d0.s1918.e0" e2="train.txt.d0.s1918.e1" id="train.txt.d0.s1918.p0" interaction="False"/>
      <sentenceanalyses>
        <parses>
          <parse parser="split_parse" tokenizer="split">
            <dependency id="split_1" t1="st_3" t2="st_1" type="det"/>
            <dependency id="split_2" t1="st_3" t2="st_2" type="amod"/>
            <dependency id="split_3" t1="st_14" t2="st_3" type="nsubjpass"/>
            <dependency id="split_4" t1="st_3" t2="st_5" type="prep_of"/>
            <dependency id="split_5" t1="st_9" t2="st_7" type="amod"/>
            <dependency id="split_6" t1="st_9" t2="st_8" type="nn"/>
            <dependency id="split_7" t1="st_3" t2="st_9" type="prep_of"/>
            <dependency id="split_8" t1="st_5" t2="st_9" type="conj_and"/>
            <dependency id="split_9" t1="st_14" t2="st_10" type="aux"/>
            <dependency id="split_10" t1="st_14" t2="st_11" type="neg"/>
            <dependency id="split_11" t1="st_14" t2="st_12" type="auxpass"/>
            <dependency id="split_12" t1="st_14" t2="st_13" type="advmod"/>
          </parse>
        </parses>
        <tokenizations>
          <tokenization tokenizer="split">
            <token POS="DT" charOffset="0-2" id="st_1" text="The"/>
            <token POS="JJ" charOffset="4-14" id="st_2" text="concomitant"/>
            <token POS="NN" charOffset="16-29" id="st_3" text="administration"/>
            <token POS="IN" charOffset="31-32" id="st_4" text="of"/>
            <token POS="NNP" charOffset="34-39" id="st_5" text="Exjade"/>
            <token POS="CC" charOffset="41-43" id="st_6" text="and"/>
            <token POS="JJ" charOffset="45-63" id="st_7" text="aluminum-containing"/>
            <token POS="NN" charOffset="65-71" id="st_8" text="antacid"/>
            <token POS="NNS" charOffset="73-84" id="st_9" text="preparations"/>
            <token POS="VBZ" charOffset="86-88" id="st_10" text="has"/>
            <token POS="RB" charOffset="90-92" id="st_11" text="not"/>
            <token POS="VBN" charOffset="94-97" id="st_12" text="been"/>
            <token POS="RB" charOffset="99-106" id="st_13" text="formally"/>
            <token POS="VBN" charOffset="108-114" id="st_14" text="studied"/>
            <token POS="." charOffset="115-115" id="st_15" text="."/>
          </tokenization>
        </tokenizations>
      </sentenceanalyses>
    </sentence>
    <sentence id="train.txt.d0.s1919" text="Although deferasirox has a lower affinity for aluminum than for iron, Exjade should not be taken with aluminum-containing antacid preparations.">
      <entity charOffset="9-20" id="train.txt.d0.s1919.e0" text="deferasirox" type="target"/>
      <entity charOffset="64-68" id="train.txt.d0.s1919.e1" text="iron" type="target"/>
      <entity charOffset="70-76" id="train.txt.d0.s1919.e2" text="Exjade" type="target"/>
      <entity charOffset="102-142" id="train.txt.d0.s1919.e3" text="aluminum-containing antacid preparations" type="target"/>
      <pair e1="train.txt.d0.s1919.e0" e2="train.txt.d0.s1919.e1" id="train.txt.d0.s1919.p0" interaction="False"/>
      <pair e1="train.txt.d0.s1919.e0" e2="train.txt.d0.s1919.e2" id="train.txt.d0.s1919.p1" interaction="False"/>
      <pair e1="train.txt.d0.s1919.e0" e2="train.txt.d0.s1919.e3" id="train.txt.d0.s1919.p2" interaction="False"/>
      <pair e1="train.txt.d0.s1919.e1" e2="train.txt.d0.s1919.e2" id="train.txt.d0.s1919.p3" interaction="False"/>
      <pair e1="train.txt.d0.s1919.e1" e2="train.txt.d0.s1919.e3" id="train.txt.d0.s1919.p4" interaction="False"/>
      <pair e1="train.txt.d0.s1919.e2" e2="train.txt.d0.s1919.e3" id="train.txt.d0.s1919.p5" interaction="False"/>
      <sentenceanalyses>
        <parses>
          <parse parser="split_parse" tokenizer="split">
            <dependency id="split_1" t1="st_3" t2="st_1" type="mark"/>
            <dependency id="split_2" t1="st_3" t2="st_2" type="nsubj"/>
            <dependency id="split_3" t1="st_17" t2="st_3" type="advcl"/>
            <dependency id="split_4" t1="st_6" t2="st_4" type="det"/>
            <dependency id="split_5" t1="st_6" t2="st_5" type="amod"/>
            <dependency id="split_6" t1="st_3" t2="st_6" type="dobj"/>
            <dependency id="split_7" t1="st_6" t2="st_8" type="prep_for"/>
            <dependency id="split_8" t1="st_3" t2="st_9" type="prep"/>
            <dependency id="split_9" t1="st_9" t2="st_10" type="dep"/>
            <dependency id="split_10" t1="st_10" t2="st_11" type="pobj"/>
            <dependency id="split_11" t1="st_17" t2="st_13" type="nsubjpass"/>
            <dependency id="split_12" t1="st_17" t2="st_14" type="aux"/>
            <dependency id="split_13" t1="st_17" t2="st_15" type="neg"/>
            <dependency id="split_14" t1="st_17" t2="st_16" type="auxpass"/>
            <dependency id="split_15" t1="st_21" t2="st_19" type="amod"/>
            <dependency id="split_16" t1="st_21" t2="st_20" type="nn"/>
            <dependency id="split_17" t1="st_17" t2="st_21" type="prep_with"/>
          </parse>
        </parses>
        <tokenizations>
          <tokenization tokenizer="split">
            <token POS="IN" charOffset="0-7" id="st_1" text="Although"/>
            <token POS="NN" charOffset="9-19" id="st_2" text="deferasirox"/>
            <token POS="VBZ" charOffset="21-23" id="st_3" text="has"/>
            <token POS="DT" charOffset="25-25" id="st_4" text="a"/>
            <token POS="JJR" charOffset="27-31" id="st_5" text="lower"/>
            <token POS="NN" charOffset="33-40" id="st_6" text="affinity"/>
            <token POS="IN" charOffset="42-44" id="st_7" text="for"/>
            <token POS="NN" charOffset="46-53" id="st_8" text="aluminum"/>
            <token POS="IN" charOffset="55-58" id="st_9" text="than"/>
            <token POS="IN" charOffset="60-62" id="st_10" text="for"/>
            <token POS="NN" charOffset="64-67" id="st_11" text="iron"/>
            <token POS="," charOffset="68-68" id="st_12" text=","/>
            <token POS="NNP" charOffset="70-75" id="st_13" text="Exjade"/>
            <token POS="MD" charOffset="77-82" id="st_14" text="should"/>
            <token POS="RB" charOffset="84-86" id="st_15" text="not"/>
            <token POS="VB" charOffset="88-89" id="st_16" text="be"/>
            <token POS="VBN" charOffset="91-95" id="st_17" text="taken"/>
            <token POS="IN" charOffset="97-100" id="st_18" text="with"/>
            <token POS="JJ" charOffset="102-120" id="st_19" text="aluminum-containing"/>
            <token POS="NN" charOffset="122-128" id="st_20" text="antacid"/>
            <token POS="NNS" charOffset="130-141" id="st_21" text="preparations"/>
            <token POS="." charOffset="142-142" id="st_22" text="."/>
          </tokenization>
        </tokenizations>
      </sentenceanalyses>
    </sentence>
    <sentence id="train.txt.d0.s1920" text="In healthy volunteers, Exjade had no effect on the pharmacokinetics of digoxin.">
      <entity charOffset="23-29" id="train.txt.d0.s1920.e0" text="Exjade" type="target"/>
      <entity charOffset="71-78" id="train.txt.d0.s1920.e1" text="digoxin" type="target"/>
      <pair e1="train.txt.d0.s1920.e0" e2="train.txt.d0.s1920.e1" id="train.txt.d0.s1920.p0" interaction="False"/>
      <sentenceanalyses>
        <parses>
          <parse parser="split_parse" tokenizer="split">
            <dependency id="split_1" t1="st_3" t2="st_2" type="amod"/>
            <dependency id="split_2" t1="st_6" t2="st_3" type="prep_in"/>
            <dependency id="split_3" t1="st_6" t2="st_5" type="nsubj"/>
            <dependency id="split_4" t1="st_8" t2="st_7" type="det"/>
            <dependency id="split_5" t1="st_6" t2="st_8" type="dobj"/>
            <dependency id="split_6" t1="st_11" t2="st_10" type="det"/>
            <dependency id="split_7" t1="st_8" t2="st_11" type="prep_on"/>
            <dependency id="split_8" t1="st_11" t2="st_13" type="prep_of"/>
          </parse>
        </parses>
        <tokenizations>
          <tokenization tokenizer="split">
            <token POS="IN" charOffset="0-1" id="st_1" text="In"/>
            <token POS="JJ" charOffset="3-9" id="st_2" text="healthy"/>
            <token POS="NNS" charOffset="11-20" id="st_3" text="volunteers"/>
            <token POS="," charOffset="21-21" id="st_4" text=","/>
            <token POS="NNP" charOffset="23-28" id="st_5" text="Exjade"/>
            <token POS="VBD" charOffset="30-32" id="st_6" text="had"/>
            <token POS="DT" charOffset="34-35" id="st_7" text="no"/>
            <token POS="NN" charOffset="37-42" id="st_8" text="effect"/>
            <token POS="IN" charOffset="44-45" id="st_9" text="on"/>
            <token POS="DT" charOffset="47-49" id="st_10" text="the"/>
            <token POS="NNS" charOffset="51-66" id="st_11" text="pharmacokinetics"/>
            <token POS="IN" charOffset="68-69" id="st_12" text="of"/>
            <token POS="NN" charOffset="71-77" id="st_13" text="digoxin"/>
            <token POS="." charOffset="78-78" id="st_14" text="."/>
          </tokenization>
        </tokenizations>
      </sentenceanalyses>
    </sentence>
    <sentence id="train.txt.d0.s1921" text="The effect of digoxin on Exjade pharmacokinetics has not been studied.">
      <entity charOffset="14-21" id="train.txt.d0.s1921.e0" text="digoxin" type="target"/>
      <entity charOffset="25-31" id="train.txt.d0.s1921.e1" text="Exjade" type="target"/>
      <pair e1="train.txt.d0.s1921.e0" e2="train.txt.d0.s1921.e1" id="train.txt.d0.s1921.p0" interaction="False"/>
      <sentenceanalyses>
        <parses>
          <parse parser="split_parse" tokenizer="split">
            <dependency id="split_1" t1="st_2" t2="st_1" type="det"/>
            <dependency id="split_2" t1="st_11" t2="st_2" type="nsubjpass"/>
            <dependency id="split_3" t1="st_2" t2="st_4" type="prep_of"/>
            <dependency id="split_4" t1="st_7" t2="st_6" type="nn"/>
            <dependency id="split_5" t1="st_4" t2="st_7" type="prep_on"/>
            <dependency id="split_6" t1="st_11" t2="st_8" type="aux"/>
            <dependency id="split_7" t1="st_11" t2="st_9" type="neg"/>
            <dependency id="split_8" t1="st_11" t2="st_10" type="auxpass"/>
          </parse>
        </parses>
        <tokenizations>
          <tokenization tokenizer="split">
            <token POS="DT" charOffset="0-2" id="st_1" text="The"/>
            <token POS="NN" charOffset="4-9" id="st_2" text="effect"/>
            <token POS="IN" charOffset="11-12" id="st_3" text="of"/>
            <token POS="NN" charOffset="14-20" id="st_4" text="digoxin"/>
            <token POS="IN" charOffset="22-23" id="st_5" text="on"/>
            <token POS="NNP" charOffset="25-30" id="st_6" text="Exjade"/>
            <token POS="NNS" charOffset="32-47" id="st_7" text="pharmacokinetics"/>
            <token POS="VBZ" charOffset="49-51" id="st_8" text="has"/>
            <token POS="RB" charOffset="53-55" id="st_9" text="not"/>
            <token POS="VBN" charOffset="57-60" id="st_10" text="been"/>
            <token POS="VBN" charOffset="62-68" id="st_11" text="studied"/>
            <token POS="." charOffset="69-69" id="st_12" text="."/>
          </tokenization>
        </tokenizations>
      </sentenceanalyses>
    </sentence>
    <sentence id="train.txt.d0.s1922" text="The concomitant administration of Exjade and vitamin C has not been formally studied.">
      <entity charOffset="34-40" id="train.txt.d0.s1922.e0" text="Exjade" type="target"/>
      <entity charOffset="45-54" id="train.txt.d0.s1922.e1" text="vitamin C" type="target"/>
      <pair e1="train.txt.d0.s1922.e0" e2="train.txt.d0.s1922.e1" id="train.txt.d0.s1922.p0" interaction="False"/>
      <sentenceanalyses>
        <parses>
          <parse parser="split_parse" tokenizer="split">
            <dependency id="split_1" t1="st_3" t2="st_1" type="det"/>
            <dependency id="split_2" t1="st_3" t2="st_2" type="amod"/>
            <dependency id="split_3" t1="st_13" t2="st_3" type="nsubjpass"/>
            <dependency id="split_4" t1="st_8" t2="st_5" type="nn"/>
            <dependency id="split_5" t1="st_5" t2="st_7" type="conj_and"/>
            <dependency id="split_6" t1="st_8" t2="st_7" type="nn"/>
            <dependency id="split_7" t1="st_3" t2="st_8" type="prep_of"/>
            <dependency id="split_8" t1="st_13" t2="st_9" type="aux"/>
            <dependency id="split_9" t1="st_13" t2="st_10" type="neg"/>
            <dependency id="split_10" t1="st_13" t2="st_11" type="auxpass"/>
            <dependency id="split_11" t1="st_13" t2="st_12" type="advmod"/>
          </parse>
        </parses>
        <tokenizations>
          <tokenization tokenizer="split">
            <token POS="DT" charOffset="0-2" id="st_1" text="The"/>
            <token POS="JJ" charOffset="4-14" id="st_2" text="concomitant"/>
            <token POS="NN" charOffset="16-29" id="st_3" text="administration"/>
            <token POS="IN" charOffset="31-32" id="st_4" text="of"/>
            <token POS="NN" charOffset="34-39" id="st_5" text="Exjade"/>
            <token POS="CC" charOffset="41-43" id="st_6" text="and"/>
            <token POS="NN" charOffset="45-51" id="st_7" text="vitamin"/>
            <token POS="NN" charOffset="53-53" id="st_8" text="C"/>
            <token POS="VBZ" charOffset="55-57" id="st_9" text="has"/>
            <token POS="RB" charOffset="59-61" id="st_10" text="not"/>
            <token POS="VBN" charOffset="63-66" id="st_11" text="been"/>
            <token POS="RB" charOffset="68-75" id="st_12" text="formally"/>
            <token POS="VBN" charOffset="77-83" id="st_13" text="studied"/>
            <token POS="." charOffset="84-84" id="st_14" text="."/>
          </tokenization>
        </tokenizations>
      </sentenceanalyses>
    </sentence>
    <sentence id="train.txt.d0.s1923" text="The interaction of Exjade with hydroxyurea has not been formally studied.">
      <entity charOffset="19-25" id="train.txt.d0.s1923.e0" text="Exjade" type="target"/>
      <entity charOffset="31-42" id="train.txt.d0.s1923.e1" text="hydroxyurea" type="target"/>
      <pair e1="train.txt.d0.s1923.e0" e2="train.txt.d0.s1923.e1" id="train.txt.d0.s1923.p0" interaction="False"/>
      <sentenceanalyses>
        <parses>
          <parse parser="split_parse" tokenizer="split">
            <dependency id="split_1" t1="st_2" t2="st_1" type="det"/>
            <dependency id="split_2" t1="st_11" t2="st_2" type="nsubjpass"/>
            <dependency id="split_3" t1="st_2" t2="st_4" type="prep_of"/>
            <dependency id="split_4" t1="st_4" t2="st_6" type="prep_with"/>
            <dependency id="split_5" t1="st_11" t2="st_7" type="aux"/>
            <dependency id="split_6" t1="st_11" t2="st_8" type="neg"/>
            <dependency id="split_7" t1="st_11" t2="st_9" type="auxpass"/>
            <dependency id="split_8" t1="st_11" t2="st_10" type="advmod"/>
          </parse>
        </parses>
        <tokenizations>
          <tokenization tokenizer="split">
            <token POS="DT" charOffset="0-2" id="st_1" text="The"/>
            <token POS="NN" charOffset="4-14" id="st_2" text="interaction"/>
            <token POS="IN" charOffset="16-17" id="st_3" text="of"/>
            <token POS="NNP" charOffset="19-24" id="st_4" text="Exjade"/>
            <token POS="IN" charOffset="26-29" id="st_5" text="with"/>
            <token POS="NN" charOffset="31-41" id="st_6" text="hydroxyurea"/>
            <token POS="VBZ" charOffset="43-45" id="st_7" text="has"/>
            <token POS="RB" charOffset="47-49" id="st_8" text="not"/>
            <token POS="VBN" charOffset="51-54" id="st_9" text="been"/>
            <token POS="RB" charOffset="56-63" id="st_10" text="formally"/>
            <token POS="VBN" charOffset="65-71" id="st_11" text="studied"/>
            <token POS="." charOffset="72-72" id="st_12" text="."/>
          </tokenization>
        </tokenizations>
      </sentenceanalyses>
    </sentence>
    <sentence id="train.txt.d0.s1924" text="No inhibition of deferasirox metabolism by hydroxyurea is expected based on the results of an in vitro study.">
      <entity charOffset="17-28" id="train.txt.d0.s1924.e0" text="deferasirox" type="target"/>
      <entity charOffset="43-54" id="train.txt.d0.s1924.e1" text="hydroxyurea" type="target"/>
      <pair e1="train.txt.d0.s1924.e0" e2="train.txt.d0.s1924.e1" id="train.txt.d0.s1924.p0" interaction="False"/>
      <sentenceanalyses>
        <parses>
          <parse parser="split_parse" tokenizer="split">
            <dependency id="split_1" t1="st_2" t2="st_1" type="det"/>
            <dependency id="split_2" t1="st_9" t2="st_2" type="nsubjpass"/>
            <dependency id="split_3" t1="st_5" t2="st_4" type="nn"/>
            <dependency id="split_4" t1="st_2" t2="st_5" type="prep_of"/>
            <dependency id="split_5" t1="st_5" t2="st_7" type="prep_by"/>
            <dependency id="split_6" t1="st_9" t2="st_8" type="auxpass"/>
            <dependency id="split_7" t1="st_13" t2="st_12" type="det"/>
            <dependency id="split_8" t1="st_9" t2="st_13" type="prep_based_on"/>
            <dependency id="split_9" t1="st_18" t2="st_15" type="det"/>
            <dependency id="split_10" t1="st_18" t2="st_16" type="amod"/>
            <dependency id="split_11" t1="st_16" t2="st_17" type="dep"/>
            <dependency id="split_12" t1="st_13" t2="st_18" type="prep_of"/>
          </parse>
        </parses>
        <tokenizations>
          <tokenization tokenizer="split">
            <token POS="DT" charOffset="0-1" id="st_1" text="No"/>
            <token POS="NN" charOffset="3-12" id="st_2" text="inhibition"/>
            <token POS="IN" charOffset="14-15" id="st_3" text="of"/>
            <token POS="NN" charOffset="17-27" id="st_4" text="deferasirox"/>
            <token POS="NN" charOffset="29-38" id="st_5" text="metabolism"/>
            <token POS="IN" charOffset="40-41" id="st_6" text="by"/>
            <token POS="NN" charOffset="43-53" id="st_7" text="hydroxyurea"/>
            <token POS="VBZ" charOffset="55-56" id="st_8" text="is"/>
            <token POS="VBN" charOffset="58-65" id="st_9" text="expected"/>
            <token POS="VBN" charOffset="67-71" id="st_10" text="based"/>
            <token POS="IN" charOffset="73-74" id="st_11" text="on"/>
            <token POS="DT" charOffset="76-78" id="st_12" text="the"/>
            <token POS="NNS" charOffset="80-86" id="st_13" text="results"/>
            <token POS="IN" charOffset="88-89" id="st_14" text="of"/>
            <token POS="DT" charOffset="91-92" id="st_15" text="an"/>
            <token POS="FW" charOffset="94-95" id="st_16" text="in"/>
            <token POS="FW" charOffset="97-101" id="st_17" text="vitro"/>
            <token POS="NN" charOffset="103-107" id="st_18" text="study"/>
            <token POS="." charOffset="108-108" id="st_19" text="."/>
          </tokenization>
        </tokenizations>
      </sentenceanalyses>
    </sentence>
    <sentence id="train.txt.d0.s1925" text="Exjade should not be combined with other iron chelator therapies, as safety of such combinations has not been established.">
      <entity charOffset="0-6" id="train.txt.d0.s1925.e0" text="Exjade" type="target"/>
      <entity charOffset="41-65" id="train.txt.d0.s1925.e1" text="iron chelator therapies," type="target"/>
      <pair e1="train.txt.d0.s1925.e0" e2="train.txt.d0.s1925.e1" id="train.txt.d0.s1925.p0" interaction="False"/>
      <sentenceanalyses>
        <parses>
          <parse parser="split_parse" tokenizer="split">
            <dependency id="split_1" t1="st_5" t2="st_1" type="nsubjpass"/>
            <dependency id="split_2" t1="st_5" t2="st_2" type="aux"/>
            <dependency id="split_3" t1="st_5" t2="st_3" type="neg"/>
            <dependency id="split_4" t1="st_5" t2="st_4" type="auxpass"/>
            <dependency id="split_5" t1="st_10" t2="st_7" type="amod"/>
            <dependency id="split_6" t1="st_10" t2="st_8" type="nn"/>
            <dependency id="split_7" t1="st_10" t2="st_9" type="nn"/>
            <dependency id="split_8" t1="st_5" t2="st_10" type="prep_with"/>
            <dependency id="split_9" t1="st_20" t2="st_12" type="mark"/>
            <dependency id="split_10" t1="st_20" t2="st_13" type="nsubjpass"/>
            <dependency id="split_11" t1="st_16" t2="st_15" type="amod"/>
            <dependency id="split_12" t1="st_13" t2="st_16" type="prep_of"/>
            <dependency id="split_13" t1="st_20" t2="st_17" type="aux"/>
            <dependency id="split_14" t1="st_20" t2="st_18" type="neg"/>
            <dependency id="split_15" t1="st_20" t2="st_19" type="auxpass"/>
            <dependency id="split_16" t1="st_5" t2="st_20" type="advcl"/>
          </parse>
        </parses>
        <tokenizations>
          <tokenization tokenizer="split">
            <token POS="NNP" charOffset="0-5" id="st_1" text="Exjade"/>
            <token POS="MD" charOffset="7-12" id="st_2" text="should"/>
            <token POS="RB" charOffset="14-16" id="st_3" text="not"/>
            <token POS="VB" charOffset="18-19" id="st_4" text="be"/>
            <token POS="VBN" charOffset="21-28" id="st_5" text="combined"/>
            <token POS="IN" charOffset="30-33" id="st_6" text="with"/>
            <token POS="JJ" charOffset="35-39" id="st_7" text="other"/>
            <token POS="NN" charOffset="41-44" id="st_8" text="iron"/>
            <token POS="NN" charOffset="46-53" id="st_9" text="chelator"/>
            <token POS="NNS" charOffset="55-63" id="st_10" text="therapies"/>
            <token POS="," charOffset="64-64" id="st_11" text=","/>
            <token POS="IN" charOffset="66-67" id="st_12" text="as"/>
            <token POS="NN" charOffset="69-74" id="st_13" text="safety"/>
            <token POS="IN" charOffset="76-77" id="st_14" text="of"/>
            <token POS="JJ" charOffset="79-82" id="st_15" text="such"/>
            <token POS="NNS" charOffset="84-95" id="st_16" text="combinations"/>
            <token POS="VBZ" charOffset="97-99" id="st_17" text="has"/>
            <token POS="RB" charOffset="101-103" id="st_18" text="not"/>
            <token POS="VBN" charOffset="105-108" id="st_19" text="been"/>
            <token POS="VBN" charOffset="110-120" id="st_20" text="established"/>
            <token POS="." charOffset="121-121" id="st_21" text="."/>
          </tokenization>
        </tokenizations>
      </sentenceanalyses>
    </sentence>
    <sentence id="train.txt.d0.s1926" text="Drug/Food Interactions The bioavailability (AUC) of deferasirox was variably increased when taken with a meal.">
      <entity charOffset="0-4" id="train.txt.d0.s1926.e0" text="Drug" type="target"/>
      <entity charOffset="52-63" id="train.txt.d0.s1926.e1" text="deferasirox" type="target"/>
      <pair e1="train.txt.d0.s1926.e0" e2="train.txt.d0.s1926.e1" id="train.txt.d0.s1926.p0" interaction="False"/>
      <sentenceanalyses>
        <parses>
          <parse parser="split_parse" tokenizer="split">
            <dependency id="split_1" t1="st_2" t2="st_1" type="nn"/>
            <dependency id="split_2" t1="st_12" t2="st_2" type="nsubjpass"/>
            <dependency id="split_3" t1="st_4" t2="st_3" type="det"/>
            <dependency id="split_4" t1="st_2" t2="st_4" type="dep"/>
            <dependency id="split_5" t1="st_2" t2="st_6" type="abbrev"/>
            <dependency id="split_6" t1="st_2" t2="st_9" type="prep_of"/>
            <dependency id="split_7" t1="st_12" t2="st_10" type="auxpass"/>
            <dependency id="split_8" t1="st_12" t2="st_11" type="advmod"/>
            <dependency id="split_9" t1="st_14" t2="st_13" type="advmod"/>
            <dependency id="split_10" t1="st_12" t2="st_14" type="advcl"/>
            <dependency id="split_11" t1="st_17" t2="st_16" type="det"/>
            <dependency id="split_12" t1="st_14" t2="st_17" type="prep_with"/>
          </parse>
        </parses>
        <tokenizations>
          <tokenization tokenizer="split">
            <token POS="NNP" charOffset="0-8" id="st_1" text="Drug/Food"/>
            <token POS="NNP" charOffset="10-21" id="st_2" text="Interactions"/>
            <token POS="DT" charOffset="23-25" id="st_3" text="The"/>
            <token POS="NN" charOffset="27-41" id="st_4" text="bioavailability"/>
            <token POS="(" charOffset="43-43" id="st_5" text="("/>
            <token POS="NNP" charOffset="44-46" id="st_6" text="AUC"/>
            <token POS=")" charOffset="47-47" id="st_7" text=")"/>
            <token POS="IN" charOffset="49-50" id="st_8" text="of"/>
            <token POS="NN" charOffset="52-62" id="st_9" text="deferasirox"/>
            <token POS="VBD" charOffset="64-66" id="st_10" text="was"/>
            <token POS="RB" charOffset="68-75" id="st_11" text="variably"/>
            <token POS="VBN" charOffset="77-85" id="st_12" text="increased"/>
            <token POS="WRB" charOffset="87-90" id="st_13" text="when"/>
            <token POS="VBN" charOffset="92-96" id="st_14" text="taken"/>
            <token POS="IN" charOffset="98-101" id="st_15" text="with"/>
            <token POS="DT" charOffset="103-103" id="st_16" text="a"/>
            <token POS="NN" charOffset="105-108" id="st_17" text="meal"/>
            <token POS="." charOffset="109-109" id="st_18" text="."/>
          </tokenization>
        </tokenizations>
      </sentenceanalyses>
    </sentence>
    <sentence id="train.txt.d0.s1927" text="Exjade tablets for oral suspension can be dispersed in water, orange juice, or apple juice.">
      <entity charOffset="0-6" id="train.txt.d0.s1927.e0" text="Exjade" type="target"/>
      <entity charOffset="55-60" id="train.txt.d0.s1927.e1" text="water" type="target"/>
      <pair e1="train.txt.d0.s1927.e0" e2="train.txt.d0.s1927.e1" id="train.txt.d0.s1927.p0" interaction="False"/>
      <sentenceanalyses>
        <parses>
          <parse parser="split_parse" tokenizer="split">
            <dependency id="split_1" t1="st_2" t2="st_1" type="amod"/>
            <dependency id="split_2" t1="st_8" t2="st_2" type="nsubjpass"/>
            <dependency id="split_3" t1="st_5" t2="st_4" type="amod"/>
            <dependency id="split_4" t1="st_2" t2="st_5" type="prep_for"/>
            <dependency id="split_5" t1="st_8" t2="st_6" type="aux"/>
            <dependency id="split_6" t1="st_8" t2="st_7" type="auxpass"/>
            <dependency id="split_7" t1="st_8" t2="st_10" type="prep_in"/>
            <dependency id="split_8" t1="st_13" t2="st_12" type="amod"/>
            <dependency id="split_9" t1="st_8" t2="st_13" type="prep_in"/>
            <dependency id="split_10" t1="st_10" t2="st_13" type="conj_or"/>
            <dependency id="split_11" t1="st_17" t2="st_16" type="nn"/>
            <dependency id="split_12" t1="st_8" t2="st_17" type="prep_in"/>
            <dependency id="split_13" t1="st_10" t2="st_17" type="conj_or"/>
          </parse>
        </parses>
        <tokenizations>
          <tokenization tokenizer="split">
            <token POS="JJ" charOffset="0-5" id="st_1" text="Exjade"/>
            <token POS="NNS" charOffset="7-13" id="st_2" text="tablets"/>
            <token POS="IN" charOffset="15-17" id="st_3" text="for"/>
            <token POS="JJ" charOffset="19-22" id="st_4" text="oral"/>
            <token POS="NN" charOffset="24-33" id="st_5" text="suspension"/>
            <token POS="MD" charOffset="35-37" id="st_6" text="can"/>
            <token POS="VB" charOffset="39-40" id="st_7" text="be"/>
            <token POS="VBN" charOffset="42-50" id="st_8" text="dispersed"/>
            <token POS="IN" charOffset="52-53" id="st_9" text="in"/>
            <token POS="NN" charOffset="55-59" id="st_10" text="water"/>
            <token POS="," charOffset="60-60" id="st_11" text=","/>
            <token POS="JJ" charOffset="62-67" id="st_12" text="orange"/>
            <token POS="NN" charOffset="69-73" id="st_13" text="juice"/>
            <token POS="," charOffset="74-74" id="st_14" text=","/>
            <token POS="CC" charOffset="76-77" id="st_15" text="or"/>
            <token POS="NN" charOffset="79-83" id="st_16" text="apple"/>
            <token POS="NN" charOffset="85-89" id="st_17" text="juice"/>
            <token POS="." charOffset="90-90" id="st_18" text="."/>
          </tokenization>
        </tokenizations>
      </sentenceanalyses>
    </sentence>
    <sentence id="train.txt.d0.s1928" text="Antiacid, clarithromycin, Didanosine, Fluconazole, Fluoxetine, Indanavir, Ketoconazole, Phenytoin, Phenobarbitol, carbamazepine, Rifabutin, Rifampin, Ritanovir, Saquinavir.">
      <entity charOffset="10-24" id="train.txt.d0.s1928.e0" text="clarithromycin" type="target"/>
      <entity charOffset="26-36" id="train.txt.d0.s1928.e1" text="Didanosine" type="target"/>
      <entity charOffset="38-49" id="train.txt.d0.s1928.e2" text="Fluconazole" type="target"/>
      <entity charOffset="51-61" id="train.txt.d0.s1928.e3" text="Fluoxetine" type="target"/>
      <entity charOffset="74-86" id="train.txt.d0.s1928.e4" text="Ketoconazole" type="target"/>
      <entity charOffset="88-97" id="train.txt.d0.s1928.e5" text="Phenytoin" type="target"/>
      <entity charOffset="114-127" id="train.txt.d0.s1928.e6" text="carbamazepine" type="target"/>
      <entity charOffset="129-138" id="train.txt.d0.s1928.e7" text="Rifabutin" type="target"/>
      <entity charOffset="140-148" id="train.txt.d0.s1928.e8" text="Rifampin" type="target"/>
      <entity charOffset="161-171" id="train.txt.d0.s1928.e9" text="Saquinavir" type="target"/>
      <pair e1="train.txt.d0.s1928.e0" e2="train.txt.d0.s1928.e1" id="train.txt.d0.s1928.p0" interaction="False"/>
      <pair e1="train.txt.d0.s1928.e0" e2="train.txt.d0.s1928.e2" id="train.txt.d0.s1928.p1" interaction="False"/>
      <pair e1="train.txt.d0.s1928.e0" e2="train.txt.d0.s1928.e3" id="train.txt.d0.s1928.p2" interaction="False"/>
      <pair e1="train.txt.d0.s1928.e0" e2="train.txt.d0.s1928.e4" id="train.txt.d0.s1928.p3" interaction="False"/>
      <pair e1="train.txt.d0.s1928.e0" e2="train.txt.d0.s1928.e5" id="train.txt.d0.s1928.p4" interaction="False"/>
      <pair e1="train.txt.d0.s1928.e0" e2="train.txt.d0.s1928.e6" id="train.txt.d0.s1928.p5" interaction="False"/>
      <pair e1="train.txt.d0.s1928.e0" e2="train.txt.d0.s1928.e7" id="train.txt.d0.s1928.p6" interaction="False"/>
      <pair e1="train.txt.d0.s1928.e0" e2="train.txt.d0.s1928.e8" id="train.txt.d0.s1928.p7" interaction="False"/>
      <pair e1="train.txt.d0.s1928.e0" e2="train.txt.d0.s1928.e9" id="train.txt.d0.s1928.p8" interaction="False"/>
      <pair e1="train.txt.d0.s1928.e1" e2="train.txt.d0.s1928.e2" id="train.txt.d0.s1928.p9" interaction="False"/>
      <pair e1="train.txt.d0.s1928.e1" e2="train.txt.d0.s1928.e3" id="train.txt.d0.s1928.p10" interaction="False"/>
      <pair e1="train.txt.d0.s1928.e1" e2="train.txt.d0.s1928.e4" id="train.txt.d0.s1928.p11" interaction="False"/>
      <pair e1="train.txt.d0.s1928.e1" e2="train.txt.d0.s1928.e5" id="train.txt.d0.s1928.p12" interaction="False"/>
      <pair e1="train.txt.d0.s1928.e1" e2="train.txt.d0.s1928.e6" id="train.txt.d0.s1928.p13" interaction="False"/>
      <pair e1="train.txt.d0.s1928.e1" e2="train.txt.d0.s1928.e7" id="train.txt.d0.s1928.p14" interaction="False"/>
      <pair e1="train.txt.d0.s1928.e1" e2="train.txt.d0.s1928.e8" id="train.txt.d0.s1928.p15" interaction="False"/>
      <pair e1="train.txt.d0.s1928.e1" e2="train.txt.d0.s1928.e9" id="train.txt.d0.s1928.p16" interaction="False"/>
      <pair e1="train.txt.d0.s1928.e2" e2="train.txt.d0.s1928.e3" id="train.txt.d0.s1928.p17" interaction="False"/>
      <pair e1="train.txt.d0.s1928.e2" e2="train.txt.d0.s1928.e4" id="train.txt.d0.s1928.p18" interaction="False"/>
      <pair e1="train.txt.d0.s1928.e2" e2="train.txt.d0.s1928.e5" id="train.txt.d0.s1928.p19" interaction="False"/>
      <pair e1="train.txt.d0.s1928.e2" e2="train.txt.d0.s1928.e6" id="train.txt.d0.s1928.p20" interaction="False"/>
      <pair e1="train.txt.d0.s1928.e2" e2="train.txt.d0.s1928.e7" id="train.txt.d0.s1928.p21" interaction="False"/>
      <pair e1="train.txt.d0.s1928.e2" e2="train.txt.d0.s1928.e8" id="train.txt.d0.s1928.p22" interaction="False"/>
      <pair e1="train.txt.d0.s1928.e2" e2="train.txt.d0.s1928.e9" id="train.txt.d0.s1928.p23" interaction="False"/>
      <pair e1="train.txt.d0.s1928.e3" e2="train.txt.d0.s1928.e4" id="train.txt.d0.s1928.p24" interaction="False"/>
      <pair e1="train.txt.d0.s1928.e3" e2="train.txt.d0.s1928.e5" id="train.txt.d0.s1928.p25" interaction="False"/>
      <pair e1="train.txt.d0.s1928.e3" e2="train.txt.d0.s1928.e6" id="train.txt.d0.s1928.p26" interaction="False"/>
      <pair e1="train.txt.d0.s1928.e3" e2="train.txt.d0.s1928.e7" id="train.txt.d0.s1928.p27" interaction="False"/>
      <pair e1="train.txt.d0.s1928.e3" e2="train.txt.d0.s1928.e8" id="train.txt.d0.s1928.p28" interaction="False"/>
      <pair e1="train.txt.d0.s1928.e3" e2="train.txt.d0.s1928.e9" id="train.txt.d0.s1928.p29" interaction="False"/>
      <pair e1="train.txt.d0.s1928.e4" e2="train.txt.d0.s1928.e5" id="train.txt.d0.s1928.p30" interaction="False"/>
      <pair e1="train.txt.d0.s1928.e4" e2="train.txt.d0.s1928.e6" id="train.txt.d0.s1928.p31" interaction="False"/>
      <pair e1="train.txt.d0.s1928.e4" e2="train.txt.d0.s1928.e7" id="train.txt.d0.s1928.p32" interaction="False"/>
      <pair e1="train.txt.d0.s1928.e4" e2="train.txt.d0.s1928.e8" id="train.txt.d0.s1928.p33" interaction="False"/>
      <pair e1="train.txt.d0.s1928.e4" e2="train.txt.d0.s1928.e9" id="train.txt.d0.s1928.p34" interaction="False"/>
      <pair e1="train.txt.d0.s1928.e5" e2="train.txt.d0.s1928.e6" id="train.txt.d0.s1928.p35" interaction="False"/>
      <pair e1="train.txt.d0.s1928.e5" e2="train.txt.d0.s1928.e7" id="train.txt.d0.s1928.p36" interaction="False"/>
      <pair e1="train.txt.d0.s1928.e5" e2="train.txt.d0.s1928.e8" id="train.txt.d0.s1928.p37" interaction="False"/>
      <pair e1="train.txt.d0.s1928.e5" e2="train.txt.d0.s1928.e9" id="train.txt.d0.s1928.p38" interaction="False"/>
      <pair e1="train.txt.d0.s1928.e6" e2="train.txt.d0.s1928.e7" id="train.txt.d0.s1928.p39" interaction="False"/>
      <pair e1="train.txt.d0.s1928.e6" e2="train.txt.d0.s1928.e8" id="train.txt.d0.s1928.p40" interaction="False"/>
      <pair e1="train.txt.d0.s1928.e6" e2="train.txt.d0.s1928.e9" id="train.txt.d0.s1928.p41" interaction="False"/>
      <pair e1="train.txt.d0.s1928.e7" e2="train.txt.d0.s1928.e8" id="train.txt.d0.s1928.p42" interaction="False"/>
      <pair e1="train.txt.d0.s1928.e7" e2="train.txt.d0.s1928.e9" id="train.txt.d0.s1928.p43" interaction="False"/>
      <pair e1="train.txt.d0.s1928.e8" e2="train.txt.d0.s1928.e9" id="train.txt.d0.s1928.p44" interaction="False"/>
      <sentenceanalyses>
        <parses>
          <parse parser="split_parse" tokenizer="split">
            <dependency id="split_1" t1="st_1" t2="st_3" type="appos"/>
            <dependency id="split_2" t1="st_27" t2="st_5" type="nn"/>
            <dependency id="split_3" t1="st_27" t2="st_7" type="appos"/>
            <dependency id="split_4" t1="st_27" t2="st_9" type="appos"/>
            <dependency id="split_5" t1="st_27" t2="st_11" type="appos"/>
            <dependency id="split_6" t1="st_27" t2="st_13" type="appos"/>
            <dependency id="split_7" t1="st_27" t2="st_15" type="appos"/>
            <dependency id="split_8" t1="st_27" t2="st_17" type="appos"/>
            <dependency id="split_9" t1="st_27" t2="st_19" type="appos"/>
            <dependency id="split_10" t1="st_27" t2="st_21" type="appos"/>
            <dependency id="split_11" t1="st_27" t2="st_23" type="appos"/>
            <dependency id="split_12" t1="st_27" t2="st_25" type="appos"/>
            <dependency id="split_13" t1="st_3" t2="st_27" type="appos"/>
          </parse>
        </parses>
        <tokenizations>
          <tokenization tokenizer="split">
            <token POS="NNP" charOffset="0-7" id="st_1" text="Antiacid"/>
            <token POS="," charOffset="8-8" id="st_2" text=","/>
            <token POS="NN" charOffset="10-23" id="st_3" text="clarithromycin"/>
            <token POS="," charOffset="24-24" id="st_4" text=","/>
            <token POS="NNP" charOffset="26-35" id="st_5" text="Didanosine"/>
            <token POS="," charOffset="36-36" id="st_6" text=","/>
            <token POS="NNP" charOffset="38-48" id="st_7" text="Fluconazole"/>
            <token POS="," charOffset="49-49" id="st_8" text=","/>
            <token POS="NNP" charOffset="51-60" id="st_9" text="Fluoxetine"/>
            <token POS="," charOffset="61-61" id="st_10" text=","/>
            <token POS="NNP" charOffset="63-71" id="st_11" text="Indanavir"/>
            <token POS="," charOffset="72-72" id="st_12" text=","/>
            <token POS="NNP" charOffset="74-85" id="st_13" text="Ketoconazole"/>
            <token POS="," charOffset="86-86" id="st_14" text=","/>
            <token POS="NNP" charOffset="88-96" id="st_15" text="Phenytoin"/>
            <token POS="," charOffset="97-97" id="st_16" text=","/>
            <token POS="NNP" charOffset="99-111" id="st_17" text="Phenobarbitol"/>
            <token POS="," charOffset="112-112" id="st_18" text=","/>
            <token POS="NNP" charOffset="114-126" id="st_19" text="carbamazepine"/>
            <token POS="," charOffset="127-127" id="st_20" text=","/>
            <token POS="NNP" charOffset="129-137" id="st_21" text="Rifabutin"/>
            <token POS="," charOffset="138-138" id="st_22" text=","/>
            <token POS="NNP" charOffset="140-147" id="st_23" text="Rifampin"/>
            <token POS="," charOffset="148-148" id="st_24" text=","/>
            <token POS="NNP" charOffset="150-158" id="st_25" text="Ritanovir"/>
            <token POS="," charOffset="159-159" id="st_26" text=","/>
            <token POS="NNP" charOffset="161-170" id="st_27" text="Saquinavir"/>
            <token POS="." charOffset="171-171" id="st_28" text="."/>
          </tokenization>
        </tokenizations>
      </sentenceanalyses>
    </sentence>
    <sentence id="train.txt.d0.s1929" text="However, in a single in vivo rodent study denileukin diftitox had no effect on P450 levels.">
      <entity charOffset="42-61" id="train.txt.d0.s1929.e0" text="denileukin diftitox" type="target"/>
      <entity charOffset="79-83" id="train.txt.d0.s1929.e1" text="P450" type="target"/>
      <pair e1="train.txt.d0.s1929.e0" e2="train.txt.d0.s1929.e1" id="train.txt.d0.s1929.p0" interaction="False"/>
      <sentenceanalyses>
        <parses>
          <parse parser="split_parse" tokenizer="split">
            <dependency id="split_1" t1="st_12" t2="st_1" type="advmod"/>
            <dependency id="split_2" t1="st_9" t2="st_4" type="det"/>
            <dependency id="split_3" t1="st_9" t2="st_5" type="amod"/>
            <dependency id="split_4" t1="st_7" t2="st_6" type="dep"/>
            <dependency id="split_5" t1="st_8" t2="st_7" type="advmod"/>
            <dependency id="split_6" t1="st_9" t2="st_8" type="amod"/>
            <dependency id="split_7" t1="st_12" t2="st_9" type="prep_in"/>
            <dependency id="split_8" t1="st_11" t2="st_10" type="nn"/>
            <dependency id="split_9" t1="st_12" t2="st_11" type="nsubj"/>
            <dependency id="split_10" t1="st_14" t2="st_13" type="det"/>
            <dependency id="split_11" t1="st_12" t2="st_14" type="dobj"/>
            <dependency id="split_12" t1="st_17" t2="st_16" type="nn"/>
            <dependency id="split_13" t1="st_14" t2="st_17" type="prep_on"/>
          </parse>
        </parses>
        <tokenizations>
          <tokenization tokenizer="split">
            <token POS="RB" charOffset="0-6" id="st_1" text="However"/>
            <token POS="," charOffset="7-7" id="st_2" text=","/>
            <token POS="IN" charOffset="9-10" id="st_3" text="in"/>
            <token POS="DT" charOffset="12-12" id="st_4" text="a"/>
            <token POS="JJ" charOffset="14-19" id="st_5" text="single"/>
            <token POS="FW" charOffset="21-22" id="st_6" text="in"/>
            <token POS="FW" charOffset="24-27" id="st_7" text="vivo"/>
            <token POS="JJ" charOffset="29-34" id="st_8" text="rodent"/>
            <token POS="NN" charOffset="36-40" id="st_9" text="study"/>
            <token POS="NN" charOffset="42-51" id="st_10" text="denileukin"/>
            <token POS="NN" charOffset="53-60" id="st_11" text="diftitox"/>
            <token POS="VBD" charOffset="62-64" id="st_12" text="had"/>
            <token POS="DT" charOffset="66-67" id="st_13" text="no"/>
            <token POS="NN" charOffset="69-74" id="st_14" text="effect"/>
            <token POS="IN" charOffset="76-77" id="st_15" text="on"/>
            <token POS="NN" charOffset="79-82" id="st_16" text="P450"/>
            <token POS="NNS" charOffset="84-89" id="st_17" text="levels"/>
            <token POS="." charOffset="90-90" id="st_18" text="."/>
          </tokenization>
        </tokenizations>
      </sentenceanalyses>
    </sentence>
    <sentence id="train.txt.d0.s1930" text="No clinically significant adverse interactions with commonly used preanesthetic drugs, or drugs used during anesthesia (muscle relaxants, intravenous agents, and local anesthetic agents) were reported in clinical trials.">
      <entity charOffset="80-85" id="train.txt.d0.s1930.e0" text="drugs" type="target"/>
      <entity charOffset="90-95" id="train.txt.d0.s1930.e1" text="drugs" type="target"/>
      <entity charOffset="120-136" id="train.txt.d0.s1930.e2" text="muscle relaxants" type="target"/>
      <entity charOffset="168-185" id="train.txt.d0.s1930.e3" text="anesthetic agents" type="target"/>
      <pair e1="train.txt.d0.s1930.e0" e2="train.txt.d0.s1930.e1" id="train.txt.d0.s1930.p0" interaction="False"/>
      <pair e1="train.txt.d0.s1930.e0" e2="train.txt.d0.s1930.e2" id="train.txt.d0.s1930.p1" interaction="False"/>
      <pair e1="train.txt.d0.s1930.e0" e2="train.txt.d0.s1930.e3" id="train.txt.d0.s1930.p2" interaction="False"/>
      <pair e1="train.txt.d0.s1930.e1" e2="train.txt.d0.s1930.e2" id="train.txt.d0.s1930.p3" interaction="False"/>
      <pair e1="train.txt.d0.s1930.e1" e2="train.txt.d0.s1930.e3" id="train.txt.d0.s1930.p4" interaction="False"/>
      <pair e1="train.txt.d0.s1930.e2" e2="train.txt.d0.s1930.e3" id="train.txt.d0.s1930.p5" interaction="False"/>
      <sentenceanalyses>
        <parses>
          <parse parser="split_parse" tokenizer="split">
            <dependency id="split_1" t1="st_5" t2="st_1" type="det"/>
            <dependency id="split_2" t1="st_3" t2="st_2" type="advmod"/>
            <dependency id="split_3" t1="st_5" t2="st_3" type="amod"/>
            <dependency id="split_4" t1="st_5" t2="st_4" type="amod"/>
            <dependency id="split_5" t1="st_30" t2="st_5" type="nsubjpass"/>
            <dependency id="split_6" t1="st_8" t2="st_7" type="advmod"/>
            <dependency id="split_7" t1="st_10" t2="st_8" type="amod"/>
            <dependency id="split_8" t1="st_10" t2="st_9" type="amod"/>
            <dependency id="split_9" t1="st_5" t2="st_10" type="prep_with"/>
            <dependency id="split_10" t1="st_5" t2="st_13" type="conj_or"/>
            <dependency id="split_11" t1="st_30" t2="st_13" type="nsubjpass"/>
            <dependency id="split_12" t1="st_13" t2="st_14" type="partmod"/>
            <dependency id="split_13" t1="st_14" t2="st_16" type="prep_during"/>
            <dependency id="split_14" t1="st_19" t2="st_18" type="nn"/>
            <dependency id="split_15" t1="st_5" t2="st_19" type="dep"/>
            <dependency id="split_16" t1="st_22" t2="st_21" type="amod"/>
            <dependency id="split_17" t1="st_5" t2="st_22" type="dep"/>
            <dependency id="split_18" t1="st_19" t2="st_22" type="conj_and"/>
            <dependency id="split_19" t1="st_27" t2="st_25" type="amod"/>
            <dependency id="split_20" t1="st_27" t2="st_26" type="amod"/>
            <dependency id="split_21" t1="st_5" t2="st_27" type="dep"/>
            <dependency id="split_22" t1="st_19" t2="st_27" type="conj_and"/>
            <dependency id="split_23" t1="st_30" t2="st_29" type="auxpass"/>
            <dependency id="split_24" t1="st_33" t2="st_32" type="amod"/>
            <dependency id="split_25" t1="st_30" t2="st_33" type="prep_in"/>
          </parse>
        </parses>
        <tokenizations>
          <tokenization tokenizer="split">
            <token POS="DT" charOffset="0-1" id="st_1" text="No"/>
            <token POS="RB" charOffset="3-12" id="st_2" text="clinically"/>
            <token POS="JJ" charOffset="14-24" id="st_3" text="significant"/>
            <token POS="JJ" charOffset="26-32" id="st_4" text="adverse"/>
            <token POS="NNS" charOffset="34-45" id="st_5" text="interactions"/>
            <token POS="IN" charOffset="47-50" id="st_6" text="with"/>
            <token POS="RB" charOffset="52-59" id="st_7" text="commonly"/>
            <token POS="VBN" charOffset="61-64" id="st_8" text="used"/>
            <token POS="JJ" charOffset="66-78" id="st_9" text="preanesthetic"/>
            <token POS="NNS" charOffset="80-84" id="st_10" text="drugs"/>
            <token POS="," charOffset="85-85" id="st_11" text=","/>
            <token POS="CC" charOffset="87-88" id="st_12" text="or"/>
            <token POS="NNS" charOffset="90-94" id="st_13" text="drugs"/>
            <token POS="VBN" charOffset="96-99" id="st_14" text="used"/>
            <token POS="IN" charOffset="101-106" id="st_15" text="during"/>
            <token POS="NN" charOffset="108-117" id="st_16" text="anesthesia"/>
            <token POS="(" charOffset="119-119" id="st_17" text="("/>
            <token POS="NN" charOffset="120-125" id="st_18" text="muscle"/>
            <token POS="NNS" charOffset="127-135" id="st_19" text="relaxants"/>
            <token POS="," charOffset="136-136" id="st_20" text=","/>
            <token POS="JJ" charOffset="138-148" id="st_21" text="intravenous"/>
            <token POS="NNS" charOffset="150-155" id="st_22" text="agents"/>
            <token POS="," charOffset="156-156" id="st_23" text=","/>
            <token POS="CC" charOffset="158-160" id="st_24" text="and"/>
            <token POS="JJ" charOffset="162-166" id="st_25" text="local"/>
            <token POS="JJ" charOffset="168-177" id="st_26" text="anesthetic"/>
            <token POS="NNS" charOffset="179-184" id="st_27" text="agents"/>
            <token POS=")" charOffset="185-185" id="st_28" text=")"/>
            <token POS="VBD" charOffset="187-190" id="st_29" text="were"/>
            <token POS="VBN" charOffset="192-199" id="st_30" text="reported"/>
            <token POS="IN" charOffset="201-202" id="st_31" text="in"/>
            <token POS="JJ" charOffset="204-211" id="st_32" text="clinical"/>
            <token POS="NNS" charOffset="213-218" id="st_33" text="trials"/>
            <token POS="." charOffset="219-219" id="st_34" text="."/>
          </tokenization>
        </tokenizations>
      </sentenceanalyses>
    </sentence>
    <sentence id="train.txt.d0.s1931" text="The effect of desflurane on the disposition of other drugs has not been determined.">
      <entity charOffset="14-24" id="train.txt.d0.s1931.e0" text="desflurane" type="target"/>
      <entity charOffset="53-58" id="train.txt.d0.s1931.e1" text="drugs" type="target"/>
      <pair e1="train.txt.d0.s1931.e0" e2="train.txt.d0.s1931.e1" id="train.txt.d0.s1931.p0" interaction="False"/>
      <sentenceanalyses>
        <parses>
          <parse parser="split_parse" tokenizer="split">
            <dependency id="split_1" t1="st_2" t2="st_1" type="det"/>
            <dependency id="split_2" t1="st_14" t2="st_2" type="nsubjpass"/>
            <dependency id="split_3" t1="st_2" t2="st_4" type="prep_of"/>
            <dependency id="split_4" t1="st_7" t2="st_6" type="det"/>
            <dependency id="split_5" t1="st_4" t2="st_7" type="prep_on"/>
            <dependency id="split_6" t1="st_10" t2="st_9" type="amod"/>
            <dependency id="split_7" t1="st_7" t2="st_10" type="prep_of"/>
            <dependency id="split_8" t1="st_14" t2="st_11" type="aux"/>
            <dependency id="split_9" t1="st_14" t2="st_12" type="neg"/>
            <dependency id="split_10" t1="st_14" t2="st_13" type="auxpass"/>
          </parse>
        </parses>
        <tokenizations>
          <tokenization tokenizer="split">
            <token POS="DT" charOffset="0-2" id="st_1" text="The"/>
            <token POS="NN" charOffset="4-9" id="st_2" text="effect"/>
            <token POS="IN" charOffset="11-12" id="st_3" text="of"/>
            <token POS="NN" charOffset="14-23" id="st_4" text="desflurane"/>
            <token POS="IN" charOffset="25-26" id="st_5" text="on"/>
            <token POS="DT" charOffset="28-30" id="st_6" text="the"/>
            <token POS="NN" charOffset="32-42" id="st_7" text="disposition"/>
            <token POS="IN" charOffset="44-45" id="st_8" text="of"/>
            <token POS="JJ" charOffset="47-51" id="st_9" text="other"/>
            <token POS="NNS" charOffset="53-57" id="st_10" text="drugs"/>
            <token POS="VBZ" charOffset="59-61" id="st_11" text="has"/>
            <token POS="RB" charOffset="63-65" id="st_12" text="not"/>
            <token POS="VBN" charOffset="67-70" id="st_13" text="been"/>
            <token POS="VBN" charOffset="72-81" id="st_14" text="determined"/>
            <token POS="." charOffset="82-82" id="st_15" text="."/>
          </tokenization>
        </tokenizations>
      </sentenceanalyses>
    </sentence>
    <sentence id="train.txt.d0.s1932" text="Like isoflurane, desflurane does not predispose to premature ventricular arrhythmias in the presence of exogenously infused epinephrine in swine.">
      <entity charOffset="5-15" id="train.txt.d0.s1932.e0" text="isoflurane" type="target"/>
      <entity charOffset="17-27" id="train.txt.d0.s1932.e1" text="desflurane" type="target"/>
      <entity charOffset="124-135" id="train.txt.d0.s1932.e2" text="epinephrine" type="target"/>
      <pair e1="train.txt.d0.s1932.e0" e2="train.txt.d0.s1932.e1" id="train.txt.d0.s1932.p0" interaction="False"/>
      <pair e1="train.txt.d0.s1932.e0" e2="train.txt.d0.s1932.e2" id="train.txt.d0.s1932.p1" interaction="False"/>
      <pair e1="train.txt.d0.s1932.e1" e2="train.txt.d0.s1932.e2" id="train.txt.d0.s1932.p2" interaction="False"/>
      <sentenceanalyses>
        <parses>
          <parse parser="split_parse" tokenizer="split">
            <dependency id="split_1" t1="st_7" t2="st_2" type="prep_like"/>
            <dependency id="split_2" t1="st_7" t2="st_4" type="nsubj"/>
            <dependency id="split_3" t1="st_7" t2="st_5" type="aux"/>
            <dependency id="split_4" t1="st_7" t2="st_6" type="neg"/>
            <dependency id="split_5" t1="st_11" t2="st_9" type="amod"/>
            <dependency id="split_6" t1="st_11" t2="st_10" type="nn"/>
            <dependency id="split_7" t1="st_7" t2="st_11" type="prep_to"/>
            <dependency id="split_8" t1="st_14" t2="st_13" type="det"/>
            <dependency id="split_9" t1="st_7" t2="st_14" type="prep_in"/>
            <dependency id="split_10" t1="st_18" t2="st_16" type="amod"/>
            <dependency id="split_11" t1="st_18" t2="st_17" type="amod"/>
            <dependency id="split_12" t1="st_14" t2="st_18" type="prep_of"/>
            <dependency id="split_13" t1="st_18" t2="st_20" type="prep_in"/>
          </parse>
        </parses>
        <tokenizations>
          <tokenization tokenizer="split">
            <token POS="IN" charOffset="0-3" id="st_1" text="Like"/>
            <token POS="NN" charOffset="5-14" id="st_2" text="isoflurane"/>
            <token POS="," charOffset="15-15" id="st_3" text=","/>
            <token POS="NN" charOffset="17-26" id="st_4" text="desflurane"/>
            <token POS="VBZ" charOffset="28-31" id="st_5" text="does"/>
            <token POS="RB" charOffset="33-35" id="st_6" text="not"/>
            <token POS="VB" charOffset="37-46" id="st_7" text="predispose"/>
            <token POS="TO" charOffset="48-49" id="st_8" text="to"/>
            <token POS="JJ" charOffset="51-59" id="st_9" text="premature"/>
            <token POS="NN" charOffset="61-71" id="st_10" text="ventricular"/>
            <token POS="NNS" charOffset="73-83" id="st_11" text="arrhythmias"/>
            <token POS="IN" charOffset="85-86" id="st_12" text="in"/>
            <token POS="DT" charOffset="88-90" id="st_13" text="the"/>
            <token POS="NN" charOffset="92-99" id="st_14" text="presence"/>
            <token POS="IN" charOffset="101-102" id="st_15" text="of"/>
            <token POS="JJ" charOffset="104-114" id="st_16" text="exogenously"/>
            <token POS="JJ" charOffset="116-122" id="st_17" text="infused"/>
            <token POS="NN" charOffset="124-134" id="st_18" text="epinephrine"/>
            <token POS="IN" charOffset="136-137" id="st_19" text="in"/>
            <token POS="NNS" charOffset="139-143" id="st_20" text="swine"/>
            <token POS="." charOffset="144-144" id="st_21" text="."/>
          </tokenization>
        </tokenizations>
      </sentenceanalyses>
    </sentence>
    <sentence id="train.txt.d0.s1933" text="In two controlled crossover clinical pharmacology studies in healthy male (n=12 in each study) a nd female (n=12 in each study) volunteers, desloratadine 7.5 mg (1.5 times the daily dose) once daily was coadministered with erythromycin 500 mg every 8 hours or ketoconazole 200 mg every 12 hours for 10 days.">
      <entity charOffset="97-107" id="train.txt.d0.s1933.e0" text="nd female " type="target"/>
      <entity charOffset="140-156" id="train.txt.d0.s1933.e1" text="desloratadine 7." type="target"/>
      <entity charOffset="223-242" id="train.txt.d0.s1933.e2" text="erythromycin 500 mg" type="target"/>
      <entity charOffset="260-279" id="train.txt.d0.s1933.e3" text="ketoconazole 200 mg" type="target"/>
      <pair e1="train.txt.d0.s1933.e0" e2="train.txt.d0.s1933.e1" id="train.txt.d0.s1933.p0" interaction="False"/>
      <pair e1="train.txt.d0.s1933.e0" e2="train.txt.d0.s1933.e2" id="train.txt.d0.s1933.p1" interaction="False"/>
      <pair e1="train.txt.d0.s1933.e0" e2="train.txt.d0.s1933.e3" id="train.txt.d0.s1933.p2" interaction="False"/>
      <pair e1="train.txt.d0.s1933.e1" e2="train.txt.d0.s1933.e2" id="train.txt.d0.s1933.p3" interaction="False"/>
      <pair e1="train.txt.d0.s1933.e1" e2="train.txt.d0.s1933.e3" id="train.txt.d0.s1933.p4" interaction="False"/>
      <pair e1="train.txt.d0.s1933.e2" e2="train.txt.d0.s1933.e3" id="train.txt.d0.s1933.p5" interaction="False"/>
      <sentenceanalyses>
        <parses>
          <parse parser="split_parse" tokenizer="split">
            <dependency id="split_1" t1="st_7" t2="st_2" type="num"/>
            <dependency id="split_2" t1="st_7" t2="st_3" type="amod"/>
            <dependency id="split_3" t1="st_7" t2="st_4" type="amod"/>
            <dependency id="split_4" t1="st_7" t2="st_5" type="amod"/>
            <dependency id="split_5" t1="st_7" t2="st_6" type="nn"/>
            <dependency id="split_6" t1="st_45" t2="st_7" type="prep_in"/>
            <dependency id="split_7" t1="st_30" t2="st_9" type="amod"/>
            <dependency id="split_8" t1="st_9" t2="st_10" type="dep"/>
            <dependency id="split_9" t1="st_13" t2="st_12" type="nsubj"/>
            <dependency id="split_10" t1="st_9" t2="st_13" type="dep"/>
            <dependency id="split_11" t1="st_13" t2="st_14" type="dobj"/>
            <dependency id="split_12" t1="st_17" t2="st_16" type="det"/>
            <dependency id="split_13" t1="st_14" t2="st_17" type="prep_in"/>
            <dependency id="split_14" t1="st_21" t2="st_19" type="det"/>
            <dependency id="split_15" t1="st_21" t2="st_20" type="nn"/>
            <dependency id="split_16" t1="st_30" t2="st_21" type="nn"/>
            <dependency id="split_17" t1="st_24" t2="st_23" type="nsubj"/>
            <dependency id="split_18" t1="st_21" t2="st_24" type="dep"/>
            <dependency id="split_19" t1="st_24" t2="st_25" type="dobj"/>
            <dependency id="split_20" t1="st_28" t2="st_27" type="det"/>
            <dependency id="split_21" t1="st_25" t2="st_28" type="prep_in"/>
            <dependency id="split_22" t1="st_7" t2="st_30" type="prep_in"/>
            <dependency id="split_23" t1="st_34" t2="st_32" type="nn"/>
            <dependency id="split_24" t1="st_34" t2="st_33" type="num"/>
            <dependency id="split_25" t1="st_45" t2="st_34" type="nsubjpass"/>
            <dependency id="split_26" t1="st_34" t2="st_36" type="dep"/>
            <dependency id="split_27" t1="st_40" t2="st_38" type="det"/>
            <dependency id="split_28" t1="st_40" t2="st_39" type="amod"/>
            <dependency id="split_29" t1="st_34" t2="st_40" type="dep"/>
            <dependency id="split_30" t1="st_36" t2="st_40" type="conj_times"/>
            <dependency id="split_31" t1="st_45" t2="st_42" type="advmod"/>
            <dependency id="split_32" t1="st_45" t2="st_43" type="advmod"/>
            <dependency id="split_33" t1="st_45" t2="st_44" type="auxpass"/>
            <dependency id="split_34" t1="st_49" t2="st_47" type="nn"/>
            <dependency id="split_35" t1="st_49" t2="st_48" type="num"/>
            <dependency id="split_36" t1="st_45" t2="st_49" type="prep_with"/>
            <dependency id="split_37" t1="st_51" t2="st_50" type="quantmod"/>
            <dependency id="split_38" t1="st_52" t2="st_51" type="num"/>
            <dependency id="split_39" t1="st_49" t2="st_52" type="dep"/>
            <dependency id="split_40" t1="st_56" t2="st_54" type="nn"/>
            <dependency id="split_41" t1="st_56" t2="st_55" type="num"/>
            <dependency id="split_42" t1="st_45" t2="st_56" type="prep_with"/>
            <dependency id="split_43" t1="st_49" t2="st_56" type="conj_or"/>
            <dependency id="split_44" t1="st_58" t2="st_57" type="quantmod"/>
            <dependency id="split_45" t1="st_59" t2="st_58" type="num"/>
            <dependency id="split_46" t1="st_56" t2="st_59" type="dep"/>
            <dependency id="split_47" t1="st_62" t2="st_61" type="num"/>
            <dependency id="split_48" t1="st_45" t2="st_62" type="prep_for"/>
          </parse>
        </parses>
        <tokenizations>
          <tokenization tokenizer="split">
            <token POS="IN" charOffset="0-1" id="st_1" text="In"/>
            <token POS="CD" charOffset="3-5" id="st_2" text="two"/>
            <token POS="VBN" charOffset="7-16" id="st_3" text="controlled"/>
            <token POS="JJ" charOffset="18-26" id="st_4" text="crossover"/>
            <token POS="JJ" charOffset="28-35" id="st_5" text="clinical"/>
            <token POS="NN" charOffset="37-48" id="st_6" text="pharmacology"/>
            <token POS="NNS" charOffset="50-56" id="st_7" text="studies"/>
            <token POS="IN" charOffset="58-59" id="st_8" text="in"/>
            <token POS="JJ" charOffset="61-67" id="st_9" text="healthy"/>
            <token POS="NN" charOffset="69-72" id="st_10" text="male"/>
            <token POS="(" charOffset="74-74" id="st_11" text="("/>
            <token POS="NN" charOffset="75-75" id="st_12" text="n"/>
            <token POS="JJ" charOffset="76-76" id="st_13" text="="/>
            <token POS="CD" charOffset="77-78" id="st_14" text="12"/>
            <token POS="IN" charOffset="80-81" id="st_15" text="in"/>
            <token POS="DT" charOffset="83-86" id="st_16" text="each"/>
            <token POS="NN" charOffset="88-92" id="st_17" text="study"/>
            <token POS=")" charOffset="93-93" id="st_18" text=")"/>
            <token POS="DT" charOffset="95-95" id="st_19" text="a"/>
            <token POS="NN" charOffset="97-98" id="st_20" text="nd"/>
            <token POS="NN" charOffset="100-105" id="st_21" text="female"/>
            <token POS="(" charOffset="107-107" id="st_22" text="("/>
            <token POS="NN" charOffset="108-108" id="st_23" text="n"/>
            <token POS="JJ" charOffset="109-109" id="st_24" text="="/>
            <token POS="CD" charOffset="110-111" id="st_25" text="12"/>
            <token POS="IN" charOffset="113-114" id="st_26" text="in"/>
            <token POS="DT" charOffset="116-119" id="st_27" text="each"/>
            <token POS="NN" charOffset="121-125" id="st_28" text="study"/>
            <token POS=")" charOffset="126-126" id="st_29" text=")"/>
            <token POS="NNS" charOffset="128-137" id="st_30" text="volunteers"/>
            <token POS="," charOffset="138-138" id="st_31" text=","/>
            <token POS="NN" charOffset="140-152" id="st_32" text="desloratadine"/>
            <token POS="CD" charOffset="154-156" id="st_33" text="7.5"/>
            <token POS="NN" charOffset="158-159" id="st_34" text="mg"/>
            <token POS="(" charOffset="161-161" id="st_35" text="("/>
            <token POS="CD" charOffset="162-164" id="st_36" text="1.5"/>
            <token POS="CC" charOffset="166-170" id="st_37" text="times"/>
            <token POS="DT" charOffset="172-174" id="st_38" text="the"/>
            <token POS="JJ" charOffset="176-180" id="st_39" text="daily"/>
            <token POS="NN" charOffset="182-185" id="st_40" text="dose"/>
            <token POS=")" charOffset="186-186" id="st_41" text=")"/>
            <token POS="RB" charOffset="188-191" id="st_42" text="once"/>
            <token POS="RB" charOffset="193-197" id="st_43" text="daily"/>
            <token POS="VBD" charOffset="199-201" id="st_44" text="was"/>
            <token POS="VBN" charOffset="203-216" id="st_45" text="coadministered"/>
            <token POS="IN" charOffset="218-221" id="st_46" text="with"/>
            <token POS="NN" charOffset="223-234" id="st_47" text="erythromycin"/>
            <token POS="CD" charOffset="236-238" id="st_48" text="500"/>
            <token POS="NN" charOffset="240-241" id="st_49" text="mg"/>
            <token POS="DT" charOffset="243-247" id="st_50" text="every"/>
            <token POS="CD" charOffset="249-249" id="st_51" text="8"/>
            <token POS="NNS" charOffset="251-255" id="st_52" text="hours"/>
            <token POS="CC" charOffset="257-258" id="st_53" text="or"/>
            <token POS="NN" charOffset="260-271" id="st_54" text="ketoconazole"/>
            <token POS="CD" charOffset="273-275" id="st_55" text="200"/>
            <token POS="NN" charOffset="277-278" id="st_56" text="mg"/>
            <token POS="DT" charOffset="280-284" id="st_57" text="every"/>
            <token POS="CD" charOffset="286-287" id="st_58" text="12"/>
            <token POS="NNS" charOffset="289-293" id="st_59" text="hours"/>
            <token POS="IN" charOffset="295-297" id="st_60" text="for"/>
            <token POS="CD" charOffset="299-300" id="st_61" text="10"/>
            <token POS="NNS" charOffset="302-305" id="st_62" text="days"/>
            <token POS="." charOffset="306-306" id="st_63" text="."/>
          </tokenization>
        </tokenizations>
      </sentenceanalyses>
    </sentence>
    <sentence id="train.txt.d0.s1934" text="In three separate controlled, parallel group clinical pharmacology studies, desloratadine at the clinical dose of 5 mg has been coadministered with azithromycin 500 mg followed by 250 mg once daily for 4 days (n=18) or with fluoxetine 20 mg once daily for 7 days after a 23 day pretreatment period with fluoxetine (n=18) or with cimetidine 600 mg every 12 hours for 14 days (n=18) under steady state conditions to normal healthy male and female volunteers.">
      <entity charOffset="76-89" id="train.txt.d0.s1934.e0" text="desloratadine" type="target"/>
      <entity charOffset="148-167" id="train.txt.d0.s1934.e1" text="azithromycin 500 mg" type="target"/>
      <entity charOffset="224-240" id="train.txt.d0.s1934.e2" text="fluoxetine 20 mg" type="target"/>
      <entity charOffset="303-313" id="train.txt.d0.s1934.e3" text="fluoxetine" type="target"/>
      <entity charOffset="329-346" id="train.txt.d0.s1934.e4" text="cimetidine 600 mg" type="target"/>
      <pair e1="train.txt.d0.s1934.e0" e2="train.txt.d0.s1934.e1" id="train.txt.d0.s1934.p0" interaction="False"/>
      <pair e1="train.txt.d0.s1934.e0" e2="train.txt.d0.s1934.e2" id="train.txt.d0.s1934.p1" interaction="False"/>
      <pair e1="train.txt.d0.s1934.e0" e2="train.txt.d0.s1934.e3" id="train.txt.d0.s1934.p2" interaction="False"/>
      <pair e1="train.txt.d0.s1934.e0" e2="train.txt.d0.s1934.e4" id="train.txt.d0.s1934.p3" interaction="False"/>
      <pair e1="train.txt.d0.s1934.e1" e2="train.txt.d0.s1934.e2" id="train.txt.d0.s1934.p4" interaction="False"/>
      <pair e1="train.txt.d0.s1934.e1" e2="train.txt.d0.s1934.e3" id="train.txt.d0.s1934.p5" interaction="False"/>
      <pair e1="train.txt.d0.s1934.e1" e2="train.txt.d0.s1934.e4" id="train.txt.d0.s1934.p6" interaction="False"/>
      <pair e1="train.txt.d0.s1934.e2" e2="train.txt.d0.s1934.e3" id="train.txt.d0.s1934.p7" interaction="False"/>
      <pair e1="train.txt.d0.s1934.e2" e2="train.txt.d0.s1934.e4" id="train.txt.d0.s1934.p8" interaction="False"/>
      <pair e1="train.txt.d0.s1934.e3" e2="train.txt.d0.s1934.e4" id="train.txt.d0.s1934.p9" interaction="False"/>
      <sentenceanalyses>
        <parses>
          <parse parser="split_parse" tokenizer="split">
            <dependency id="split_1" t1="st_10" t2="st_2" type="num"/>
            <dependency id="split_2" t1="st_10" t2="st_3" type="amod"/>
            <dependency id="split_3" t1="st_10" t2="st_4" type="amod"/>
            <dependency id="split_4" t1="st_10" t2="st_6" type="amod"/>
            <dependency id="split_5" t1="st_10" t2="st_7" type="nn"/>
            <dependency id="split_6" t1="st_10" t2="st_8" type="amod"/>
            <dependency id="split_7" t1="st_10" t2="st_9" type="nn"/>
            <dependency id="split_8" t1="st_22" t2="st_10" type="prep_in"/>
            <dependency id="split_9" t1="st_22" t2="st_12" type="nsubjpass"/>
            <dependency id="split_10" t1="st_16" t2="st_14" type="det"/>
            <dependency id="split_11" t1="st_16" t2="st_15" type="amod"/>
            <dependency id="split_12" t1="st_12" t2="st_16" type="prep_at"/>
            <dependency id="split_13" t1="st_19" t2="st_18" type="num"/>
            <dependency id="split_14" t1="st_16" t2="st_19" type="prep_of"/>
            <dependency id="split_15" t1="st_22" t2="st_20" type="aux"/>
            <dependency id="split_16" t1="st_22" t2="st_21" type="auxpass"/>
            <dependency id="split_17" t1="st_26" t2="st_24" type="nn"/>
            <dependency id="split_18" t1="st_26" t2="st_25" type="num"/>
            <dependency id="split_19" t1="st_22" t2="st_26" type="prep_with"/>
            <dependency id="split_20" t1="st_26" t2="st_27" type="partmod"/>
            <dependency id="split_21" t1="st_30" t2="st_29" type="number"/>
            <dependency id="split_22" t1="st_27" t2="st_30" type="agent"/>
            <dependency id="split_23" t1="st_27" t2="st_31" type="dep"/>
            <dependency id="split_24" t1="st_31" t2="st_32" type="advmod"/>
            <dependency id="split_25" t1="st_31" t2="st_33" type="dep"/>
            <dependency id="split_26" t1="st_35" t2="st_34" type="num"/>
            <dependency id="split_27" t1="st_33" t2="st_35" type="pobj"/>
            <dependency id="split_28" t1="st_39" t2="st_37" type="nsubj"/>
            <dependency id="split_29" t1="st_39" t2="st_38" type="dep"/>
            <dependency id="split_30" t1="st_27" t2="st_39" type="parataxis"/>
            <dependency id="split_31" t1="st_45" t2="st_43" type="nn"/>
            <dependency id="split_32" t1="st_45" t2="st_44" type="num"/>
            <dependency id="split_33" t1="st_22" t2="st_45" type="prep_with"/>
            <dependency id="split_34" t1="st_26" t2="st_45" type="conj_or"/>
            <dependency id="split_35" t1="st_68" t2="st_46" type="advmod"/>
            <dependency id="split_36" t1="st_46" t2="st_47" type="advmod"/>
            <dependency id="split_37" t1="st_46" t2="st_48" type="dep"/>
            <dependency id="split_38" t1="st_50" t2="st_49" type="num"/>
            <dependency id="split_39" t1="st_48" t2="st_50" type="pobj"/>
            <dependency id="split_40" t1="st_48" t2="st_50" type="pobj"/>
            <dependency id="split_41" t1="st_50" t2="st_50" type="conj_or"/>
            <dependency id="split_42" t1="st_56" t2="st_52" type="det"/>
            <dependency id="split_43" t1="st_56" t2="st_53" type="num"/>
            <dependency id="split_44" t1="st_56" t2="st_54" type="nn"/>
            <dependency id="split_45" t1="st_56" t2="st_55" type="nn"/>
            <dependency id="split_46" t1="st_50" t2="st_56" type="prep_after"/>
            <dependency id="split_47" t1="st_56" t2="st_58" type="prep_with"/>
            <dependency id="split_48" t1="st_62" t2="st_60" type="nsubj"/>
            <dependency id="split_49" t1="st_62" t2="st_61" type="dep"/>
            <dependency id="split_50" t1="st_58" t2="st_62" type="dep"/>
            <dependency id="split_51" t1="st_67" t2="st_66" type="amod"/>
            <dependency id="split_52" t1="st_50" t2="st_67" type="prep_with"/>
            <dependency id="split_53" t1="st_45" t2="st_68" type="partmod"/>
            <dependency id="split_54" t1="st_71" t2="st_69" type="det"/>
            <dependency id="split_55" t1="st_71" t2="st_70" type="num"/>
            <dependency id="split_56" t1="st_68" t2="st_71" type="dobj"/>
            <dependency id="split_57" t1="st_74" t2="st_73" type="num"/>
            <dependency id="split_58" t1="st_68" t2="st_74" type="prep_for"/>
            <dependency id="split_59" t1="st_78" t2="st_76" type="nsubj"/>
            <dependency id="split_60" t1="st_78" t2="st_77" type="dep"/>
            <dependency id="split_61" t1="st_74" t2="st_78" type="dep"/>
            <dependency id="split_62" t1="st_83" t2="st_81" type="amod"/>
            <dependency id="split_63" t1="st_83" t2="st_82" type="nn"/>
            <dependency id="split_64" t1="st_74" t2="st_83" type="prep_under"/>
            <dependency id="split_65" t1="st_68" t2="st_85" type="prep_to"/>
            <dependency id="split_66" t1="st_85" t2="st_86" type="dep"/>
            <dependency id="split_67" t1="st_85" t2="st_87" type="dep"/>
            <dependency id="split_68" t1="st_90" t2="st_89" type="amod"/>
            <dependency id="split_69" t1="st_68" t2="st_90" type="prep_to"/>
            <dependency id="split_70" t1="st_85" t2="st_90" type="conj_and"/>
          </parse>
        </parses>
        <tokenizations>
          <tokenization tokenizer="split">
            <token POS="IN" charOffset="0-1" id="st_1" text="In"/>
            <token POS="CD" charOffset="3-7" id="st_2" text="three"/>
            <token POS="JJ" charOffset="9-16" id="st_3" text="separate"/>
            <token POS="JJ" charOffset="18-27" id="st_4" text="controlled"/>
            <token POS="," charOffset="28-28" id="st_5" text=","/>
            <token POS="JJ" charOffset="30-37" id="st_6" text="parallel"/>
            <token POS="NN" charOffset="39-43" id="st_7" text="group"/>
            <token POS="JJ" charOffset="45-52" id="st_8" text="clinical"/>
            <token POS="NN" charOffset="54-65" id="st_9" text="pharmacology"/>
            <token POS="NNS" charOffset="67-73" id="st_10" text="studies"/>
            <token POS="," charOffset="74-74" id="st_11" text=","/>
            <token POS="NN" charOffset="76-88" id="st_12" text="desloratadine"/>
            <token POS="IN" charOffset="90-91" id="st_13" text="at"/>
            <token POS="DT" charOffset="93-95" id="st_14" text="the"/>
            <token POS="JJ" charOffset="97-104" id="st_15" text="clinical"/>
            <token POS="NN" charOffset="106-109" id="st_16" text="dose"/>
            <token POS="IN" charOffset="111-112" id="st_17" text="of"/>
            <token POS="CD" charOffset="114-114" id="st_18" text="5"/>
            <token POS="NN" charOffset="116-117" id="st_19" text="mg"/>
            <token POS="VBZ" charOffset="119-121" id="st_20" text="has"/>
            <token POS="VBN" charOffset="123-126" id="st_21" text="been"/>
            <token POS="VBN" charOffset="128-141" id="st_22" text="coadministered"/>
            <token POS="IN" charOffset="143-146" id="st_23" text="with"/>
            <token POS="NN" charOffset="148-159" id="st_24" text="azithromycin"/>
            <token POS="CD" charOffset="161-163" id="st_25" text="500"/>
            <token POS="NN" charOffset="165-166" id="st_26" text="mg"/>
            <token POS="VBN" charOffset="168-175" id="st_27" text="followed"/>
            <token POS="IN" charOffset="177-178" id="st_28" text="by"/>
            <token POS="CD" charOffset="180-182" id="st_29" text="250"/>
            <token POS="CD" charOffset="184-185" id="st_30" text="mg"/>
            <token POS="RB" charOffset="187-190" id="st_31" text="once"/>
            <token POS="JJ" charOffset="192-196" id="st_32" text="daily"/>
            <token POS="IN" charOffset="198-200" id="st_33" text="for"/>
            <token POS="CD" charOffset="202-202" id="st_34" text="4"/>
            <token POS="NNS" charOffset="204-207" id="st_35" text="days"/>
            <token POS="(" charOffset="209-209" id="st_36" text="("/>
            <token POS="NN" charOffset="210-210" id="st_37" text="n"/>
            <token POS="SYM" charOffset="211-211" id="st_38" text="="/>
            <token POS="CD" charOffset="212-213" id="st_39" text="18"/>
            <token POS=")" charOffset="214-214" id="st_40" text=")"/>
            <token POS="CC" charOffset="216-217" id="st_41" text="or"/>
            <token POS="IN" charOffset="219-222" id="st_42" text="with"/>
            <token POS="NN" charOffset="224-233" id="st_43" text="fluoxetine"/>
            <token POS="CD" charOffset="235-236" id="st_44" text="20"/>
            <token POS="NN" charOffset="238-239" id="st_45" text="mg"/>
            <token POS="RB" charOffset="241-244" id="st_46" text="once"/>
            <token POS="JJ" charOffset="246-250" id="st_47" text="daily"/>
            <token POS="IN" charOffset="252-254" id="st_48" text="for"/>
            <token POS="CD" charOffset="256-256" id="st_49" text="7"/>
            <token POS="NNS" charOffset="258-261" id="st_50" text="days"/>
            <token POS="IN" charOffset="263-267" id="st_51" text="after"/>
            <token POS="DT" charOffset="269-269" id="st_52" text="a"/>
            <token POS="CD" charOffset="271-272" id="st_53" text="23"/>
            <token POS="NN" charOffset="274-276" id="st_54" text="day"/>
            <token POS="NN" charOffset="278-289" id="st_55" text="pretreatment"/>
            <token POS="NN" charOffset="291-296" id="st_56" text="period"/>
            <token POS="IN" charOffset="298-301" id="st_57" text="with"/>
            <token POS="NN" charOffset="303-312" id="st_58" text="fluoxetine"/>
            <token POS="(" charOffset="314-314" id="st_59" text="("/>
            <token POS="NN" charOffset="315-315" id="st_60" text="n"/>
            <token POS="SYM" charOffset="316-316" id="st_61" text="="/>
            <token POS="CD" charOffset="317-318" id="st_62" text="18"/>
            <token POS=")" charOffset="319-319" id="st_63" text=")"/>
            <token POS="CC" charOffset="321-322" id="st_64" text="or"/>
            <token POS="IN" charOffset="324-327" id="st_65" text="with"/>
            <token POS="JJ" charOffset="329-338" id="st_66" text="cimetidine"/>
            <token POS="CD" charOffset="340-342" id="st_67" text="600"/>
            <token POS="VBN" charOffset="344-345" id="st_68" text="mg"/>
            <token POS="DT" charOffset="347-351" id="st_69" text="every"/>
            <token POS="CD" charOffset="353-354" id="st_70" text="12"/>
            <token POS="NNS" charOffset="356-360" id="st_71" text="hours"/>
            <token POS="IN" charOffset="362-364" id="st_72" text="for"/>
            <token POS="CD" charOffset="366-367" id="st_73" text="14"/>
            <token POS="NNS" charOffset="369-372" id="st_74" text="days"/>
            <token POS="(" charOffset="374-374" id="st_75" text="("/>
            <token POS="NN" charOffset="375-375" id="st_76" text="n"/>
            <token POS="SYM" charOffset="376-376" id="st_77" text="="/>
            <token POS="CD" charOffset="377-378" id="st_78" text="18"/>
            <token POS=")" charOffset="379-379" id="st_79" text=")"/>
            <token POS="IN" charOffset="381-385" id="st_80" text="under"/>
            <token POS="JJ" charOffset="387-392" id="st_81" text="steady"/>
            <token POS="NN" charOffset="394-398" id="st_82" text="state"/>
            <token POS="NNS" charOffset="400-409" id="st_83" text="conditions"/>
            <token POS="TO" charOffset="411-412" id="st_84" text="to"/>
            <token POS="JJ" charOffset="414-419" id="st_85" text="normal"/>
            <token POS="JJ" charOffset="421-427" id="st_86" text="healthy"/>
            <token POS="JJ" charOffset="429-432" id="st_87" text="male"/>
            <token POS="CC" charOffset="434-436" id="st_88" text="and"/>
            <token POS="JJ" charOffset="438-443" id="st_89" text="female"/>
            <token POS="NNS" charOffset="445-454" id="st_90" text="volunteers"/>
            <token POS="." charOffset="455-455" id="st_91" text="."/>
          </tokenization>
        </tokenizations>
      </sentenceanalyses>
    </sentence>
    <sentence id="train.txt.d0.s1935" text="Although increased plasma concentrations (C max and AUC 0-24 hrs) of desloratadine and 3-hydroxydesloratadine were observed , there were no clinically relevant changes in the safety profile of desloratadine, as assessed by electrocardiographic parameters (including the corrected QT interval), clinical laboratory tests, vital signs, and adverse events.">
      <entity charOffset="44-47" id="train.txt.d0.s1935.e0" text="max" type="target"/>
      <entity charOffset="69-82" id="train.txt.d0.s1935.e1" text="desloratadine" type="target"/>
      <entity charOffset="193-206" id="train.txt.d0.s1935.e2" text="desloratadine" type="target"/>
      <pair e1="train.txt.d0.s1935.e0" e2="train.txt.d0.s1935.e1" id="train.txt.d0.s1935.p0" interaction="False"/>
      <pair e1="train.txt.d0.s1935.e0" e2="train.txt.d0.s1935.e2" id="train.txt.d0.s1935.p1" interaction="False"/>
      <pair e1="train.txt.d0.s1935.e1" e2="train.txt.d0.s1935.e2" id="train.txt.d0.s1935.p2" interaction="False"/>
      <sentenceanalyses>
        <parses>
          <parse parser="split_parse" tokenizer="split">
            <dependency id="split_1" t1="st_18" t2="st_1" type="mark"/>
            <dependency id="split_2" t1="st_4" t2="st_2" type="amod"/>
            <dependency id="split_3" t1="st_4" t2="st_3" type="nn"/>
            <dependency id="split_4" t1="st_18" t2="st_4" type="nsubjpass"/>
            <dependency id="split_5" t1="st_7" t2="st_6" type="nn"/>
            <dependency id="split_6" t1="st_4" t2="st_7" type="dep"/>
            <dependency id="split_7" t1="st_11" t2="st_9" type="nn"/>
            <dependency id="split_8" t1="st_11" t2="st_10" type="num"/>
            <dependency id="split_9" t1="st_4" t2="st_11" type="dep"/>
            <dependency id="split_10" t1="st_7" t2="st_11" type="conj_and"/>
            <dependency id="split_11" t1="st_4" t2="st_14" type="prep_of"/>
            <dependency id="split_12" t1="st_4" t2="st_16" type="prep_of"/>
            <dependency id="split_13" t1="st_14" t2="st_16" type="conj_and"/>
            <dependency id="split_14" t1="st_18" t2="st_17" type="auxpass"/>
            <dependency id="split_15" t1="st_21" t2="st_18" type="advcl"/>
            <dependency id="split_16" t1="st_21" t2="st_20" type="expl"/>
            <dependency id="split_17" t1="st_25" t2="st_22" type="det"/>
            <dependency id="split_18" t1="st_24" t2="st_23" type="advmod"/>
            <dependency id="split_19" t1="st_25" t2="st_24" type="amod"/>
            <dependency id="split_20" t1="st_21" t2="st_25" type="nsubj"/>
            <dependency id="split_21" t1="st_29" t2="st_27" type="det"/>
            <dependency id="split_22" t1="st_29" t2="st_28" type="nn"/>
            <dependency id="split_23" t1="st_25" t2="st_29" type="prep_in"/>
            <dependency id="split_24" t1="st_29" t2="st_31" type="prep_of"/>
            <dependency id="split_25" t1="st_34" t2="st_33" type="quantmod"/>
            <dependency id="split_26" t1="st_21" t2="st_34" type="nsubj"/>
            <dependency id="split_27" t1="st_25" t2="st_34" type="conj_and"/>
            <dependency id="split_28" t1="st_37" t2="st_36" type="amod"/>
            <dependency id="split_29" t1="st_34" t2="st_37" type="prep_by"/>
            <dependency id="split_30" t1="st_25" t2="st_39" type="dep"/>
            <dependency id="split_31" t1="st_43" t2="st_40" type="det"/>
            <dependency id="split_32" t1="st_43" t2="st_41" type="nn"/>
            <dependency id="split_33" t1="st_43" t2="st_42" type="nn"/>
            <dependency id="split_34" t1="st_39" t2="st_43" type="pobj"/>
            <dependency id="split_35" t1="st_48" t2="st_46" type="amod"/>
            <dependency id="split_36" t1="st_48" t2="st_47" type="nn"/>
            <dependency id="split_37" t1="st_21" t2="st_48" type="nsubj"/>
            <dependency id="split_38" t1="st_25" t2="st_48" type="conj_and"/>
            <dependency id="split_39" t1="st_51" t2="st_50" type="amod"/>
            <dependency id="split_40" t1="st_48" t2="st_51" type="appos"/>
            <dependency id="split_41" t1="st_55" t2="st_54" type="amod"/>
            <dependency id="split_42" t1="st_21" t2="st_55" type="nsubj"/>
            <dependency id="split_43" t1="st_25" t2="st_55" type="conj_and"/>
          </parse>
        </parses>
        <tokenizations>
          <tokenization tokenizer="split">
            <token POS="IN" charOffset="0-7" id="st_1" text="Although"/>
            <token POS="VBN" charOffset="9-17" id="st_2" text="increased"/>
            <token POS="NN" charOffset="19-24" id="st_3" text="plasma"/>
            <token POS="NNS" charOffset="26-39" id="st_4" text="concentrations"/>
            <token POS="(" charOffset="41-41" id="st_5" text="("/>
            <token POS="NN" charOffset="42-42" id="st_6" text="C"/>
            <token POS="NN" charOffset="44-46" id="st_7" text="max"/>
            <token POS="CC" charOffset="48-50" id="st_8" text="and"/>
            <token POS="NNP" charOffset="52-54" id="st_9" text="AUC"/>
            <token POS="CD" charOffset="56-59" id="st_10" text="0-24"/>
            <token POS="NN" charOffset="61-63" id="st_11" text="hrs"/>
            <token POS=")" charOffset="64-64" id="st_12" text=")"/>
            <token POS="IN" charOffset="66-67" id="st_13" text="of"/>
            <token POS="NN" charOffset="69-81" id="st_14" text="desloratadine"/>
            <token POS="CC" charOffset="83-85" id="st_15" text="and"/>
            <token POS="NN" charOffset="87-108" id="st_16" text="3-hydroxydesloratadine"/>
            <token POS="VBD" charOffset="110-113" id="st_17" text="were"/>
            <token POS="VBN" charOffset="115-122" id="st_18" text="observed"/>
            <token POS="," charOffset="124-124" id="st_19" text=","/>
            <token POS="EX" charOffset="126-130" id="st_20" text="there"/>
            <token POS="VBD" charOffset="132-135" id="st_21" text="were"/>
            <token POS="DT" charOffset="137-138" id="st_22" text="no"/>
            <token POS="RB" charOffset="140-149" id="st_23" text="clinically"/>
            <token POS="JJ" charOffset="151-158" id="st_24" text="relevant"/>
            <token POS="NNS" charOffset="160-166" id="st_25" text="changes"/>
            <token POS="IN" charOffset="168-169" id="st_26" text="in"/>
            <token POS="DT" charOffset="171-173" id="st_27" text="the"/>
            <token POS="NN" charOffset="175-180" id="st_28" text="safety"/>
            <token POS="NN" charOffset="182-188" id="st_29" text="profile"/>
            <token POS="IN" charOffset="190-191" id="st_30" text="of"/>
            <token POS="NN" charOffset="193-205" id="st_31" text="desloratadine"/>
            <token POS="," charOffset="206-206" id="st_32" text=","/>
            <token POS="RB" charOffset="208-209" id="st_33" text="as"/>
            <token POS="CD" charOffset="211-218" id="st_34" text="assessed"/>
            <token POS="IN" charOffset="220-221" id="st_35" text="by"/>
            <token POS="JJ" charOffset="223-242" id="st_36" text="electrocardiographic"/>
            <token POS="NNS" charOffset="244-253" id="st_37" text="parameters"/>
            <token POS="(" charOffset="255-255" id="st_38" text="("/>
            <token POS="VBG" charOffset="256-264" id="st_39" text="including"/>
            <token POS="DT" charOffset="266-268" id="st_40" text="the"/>
            <token POS="NNP" charOffset="270-278" id="st_41" text="corrected"/>
            <token POS="NNP" charOffset="280-281" id="st_42" text="QT"/>
            <token POS="NN" charOffset="283-290" id="st_43" text="interval"/>
            <token POS=")" charOffset="291-291" id="st_44" text=")"/>
            <token POS="," charOffset="292-292" id="st_45" text=","/>
            <token POS="JJ" charOffset="294-301" id="st_46" text="clinical"/>
            <token POS="NN" charOffset="303-312" id="st_47" text="laboratory"/>
            <token POS="NNS" charOffset="314-318" id="st_48" text="tests"/>
            <token POS="," charOffset="319-319" id="st_49" text=","/>
            <token POS="JJ" charOffset="321-325" id="st_50" text="vital"/>
            <token POS="NNS" charOffset="327-331" id="st_51" text="signs"/>
            <token POS="," charOffset="332-332" id="st_52" text=","/>
            <token POS="CC" charOffset="334-336" id="st_53" text="and"/>
            <token POS="JJ" charOffset="338-344" id="st_54" text="adverse"/>
            <token POS="NNS" charOffset="346-351" id="st_55" text="events"/>
            <token POS="." charOffset="352-352" id="st_56" text="."/>
          </tokenization>
        </tokenizations>
      </sentenceanalyses>
    </sentence>
    <sentence id="train.txt.d0.s1936" text="Although the pressor activity of Desmopressin is very low compared to its antidiuretic activity, large doses of Desmopressin Tablets should be used with other pressor agents only with careful patient monitoring.">
      <entity charOffset="13-21" id="train.txt.d0.s1936.e0" text="pressor " type="target"/>
      <entity charOffset="33-45" id="train.txt.d0.s1936.e1" text="Desmopressin" type="target"/>
      <entity charOffset="74-86" id="train.txt.d0.s1936.e2" text="antidiuretic" type="target"/>
      <entity charOffset="112-124" id="train.txt.d0.s1936.e3" text="Desmopressin" type="target"/>
      <entity charOffset="159-173" id="train.txt.d0.s1936.e4" text="pressor agents" type="target"/>
      <pair e1="train.txt.d0.s1936.e0" e2="train.txt.d0.s1936.e1" id="train.txt.d0.s1936.p0" interaction="False"/>
      <pair e1="train.txt.d0.s1936.e0" e2="train.txt.d0.s1936.e2" id="train.txt.d0.s1936.p1" interaction="False"/>
      <pair e1="train.txt.d0.s1936.e0" e2="train.txt.d0.s1936.e3" id="train.txt.d0.s1936.p2" interaction="False"/>
      <pair e1="train.txt.d0.s1936.e0" e2="train.txt.d0.s1936.e4" id="train.txt.d0.s1936.p3" interaction="False"/>
      <pair e1="train.txt.d0.s1936.e1" e2="train.txt.d0.s1936.e2" id="train.txt.d0.s1936.p4" interaction="False"/>
      <pair e1="train.txt.d0.s1936.e1" e2="train.txt.d0.s1936.e3" id="train.txt.d0.s1936.p5" interaction="False"/>
      <pair e1="train.txt.d0.s1936.e1" e2="train.txt.d0.s1936.e4" id="train.txt.d0.s1936.p6" interaction="False"/>
      <pair e1="train.txt.d0.s1936.e2" e2="train.txt.d0.s1936.e3" id="train.txt.d0.s1936.p7" interaction="False"/>
      <pair e1="train.txt.d0.s1936.e2" e2="train.txt.d0.s1936.e4" id="train.txt.d0.s1936.p8" interaction="False"/>
      <pair e1="train.txt.d0.s1936.e3" e2="train.txt.d0.s1936.e4" id="train.txt.d0.s1936.p9" interaction="False"/>
      <sentenceanalyses>
        <parses>
          <parse parser="split_parse" tokenizer="split">
            <dependency id="split_1" t1="st_9" t2="st_1" type="mark"/>
            <dependency id="split_2" t1="st_4" t2="st_2" type="det"/>
            <dependency id="split_3" t1="st_4" t2="st_3" type="nn"/>
            <dependency id="split_4" t1="st_9" t2="st_4" type="nsubj"/>
            <dependency id="split_5" t1="st_4" t2="st_6" type="prep_of"/>
            <dependency id="split_6" t1="st_9" t2="st_7" type="cop"/>
            <dependency id="split_7" t1="st_9" t2="st_8" type="advmod"/>
            <dependency id="split_8" t1="st_23" t2="st_9" type="advcl"/>
            <dependency id="split_9" t1="st_14" t2="st_12" type="poss"/>
            <dependency id="split_10" t1="st_14" t2="st_13" type="amod"/>
            <dependency id="split_11" t1="st_9" t2="st_14" type="prep_compared_to"/>
            <dependency id="split_12" t1="st_17" t2="st_16" type="amod"/>
            <dependency id="split_13" t1="st_23" t2="st_17" type="nsubjpass"/>
            <dependency id="split_14" t1="st_20" t2="st_19" type="nn"/>
            <dependency id="split_15" t1="st_17" t2="st_20" type="prep_of"/>
            <dependency id="split_16" t1="st_23" t2="st_21" type="aux"/>
            <dependency id="split_17" t1="st_23" t2="st_22" type="auxpass"/>
            <dependency id="split_18" t1="st_27" t2="st_25" type="amod"/>
            <dependency id="split_19" t1="st_27" t2="st_26" type="nn"/>
            <dependency id="split_20" t1="st_23" t2="st_27" type="prep_with"/>
            <dependency id="split_21" t1="st_23" t2="st_28" type="dep"/>
            <dependency id="split_22" t1="st_32" t2="st_30" type="amod"/>
            <dependency id="split_23" t1="st_32" t2="st_31" type="nn"/>
            <dependency id="split_24" t1="st_23" t2="st_32" type="prep_with"/>
          </parse>
        </parses>
        <tokenizations>
          <tokenization tokenizer="split">
            <token POS="IN" charOffset="0-7" id="st_1" text="Although"/>
            <token POS="DT" charOffset="9-11" id="st_2" text="the"/>
            <token POS="NN" charOffset="13-19" id="st_3" text="pressor"/>
            <token POS="NN" charOffset="21-28" id="st_4" text="activity"/>
            <token POS="IN" charOffset="30-31" id="st_5" text="of"/>
            <token POS="NNP" charOffset="33-44" id="st_6" text="Desmopressin"/>
            <token POS="VBZ" charOffset="46-47" id="st_7" text="is"/>
            <token POS="RB" charOffset="49-52" id="st_8" text="very"/>
            <token POS="JJ" charOffset="54-56" id="st_9" text="low"/>
            <token POS="VBN" charOffset="58-65" id="st_10" text="compared"/>
            <token POS="TO" charOffset="67-68" id="st_11" text="to"/>
            <token POS="PRP$" charOffset="70-72" id="st_12" text="its"/>
            <token POS="JJ" charOffset="74-85" id="st_13" text="antidiuretic"/>
            <token POS="NN" charOffset="87-94" id="st_14" text="activity"/>
            <token POS="," charOffset="95-95" id="st_15" text=","/>
            <token POS="JJ" charOffset="97-101" id="st_16" text="large"/>
            <token POS="NNS" charOffset="103-107" id="st_17" text="doses"/>
            <token POS="IN" charOffset="109-110" id="st_18" text="of"/>
            <token POS="NNP" charOffset="112-123" id="st_19" text="Desmopressin"/>
            <token POS="NNPS" charOffset="125-131" id="st_20" text="Tablets"/>
            <token POS="MD" charOffset="133-138" id="st_21" text="should"/>
            <token POS="VB" charOffset="140-141" id="st_22" text="be"/>
            <token POS="VBN" charOffset="143-146" id="st_23" text="used"/>
            <token POS="IN" charOffset="148-151" id="st_24" text="with"/>
            <token POS="JJ" charOffset="153-157" id="st_25" text="other"/>
            <token POS="NN" charOffset="159-165" id="st_26" text="pressor"/>
            <token POS="NNS" charOffset="167-172" id="st_27" text="agents"/>
            <token POS="RB" charOffset="174-177" id="st_28" text="only"/>
            <token POS="IN" charOffset="179-182" id="st_29" text="with"/>
            <token POS="JJ" charOffset="184-190" id="st_30" text="careful"/>
            <token POS="NN" charOffset="192-198" id="st_31" text="patient"/>
            <token POS="NN" charOffset="200-209" id="st_32" text="monitoring"/>
            <token POS="." charOffset="210-210" id="st_33" text="."/>
          </tokenization>
        </tokenizations>
      </sentenceanalyses>
    </sentence>
    <sentence id="train.txt.d0.s1937" text="A similar association, though less marked, has been suggested with barbiturates, phenyl-butazone, phenytoin sodium, carbamazepine and possibly with griseofulvin, ampicillin, and tetracyclines (72)">
      <entity charOffset="67-79" id="train.txt.d0.s1937.e0" text="barbiturates" type="target"/>
      <entity charOffset="81-87" id="train.txt.d0.s1937.e1" text="phenyl" type="target"/>
      <entity charOffset="98-114" id="train.txt.d0.s1937.e2" text="phenytoin sodium" type="target"/>
      <entity charOffset="116-129" id="train.txt.d0.s1937.e3" text="carbamazepine" type="target"/>
      <entity charOffset="148-160" id="train.txt.d0.s1937.e4" text="griseofulvin" type="target"/>
      <entity charOffset="162-172" id="train.txt.d0.s1937.e5" text="ampicillin" type="target"/>
      <entity charOffset="178-191" id="train.txt.d0.s1937.e6" text="tetracyclines" type="target"/>
      <pair e1="train.txt.d0.s1937.e0" e2="train.txt.d0.s1937.e1" id="train.txt.d0.s1937.p0" interaction="False"/>
      <pair e1="train.txt.d0.s1937.e0" e2="train.txt.d0.s1937.e2" id="train.txt.d0.s1937.p1" interaction="False"/>
      <pair e1="train.txt.d0.s1937.e0" e2="train.txt.d0.s1937.e3" id="train.txt.d0.s1937.p2" interaction="False"/>
      <pair e1="train.txt.d0.s1937.e0" e2="train.txt.d0.s1937.e4" id="train.txt.d0.s1937.p3" interaction="False"/>
      <pair e1="train.txt.d0.s1937.e0" e2="train.txt.d0.s1937.e5" id="train.txt.d0.s1937.p4" interaction="False"/>
      <pair e1="train.txt.d0.s1937.e0" e2="train.txt.d0.s1937.e6" id="train.txt.d0.s1937.p5" interaction="False"/>
      <pair e1="train.txt.d0.s1937.e1" e2="train.txt.d0.s1937.e2" id="train.txt.d0.s1937.p6" interaction="False"/>
      <pair e1="train.txt.d0.s1937.e1" e2="train.txt.d0.s1937.e3" id="train.txt.d0.s1937.p7" interaction="False"/>
      <pair e1="train.txt.d0.s1937.e1" e2="train.txt.d0.s1937.e4" id="train.txt.d0.s1937.p8" interaction="False"/>
      <pair e1="train.txt.d0.s1937.e1" e2="train.txt.d0.s1937.e5" id="train.txt.d0.s1937.p9" interaction="False"/>
      <pair e1="train.txt.d0.s1937.e1" e2="train.txt.d0.s1937.e6" id="train.txt.d0.s1937.p10" interaction="False"/>
      <pair e1="train.txt.d0.s1937.e2" e2="train.txt.d0.s1937.e3" id="train.txt.d0.s1937.p11" interaction="False"/>
      <pair e1="train.txt.d0.s1937.e2" e2="train.txt.d0.s1937.e4" id="train.txt.d0.s1937.p12" interaction="False"/>
      <pair e1="train.txt.d0.s1937.e2" e2="train.txt.d0.s1937.e5" id="train.txt.d0.s1937.p13" interaction="False"/>
      <pair e1="train.txt.d0.s1937.e2" e2="train.txt.d0.s1937.e6" id="train.txt.d0.s1937.p14" interaction="False"/>
      <pair e1="train.txt.d0.s1937.e3" e2="train.txt.d0.s1937.e4" id="train.txt.d0.s1937.p15" interaction="False"/>
      <pair e1="train.txt.d0.s1937.e3" e2="train.txt.d0.s1937.e5" id="train.txt.d0.s1937.p16" interaction="False"/>
      <pair e1="train.txt.d0.s1937.e3" e2="train.txt.d0.s1937.e6" id="train.txt.d0.s1937.p17" interaction="False"/>
      <pair e1="train.txt.d0.s1937.e4" e2="train.txt.d0.s1937.e5" id="train.txt.d0.s1937.p18" interaction="False"/>
      <pair e1="train.txt.d0.s1937.e4" e2="train.txt.d0.s1937.e6" id="train.txt.d0.s1937.p19" interaction="False"/>
      <pair e1="train.txt.d0.s1937.e5" e2="train.txt.d0.s1937.e6" id="train.txt.d0.s1937.p20" interaction="False"/>
      <sentenceanalyses>
        <parses>
          <parse parser="split_parse" tokenizer="split">
            <dependency id="split_1" t1="st_3" t2="st_1" type="det"/>
            <dependency id="split_2" t1="st_3" t2="st_2" type="amod"/>
            <dependency id="split_3" t1="st_11" t2="st_3" type="nsubjpass"/>
            <dependency id="split_4" t1="st_7" t2="st_5" type="mark"/>
            <dependency id="split_5" t1="st_7" t2="st_6" type="advmod"/>
            <dependency id="split_6" t1="st_3" t2="st_7" type="dep"/>
            <dependency id="split_7" t1="st_11" t2="st_9" type="aux"/>
            <dependency id="split_8" t1="st_11" t2="st_10" type="auxpass"/>
            <dependency id="split_9" t1="st_11" t2="st_13" type="prep_with"/>
            <dependency id="split_10" t1="st_11" t2="st_15" type="prep_with"/>
            <dependency id="split_11" t1="st_13" t2="st_15" type="conj_and"/>
            <dependency id="split_12" t1="st_18" t2="st_17" type="nn"/>
            <dependency id="split_13" t1="st_11" t2="st_18" type="prep_with"/>
            <dependency id="split_14" t1="st_13" t2="st_18" type="conj_and"/>
            <dependency id="split_15" t1="st_11" t2="st_20" type="prep_with"/>
            <dependency id="split_16" t1="st_13" t2="st_20" type="conj_and"/>
            <dependency id="split_17" t1="st_11" t2="st_22" type="prep_with"/>
            <dependency id="split_18" t1="st_13" t2="st_22" type="advmod"/>
            <dependency id="split_19" t1="st_13" t2="st_22" type="conj_and"/>
            <dependency id="split_20" t1="st_13" t2="st_23" type="dep"/>
            <dependency id="split_21" t1="st_29" t2="st_24" type="nn"/>
            <dependency id="split_22" t1="st_13" t2="st_26" type="dep"/>
            <dependency id="split_23" t1="st_29" t2="st_26" type="conj_and"/>
            <dependency id="split_24" t1="st_13" t2="st_29" type="dep"/>
            <dependency id="split_25" t1="st_29" t2="st_31" type="appos"/>
          </parse>
        </parses>
        <tokenizations>
          <tokenization tokenizer="split">
            <token POS="DT" charOffset="0-0" id="st_1" text="A"/>
            <token POS="JJ" charOffset="2-8" id="st_2" text="similar"/>
            <token POS="NN" charOffset="10-20" id="st_3" text="association"/>
            <token POS="," charOffset="21-21" id="st_4" text=","/>
            <token POS="IN" charOffset="23-28" id="st_5" text="though"/>
            <token POS="RBR" charOffset="30-33" id="st_6" text="less"/>
            <token POS="JJ" charOffset="35-40" id="st_7" text="marked"/>
            <token POS="," charOffset="41-41" id="st_8" text=","/>
            <token POS="VBZ" charOffset="43-45" id="st_9" text="has"/>
            <token POS="VBN" charOffset="47-50" id="st_10" text="been"/>
            <token POS="VBN" charOffset="52-60" id="st_11" text="suggested"/>
            <token POS="IN" charOffset="62-65" id="st_12" text="with"/>
            <token POS="NNS" charOffset="67-78" id="st_13" text="barbiturates"/>
            <token POS="," charOffset="79-79" id="st_14" text=","/>
            <token POS="NN" charOffset="81-95" id="st_15" text="phenyl-butazone"/>
            <token POS="," charOffset="96-96" id="st_16" text=","/>
            <token POS="NN" charOffset="98-106" id="st_17" text="phenytoin"/>
            <token POS="NN" charOffset="108-113" id="st_18" text="sodium"/>
            <token POS="," charOffset="114-114" id="st_19" text=","/>
            <token POS="NN" charOffset="116-128" id="st_20" text="carbamazepine"/>
            <token POS="CC" charOffset="130-132" id="st_21" text="and"/>
            <token POS="RB" charOffset="134-141" id="st_22" text="possibly"/>
            <token POS="IN" charOffset="143-146" id="st_23" text="with"/>
            <token POS="NN" charOffset="148-159" id="st_24" text="griseofulvin"/>
            <token POS="," charOffset="160-160" id="st_25" text=","/>
            <token POS="NN" charOffset="162-171" id="st_26" text="ampicillin"/>
            <token POS="," charOffset="172-172" id="st_27" text=","/>
            <token POS="CC" charOffset="174-176" id="st_28" text="and"/>
            <token POS="NN" charOffset="178-190" id="st_29" text="tetracyclines"/>
            <token POS="(" charOffset="192-192" id="st_30" text="("/>
            <token POS="CD" charOffset="193-194" id="st_31" text="72"/>
            <token POS=")" charOffset="195-195" id="st_32" text=")"/>
          </tokenization>
        </tokenizations>
      </sentenceanalyses>
    </sentence>
    <sentence id="train.txt.d0.s1938" text="Antitubercular drugs: Serum concentrations of isoniazid may be decreased.">
      <entity charOffset="0-20" id="train.txt.d0.s1938.e0" text="Antitubercular drugs" type="target"/>
      <entity charOffset="46-55" id="train.txt.d0.s1938.e1" text="isoniazid" type="target"/>
      <pair e1="train.txt.d0.s1938.e0" e2="train.txt.d0.s1938.e1" id="train.txt.d0.s1938.p0" interaction="False"/>
      <sentenceanalyses>
        <parses>
          <parse parser="split_parse" tokenizer="split">
            <dependency id="split_1" t1="st_2" t2="st_1" type="amod"/>
            <dependency id="split_2" t1="st_10" t2="st_2" type="dep"/>
            <dependency id="split_3" t1="st_5" t2="st_4" type="nn"/>
            <dependency id="split_4" t1="st_10" t2="st_5" type="nsubjpass"/>
            <dependency id="split_5" t1="st_5" t2="st_7" type="prep_of"/>
            <dependency id="split_6" t1="st_10" t2="st_8" type="aux"/>
            <dependency id="split_7" t1="st_10" t2="st_9" type="auxpass"/>
          </parse>
        </parses>
        <tokenizations>
          <tokenization tokenizer="split">
            <token POS="JJ" charOffset="0-13" id="st_1" text="Antitubercular"/>
            <token POS="NNS" charOffset="15-19" id="st_2" text="drugs"/>
            <token POS=":" charOffset="20-20" id="st_3" text=":"/>
            <token POS="NN" charOffset="22-26" id="st_4" text="Serum"/>
            <token POS="NNS" charOffset="28-41" id="st_5" text="concentrations"/>
            <token POS="IN" charOffset="43-44" id="st_6" text="of"/>
            <token POS="NN" charOffset="46-54" id="st_7" text="isoniazid"/>
            <token POS="MD" charOffset="56-58" id="st_8" text="may"/>
            <token POS="VB" charOffset="60-61" id="st_9" text="be"/>
            <token POS="VBN" charOffset="63-71" id="st_10" text="decreased"/>
            <token POS="." charOffset="72-72" id="st_11" text="."/>
          </tokenization>
        </tokenizations>
      </sentenceanalyses>
    </sentence>
    <sentence id="train.txt.d0.s1939" text="Digitalis glycosides: Patients on digitalis glycosides may be at increased risk of arrhythmias due to hypokalemia.">
      <entity charOffset="0-20" id="train.txt.d0.s1939.e0" text="Digitalis glycosides" type="target"/>
      <entity charOffset="34-54" id="train.txt.d0.s1939.e1" text="digitalis glycosides" type="target"/>
      <pair e1="train.txt.d0.s1939.e0" e2="train.txt.d0.s1939.e1" id="train.txt.d0.s1939.p0" interaction="False"/>
      <sentenceanalyses>
        <parses>
          <parse parser="split_parse" tokenizer="split">
            <dependency id="split_1" t1="st_2" t2="st_1" type="nsubj"/>
            <dependency id="split_2" t1="st_9" t2="st_4" type="nsubj"/>
            <dependency id="split_3" t1="st_7" t2="st_6" type="amod"/>
            <dependency id="split_4" t1="st_4" t2="st_7" type="prep_on"/>
            <dependency id="split_5" t1="st_9" t2="st_8" type="aux"/>
            <dependency id="split_6" t1="st_2" t2="st_9" type="parataxis"/>
            <dependency id="split_7" t1="st_12" t2="st_11" type="amod"/>
            <dependency id="split_8" t1="st_9" t2="st_12" type="prep_at"/>
            <dependency id="split_9" t1="st_12" t2="st_14" type="prep_of"/>
            <dependency id="split_10" t1="st_14" t2="st_17" type="prep_due_to"/>
          </parse>
        </parses>
        <tokenizations>
          <tokenization tokenizer="split">
            <token POS="NNS" charOffset="0-8" id="st_1" text="Digitalis"/>
            <token POS="VBZ" charOffset="10-19" id="st_2" text="glycosides"/>
            <token POS=":" charOffset="20-20" id="st_3" text=":"/>
            <token POS="NNS" charOffset="22-29" id="st_4" text="Patients"/>
            <token POS="IN" charOffset="31-32" id="st_5" text="on"/>
            <token POS="JJ" charOffset="34-42" id="st_6" text="digitalis"/>
            <token POS="NNS" charOffset="44-53" id="st_7" text="glycosides"/>
            <token POS="MD" charOffset="55-57" id="st_8" text="may"/>
            <token POS="VB" charOffset="59-60" id="st_9" text="be"/>
            <token POS="IN" charOffset="62-63" id="st_10" text="at"/>
            <token POS="VBN" charOffset="65-73" id="st_11" text="increased"/>
            <token POS="NN" charOffset="75-78" id="st_12" text="risk"/>
            <token POS="IN" charOffset="80-81" id="st_13" text="of"/>
            <token POS="NNS" charOffset="83-93" id="st_14" text="arrhythmias"/>
            <token POS="JJ" charOffset="95-97" id="st_15" text="due"/>
            <token POS="TO" charOffset="99-100" id="st_16" text="to"/>
            <token POS="NN" charOffset="102-112" id="st_17" text="hypokalemia"/>
            <token POS="." charOffset="113-113" id="st_18" text="."/>
          </tokenization>
        </tokenizations>
      </sentenceanalyses>
    </sentence>
    <sentence id="train.txt.d0.s1940" text="Dexamethasone is a moderate inducer of CYP 3A4.">
      <entity charOffset="0-13" id="train.txt.d0.s1940.e0" text="Dexamethasone" type="target"/>
      <entity charOffset="39-42" id="train.txt.d0.s1940.e1" text="CYP" type="target"/>
      <pair e1="train.txt.d0.s1940.e0" e2="train.txt.d0.s1940.e1" id="train.txt.d0.s1940.p0" interaction="False"/>
      <sentenceanalyses>
        <parses>
          <parse parser="split_parse" tokenizer="split">
            <dependency id="split_1" t1="st_5" t2="st_1" type="nsubj"/>
            <dependency id="split_2" t1="st_5" t2="st_2" type="cop"/>
            <dependency id="split_3" t1="st_5" t2="st_3" type="det"/>
            <dependency id="split_4" t1="st_5" t2="st_4" type="amod"/>
            <dependency id="split_5" t1="st_5" t2="st_7" type="prep_of"/>
            <dependency id="split_6" t1="st_7" t2="st_8" type="num"/>
          </parse>
        </parses>
        <tokenizations>
          <tokenization tokenizer="split">
            <token POS="NNP" charOffset="0-12" id="st_1" text="Dexamethasone"/>
            <token POS="VBZ" charOffset="14-15" id="st_2" text="is"/>
            <token POS="DT" charOffset="17-17" id="st_3" text="a"/>
            <token POS="JJ" charOffset="19-26" id="st_4" text="moderate"/>
            <token POS="NN" charOffset="28-34" id="st_5" text="inducer"/>
            <token POS="IN" charOffset="36-37" id="st_6" text="of"/>
            <token POS="NNP" charOffset="39-41" id="st_7" text="CYP"/>
            <token POS="CD" charOffset="43-45" id="st_8" text="3A4"/>
            <token POS="." charOffset="46-46" id="st_9" text="."/>
          </tokenization>
        </tokenizations>
      </sentenceanalyses>
    </sentence>
    <sentence id="train.txt.d0.s1941" text="Co-administration with other drugs that are metabolized by CYP 3A4 (e.g., indinavir, erythromycin) may increase their clearance, resulting in decreased plasma concentration.">
      <entity charOffset="29-34" id="train.txt.d0.s1941.e0" text="drugs" type="target"/>
      <entity charOffset="59-62" id="train.txt.d0.s1941.e1" text="CYP" type="target"/>
      <entity charOffset="74-83" id="train.txt.d0.s1941.e2" text="indinavir" type="target"/>
      <entity charOffset="85-97" id="train.txt.d0.s1941.e3" text="erythromycin" type="target"/>
      <pair e1="train.txt.d0.s1941.e0" e2="train.txt.d0.s1941.e1" id="train.txt.d0.s1941.p0" interaction="False"/>
      <pair e1="train.txt.d0.s1941.e0" e2="train.txt.d0.s1941.e2" id="train.txt.d0.s1941.p1" interaction="False"/>
      <pair e1="train.txt.d0.s1941.e0" e2="train.txt.d0.s1941.e3" id="train.txt.d0.s1941.p2" interaction="False"/>
      <pair e1="train.txt.d0.s1941.e1" e2="train.txt.d0.s1941.e2" id="train.txt.d0.s1941.p3" interaction="False"/>
      <pair e1="train.txt.d0.s1941.e1" e2="train.txt.d0.s1941.e3" id="train.txt.d0.s1941.p4" interaction="False"/>
      <pair e1="train.txt.d0.s1941.e2" e2="train.txt.d0.s1941.e3" id="train.txt.d0.s1941.p5" interaction="False"/>
      <sentenceanalyses>
        <parses>
          <parse parser="split_parse" tokenizer="split">
            <dependency id="split_1" t1="st_19" t2="st_1" type="nsubj"/>
            <dependency id="split_2" t1="st_4" t2="st_3" type="amod"/>
            <dependency id="split_3" t1="st_1" t2="st_4" type="prep_with"/>
            <dependency id="split_4" t1="st_7" t2="st_4" type="nsubjpass"/>
            <dependency id="split_5" t1="st_7" t2="st_6" type="auxpass"/>
            <dependency id="split_6" t1="st_4" t2="st_7" type="rcmod"/>
            <dependency id="split_7" t1="st_7" t2="st_9" type="agent"/>
            <dependency id="split_8" t1="st_9" t2="st_10" type="num"/>
            <dependency id="split_9" t1="st_16" t2="st_12" type="nn"/>
            <dependency id="split_10" t1="st_16" t2="st_14" type="dep"/>
            <dependency id="split_11" t1="st_4" t2="st_16" type="appos"/>
            <dependency id="split_12" t1="st_19" t2="st_18" type="aux"/>
            <dependency id="split_13" t1="st_21" t2="st_20" type="poss"/>
            <dependency id="split_14" t1="st_19" t2="st_21" type="dobj"/>
            <dependency id="split_15" t1="st_19" t2="st_23" type="xcomp"/>
            <dependency id="split_16" t1="st_27" t2="st_25" type="amod"/>
            <dependency id="split_17" t1="st_27" t2="st_26" type="nn"/>
            <dependency id="split_18" t1="st_23" t2="st_27" type="prep_in"/>
          </parse>
        </parses>
        <tokenizations>
          <tokenization tokenizer="split">
            <token POS="NNP" charOffset="0-16" id="st_1" text="Co-administration"/>
            <token POS="IN" charOffset="18-21" id="st_2" text="with"/>
            <token POS="JJ" charOffset="23-27" id="st_3" text="other"/>
            <token POS="NNS" charOffset="29-33" id="st_4" text="drugs"/>
            <token POS="WDT" charOffset="35-38" id="st_5" text="that"/>
            <token POS="VBP" charOffset="40-42" id="st_6" text="are"/>
            <token POS="VBN" charOffset="44-54" id="st_7" text="metabolized"/>
            <token POS="IN" charOffset="56-57" id="st_8" text="by"/>
            <token POS="NNP" charOffset="59-61" id="st_9" text="CYP"/>
            <token POS="CD" charOffset="63-65" id="st_10" text="3A4"/>
            <token POS="(" charOffset="67-67" id="st_11" text="("/>
            <token POS="NN" charOffset="68-71" id="st_12" text="e.g."/>
            <token POS="," charOffset="72-72" id="st_13" text=","/>
            <token POS="NN" charOffset="74-82" id="st_14" text="indinavir"/>
            <token POS="," charOffset="83-83" id="st_15" text=","/>
            <token POS="NN" charOffset="85-96" id="st_16" text="erythromycin"/>
            <token POS=")" charOffset="97-97" id="st_17" text=")"/>
            <token POS="MD" charOffset="99-101" id="st_18" text="may"/>
            <token POS="VB" charOffset="103-110" id="st_19" text="increase"/>
            <token POS="PRP$" charOffset="112-116" id="st_20" text="their"/>
            <token POS="NN" charOffset="118-126" id="st_21" text="clearance"/>
            <token POS="," charOffset="127-127" id="st_22" text=","/>
            <token POS="VBG" charOffset="129-137" id="st_23" text="resulting"/>
            <token POS="IN" charOffset="139-140" id="st_24" text="in"/>
            <token POS="VBN" charOffset="142-150" id="st_25" text="decreased"/>
            <token POS="NN" charOffset="152-157" id="st_26" text="plasma"/>
            <token POS="NN" charOffset="159-171" id="st_27" text="concentration"/>
            <token POS="." charOffset="172-172" id="st_28" text="."/>
          </tokenization>
        </tokenizations>
      </sentenceanalyses>
    </sentence>
    <sentence id="train.txt.d0.s1942" text="Phenytoin: In post-marketing experience, there have been reports of both increases and decreases in phenytoin levels with dexamethasone co-administration, leading to alterations in seizure control.">
      <entity charOffset="0-9" id="train.txt.d0.s1942.e0" text="Phenytoin" type="target"/>
      <entity charOffset="122-135" id="train.txt.d0.s1942.e1" text="dexamethasone" type="target"/>
      <pair e1="train.txt.d0.s1942.e0" e2="train.txt.d0.s1942.e1" id="train.txt.d0.s1942.p0" interaction="False"/>
      <sentenceanalyses>
        <parses>
          <parse parser="split_parse" tokenizer="split">
            <dependency id="split_1" t1="st_10" t2="st_1" type="dep"/>
            <dependency id="split_2" t1="st_5" t2="st_4" type="amod"/>
            <dependency id="split_3" t1="st_10" t2="st_5" type="prep_in"/>
            <dependency id="split_4" t1="st_10" t2="st_7" type="expl"/>
            <dependency id="split_5" t1="st_10" t2="st_8" type="aux"/>
            <dependency id="split_6" t1="st_10" t2="st_9" type="cop"/>
            <dependency id="split_7" t1="st_13" t2="st_12" type="preconj"/>
            <dependency id="split_8" t1="st_10" t2="st_13" type="prep_of"/>
            <dependency id="split_9" t1="st_10" t2="st_15" type="prep_of"/>
            <dependency id="split_10" t1="st_13" t2="st_15" type="conj_and"/>
            <dependency id="split_11" t1="st_18" t2="st_17" type="nn"/>
            <dependency id="split_12" t1="st_13" t2="st_18" type="prep_in"/>
            <dependency id="split_13" t1="st_21" t2="st_20" type="nn"/>
            <dependency id="split_14" t1="st_18" t2="st_21" type="prep_with"/>
            <dependency id="split_15" t1="st_10" t2="st_23" type="xcomp"/>
            <dependency id="split_16" t1="st_23" t2="st_25" type="prep_to"/>
            <dependency id="split_17" t1="st_28" t2="st_27" type="nn"/>
            <dependency id="split_18" t1="st_25" t2="st_28" type="prep_in"/>
          </parse>
        </parses>
        <tokenizations>
          <tokenization tokenizer="split">
            <token POS="NN" charOffset="0-8" id="st_1" text="Phenytoin"/>
            <token POS=":" charOffset="9-9" id="st_2" text=":"/>
            <token POS="IN" charOffset="11-12" id="st_3" text="In"/>
            <token POS="JJ" charOffset="14-27" id="st_4" text="post-marketing"/>
            <token POS="NN" charOffset="29-38" id="st_5" text="experience"/>
            <token POS="," charOffset="39-39" id="st_6" text=","/>
            <token POS="EX" charOffset="41-45" id="st_7" text="there"/>
            <token POS="VBP" charOffset="47-50" id="st_8" text="have"/>
            <token POS="VBN" charOffset="52-55" id="st_9" text="been"/>
            <token POS="NNS" charOffset="57-63" id="st_10" text="reports"/>
            <token POS="IN" charOffset="65-66" id="st_11" text="of"/>
            <token POS="DT" charOffset="68-71" id="st_12" text="both"/>
            <token POS="NNS" charOffset="73-81" id="st_13" text="increases"/>
            <token POS="CC" charOffset="83-85" id="st_14" text="and"/>
            <token POS="NNS" charOffset="87-95" id="st_15" text="decreases"/>
            <token POS="IN" charOffset="97-98" id="st_16" text="in"/>
            <token POS="NN" charOffset="100-108" id="st_17" text="phenytoin"/>
            <token POS="NNS" charOffset="110-115" id="st_18" text="levels"/>
            <token POS="IN" charOffset="117-120" id="st_19" text="with"/>
            <token POS="NN" charOffset="122-134" id="st_20" text="dexamethasone"/>
            <token POS="NN" charOffset="136-152" id="st_21" text="co-administration"/>
            <token POS="," charOffset="153-153" id="st_22" text=","/>
            <token POS="VBG" charOffset="155-161" id="st_23" text="leading"/>
            <token POS="TO" charOffset="163-164" id="st_24" text="to"/>
            <token POS="NNS" charOffset="166-176" id="st_25" text="alterations"/>
            <token POS="IN" charOffset="178-179" id="st_26" text="in"/>
            <token POS="NN" charOffset="181-187" id="st_27" text="seizure"/>
            <token POS="NN" charOffset="189-195" id="st_28" text="control"/>
            <token POS="." charOffset="196-196" id="st_29" text="."/>
          </tokenization>
        </tokenizations>
      </sentenceanalyses>
    </sentence>
    <sentence id="train.txt.d0.s1943" text="Thalidomide: Co-administration with thalidomide should be employed cautiously, as toxic epidermal necrolysis has been reported with concomitant use.">
      <entity charOffset="0-11" id="train.txt.d0.s1943.e0" text="Thalidomide" type="target"/>
      <entity charOffset="36-47" id="train.txt.d0.s1943.e1" text="thalidomide" type="target"/>
      <pair e1="train.txt.d0.s1943.e0" e2="train.txt.d0.s1943.e1" id="train.txt.d0.s1943.p0" interaction="False"/>
      <sentenceanalyses>
        <parses>
          <parse parser="split_parse" tokenizer="split">
            <dependency id="split_1" t1="st_8" t2="st_1" type="dep"/>
            <dependency id="split_2" t1="st_8" t2="st_3" type="nsubjpass"/>
            <dependency id="split_3" t1="st_3" t2="st_5" type="prep_with"/>
            <dependency id="split_4" t1="st_8" t2="st_6" type="aux"/>
            <dependency id="split_5" t1="st_8" t2="st_7" type="auxpass"/>
            <dependency id="split_6" t1="st_8" t2="st_9" type="advmod"/>
            <dependency id="split_7" t1="st_17" t2="st_11" type="mark"/>
            <dependency id="split_8" t1="st_14" t2="st_12" type="amod"/>
            <dependency id="split_9" t1="st_14" t2="st_13" type="amod"/>
            <dependency id="split_10" t1="st_17" t2="st_14" type="nsubjpass"/>
            <dependency id="split_11" t1="st_17" t2="st_15" type="aux"/>
            <dependency id="split_12" t1="st_17" t2="st_16" type="auxpass"/>
            <dependency id="split_13" t1="st_8" t2="st_17" type="advcl"/>
            <dependency id="split_14" t1="st_20" t2="st_19" type="amod"/>
            <dependency id="split_15" t1="st_17" t2="st_20" type="prep_with"/>
          </parse>
        </parses>
        <tokenizations>
          <tokenization tokenizer="split">
            <token POS="NNP" charOffset="0-10" id="st_1" text="Thalidomide"/>
            <token POS=":" charOffset="11-11" id="st_2" text=":"/>
            <token POS="NNP" charOffset="13-29" id="st_3" text="Co-administration"/>
            <token POS="IN" charOffset="31-34" id="st_4" text="with"/>
            <token POS="NN" charOffset="36-46" id="st_5" text="thalidomide"/>
            <token POS="MD" charOffset="48-53" id="st_6" text="should"/>
            <token POS="VB" charOffset="55-56" id="st_7" text="be"/>
            <token POS="VBN" charOffset="58-65" id="st_8" text="employed"/>
            <token POS="RB" charOffset="67-76" id="st_9" text="cautiously"/>
            <token POS="," charOffset="77-77" id="st_10" text=","/>
            <token POS="IN" charOffset="79-80" id="st_11" text="as"/>
            <token POS="JJ" charOffset="82-86" id="st_12" text="toxic"/>
            <token POS="JJ" charOffset="88-96" id="st_13" text="epidermal"/>
            <token POS="NNS" charOffset="98-107" id="st_14" text="necrolysis"/>
            <token POS="VBZ" charOffset="109-111" id="st_15" text="has"/>
            <token POS="VBN" charOffset="113-116" id="st_16" text="been"/>
            <token POS="VBN" charOffset="118-125" id="st_17" text="reported"/>
            <token POS="IN" charOffset="127-130" id="st_18" text="with"/>
            <token POS="JJ" charOffset="132-142" id="st_19" text="concomitant"/>
            <token POS="NN" charOffset="144-146" id="st_20" text="use"/>
            <token POS="." charOffset="147-147" id="st_21" text="."/>
          </tokenization>
        </tokenizations>
      </sentenceanalyses>
    </sentence>
    <sentence id="train.txt.d0.s1944" text="Vaccines: Patients on corticosteroid therapy may exhibit a diminished response to toxoids and live or inactivated vaccines due to inhibition of antibody response.">
      <entity charOffset="0-8" id="train.txt.d0.s1944.e0" text="Vaccines" type="target"/>
      <entity charOffset="82-89" id="train.txt.d0.s1944.e1" text="toxoids" type="target"/>
      <entity charOffset="102-122" id="train.txt.d0.s1944.e2" text="inactivated vaccines" type="target"/>
      <pair e1="train.txt.d0.s1944.e0" e2="train.txt.d0.s1944.e1" id="train.txt.d0.s1944.p0" interaction="False"/>
      <pair e1="train.txt.d0.s1944.e0" e2="train.txt.d0.s1944.e2" id="train.txt.d0.s1944.p1" interaction="False"/>
      <pair e1="train.txt.d0.s1944.e1" e2="train.txt.d0.s1944.e2" id="train.txt.d0.s1944.p2" interaction="False"/>
      <sentenceanalyses>
        <parses>
          <parse parser="split_parse" tokenizer="split">
            <dependency id="split_1" t1="st_8" t2="st_3" type="nsubj"/>
            <dependency id="split_2" t1="st_6" t2="st_5" type="nn"/>
            <dependency id="split_3" t1="st_3" t2="st_6" type="prep_on"/>
            <dependency id="split_4" t1="st_8" t2="st_7" type="aux"/>
            <dependency id="split_5" t1="st_1" t2="st_8" type="dep"/>
            <dependency id="split_6" t1="st_11" t2="st_9" type="det"/>
            <dependency id="split_7" t1="st_11" t2="st_10" type="amod"/>
            <dependency id="split_8" t1="st_8" t2="st_11" type="dobj"/>
            <dependency id="split_9" t1="st_8" t2="st_13" type="prep_to"/>
            <dependency id="split_10" t1="st_18" t2="st_15" type="amod"/>
            <dependency id="split_11" t1="st_15" t2="st_17" type="conj_or"/>
            <dependency id="split_12" t1="st_18" t2="st_17" type="amod"/>
            <dependency id="split_13" t1="st_8" t2="st_18" type="prep_to"/>
            <dependency id="split_14" t1="st_13" t2="st_18" type="conj_and"/>
            <dependency id="split_15" t1="st_8" t2="st_21" type="prep_due_to"/>
            <dependency id="split_16" t1="st_24" t2="st_23" type="nn"/>
            <dependency id="split_17" t1="st_21" t2="st_24" type="prep_of"/>
          </parse>
        </parses>
        <tokenizations>
          <tokenization tokenizer="split">
            <token POS="NNS" charOffset="0-7" id="st_1" text="Vaccines"/>
            <token POS=":" charOffset="8-8" id="st_2" text=":"/>
            <token POS="NNS" charOffset="10-17" id="st_3" text="Patients"/>
            <token POS="IN" charOffset="19-20" id="st_4" text="on"/>
            <token POS="NN" charOffset="22-35" id="st_5" text="corticosteroid"/>
            <token POS="NN" charOffset="37-43" id="st_6" text="therapy"/>
            <token POS="MD" charOffset="45-47" id="st_7" text="may"/>
            <token POS="VB" charOffset="49-55" id="st_8" text="exhibit"/>
            <token POS="DT" charOffset="57-57" id="st_9" text="a"/>
            <token POS="JJ" charOffset="59-68" id="st_10" text="diminished"/>
            <token POS="NN" charOffset="70-77" id="st_11" text="response"/>
            <token POS="TO" charOffset="79-80" id="st_12" text="to"/>
            <token POS="NNS" charOffset="82-88" id="st_13" text="toxoids"/>
            <token POS="CC" charOffset="90-92" id="st_14" text="and"/>
            <token POS="JJ" charOffset="94-97" id="st_15" text="live"/>
            <token POS="CC" charOffset="99-100" id="st_16" text="or"/>
            <token POS="JJ" charOffset="102-112" id="st_17" text="inactivated"/>
            <token POS="NNS" charOffset="114-121" id="st_18" text="vaccines"/>
            <token POS="JJ" charOffset="123-125" id="st_19" text="due"/>
            <token POS="TO" charOffset="127-128" id="st_20" text="to"/>
            <token POS="NN" charOffset="130-139" id="st_21" text="inhibition"/>
            <token POS="IN" charOffset="141-142" id="st_22" text="of"/>
            <token POS="NN" charOffset="144-151" id="st_23" text="antibody"/>
            <token POS="NN" charOffset="153-160" id="st_24" text="response"/>
            <token POS="." charOffset="161-161" id="st_25" text="."/>
          </tokenization>
        </tokenizations>
      </sentenceanalyses>
    </sentence>
    <sentence id="train.txt.d0.s1945" text="Routine administration of vaccines or toxoids should be deferred until corticosteroid therapy is discontinued if possible.">
      <entity charOffset="26-34" id="train.txt.d0.s1945.e0" text="vaccines" type="target"/>
      <entity charOffset="38-45" id="train.txt.d0.s1945.e1" text="toxoids" type="target"/>
      <pair e1="train.txt.d0.s1945.e0" e2="train.txt.d0.s1945.e1" id="train.txt.d0.s1945.p0" interaction="False"/>
      <sentenceanalyses>
        <parses>
          <parse parser="split_parse" tokenizer="split">
            <dependency id="split_1" t1="st_2" t2="st_1" type="amod"/>
            <dependency id="split_2" t1="st_9" t2="st_2" type="nsubjpass"/>
            <dependency id="split_3" t1="st_2" t2="st_4" type="prep_of"/>
            <dependency id="split_4" t1="st_2" t2="st_6" type="prep_of"/>
            <dependency id="split_5" t1="st_4" t2="st_6" type="conj_or"/>
            <dependency id="split_6" t1="st_9" t2="st_7" type="aux"/>
            <dependency id="split_7" t1="st_9" t2="st_8" type="auxpass"/>
            <dependency id="split_8" t1="st_14" t2="st_10" type="mark"/>
            <dependency id="split_9" t1="st_12" t2="st_11" type="nn"/>
            <dependency id="split_10" t1="st_14" t2="st_12" type="nsubjpass"/>
            <dependency id="split_11" t1="st_14" t2="st_13" type="auxpass"/>
            <dependency id="split_12" t1="st_9" t2="st_14" type="advcl"/>
            <dependency id="split_13" t1="st_16" t2="st_15" type="mark"/>
            <dependency id="split_14" t1="st_14" t2="st_16" type="advcl"/>
          </parse>
        </parses>
        <tokenizations>
          <tokenization tokenizer="split">
            <token POS="JJ" charOffset="0-6" id="st_1" text="Routine"/>
            <token POS="NN" charOffset="8-21" id="st_2" text="administration"/>
            <token POS="IN" charOffset="23-24" id="st_3" text="of"/>
            <token POS="NNS" charOffset="26-33" id="st_4" text="vaccines"/>
            <token POS="CC" charOffset="35-36" id="st_5" text="or"/>
            <token POS="NNS" charOffset="38-44" id="st_6" text="toxoids"/>
            <token POS="MD" charOffset="46-51" id="st_7" text="should"/>
            <token POS="VB" charOffset="53-54" id="st_8" text="be"/>
            <token POS="VBN" charOffset="56-63" id="st_9" text="deferred"/>
            <token POS="IN" charOffset="65-69" id="st_10" text="until"/>
            <token POS="NN" charOffset="71-84" id="st_11" text="corticosteroid"/>
            <token POS="NN" charOffset="86-92" id="st_12" text="therapy"/>
            <token POS="VBZ" charOffset="94-95" id="st_13" text="is"/>
            <token POS="VBN" charOffset="97-108" id="st_14" text="discontinued"/>
            <token POS="IN" charOffset="110-111" id="st_15" text="if"/>
            <token POS="JJ" charOffset="113-120" id="st_16" text="possible"/>
            <token POS="." charOffset="121-121" id="st_17" text="."/>
          </tokenization>
        </tokenizations>
      </sentenceanalyses>
    </sentence>
    <sentence id="train.txt.d0.s1946" text="In patients receiving nonselective monoamine oxidase inhibitors (MAOIs) (e.g., selegiline hydrochloride) in combination with serotoninergic agents (e.g., fluoxetine, fluvoxamine, paroxetine, sertraline, venlafaxine), there have been reports of serious, sometimes fatal, reactions.">
      <entity charOffset="35-63" id="train.txt.d0.s1946.e0" text="monoamine oxidase inhibitors" type="target"/>
      <entity charOffset="79-103" id="train.txt.d0.s1946.e1" text="selegiline hydrochloride" type="target"/>
      <entity charOffset="154-164" id="train.txt.d0.s1946.e2" text="fluoxetine" type="target"/>
      <entity charOffset="166-177" id="train.txt.d0.s1946.e3" text="fluvoxamine" type="target"/>
      <entity charOffset="179-189" id="train.txt.d0.s1946.e4" text="paroxetine" type="target"/>
      <entity charOffset="191-201" id="train.txt.d0.s1946.e5" text="sertraline" type="target"/>
      <entity charOffset="203-214" id="train.txt.d0.s1946.e6" text="venlafaxine" type="target"/>
      <pair e1="train.txt.d0.s1946.e0" e2="train.txt.d0.s1946.e1" id="train.txt.d0.s1946.p0" interaction="False"/>
      <pair e1="train.txt.d0.s1946.e0" e2="train.txt.d0.s1946.e2" id="train.txt.d0.s1946.p1" interaction="False"/>
      <pair e1="train.txt.d0.s1946.e0" e2="train.txt.d0.s1946.e3" id="train.txt.d0.s1946.p2" interaction="False"/>
      <pair e1="train.txt.d0.s1946.e0" e2="train.txt.d0.s1946.e4" id="train.txt.d0.s1946.p3" interaction="False"/>
      <pair e1="train.txt.d0.s1946.e0" e2="train.txt.d0.s1946.e5" id="train.txt.d0.s1946.p4" interaction="False"/>
      <pair e1="train.txt.d0.s1946.e0" e2="train.txt.d0.s1946.e6" id="train.txt.d0.s1946.p5" interaction="False"/>
      <pair e1="train.txt.d0.s1946.e1" e2="train.txt.d0.s1946.e2" id="train.txt.d0.s1946.p6" interaction="False"/>
      <pair e1="train.txt.d0.s1946.e1" e2="train.txt.d0.s1946.e3" id="train.txt.d0.s1946.p7" interaction="False"/>
      <pair e1="train.txt.d0.s1946.e1" e2="train.txt.d0.s1946.e4" id="train.txt.d0.s1946.p8" interaction="False"/>
      <pair e1="train.txt.d0.s1946.e1" e2="train.txt.d0.s1946.e5" id="train.txt.d0.s1946.p9" interaction="False"/>
      <pair e1="train.txt.d0.s1946.e1" e2="train.txt.d0.s1946.e6" id="train.txt.d0.s1946.p10" interaction="False"/>
      <pair e1="train.txt.d0.s1946.e2" e2="train.txt.d0.s1946.e3" id="train.txt.d0.s1946.p11" interaction="False"/>
      <pair e1="train.txt.d0.s1946.e2" e2="train.txt.d0.s1946.e4" id="train.txt.d0.s1946.p12" interaction="False"/>
      <pair e1="train.txt.d0.s1946.e2" e2="train.txt.d0.s1946.e5" id="train.txt.d0.s1946.p13" interaction="False"/>
      <pair e1="train.txt.d0.s1946.e2" e2="train.txt.d0.s1946.e6" id="train.txt.d0.s1946.p14" interaction="False"/>
      <pair e1="train.txt.d0.s1946.e3" e2="train.txt.d0.s1946.e4" id="train.txt.d0.s1946.p15" interaction="False"/>
      <pair e1="train.txt.d0.s1946.e3" e2="train.txt.d0.s1946.e5" id="train.txt.d0.s1946.p16" interaction="False"/>
      <pair e1="train.txt.d0.s1946.e3" e2="train.txt.d0.s1946.e6" id="train.txt.d0.s1946.p17" interaction="False"/>
      <pair e1="train.txt.d0.s1946.e4" e2="train.txt.d0.s1946.e5" id="train.txt.d0.s1946.p18" interaction="False"/>
      <pair e1="train.txt.d0.s1946.e4" e2="train.txt.d0.s1946.e6" id="train.txt.d0.s1946.p19" interaction="False"/>
      <pair e1="train.txt.d0.s1946.e5" e2="train.txt.d0.s1946.e6" id="train.txt.d0.s1946.p20" interaction="False"/>
      <sentenceanalyses>
        <parses>
          <parse parser="split_parse" tokenizer="split">
            <dependency id="split_1" t1="st_3" t2="st_2" type="nsubj"/>
            <dependency id="split_2" t1="st_39" t2="st_3" type="prepc_in"/>
            <dependency id="split_3" t1="st_7" t2="st_4" type="amod"/>
            <dependency id="split_4" t1="st_7" t2="st_5" type="amod"/>
            <dependency id="split_5" t1="st_7" t2="st_6" type="nn"/>
            <dependency id="split_6" t1="st_3" t2="st_7" type="dobj"/>
            <dependency id="split_7" t1="st_7" t2="st_9" type="abbrev"/>
            <dependency id="split_8" t1="st_7" t2="st_12" type="appos"/>
            <dependency id="split_9" t1="st_15" t2="st_14" type="amod"/>
            <dependency id="split_10" t1="st_12" t2="st_15" type="dep"/>
            <dependency id="split_11" t1="st_3" t2="st_18" type="prep_in"/>
            <dependency id="split_12" t1="st_21" t2="st_20" type="amod"/>
            <dependency id="split_13" t1="st_18" t2="st_21" type="prep_with"/>
            <dependency id="split_14" t1="st_27" t2="st_23" type="nn"/>
            <dependency id="split_15" t1="st_27" t2="st_25" type="dep"/>
            <dependency id="split_16" t1="st_21" t2="st_27" type="appos"/>
            <dependency id="split_17" t1="st_33" t2="st_29" type="nn"/>
            <dependency id="split_18" t1="st_33" t2="st_31" type="dep"/>
            <dependency id="split_19" t1="st_27" t2="st_33" type="dep"/>
            <dependency id="split_20" t1="st_39" t2="st_36" type="expl"/>
            <dependency id="split_21" t1="st_39" t2="st_37" type="aux"/>
            <dependency id="split_22" t1="st_39" t2="st_38" type="cop"/>
            <dependency id="split_23" t1="st_46" t2="st_41" type="amod"/>
            <dependency id="split_24" t1="st_41" t2="st_43" type="advmod"/>
            <dependency id="split_25" t1="st_41" t2="st_44" type="dep"/>
            <dependency id="split_26" t1="st_39" t2="st_46" type="prep_of"/>
          </parse>
        </parses>
        <tokenizations>
          <tokenization tokenizer="split">
            <token POS="IN" charOffset="0-1" id="st_1" text="In"/>
            <token POS="NNS" charOffset="3-10" id="st_2" text="patients"/>
            <token POS="VBG" charOffset="12-20" id="st_3" text="receiving"/>
            <token POS="JJ" charOffset="22-33" id="st_4" text="nonselective"/>
            <token POS="JJ" charOffset="35-43" id="st_5" text="monoamine"/>
            <token POS="NN" charOffset="45-51" id="st_6" text="oxidase"/>
            <token POS="NNS" charOffset="53-62" id="st_7" text="inhibitors"/>
            <token POS="(" charOffset="64-64" id="st_8" text="("/>
            <token POS="NNP" charOffset="65-69" id="st_9" text="MAOIs"/>
            <token POS=")" charOffset="70-70" id="st_10" text=")"/>
            <token POS="(" charOffset="72-72" id="st_11" text="("/>
            <token POS="NN" charOffset="73-76" id="st_12" text="e.g."/>
            <token POS="," charOffset="77-77" id="st_13" text=","/>
            <token POS="JJ" charOffset="79-88" id="st_14" text="selegiline"/>
            <token POS="NN" charOffset="90-102" id="st_15" text="hydrochloride"/>
            <token POS=")" charOffset="103-103" id="st_16" text=")"/>
            <token POS="IN" charOffset="105-106" id="st_17" text="in"/>
            <token POS="NN" charOffset="108-118" id="st_18" text="combination"/>
            <token POS="IN" charOffset="120-123" id="st_19" text="with"/>
            <token POS="JJ" charOffset="125-138" id="st_20" text="serotoninergic"/>
            <token POS="NNS" charOffset="140-145" id="st_21" text="agents"/>
            <token POS="(" charOffset="147-147" id="st_22" text="("/>
            <token POS="NN" charOffset="148-151" id="st_23" text="e.g."/>
            <token POS="," charOffset="152-152" id="st_24" text=","/>
            <token POS="NN" charOffset="154-163" id="st_25" text="fluoxetine"/>
            <token POS="," charOffset="164-164" id="st_26" text=","/>
            <token POS="NN" charOffset="166-176" id="st_27" text="fluvoxamine"/>
            <token POS="," charOffset="177-177" id="st_28" text=","/>
            <token POS="NN" charOffset="179-188" id="st_29" text="paroxetine"/>
            <token POS="," charOffset="189-189" id="st_30" text=","/>
            <token POS="NN" charOffset="191-200" id="st_31" text="sertraline"/>
            <token POS="," charOffset="201-201" id="st_32" text=","/>
            <token POS="NN" charOffset="203-213" id="st_33" text="venlafaxine"/>
            <token POS=")" charOffset="214-214" id="st_34" text=")"/>
            <token POS="," charOffset="215-215" id="st_35" text=","/>
            <token POS="EX" charOffset="217-221" id="st_36" text="there"/>
            <token POS="VBP" charOffset="223-226" id="st_37" text="have"/>
            <token POS="VBN" charOffset="228-231" id="st_38" text="been"/>
            <token POS="NNS" charOffset="233-239" id="st_39" text="reports"/>
            <token POS="IN" charOffset="241-242" id="st_40" text="of"/>
            <token POS="JJ" charOffset="244-250" id="st_41" text="serious"/>
            <token POS="," charOffset="251-251" id="st_42" text=","/>
            <token POS="RB" charOffset="253-261" id="st_43" text="sometimes"/>
            <token POS="JJ" charOffset="263-267" id="st_44" text="fatal"/>
            <token POS="," charOffset="268-268" id="st_45" text=","/>
            <token POS="NNS" charOffset="270-278" id="st_46" text="reactions"/>
            <token POS="." charOffset="279-279" id="st_47" text="."/>
          </tokenization>
        </tokenizations>
      </sentenceanalyses>
    </sentence>
    <sentence id="train.txt.d0.s1947" text="Because dexfenfluramine is a serotonin releaser and reuptake inhibitor, dexfenfluramine should not be used concomitantly with a MAO inhibitor.">
      <entity charOffset="8-23" id="train.txt.d0.s1947.e0" text="dexfenfluramine" type="target"/>
      <entity charOffset="52-70" id="train.txt.d0.s1947.e1" text="reuptake inhibitor" type="target"/>
      <entity charOffset="72-87" id="train.txt.d0.s1947.e2" text="dexfenfluramine" type="target"/>
      <entity charOffset="128-141" id="train.txt.d0.s1947.e3" text="MAO inhibitor" type="target"/>
      <pair e1="train.txt.d0.s1947.e0" e2="train.txt.d0.s1947.e1" id="train.txt.d0.s1947.p0" interaction="False"/>
      <pair e1="train.txt.d0.s1947.e0" e2="train.txt.d0.s1947.e2" id="train.txt.d0.s1947.p1" interaction="False"/>
      <pair e1="train.txt.d0.s1947.e0" e2="train.txt.d0.s1947.e3" id="train.txt.d0.s1947.p2" interaction="False"/>
      <pair e1="train.txt.d0.s1947.e1" e2="train.txt.d0.s1947.e2" id="train.txt.d0.s1947.p3" interaction="False"/>
      <pair e1="train.txt.d0.s1947.e1" e2="train.txt.d0.s1947.e3" id="train.txt.d0.s1947.p4" interaction="False"/>
      <pair e1="train.txt.d0.s1947.e2" e2="train.txt.d0.s1947.e3" id="train.txt.d0.s1947.p5" interaction="False"/>
      <sentenceanalyses>
        <parses>
          <parse parser="split_parse" tokenizer="split">
            <dependency id="split_1" t1="st_6" t2="st_1" type="mark"/>
            <dependency id="split_2" t1="st_6" t2="st_2" type="nsubj"/>
            <dependency id="split_3" t1="st_6" t2="st_3" type="cop"/>
            <dependency id="split_4" t1="st_6" t2="st_4" type="det"/>
            <dependency id="split_5" t1="st_6" t2="st_5" type="nn"/>
            <dependency id="split_6" t1="st_15" t2="st_6" type="advcl"/>
            <dependency id="split_7" t1="st_9" t2="st_8" type="nn"/>
            <dependency id="split_8" t1="st_6" t2="st_9" type="conj_and"/>
            <dependency id="split_9" t1="st_15" t2="st_9" type="advcl"/>
            <dependency id="split_10" t1="st_15" t2="st_11" type="nsubjpass"/>
            <dependency id="split_11" t1="st_15" t2="st_12" type="aux"/>
            <dependency id="split_12" t1="st_15" t2="st_13" type="neg"/>
            <dependency id="split_13" t1="st_15" t2="st_14" type="auxpass"/>
            <dependency id="split_14" t1="st_15" t2="st_16" type="advmod"/>
            <dependency id="split_15" t1="st_20" t2="st_18" type="det"/>
            <dependency id="split_16" t1="st_20" t2="st_19" type="nn"/>
            <dependency id="split_17" t1="st_15" t2="st_20" type="prep_with"/>
          </parse>
        </parses>
        <tokenizations>
          <tokenization tokenizer="split">
            <token POS="IN" charOffset="0-6" id="st_1" text="Because"/>
            <token POS="NN" charOffset="8-22" id="st_2" text="dexfenfluramine"/>
            <token POS="VBZ" charOffset="24-25" id="st_3" text="is"/>
            <token POS="DT" charOffset="27-27" id="st_4" text="a"/>
            <token POS="NN" charOffset="29-37" id="st_5" text="serotonin"/>
            <token POS="NN" charOffset="39-46" id="st_6" text="releaser"/>
            <token POS="CC" charOffset="48-50" id="st_7" text="and"/>
            <token POS="NN" charOffset="52-59" id="st_8" text="reuptake"/>
            <token POS="NN" charOffset="61-69" id="st_9" text="inhibitor"/>
            <token POS="," charOffset="70-70" id="st_10" text=","/>
            <token POS="NN" charOffset="72-86" id="st_11" text="dexfenfluramine"/>
            <token POS="MD" charOffset="88-93" id="st_12" text="should"/>
            <token POS="RB" charOffset="95-97" id="st_13" text="not"/>
            <token POS="VB" charOffset="99-100" id="st_14" text="be"/>
            <token POS="VBN" charOffset="102-105" id="st_15" text="used"/>
            <token POS="RB" charOffset="107-119" id="st_16" text="concomitantly"/>
            <token POS="IN" charOffset="121-124" id="st_17" text="with"/>
            <token POS="DT" charOffset="126-126" id="st_18" text="a"/>
            <token POS="NNP" charOffset="128-130" id="st_19" text="MAO"/>
            <token POS="NN" charOffset="132-140" id="st_20" text="inhibitor"/>
            <token POS="." charOffset="141-141" id="st_21" text="."/>
          </tokenization>
        </tokenizations>
      </sentenceanalyses>
    </sentence>
    <sentence id="train.txt.d0.s1948" text="At least 14 days should elapse between discontinuation of a MAO inhibitor and initiation of treatment with dexfenfluramine.">
      <entity charOffset="60-73" id="train.txt.d0.s1948.e0" text="MAO inhibitor" type="target"/>
      <entity charOffset="107-122" id="train.txt.d0.s1948.e1" text="dexfenfluramine" type="target"/>
      <pair e1="train.txt.d0.s1948.e0" e2="train.txt.d0.s1948.e1" id="train.txt.d0.s1948.p0" interaction="False"/>
      <sentenceanalyses>
        <parses>
          <parse parser="split_parse" tokenizer="split">
            <dependency id="split_1" t1="st_3" t2="st_1" type="quantmod"/>
            <dependency id="split_2" t1="st_1" t2="st_2" type="dep"/>
            <dependency id="split_3" t1="st_4" t2="st_3" type="num"/>
            <dependency id="split_4" t1="st_6" t2="st_4" type="nsubj"/>
            <dependency id="split_5" t1="st_6" t2="st_5" type="aux"/>
            <dependency id="split_6" t1="st_6" t2="st_8" type="prep_between"/>
            <dependency id="split_7" t1="st_12" t2="st_10" type="det"/>
            <dependency id="split_8" t1="st_12" t2="st_11" type="nn"/>
            <dependency id="split_9" t1="st_8" t2="st_12" type="prep_of"/>
            <dependency id="split_10" t1="st_6" t2="st_14" type="prep_between"/>
            <dependency id="split_11" t1="st_8" t2="st_14" type="conj_and"/>
            <dependency id="split_12" t1="st_14" t2="st_16" type="prep_of"/>
            <dependency id="split_13" t1="st_6" t2="st_18" type="prep_with"/>
          </parse>
        </parses>
        <tokenizations>
          <tokenization tokenizer="split">
            <token POS="IN" charOffset="0-1" id="st_1" text="At"/>
            <token POS="JJS" charOffset="3-7" id="st_2" text="least"/>
            <token POS="CD" charOffset="9-10" id="st_3" text="14"/>
            <token POS="NNS" charOffset="12-15" id="st_4" text="days"/>
            <token POS="MD" charOffset="17-22" id="st_5" text="should"/>
            <token POS="VB" charOffset="24-29" id="st_6" text="elapse"/>
            <token POS="IN" charOffset="31-37" id="st_7" text="between"/>
            <token POS="NN" charOffset="39-53" id="st_8" text="discontinuation"/>
            <token POS="IN" charOffset="55-56" id="st_9" text="of"/>
            <token POS="DT" charOffset="58-58" id="st_10" text="a"/>
            <token POS="NNP" charOffset="60-62" id="st_11" text="MAO"/>
            <token POS="NN" charOffset="64-72" id="st_12" text="inhibitor"/>
            <token POS="CC" charOffset="74-76" id="st_13" text="and"/>
            <token POS="NN" charOffset="78-87" id="st_14" text="initiation"/>
            <token POS="IN" charOffset="89-90" id="st_15" text="of"/>
            <token POS="NN" charOffset="92-100" id="st_16" text="treatment"/>
            <token POS="IN" charOffset="102-105" id="st_17" text="with"/>
            <token POS="NN" charOffset="107-121" id="st_18" text="dexfenfluramine"/>
            <token POS="." charOffset="122-122" id="st_19" text="."/>
          </tokenization>
        </tokenizations>
      </sentenceanalyses>
    </sentence>
    <sentence id="train.txt.d0.s1949" text="At least 3 weeks should elapse between discontinuation of dexfenfluramine and initiation of treatment with a MAO inhibitor.">
      <entity charOffset="58-73" id="train.txt.d0.s1949.e0" text="dexfenfluramine" type="target"/>
      <entity charOffset="109-122" id="train.txt.d0.s1949.e1" text="MAO inhibitor" type="target"/>
      <pair e1="train.txt.d0.s1949.e0" e2="train.txt.d0.s1949.e1" id="train.txt.d0.s1949.p0" interaction="False"/>
      <sentenceanalyses>
        <parses>
          <parse parser="split_parse" tokenizer="split">
            <dependency id="split_1" t1="st_3" t2="st_1" type="quantmod"/>
            <dependency id="split_2" t1="st_1" t2="st_2" type="dep"/>
            <dependency id="split_3" t1="st_4" t2="st_3" type="num"/>
            <dependency id="split_4" t1="st_6" t2="st_4" type="nsubj"/>
            <dependency id="split_5" t1="st_6" t2="st_5" type="aux"/>
            <dependency id="split_6" t1="st_6" t2="st_8" type="prep_between"/>
            <dependency id="split_7" t1="st_8" t2="st_10" type="prep_of"/>
            <dependency id="split_8" t1="st_8" t2="st_12" type="prep_of"/>
            <dependency id="split_9" t1="st_10" t2="st_12" type="conj_and"/>
            <dependency id="split_10" t1="st_10" t2="st_14" type="prep_of"/>
            <dependency id="split_11" t1="st_18" t2="st_16" type="det"/>
            <dependency id="split_12" t1="st_18" t2="st_17" type="nn"/>
            <dependency id="split_13" t1="st_6" t2="st_18" type="prep_with"/>
          </parse>
        </parses>
        <tokenizations>
          <tokenization tokenizer="split">
            <token POS="IN" charOffset="0-1" id="st_1" text="At"/>
            <token POS="JJS" charOffset="3-7" id="st_2" text="least"/>
            <token POS="CD" charOffset="9-9" id="st_3" text="3"/>
            <token POS="NNS" charOffset="11-15" id="st_4" text="weeks"/>
            <token POS="MD" charOffset="17-22" id="st_5" text="should"/>
            <token POS="VB" charOffset="24-29" id="st_6" text="elapse"/>
            <token POS="IN" charOffset="31-37" id="st_7" text="between"/>
            <token POS="NN" charOffset="39-53" id="st_8" text="discontinuation"/>
            <token POS="IN" charOffset="55-56" id="st_9" text="of"/>
            <token POS="NN" charOffset="58-72" id="st_10" text="dexfenfluramine"/>
            <token POS="CC" charOffset="74-76" id="st_11" text="and"/>
            <token POS="NN" charOffset="78-87" id="st_12" text="initiation"/>
            <token POS="IN" charOffset="89-90" id="st_13" text="of"/>
            <token POS="NN" charOffset="92-100" id="st_14" text="treatment"/>
            <token POS="IN" charOffset="102-105" id="st_15" text="with"/>
            <token POS="DT" charOffset="107-107" id="st_16" text="a"/>
            <token POS="NNP" charOffset="109-111" id="st_17" text="MAO"/>
            <token POS="NN" charOffset="113-121" id="st_18" text="inhibitor"/>
            <token POS="." charOffset="122-122" id="st_19" text="."/>
          </tokenization>
        </tokenizations>
      </sentenceanalyses>
    </sentence>
    <sentence id="train.txt.d0.s1950" text="A rare, but serious, constellation of symptoms, termed serotonin syndrome, has been reported with the concomitant use of selective serotonin reuptake inhibitors (SSRIs) and agents for migraine therapy, such as Imitrex (sumatriptan succinate) and dihydroergotamine.">
      <entity charOffset="131-160" id="train.txt.d0.s1950.e0" text="serotonin reuptake inhibitors" type="target"/>
      <entity charOffset="210-217" id="train.txt.d0.s1950.e1" text="Imitrex" type="target"/>
      <entity charOffset="219-240" id="train.txt.d0.s1950.e2" text="sumatriptan succinate" type="target"/>
      <entity charOffset="246-263" id="train.txt.d0.s1950.e3" text="dihydroergotamine" type="target"/>
      <pair e1="train.txt.d0.s1950.e0" e2="train.txt.d0.s1950.e1" id="train.txt.d0.s1950.p0" interaction="False"/>
      <pair e1="train.txt.d0.s1950.e0" e2="train.txt.d0.s1950.e2" id="train.txt.d0.s1950.p1" interaction="False"/>
      <pair e1="train.txt.d0.s1950.e0" e2="train.txt.d0.s1950.e3" id="train.txt.d0.s1950.p2" interaction="False"/>
      <pair e1="train.txt.d0.s1950.e1" e2="train.txt.d0.s1950.e2" id="train.txt.d0.s1950.p3" interaction="False"/>
      <pair e1="train.txt.d0.s1950.e1" e2="train.txt.d0.s1950.e3" id="train.txt.d0.s1950.p4" interaction="False"/>
      <pair e1="train.txt.d0.s1950.e2" e2="train.txt.d0.s1950.e3" id="train.txt.d0.s1950.p5" interaction="False"/>
      <sentenceanalyses>
        <parses>
          <parse parser="split_parse" tokenizer="split">
            <dependency id="split_1" t1="st_7" t2="st_1" type="det"/>
            <dependency id="split_2" t1="st_7" t2="st_2" type="amod"/>
            <dependency id="split_3" t1="st_2" t2="st_5" type="conj_but"/>
            <dependency id="split_4" t1="st_7" t2="st_5" type="amod"/>
            <dependency id="split_5" t1="st_17" t2="st_7" type="nsubjpass"/>
            <dependency id="split_6" t1="st_7" t2="st_9" type="prep_of"/>
            <dependency id="split_7" t1="st_7" t2="st_11" type="partmod"/>
            <dependency id="split_8" t1="st_13" t2="st_12" type="nn"/>
            <dependency id="split_9" t1="st_11" t2="st_13" type="dobj"/>
            <dependency id="split_10" t1="st_17" t2="st_15" type="aux"/>
            <dependency id="split_11" t1="st_17" t2="st_16" type="auxpass"/>
            <dependency id="split_12" t1="st_21" t2="st_19" type="det"/>
            <dependency id="split_13" t1="st_21" t2="st_20" type="amod"/>
            <dependency id="split_14" t1="st_17" t2="st_21" type="prep_with"/>
            <dependency id="split_15" t1="st_26" t2="st_23" type="amod"/>
            <dependency id="split_16" t1="st_26" t2="st_24" type="nn"/>
            <dependency id="split_17" t1="st_26" t2="st_25" type="nn"/>
            <dependency id="split_18" t1="st_21" t2="st_26" type="prep_of"/>
            <dependency id="split_19" t1="st_26" t2="st_28" type="abbrev"/>
            <dependency id="split_20" t1="st_21" t2="st_31" type="prep_of"/>
            <dependency id="split_21" t1="st_26" t2="st_31" type="conj_and"/>
            <dependency id="split_22" t1="st_34" t2="st_33" type="amod"/>
            <dependency id="split_23" t1="st_31" t2="st_34" type="prep_for"/>
            <dependency id="split_24" t1="st_21" t2="st_38" type="prep_such_as"/>
            <dependency id="split_25" t1="st_41" t2="st_40" type="nn"/>
            <dependency id="split_26" t1="st_38" t2="st_41" type="appos"/>
            <dependency id="split_27" t1="st_21" t2="st_44" type="prep_such_as"/>
            <dependency id="split_28" t1="st_38" t2="st_44" type="conj_and"/>
          </parse>
        </parses>
        <tokenizations>
          <tokenization tokenizer="split">
            <token POS="DT" charOffset="0-0" id="st_1" text="A"/>
            <token POS="JJ" charOffset="2-5" id="st_2" text="rare"/>
            <token POS="," charOffset="6-6" id="st_3" text=","/>
            <token POS="CC" charOffset="8-10" id="st_4" text="but"/>
            <token POS="JJ" charOffset="12-18" id="st_5" text="serious"/>
            <token POS="," charOffset="19-19" id="st_6" text=","/>
            <token POS="NN" charOffset="21-33" id="st_7" text="constellation"/>
            <token POS="IN" charOffset="35-36" id="st_8" text="of"/>
            <token POS="NNS" charOffset="38-45" id="st_9" text="symptoms"/>
            <token POS="," charOffset="46-46" id="st_10" text=","/>
            <token POS="VBN" charOffset="48-53" id="st_11" text="termed"/>
            <token POS="NN" charOffset="55-63" id="st_12" text="serotonin"/>
            <token POS="NN" charOffset="65-72" id="st_13" text="syndrome"/>
            <token POS="," charOffset="73-73" id="st_14" text=","/>
            <token POS="VBZ" charOffset="75-77" id="st_15" text="has"/>
            <token POS="VBN" charOffset="79-82" id="st_16" text="been"/>
            <token POS="VBN" charOffset="84-91" id="st_17" text="reported"/>
            <token POS="IN" charOffset="93-96" id="st_18" text="with"/>
            <token POS="DT" charOffset="98-100" id="st_19" text="the"/>
            <token POS="JJ" charOffset="102-112" id="st_20" text="concomitant"/>
            <token POS="NN" charOffset="114-116" id="st_21" text="use"/>
            <token POS="IN" charOffset="118-119" id="st_22" text="of"/>
            <token POS="JJ" charOffset="121-129" id="st_23" text="selective"/>
            <token POS="NN" charOffset="131-139" id="st_24" text="serotonin"/>
            <token POS="NN" charOffset="141-148" id="st_25" text="reuptake"/>
            <token POS="NNS" charOffset="150-159" id="st_26" text="inhibitors"/>
            <token POS="(" charOffset="161-161" id="st_27" text="("/>
            <token POS="NNP" charOffset="162-166" id="st_28" text="SSRIs"/>
            <token POS=")" charOffset="167-167" id="st_29" text=")"/>
            <token POS="CC" charOffset="169-171" id="st_30" text="and"/>
            <token POS="NNS" charOffset="173-178" id="st_31" text="agents"/>
            <token POS="IN" charOffset="180-182" id="st_32" text="for"/>
            <token POS="JJ" charOffset="184-191" id="st_33" text="migraine"/>
            <token POS="NN" charOffset="193-199" id="st_34" text="therapy"/>
            <token POS="," charOffset="200-200" id="st_35" text=","/>
            <token POS="JJ" charOffset="202-205" id="st_36" text="such"/>
            <token POS="IN" charOffset="207-208" id="st_37" text="as"/>
            <token POS="NNP" charOffset="210-216" id="st_38" text="Imitrex"/>
            <token POS="(" charOffset="218-218" id="st_39" text="("/>
            <token POS="NN" charOffset="219-229" id="st_40" text="sumatriptan"/>
            <token POS="NN" charOffset="231-239" id="st_41" text="succinate"/>
            <token POS=")" charOffset="240-240" id="st_42" text=")"/>
            <token POS="CC" charOffset="242-244" id="st_43" text="and"/>
            <token POS="NN" charOffset="246-262" id="st_44" text="dihydroergotamine"/>
            <token POS="." charOffset="263-263" id="st_45" text="."/>
          </tokenization>
        </tokenizations>
      </sentenceanalyses>
    </sentence>
    <sentence id="train.txt.d0.s1951" text="The use of dexfenfluramine with other CNS-active drugs has not been systematically evaluated;">
      <entity charOffset="11-26" id="train.txt.d0.s1951.e0" text="dexfenfluramine" type="target"/>
      <entity charOffset="38-54" id="train.txt.d0.s1951.e1" text="CNS-active drugs" type="target"/>
      <pair e1="train.txt.d0.s1951.e0" e2="train.txt.d0.s1951.e1" id="train.txt.d0.s1951.p0" interaction="False"/>
      <sentenceanalyses>
        <parses>
          <parse parser="split_parse" tokenizer="split">
            <dependency id="split_1" t1="st_2" t2="st_1" type="det"/>
            <dependency id="split_2" t1="st_13" t2="st_2" type="nsubjpass"/>
            <dependency id="split_3" t1="st_2" t2="st_4" type="prep_of"/>
            <dependency id="split_4" t1="st_8" t2="st_6" type="amod"/>
            <dependency id="split_5" t1="st_8" t2="st_7" type="amod"/>
            <dependency id="split_6" t1="st_4" t2="st_8" type="prep_with"/>
            <dependency id="split_7" t1="st_13" t2="st_9" type="aux"/>
            <dependency id="split_8" t1="st_13" t2="st_10" type="neg"/>
            <dependency id="split_9" t1="st_13" t2="st_11" type="auxpass"/>
            <dependency id="split_10" t1="st_13" t2="st_12" type="advmod"/>
          </parse>
        </parses>
        <tokenizations>
          <tokenization tokenizer="split">
            <token POS="DT" charOffset="0-2" id="st_1" text="The"/>
            <token POS="NN" charOffset="4-6" id="st_2" text="use"/>
            <token POS="IN" charOffset="8-9" id="st_3" text="of"/>
            <token POS="NN" charOffset="11-25" id="st_4" text="dexfenfluramine"/>
            <token POS="IN" charOffset="27-30" id="st_5" text="with"/>
            <token POS="JJ" charOffset="32-36" id="st_6" text="other"/>
            <token POS="JJ" charOffset="38-47" id="st_7" text="CNS-active"/>
            <token POS="NNS" charOffset="49-53" id="st_8" text="drugs"/>
            <token POS="VBZ" charOffset="55-57" id="st_9" text="has"/>
            <token POS="RB" charOffset="59-61" id="st_10" text="not"/>
            <token POS="VBN" charOffset="63-66" id="st_11" text="been"/>
            <token POS="RB" charOffset="68-81" id="st_12" text="systematically"/>
            <token POS="VBN" charOffset="83-91" id="st_13" text="evaluated"/>
            <token POS=":" charOffset="92-92" id="st_14" text=";"/>
          </tokenization>
        </tokenizations>
      </sentenceanalyses>
    </sentence>
    <sentence id="train.txt.d0.s1952" text="consequently, caution is advised if dexfenfluramine and such drugs are prescribed concurrently.">
      <entity charOffset="36-51" id="train.txt.d0.s1952.e0" text="dexfenfluramine" type="target"/>
      <entity charOffset="61-66" id="train.txt.d0.s1952.e1" text="drugs" type="target"/>
      <pair e1="train.txt.d0.s1952.e0" e2="train.txt.d0.s1952.e1" id="train.txt.d0.s1952.p0" interaction="False"/>
      <sentenceanalyses>
        <parses>
          <parse parser="split_parse" tokenizer="split">
            <dependency id="split_1" t1="st_5" t2="st_1" type="advmod"/>
            <dependency id="split_2" t1="st_5" t2="st_3" type="nsubjpass"/>
            <dependency id="split_3" t1="st_5" t2="st_4" type="auxpass"/>
            <dependency id="split_4" t1="st_12" t2="st_6" type="mark"/>
            <dependency id="split_5" t1="st_10" t2="st_7" type="amod"/>
            <dependency id="split_6" t1="st_7" t2="st_9" type="conj_and"/>
            <dependency id="split_7" t1="st_10" t2="st_9" type="amod"/>
            <dependency id="split_8" t1="st_12" t2="st_10" type="nsubjpass"/>
            <dependency id="split_9" t1="st_12" t2="st_11" type="auxpass"/>
            <dependency id="split_10" t1="st_5" t2="st_12" type="advcl"/>
            <dependency id="split_11" t1="st_12" t2="st_13" type="advmod"/>
          </parse>
        </parses>
        <tokenizations>
          <tokenization tokenizer="split">
            <token POS="RB" charOffset="0-11" id="st_1" text="consequently"/>
            <token POS="," charOffset="12-12" id="st_2" text=","/>
            <token POS="NN" charOffset="14-20" id="st_3" text="caution"/>
            <token POS="VBZ" charOffset="22-23" id="st_4" text="is"/>
            <token POS="VBN" charOffset="25-31" id="st_5" text="advised"/>
            <token POS="IN" charOffset="33-34" id="st_6" text="if"/>
            <token POS="JJ" charOffset="36-50" id="st_7" text="dexfenfluramine"/>
            <token POS="CC" charOffset="52-54" id="st_8" text="and"/>
            <token POS="JJ" charOffset="56-59" id="st_9" text="such"/>
            <token POS="NNS" charOffset="61-65" id="st_10" text="drugs"/>
            <token POS="VBP" charOffset="67-69" id="st_11" text="are"/>
            <token POS="VBN" charOffset="71-80" id="st_12" text="prescribed"/>
            <token POS="RB" charOffset="82-93" id="st_13" text="concurrently"/>
            <token POS="." charOffset="94-94" id="st_14" text="."/>
          </tokenization>
        </tokenizations>
      </sentenceanalyses>
    </sentence>
    <sentence id="train.txt.d0.s1953" text="ZINECARD does not influence the pharmacokinetics of doxorubicin.">
      <entity charOffset="0-8" id="train.txt.d0.s1953.e0" text="ZINECARD" type="target"/>
      <entity charOffset="52-63" id="train.txt.d0.s1953.e1" text="doxorubicin" type="target"/>
      <pair e1="train.txt.d0.s1953.e0" e2="train.txt.d0.s1953.e1" id="train.txt.d0.s1953.p0" interaction="False"/>
      <sentenceanalyses>
        <parses>
          <parse parser="split_parse" tokenizer="split">
            <dependency id="split_1" t1="st_4" t2="st_1" type="nsubj"/>
            <dependency id="split_2" t1="st_4" t2="st_2" type="aux"/>
            <dependency id="split_3" t1="st_4" t2="st_3" type="neg"/>
            <dependency id="split_4" t1="st_6" t2="st_5" type="det"/>
            <dependency id="split_5" t1="st_4" t2="st_6" type="dobj"/>
            <dependency id="split_6" t1="st_6" t2="st_8" type="prep_of"/>
          </parse>
        </parses>
        <tokenizations>
          <tokenization tokenizer="split">
            <token POS="NNP" charOffset="0-7" id="st_1" text="ZINECARD"/>
            <token POS="VBZ" charOffset="9-12" id="st_2" text="does"/>
            <token POS="RB" charOffset="14-16" id="st_3" text="not"/>
            <token POS="VB" charOffset="18-26" id="st_4" text="influence"/>
            <token POS="DT" charOffset="28-30" id="st_5" text="the"/>
            <token POS="NNS" charOffset="32-47" id="st_6" text="pharmacokinetics"/>
            <token POS="IN" charOffset="49-50" id="st_7" text="of"/>
            <token POS="NN" charOffset="52-62" id="st_8" text="doxorubicin"/>
            <token POS="." charOffset="63-63" id="st_9" text="."/>
          </tokenization>
        </tokenizations>
      </sentenceanalyses>
    </sentence>
    <sentence id="train.txt.d0.s1954" text="Dexrazoxane was not mutagenic in the Ames test but was found to be clastogenic to human lymphocytes in vitro and to mouse bone marrow erythrocytes in vivo (micronucleus test).">
      <entity charOffset="0-11" id="train.txt.d0.s1954.e0" text="Dexrazoxane" type="target"/>
      <entity charOffset="37-40" id="train.txt.d0.s1954.e1" text="Ame" type="target"/>
      <pair e1="train.txt.d0.s1954.e0" e2="train.txt.d0.s1954.e1" id="train.txt.d0.s1954.p0" interaction="False"/>
      <sentenceanalyses>
        <parses>
          <parse parser="split_parse" tokenizer="split">
            <dependency id="split_1" t1="st_4" t2="st_1" type="nsubjpass"/>
            <dependency id="split_2" t1="st_11" t2="st_1" type="nsubjpass"/>
            <dependency id="split_3" t1="st_14" t2="st_1" type="xsubj"/>
            <dependency id="split_4" t1="st_4" t2="st_2" type="cop"/>
            <dependency id="split_5" t1="st_4" t2="st_3" type="neg"/>
            <dependency id="split_6" t1="st_8" t2="st_6" type="det"/>
            <dependency id="split_7" t1="st_8" t2="st_7" type="nn"/>
            <dependency id="split_8" t1="st_4" t2="st_8" type="prep_in"/>
            <dependency id="split_9" t1="st_11" t2="st_10" type="auxpass"/>
            <dependency id="split_10" t1="st_4" t2="st_11" type="conj_but"/>
            <dependency id="split_11" t1="st_14" t2="st_12" type="aux"/>
            <dependency id="split_12" t1="st_14" t2="st_13" type="cop"/>
            <dependency id="split_13" t1="st_11" t2="st_14" type="xcomp"/>
            <dependency id="split_14" t1="st_17" t2="st_16" type="amod"/>
            <dependency id="split_15" t1="st_14" t2="st_17" type="prep_to"/>
            <dependency id="split_16" t1="st_25" t2="st_19" type="amod"/>
            <dependency id="split_17" t1="st_19" t2="st_21" type="conj_and"/>
            <dependency id="split_18" t1="st_25" t2="st_21" type="amod"/>
            <dependency id="split_19" t1="st_19" t2="st_22" type="prep_to"/>
            <dependency id="split_20" t1="st_22" t2="st_23" type="dep"/>
            <dependency id="split_21" t1="st_25" t2="st_24" type="nn"/>
            <dependency id="split_22" t1="st_17" t2="st_25" type="prep_in"/>
            <dependency id="split_23" t1="st_25" t2="st_26" type="amod"/>
            <dependency id="split_24" t1="st_26" t2="st_27" type="dep"/>
            <dependency id="split_25" t1="st_30" t2="st_29" type="nsubj"/>
            <dependency id="split_26" t1="st_14" t2="st_30" type="parataxis"/>
          </parse>
        </parses>
        <tokenizations>
          <tokenization tokenizer="split">
            <token POS="NNP" charOffset="0-10" id="st_1" text="Dexrazoxane"/>
            <token POS="VBD" charOffset="12-14" id="st_2" text="was"/>
            <token POS="RB" charOffset="16-18" id="st_3" text="not"/>
            <token POS="JJ" charOffset="20-28" id="st_4" text="mutagenic"/>
            <token POS="IN" charOffset="30-31" id="st_5" text="in"/>
            <token POS="DT" charOffset="33-35" id="st_6" text="the"/>
            <token POS="NNP" charOffset="37-40" id="st_7" text="Ames"/>
            <token POS="NN" charOffset="42-45" id="st_8" text="test"/>
            <token POS="CC" charOffset="47-49" id="st_9" text="but"/>
            <token POS="VBD" charOffset="51-53" id="st_10" text="was"/>
            <token POS="VBN" charOffset="55-59" id="st_11" text="found"/>
            <token POS="TO" charOffset="61-62" id="st_12" text="to"/>
            <token POS="VB" charOffset="64-65" id="st_13" text="be"/>
            <token POS="JJ" charOffset="67-77" id="st_14" text="clastogenic"/>
            <token POS="TO" charOffset="79-80" id="st_15" text="to"/>
            <token POS="JJ" charOffset="82-86" id="st_16" text="human"/>
            <token POS="NNS" charOffset="88-98" id="st_17" text="lymphocytes"/>
            <token POS="IN" charOffset="100-101" id="st_18" text="in"/>
            <token POS="FW" charOffset="103-107" id="st_19" text="vitro"/>
            <token POS="CC" charOffset="109-111" id="st_20" text="and"/>
            <token POS="TO" charOffset="113-114" id="st_21" text="to"/>
            <token POS="NN" charOffset="116-120" id="st_22" text="mouse"/>
            <token POS="NN" charOffset="122-125" id="st_23" text="bone"/>
            <token POS="NN" charOffset="127-132" id="st_24" text="marrow"/>
            <token POS="NNS" charOffset="134-145" id="st_25" text="erythrocytes"/>
            <token POS="FW" charOffset="147-148" id="st_26" text="in"/>
            <token POS="FW" charOffset="150-153" id="st_27" text="vivo"/>
            <token POS="(" charOffset="155-155" id="st_28" text="("/>
            <token POS="NNS" charOffset="156-167" id="st_29" text="micronucleus"/>
            <token POS="NN" charOffset="169-172" id="st_30" text="test"/>
            <token POS=")" charOffset="173-173" id="st_31" text=")"/>
            <token POS="." charOffset="174-174" id="st_32" text="."/>
          </tokenization>
        </tokenizations>
      </sentenceanalyses>
    </sentence>
    <sentence id="train.txt.d0.s1955" text="Additive depressant effect when used with general anesthetics, sedatives, antianxiety drugs, hypnotics, alcohol, and other opiate analgesics.">
      <entity charOffset="42-61" id="train.txt.d0.s1955.e0" text="general anesthetics" type="target"/>
      <entity charOffset="63-72" id="train.txt.d0.s1955.e1" text="sedatives" type="target"/>
      <entity charOffset="74-91" id="train.txt.d0.s1955.e2" text="antianxiety drugs" type="target"/>
      <entity charOffset="93-102" id="train.txt.d0.s1955.e3" text="hypnotics" type="target"/>
      <entity charOffset="104-111" id="train.txt.d0.s1955.e4" text="alcohol" type="target"/>
      <entity charOffset="123-129" id="train.txt.d0.s1955.e5" text="opiate" type="target"/>
      <pair e1="train.txt.d0.s1955.e0" e2="train.txt.d0.s1955.e1" id="train.txt.d0.s1955.p0" interaction="False"/>
      <pair e1="train.txt.d0.s1955.e0" e2="train.txt.d0.s1955.e2" id="train.txt.d0.s1955.p1" interaction="False"/>
      <pair e1="train.txt.d0.s1955.e0" e2="train.txt.d0.s1955.e3" id="train.txt.d0.s1955.p2" interaction="False"/>
      <pair e1="train.txt.d0.s1955.e0" e2="train.txt.d0.s1955.e4" id="train.txt.d0.s1955.p3" interaction="False"/>
      <pair e1="train.txt.d0.s1955.e0" e2="train.txt.d0.s1955.e5" id="train.txt.d0.s1955.p4" interaction="False"/>
      <pair e1="train.txt.d0.s1955.e1" e2="train.txt.d0.s1955.e2" id="train.txt.d0.s1955.p5" interaction="False"/>
      <pair e1="train.txt.d0.s1955.e1" e2="train.txt.d0.s1955.e3" id="train.txt.d0.s1955.p6" interaction="False"/>
      <pair e1="train.txt.d0.s1955.e1" e2="train.txt.d0.s1955.e4" id="train.txt.d0.s1955.p7" interaction="False"/>
      <pair e1="train.txt.d0.s1955.e1" e2="train.txt.d0.s1955.e5" id="train.txt.d0.s1955.p8" interaction="False"/>
      <pair e1="train.txt.d0.s1955.e2" e2="train.txt.d0.s1955.e3" id="train.txt.d0.s1955.p9" interaction="False"/>
      <pair e1="train.txt.d0.s1955.e2" e2="train.txt.d0.s1955.e4" id="train.txt.d0.s1955.p10" interaction="False"/>
      <pair e1="train.txt.d0.s1955.e2" e2="train.txt.d0.s1955.e5" id="train.txt.d0.s1955.p11" interaction="False"/>
      <pair e1="train.txt.d0.s1955.e3" e2="train.txt.d0.s1955.e4" id="train.txt.d0.s1955.p12" interaction="False"/>
      <pair e1="train.txt.d0.s1955.e3" e2="train.txt.d0.s1955.e5" id="train.txt.d0.s1955.p13" interaction="False"/>
      <pair e1="train.txt.d0.s1955.e4" e2="train.txt.d0.s1955.e5" id="train.txt.d0.s1955.p14" interaction="False"/>
      <sentenceanalyses>
        <parses>
          <parse parser="split_parse" tokenizer="split">
            <dependency id="split_1" t1="st_3" t2="st_2" type="nn"/>
            <dependency id="split_2" t1="st_1" t2="st_3" type="dobj"/>
            <dependency id="split_3" t1="st_5" t2="st_4" type="advmod"/>
            <dependency id="split_4" t1="st_1" t2="st_5" type="advcl"/>
            <dependency id="split_5" t1="st_8" t2="st_7" type="amod"/>
            <dependency id="split_6" t1="st_5" t2="st_8" type="prep_with"/>
            <dependency id="split_7" t1="st_5" t2="st_10" type="prep_with"/>
            <dependency id="split_8" t1="st_8" t2="st_10" type="conj_and"/>
            <dependency id="split_9" t1="st_13" t2="st_12" type="amod"/>
            <dependency id="split_10" t1="st_5" t2="st_13" type="prep_with"/>
            <dependency id="split_11" t1="st_8" t2="st_13" type="conj_and"/>
            <dependency id="split_12" t1="st_5" t2="st_15" type="prep_with"/>
            <dependency id="split_13" t1="st_8" t2="st_15" type="conj_and"/>
            <dependency id="split_14" t1="st_5" t2="st_17" type="prep_with"/>
            <dependency id="split_15" t1="st_8" t2="st_17" type="conj_and"/>
            <dependency id="split_16" t1="st_22" t2="st_20" type="amod"/>
            <dependency id="split_17" t1="st_22" t2="st_21" type="nn"/>
            <dependency id="split_18" t1="st_5" t2="st_22" type="prep_with"/>
            <dependency id="split_19" t1="st_8" t2="st_22" type="conj_and"/>
          </parse>
        </parses>
        <tokenizations>
          <tokenization tokenizer="split">
            <token POS="VB" charOffset="0-7" id="st_1" text="Additive"/>
            <token POS="NN" charOffset="9-18" id="st_2" text="depressant"/>
            <token POS="NN" charOffset="20-25" id="st_3" text="effect"/>
            <token POS="WRB" charOffset="27-30" id="st_4" text="when"/>
            <token POS="VBN" charOffset="32-35" id="st_5" text="used"/>
            <token POS="IN" charOffset="37-40" id="st_6" text="with"/>
            <token POS="JJ" charOffset="42-48" id="st_7" text="general"/>
            <token POS="NNS" charOffset="50-60" id="st_8" text="anesthetics"/>
            <token POS="," charOffset="61-61" id="st_9" text=","/>
            <token POS="NNS" charOffset="63-71" id="st_10" text="sedatives"/>
            <token POS="," charOffset="72-72" id="st_11" text=","/>
            <token POS="JJ" charOffset="74-84" id="st_12" text="antianxiety"/>
            <token POS="NNS" charOffset="86-90" id="st_13" text="drugs"/>
            <token POS="," charOffset="91-91" id="st_14" text=","/>
            <token POS="NNS" charOffset="93-101" id="st_15" text="hypnotics"/>
            <token POS="," charOffset="102-102" id="st_16" text=","/>
            <token POS="NN" charOffset="104-110" id="st_17" text="alcohol"/>
            <token POS="," charOffset="111-111" id="st_18" text=","/>
            <token POS="CC" charOffset="113-115" id="st_19" text="and"/>
            <token POS="JJ" charOffset="117-121" id="st_20" text="other"/>
            <token POS="NN" charOffset="123-128" id="st_21" text="opiate"/>
            <token POS="NNS" charOffset="130-139" id="st_22" text="analgesics"/>
            <token POS="." charOffset="140-140" id="st_23" text="."/>
          </tokenization>
        </tokenizations>
      </sentenceanalyses>
    </sentence>
    <sentence id="train.txt.d0.s1956" text="May interact with thyroid medication (e.g., levothyroxine), iodine-containing products, antacids, H2-antagonists (e.g., famotidine, ranitidine), and proton pump inhibitors (e.g., lansoprazole, omeprazole).">
      <entity charOffset="18-36" id="train.txt.d0.s1956.e0" text="thyroid medication" type="target"/>
      <entity charOffset="44-57" id="train.txt.d0.s1956.e1" text="levothyroxine" type="target"/>
      <entity charOffset="60-78" id="train.txt.d0.s1956.e2" text="iodine-containing " type="target"/>
      <entity charOffset="88-96" id="train.txt.d0.s1956.e3" text="antacids" type="target"/>
      <entity charOffset="120-130" id="train.txt.d0.s1956.e4" text="famotidine" type="target"/>
      <entity charOffset="132-142" id="train.txt.d0.s1956.e5" text="ranitidine" type="target"/>
      <entity charOffset="149-171" id="train.txt.d0.s1956.e6" text="proton pump inhibitors" type="target"/>
      <entity charOffset="179-191" id="train.txt.d0.s1956.e7" text="lansoprazole" type="target"/>
      <entity charOffset="193-203" id="train.txt.d0.s1956.e8" text="omeprazole" type="target"/>
      <pair e1="train.txt.d0.s1956.e0" e2="train.txt.d0.s1956.e1" id="train.txt.d0.s1956.p0" interaction="False"/>
      <pair e1="train.txt.d0.s1956.e0" e2="train.txt.d0.s1956.e2" id="train.txt.d0.s1956.p1" interaction="False"/>
      <pair e1="train.txt.d0.s1956.e0" e2="train.txt.d0.s1956.e3" id="train.txt.d0.s1956.p2" interaction="False"/>
      <pair e1="train.txt.d0.s1956.e0" e2="train.txt.d0.s1956.e4" id="train.txt.d0.s1956.p3" interaction="False"/>
      <pair e1="train.txt.d0.s1956.e0" e2="train.txt.d0.s1956.e5" id="train.txt.d0.s1956.p4" interaction="False"/>
      <pair e1="train.txt.d0.s1956.e0" e2="train.txt.d0.s1956.e6" id="train.txt.d0.s1956.p5" interaction="False"/>
      <pair e1="train.txt.d0.s1956.e0" e2="train.txt.d0.s1956.e7" id="train.txt.d0.s1956.p6" interaction="False"/>
      <pair e1="train.txt.d0.s1956.e0" e2="train.txt.d0.s1956.e8" id="train.txt.d0.s1956.p7" interaction="False"/>
      <pair e1="train.txt.d0.s1956.e1" e2="train.txt.d0.s1956.e2" id="train.txt.d0.s1956.p8" interaction="False"/>
      <pair e1="train.txt.d0.s1956.e1" e2="train.txt.d0.s1956.e3" id="train.txt.d0.s1956.p9" interaction="False"/>
      <pair e1="train.txt.d0.s1956.e1" e2="train.txt.d0.s1956.e4" id="train.txt.d0.s1956.p10" interaction="False"/>
      <pair e1="train.txt.d0.s1956.e1" e2="train.txt.d0.s1956.e5" id="train.txt.d0.s1956.p11" interaction="False"/>
      <pair e1="train.txt.d0.s1956.e1" e2="train.txt.d0.s1956.e6" id="train.txt.d0.s1956.p12" interaction="False"/>
      <pair e1="train.txt.d0.s1956.e1" e2="train.txt.d0.s1956.e7" id="train.txt.d0.s1956.p13" interaction="False"/>
      <pair e1="train.txt.d0.s1956.e1" e2="train.txt.d0.s1956.e8" id="train.txt.d0.s1956.p14" interaction="False"/>
      <pair e1="train.txt.d0.s1956.e2" e2="train.txt.d0.s1956.e3" id="train.txt.d0.s1956.p15" interaction="False"/>
      <pair e1="train.txt.d0.s1956.e2" e2="train.txt.d0.s1956.e4" id="train.txt.d0.s1956.p16" interaction="False"/>
      <pair e1="train.txt.d0.s1956.e2" e2="train.txt.d0.s1956.e5" id="train.txt.d0.s1956.p17" interaction="False"/>
      <pair e1="train.txt.d0.s1956.e2" e2="train.txt.d0.s1956.e6" id="train.txt.d0.s1956.p18" interaction="False"/>
      <pair e1="train.txt.d0.s1956.e2" e2="train.txt.d0.s1956.e7" id="train.txt.d0.s1956.p19" interaction="False"/>
      <pair e1="train.txt.d0.s1956.e2" e2="train.txt.d0.s1956.e8" id="train.txt.d0.s1956.p20" interaction="False"/>
      <pair e1="train.txt.d0.s1956.e3" e2="train.txt.d0.s1956.e4" id="train.txt.d0.s1956.p21" interaction="False"/>
      <pair e1="train.txt.d0.s1956.e3" e2="train.txt.d0.s1956.e5" id="train.txt.d0.s1956.p22" interaction="False"/>
      <pair e1="train.txt.d0.s1956.e3" e2="train.txt.d0.s1956.e6" id="train.txt.d0.s1956.p23" interaction="False"/>
      <pair e1="train.txt.d0.s1956.e3" e2="train.txt.d0.s1956.e7" id="train.txt.d0.s1956.p24" interaction="False"/>
      <pair e1="train.txt.d0.s1956.e3" e2="train.txt.d0.s1956.e8" id="train.txt.d0.s1956.p25" interaction="False"/>
      <pair e1="train.txt.d0.s1956.e4" e2="train.txt.d0.s1956.e5" id="train.txt.d0.s1956.p26" interaction="False"/>
      <pair e1="train.txt.d0.s1956.e4" e2="train.txt.d0.s1956.e6" id="train.txt.d0.s1956.p27" interaction="False"/>
      <pair e1="train.txt.d0.s1956.e4" e2="train.txt.d0.s1956.e7" id="train.txt.d0.s1956.p28" interaction="False"/>
      <pair e1="train.txt.d0.s1956.e4" e2="train.txt.d0.s1956.e8" id="train.txt.d0.s1956.p29" interaction="False"/>
      <pair e1="train.txt.d0.s1956.e5" e2="train.txt.d0.s1956.e6" id="train.txt.d0.s1956.p30" interaction="False"/>
      <pair e1="train.txt.d0.s1956.e5" e2="train.txt.d0.s1956.e7" id="train.txt.d0.s1956.p31" interaction="False"/>
      <pair e1="train.txt.d0.s1956.e5" e2="train.txt.d0.s1956.e8" id="train.txt.d0.s1956.p32" interaction="False"/>
      <pair e1="train.txt.d0.s1956.e6" e2="train.txt.d0.s1956.e7" id="train.txt.d0.s1956.p33" interaction="False"/>
      <pair e1="train.txt.d0.s1956.e6" e2="train.txt.d0.s1956.e8" id="train.txt.d0.s1956.p34" interaction="False"/>
      <pair e1="train.txt.d0.s1956.e7" e2="train.txt.d0.s1956.e8" id="train.txt.d0.s1956.p35" interaction="False"/>
      <sentenceanalyses>
        <parses>
          <parse parser="split_parse" tokenizer="split">
            <dependency id="split_1" t1="st_2" t2="st_1" type="nsubj"/>
            <dependency id="split_2" t1="st_5" t2="st_4" type="nn"/>
            <dependency id="split_3" t1="st_2" t2="st_5" type="prep_with"/>
            <dependency id="split_4" t1="st_5" t2="st_7" type="appos"/>
            <dependency id="split_5" t1="st_7" t2="st_9" type="dep"/>
            <dependency id="split_6" t1="st_13" t2="st_12" type="amod"/>
            <dependency id="split_7" t1="st_2" t2="st_13" type="prep_with"/>
            <dependency id="split_8" t1="st_5" t2="st_13" type="conj_and"/>
            <dependency id="split_9" t1="st_2" t2="st_15" type="prep_with"/>
            <dependency id="split_10" t1="st_5" t2="st_15" type="conj_and"/>
            <dependency id="split_11" t1="st_2" t2="st_17" type="prep_with"/>
            <dependency id="split_12" t1="st_5" t2="st_17" type="conj_and"/>
            <dependency id="split_13" t1="st_23" t2="st_19" type="nn"/>
            <dependency id="split_14" t1="st_23" t2="st_21" type="dep"/>
            <dependency id="split_15" t1="st_17" t2="st_23" type="appos"/>
            <dependency id="split_16" t1="st_29" t2="st_27" type="nn"/>
            <dependency id="split_17" t1="st_29" t2="st_28" type="nn"/>
            <dependency id="split_18" t1="st_2" t2="st_29" type="prep_with"/>
            <dependency id="split_19" t1="st_5" t2="st_29" type="conj_and"/>
            <dependency id="split_20" t1="st_35" t2="st_31" type="nn"/>
            <dependency id="split_21" t1="st_35" t2="st_33" type="dep"/>
            <dependency id="split_22" t1="st_29" t2="st_35" type="appos"/>
          </parse>
        </parses>
        <tokenizations>
          <tokenization tokenizer="split">
            <token POS="NNP" charOffset="0-2" id="st_1" text="May"/>
            <token POS="VBP" charOffset="4-11" id="st_2" text="interact"/>
            <token POS="IN" charOffset="13-16" id="st_3" text="with"/>
            <token POS="NN" charOffset="18-24" id="st_4" text="thyroid"/>
            <token POS="NN" charOffset="26-35" id="st_5" text="medication"/>
            <token POS="(" charOffset="37-37" id="st_6" text="("/>
            <token POS="NN" charOffset="38-41" id="st_7" text="e.g."/>
            <token POS="," charOffset="42-42" id="st_8" text=","/>
            <token POS="NN" charOffset="44-56" id="st_9" text="levothyroxine"/>
            <token POS=")" charOffset="57-57" id="st_10" text=")"/>
            <token POS="," charOffset="58-58" id="st_11" text=","/>
            <token POS="JJ" charOffset="60-76" id="st_12" text="iodine-containing"/>
            <token POS="NNS" charOffset="78-85" id="st_13" text="products"/>
            <token POS="," charOffset="86-86" id="st_14" text=","/>
            <token POS="NNS" charOffset="88-95" id="st_15" text="antacids"/>
            <token POS="," charOffset="96-96" id="st_16" text=","/>
            <token POS="NN" charOffset="98-111" id="st_17" text="H2-antagonists"/>
            <token POS="(" charOffset="113-113" id="st_18" text="("/>
            <token POS="NN" charOffset="114-117" id="st_19" text="e.g."/>
            <token POS="," charOffset="118-118" id="st_20" text=","/>
            <token POS="NN" charOffset="120-129" id="st_21" text="famotidine"/>
            <token POS="," charOffset="130-130" id="st_22" text=","/>
            <token POS="NN" charOffset="132-141" id="st_23" text="ranitidine"/>
            <token POS=")" charOffset="142-142" id="st_24" text=")"/>
            <token POS="," charOffset="143-143" id="st_25" text=","/>
            <token POS="CC" charOffset="145-147" id="st_26" text="and"/>
            <token POS="NN" charOffset="149-154" id="st_27" text="proton"/>
            <token POS="NN" charOffset="156-159" id="st_28" text="pump"/>
            <token POS="NNS" charOffset="161-170" id="st_29" text="inhibitors"/>
            <token POS="(" charOffset="172-172" id="st_30" text="("/>
            <token POS="NN" charOffset="173-176" id="st_31" text="e.g."/>
            <token POS="," charOffset="177-177" id="st_32" text=","/>
            <token POS="NN" charOffset="179-190" id="st_33" text="lansoprazole"/>
            <token POS="," charOffset="191-191" id="st_34" text=","/>
            <token POS="NN" charOffset="193-202" id="st_35" text="omeprazole"/>
            <token POS=")" charOffset="203-203" id="st_36" text=")"/>
            <token POS="." charOffset="204-204" id="st_37" text="."/>
          </tokenization>
        </tokenizations>
      </sentenceanalyses>
    </sentence>
    <sentence id="train.txt.d0.s1957" text="Because prostaglandins play an important role in hemostasis, and NSAIDs affect platelet function as well, concurrent therapy with all NSAIDs, including diclofenac, and warfarin requires close monitoring of patients to be certain that no change in their anticoagulant dosage is required.">
      <entity charOffset="8-22" id="train.txt.d0.s1957.e0" text="prostaglandins" type="target"/>
      <entity charOffset="65-71" id="train.txt.d0.s1957.e1" text="NSAIDs" type="target"/>
      <entity charOffset="134-140" id="train.txt.d0.s1957.e2" text="NSAIDs" type="target"/>
      <entity charOffset="152-162" id="train.txt.d0.s1957.e3" text="diclofenac" type="target"/>
      <entity charOffset="168-176" id="train.txt.d0.s1957.e4" text="warfarin" type="target"/>
      <entity charOffset="253-266" id="train.txt.d0.s1957.e5" text="anticoagulant" type="target"/>
      <pair e1="train.txt.d0.s1957.e0" e2="train.txt.d0.s1957.e1" id="train.txt.d0.s1957.p0" interaction="False"/>
      <pair e1="train.txt.d0.s1957.e0" e2="train.txt.d0.s1957.e2" id="train.txt.d0.s1957.p1" interaction="False"/>
      <pair e1="train.txt.d0.s1957.e0" e2="train.txt.d0.s1957.e3" id="train.txt.d0.s1957.p2" interaction="False"/>
      <pair e1="train.txt.d0.s1957.e0" e2="train.txt.d0.s1957.e4" id="train.txt.d0.s1957.p3" interaction="False"/>
      <pair e1="train.txt.d0.s1957.e0" e2="train.txt.d0.s1957.e5" id="train.txt.d0.s1957.p4" interaction="False"/>
      <pair e1="train.txt.d0.s1957.e1" e2="train.txt.d0.s1957.e2" id="train.txt.d0.s1957.p5" interaction="False"/>
      <pair e1="train.txt.d0.s1957.e1" e2="train.txt.d0.s1957.e3" id="train.txt.d0.s1957.p6" interaction="False"/>
      <pair e1="train.txt.d0.s1957.e1" e2="train.txt.d0.s1957.e4" id="train.txt.d0.s1957.p7" interaction="False"/>
      <pair e1="train.txt.d0.s1957.e1" e2="train.txt.d0.s1957.e5" id="train.txt.d0.s1957.p8" interaction="False"/>
      <pair e1="train.txt.d0.s1957.e2" e2="train.txt.d0.s1957.e3" id="train.txt.d0.s1957.p9" interaction="False"/>
      <pair e1="train.txt.d0.s1957.e2" e2="train.txt.d0.s1957.e4" id="train.txt.d0.s1957.p10" interaction="False"/>
      <pair e1="train.txt.d0.s1957.e2" e2="train.txt.d0.s1957.e5" id="train.txt.d0.s1957.p11" interaction="False"/>
      <pair e1="train.txt.d0.s1957.e3" e2="train.txt.d0.s1957.e4" id="train.txt.d0.s1957.p12" interaction="False"/>
      <pair e1="train.txt.d0.s1957.e3" e2="train.txt.d0.s1957.e5" id="train.txt.d0.s1957.p13" interaction="False"/>
      <pair e1="train.txt.d0.s1957.e4" e2="train.txt.d0.s1957.e5" id="train.txt.d0.s1957.p14" interaction="False"/>
      <sentenceanalyses>
        <parses>
          <parse parser="split_parse" tokenizer="split">
            <dependency id="split_1" t1="st_3" t2="st_1" type="mark"/>
            <dependency id="split_2" t1="st_3" t2="st_2" type="nsubj"/>
            <dependency id="split_3" t1="st_29" t2="st_3" type="advcl"/>
            <dependency id="split_4" t1="st_6" t2="st_4" type="det"/>
            <dependency id="split_5" t1="st_6" t2="st_5" type="amod"/>
            <dependency id="split_6" t1="st_3" t2="st_6" type="dobj"/>
            <dependency id="split_7" t1="st_6" t2="st_8" type="prep_in"/>
            <dependency id="split_8" t1="st_12" t2="st_11" type="nsubj"/>
            <dependency id="split_9" t1="st_3" t2="st_12" type="conj_and"/>
            <dependency id="split_10" t1="st_29" t2="st_12" type="advcl"/>
            <dependency id="split_11" t1="st_14" t2="st_13" type="nn"/>
            <dependency id="split_12" t1="st_12" t2="st_14" type="dobj"/>
            <dependency id="split_13" t1="st_16" t2="st_15" type="advmod"/>
            <dependency id="split_14" t1="st_12" t2="st_16" type="advmod"/>
            <dependency id="split_15" t1="st_19" t2="st_18" type="amod"/>
            <dependency id="split_16" t1="st_29" t2="st_19" type="nsubj"/>
            <dependency id="split_17" t1="st_22" t2="st_21" type="det"/>
            <dependency id="split_18" t1="st_19" t2="st_22" type="prep_with"/>
            <dependency id="split_19" t1="st_22" t2="st_25" type="prep_including"/>
            <dependency id="split_20" t1="st_22" t2="st_28" type="prep_including"/>
            <dependency id="split_21" t1="st_25" t2="st_28" type="conj_and"/>
            <dependency id="split_22" t1="st_31" t2="st_30" type="amod"/>
            <dependency id="split_23" t1="st_36" t2="st_31" type="nsubj"/>
            <dependency id="split_24" t1="st_31" t2="st_33" type="prep_of"/>
            <dependency id="split_25" t1="st_36" t2="st_34" type="aux"/>
            <dependency id="split_26" t1="st_36" t2="st_35" type="cop"/>
            <dependency id="split_27" t1="st_29" t2="st_36" type="xcomp"/>
            <dependency id="split_28" t1="st_45" t2="st_37" type="complm"/>
            <dependency id="split_29" t1="st_39" t2="st_38" type="det"/>
            <dependency id="split_30" t1="st_45" t2="st_39" type="nsubjpass"/>
            <dependency id="split_31" t1="st_43" t2="st_41" type="poss"/>
            <dependency id="split_32" t1="st_43" t2="st_42" type="amod"/>
            <dependency id="split_33" t1="st_39" t2="st_43" type="prep_in"/>
            <dependency id="split_34" t1="st_45" t2="st_44" type="auxpass"/>
            <dependency id="split_35" t1="st_36" t2="st_45" type="ccomp"/>
          </parse>
        </parses>
        <tokenizations>
          <tokenization tokenizer="split">
            <token POS="IN" charOffset="0-6" id="st_1" text="Because"/>
            <token POS="NNS" charOffset="8-21" id="st_2" text="prostaglandins"/>
            <token POS="VBP" charOffset="23-26" id="st_3" text="play"/>
            <token POS="DT" charOffset="28-29" id="st_4" text="an"/>
            <token POS="JJ" charOffset="31-39" id="st_5" text="important"/>
            <token POS="NN" charOffset="41-44" id="st_6" text="role"/>
            <token POS="IN" charOffset="46-47" id="st_7" text="in"/>
            <token POS="NNS" charOffset="49-58" id="st_8" text="hemostasis"/>
            <token POS="," charOffset="59-59" id="st_9" text=","/>
            <token POS="CC" charOffset="61-63" id="st_10" text="and"/>
            <token POS="NNP" charOffset="65-70" id="st_11" text="NSAIDs"/>
            <token POS="VBP" charOffset="72-77" id="st_12" text="affect"/>
            <token POS="NN" charOffset="79-86" id="st_13" text="platelet"/>
            <token POS="NN" charOffset="88-95" id="st_14" text="function"/>
            <token POS="RB" charOffset="97-98" id="st_15" text="as"/>
            <token POS="RB" charOffset="100-103" id="st_16" text="well"/>
            <token POS="," charOffset="104-104" id="st_17" text=","/>
            <token POS="JJ" charOffset="106-115" id="st_18" text="concurrent"/>
            <token POS="NN" charOffset="117-123" id="st_19" text="therapy"/>
            <token POS="IN" charOffset="125-128" id="st_20" text="with"/>
            <token POS="DT" charOffset="130-132" id="st_21" text="all"/>
            <token POS="NNPS" charOffset="134-139" id="st_22" text="NSAIDs"/>
            <token POS="," charOffset="140-140" id="st_23" text=","/>
            <token POS="VBG" charOffset="142-150" id="st_24" text="including"/>
            <token POS="JJ" charOffset="152-161" id="st_25" text="diclofenac"/>
            <token POS="," charOffset="162-162" id="st_26" text=","/>
            <token POS="CC" charOffset="164-166" id="st_27" text="and"/>
            <token POS="NN" charOffset="168-175" id="st_28" text="warfarin"/>
            <token POS="VBZ" charOffset="177-184" id="st_29" text="requires"/>
            <token POS="JJ" charOffset="186-190" id="st_30" text="close"/>
            <token POS="NN" charOffset="192-201" id="st_31" text="monitoring"/>
            <token POS="IN" charOffset="203-204" id="st_32" text="of"/>
            <token POS="NNS" charOffset="206-213" id="st_33" text="patients"/>
            <token POS="TO" charOffset="215-216" id="st_34" text="to"/>
            <token POS="VB" charOffset="218-219" id="st_35" text="be"/>
            <token POS="JJ" charOffset="221-227" id="st_36" text="certain"/>
            <token POS="IN" charOffset="229-232" id="st_37" text="that"/>
            <token POS="DT" charOffset="234-235" id="st_38" text="no"/>
            <token POS="NN" charOffset="237-242" id="st_39" text="change"/>
            <token POS="IN" charOffset="244-245" id="st_40" text="in"/>
            <token POS="PRP$" charOffset="247-251" id="st_41" text="their"/>
            <token POS="JJ" charOffset="253-265" id="st_42" text="anticoagulant"/>
            <token POS="NN" charOffset="267-272" id="st_43" text="dosage"/>
            <token POS="VBZ" charOffset="274-275" id="st_44" text="is"/>
            <token POS="VBN" charOffset="277-284" id="st_45" text="required"/>
            <token POS="." charOffset="285-285" id="st_46" text="."/>
          </tokenization>
        </tokenizations>
      </sentenceanalyses>
    </sentence>
    <sentence id="train.txt.d0.s1958" text="Lithium: Diclofenac decreases lithium renal clearance and increases lithium plasma levels.">
      <entity charOffset="0-7" id="train.txt.d0.s1958.e0" text="Lithium" type="target"/>
      <entity charOffset="9-19" id="train.txt.d0.s1958.e1" text="Diclofenac" type="target"/>
      <pair e1="train.txt.d0.s1958.e0" e2="train.txt.d0.s1958.e1" id="train.txt.d0.s1958.p0" interaction="False"/>
      <sentenceanalyses>
        <parses>
          <parse parser="split_parse" tokenizer="split">
            <dependency id="split_1" t1="st_4" t2="st_1" type="advmod"/>
            <dependency id="split_2" t1="st_4" t2="st_3" type="nsubj"/>
            <dependency id="split_3" t1="st_9" t2="st_3" type="nsubj"/>
            <dependency id="split_4" t1="st_7" t2="st_5" type="amod"/>
            <dependency id="split_5" t1="st_7" t2="st_6" type="amod"/>
            <dependency id="split_6" t1="st_4" t2="st_7" type="dobj"/>
            <dependency id="split_7" t1="st_4" t2="st_9" type="conj_and"/>
            <dependency id="split_8" t1="st_12" t2="st_10" type="nn"/>
            <dependency id="split_9" t1="st_12" t2="st_11" type="nn"/>
            <dependency id="split_10" t1="st_9" t2="st_12" type="dobj"/>
          </parse>
        </parses>
        <tokenizations>
          <tokenization tokenizer="split">
            <token POS="RB" charOffset="0-6" id="st_1" text="Lithium"/>
            <token POS=":" charOffset="7-7" id="st_2" text=":"/>
            <token POS="NNP" charOffset="9-18" id="st_3" text="Diclofenac"/>
            <token POS="VBZ" charOffset="20-28" id="st_4" text="decreases"/>
            <token POS="JJ" charOffset="30-36" id="st_5" text="lithium"/>
            <token POS="JJ" charOffset="38-42" id="st_6" text="renal"/>
            <token POS="NN" charOffset="44-52" id="st_7" text="clearance"/>
            <token POS="CC" charOffset="54-56" id="st_8" text="and"/>
            <token POS="VBZ" charOffset="58-66" id="st_9" text="increases"/>
            <token POS="NN" charOffset="68-74" id="st_10" text="lithium"/>
            <token POS="NN" charOffset="76-81" id="st_11" text="plasma"/>
            <token POS="NNS" charOffset="83-88" id="st_12" text="levels"/>
            <token POS="." charOffset="89-89" id="st_13" text="."/>
          </tokenization>
        </tokenizations>
      </sentenceanalyses>
    </sentence>
    <sentence id="train.txt.d0.s1959" text="Oral Hypoglycemics: Diclofenac does not alter glucose metabolism in normal subjects nor does it alter the effects of oral hypoglycemic agents.">
      <entity charOffset="0-18" id="train.txt.d0.s1959.e0" text="Oral Hypoglycemics" type="target"/>
      <entity charOffset="20-30" id="train.txt.d0.s1959.e1" text="Diclofenac" type="target"/>
      <entity charOffset="122-141" id="train.txt.d0.s1959.e2" text="hypoglycemic agents" type="target"/>
      <pair e1="train.txt.d0.s1959.e0" e2="train.txt.d0.s1959.e1" id="train.txt.d0.s1959.p0" interaction="False"/>
      <pair e1="train.txt.d0.s1959.e0" e2="train.txt.d0.s1959.e2" id="train.txt.d0.s1959.p1" interaction="False"/>
      <pair e1="train.txt.d0.s1959.e1" e2="train.txt.d0.s1959.e2" id="train.txt.d0.s1959.p2" interaction="False"/>
      <sentenceanalyses>
        <parses>
          <parse parser="split_parse" tokenizer="split">
            <dependency id="split_1" t1="st_2" t2="st_1" type="nn"/>
            <dependency id="split_2" t1="st_7" t2="st_2" type="dep"/>
            <dependency id="split_3" t1="st_7" t2="st_4" type="nsubj"/>
            <dependency id="split_4" t1="st_14" t2="st_4" type="nsubj"/>
            <dependency id="split_5" t1="st_7" t2="st_5" type="aux"/>
            <dependency id="split_6" t1="st_7" t2="st_6" type="neg"/>
            <dependency id="split_7" t1="st_9" t2="st_8" type="nn"/>
            <dependency id="split_8" t1="st_7" t2="st_9" type="dobj"/>
            <dependency id="split_9" t1="st_12" t2="st_11" type="amod"/>
            <dependency id="split_10" t1="st_7" t2="st_12" type="prep_in"/>
            <dependency id="split_11" t1="st_7" t2="st_14" type="conj_nor"/>
            <dependency id="split_12" t1="st_16" t2="st_15" type="nsubj"/>
            <dependency id="split_13" t1="st_14" t2="st_16" type="ccomp"/>
            <dependency id="split_14" t1="st_18" t2="st_17" type="det"/>
            <dependency id="split_15" t1="st_16" t2="st_18" type="dobj"/>
            <dependency id="split_16" t1="st_22" t2="st_20" type="amod"/>
            <dependency id="split_17" t1="st_22" t2="st_21" type="amod"/>
            <dependency id="split_18" t1="st_18" t2="st_22" type="prep_of"/>
          </parse>
        </parses>
        <tokenizations>
          <tokenization tokenizer="split">
            <token POS="NNP" charOffset="0-3" id="st_1" text="Oral"/>
            <token POS="NNPS" charOffset="5-17" id="st_2" text="Hypoglycemics"/>
            <token POS=":" charOffset="18-18" id="st_3" text=":"/>
            <token POS="NNP" charOffset="20-29" id="st_4" text="Diclofenac"/>
            <token POS="VBZ" charOffset="31-34" id="st_5" text="does"/>
            <token POS="RB" charOffset="36-38" id="st_6" text="not"/>
            <token POS="VB" charOffset="40-44" id="st_7" text="alter"/>
            <token POS="NN" charOffset="46-52" id="st_8" text="glucose"/>
            <token POS="NN" charOffset="54-63" id="st_9" text="metabolism"/>
            <token POS="IN" charOffset="65-66" id="st_10" text="in"/>
            <token POS="JJ" charOffset="68-73" id="st_11" text="normal"/>
            <token POS="NNS" charOffset="75-82" id="st_12" text="subjects"/>
            <token POS="CC" charOffset="84-86" id="st_13" text="nor"/>
            <token POS="VBZ" charOffset="88-91" id="st_14" text="does"/>
            <token POS="PRP" charOffset="93-94" id="st_15" text="it"/>
            <token POS="VB" charOffset="96-100" id="st_16" text="alter"/>
            <token POS="DT" charOffset="102-104" id="st_17" text="the"/>
            <token POS="NNS" charOffset="106-112" id="st_18" text="effects"/>
            <token POS="IN" charOffset="114-115" id="st_19" text="of"/>
            <token POS="JJ" charOffset="117-120" id="st_20" text="oral"/>
            <token POS="JJ" charOffset="122-133" id="st_21" text="hypoglycemic"/>
            <token POS="NNS" charOffset="135-140" id="st_22" text="agents"/>
            <token POS="." charOffset="141-141" id="st_23" text="."/>
          </tokenization>
        </tokenizations>
      </sentenceanalyses>
    </sentence>
    <sentence id="train.txt.d0.s1960" text="Other Drugs: In small groups of patients (7-10/interaction study), the concomitant administration of azathioprine, gold, chloroquine, D-penicillamine, prednisolone, doxycycline, or digitoxin did not significantly affect the peak levels and AUC values of diclofenac.">
      <entity charOffset="6-11" id="train.txt.d0.s1960.e0" text="Drugs" type="target"/>
      <entity charOffset="101-113" id="train.txt.d0.s1960.e1" text="azathioprine" type="target"/>
      <entity charOffset="115-119" id="train.txt.d0.s1960.e2" text="gold" type="target"/>
      <entity charOffset="121-132" id="train.txt.d0.s1960.e3" text="chloroquine" type="target"/>
      <entity charOffset="134-149" id="train.txt.d0.s1960.e4" text="D-penicillamine" type="target"/>
      <entity charOffset="151-163" id="train.txt.d0.s1960.e5" text="prednisolone" type="target"/>
      <entity charOffset="165-176" id="train.txt.d0.s1960.e6" text="doxycycline" type="target"/>
      <entity charOffset="181-190" id="train.txt.d0.s1960.e7" text="digitoxin" type="target"/>
      <entity charOffset="254-264" id="train.txt.d0.s1960.e8" text="diclofenac" type="target"/>
      <pair e1="train.txt.d0.s1960.e0" e2="train.txt.d0.s1960.e1" id="train.txt.d0.s1960.p0" interaction="False"/>
      <pair e1="train.txt.d0.s1960.e0" e2="train.txt.d0.s1960.e2" id="train.txt.d0.s1960.p1" interaction="False"/>
      <pair e1="train.txt.d0.s1960.e0" e2="train.txt.d0.s1960.e3" id="train.txt.d0.s1960.p2" interaction="False"/>
      <pair e1="train.txt.d0.s1960.e0" e2="train.txt.d0.s1960.e4" id="train.txt.d0.s1960.p3" interaction="False"/>
      <pair e1="train.txt.d0.s1960.e0" e2="train.txt.d0.s1960.e5" id="train.txt.d0.s1960.p4" interaction="False"/>
      <pair e1="train.txt.d0.s1960.e0" e2="train.txt.d0.s1960.e6" id="train.txt.d0.s1960.p5" interaction="False"/>
      <pair e1="train.txt.d0.s1960.e0" e2="train.txt.d0.s1960.e7" id="train.txt.d0.s1960.p6" interaction="False"/>
      <pair e1="train.txt.d0.s1960.e0" e2="train.txt.d0.s1960.e8" id="train.txt.d0.s1960.p7" interaction="False"/>
      <pair e1="train.txt.d0.s1960.e1" e2="train.txt.d0.s1960.e2" id="train.txt.d0.s1960.p8" interaction="False"/>
      <pair e1="train.txt.d0.s1960.e1" e2="train.txt.d0.s1960.e3" id="train.txt.d0.s1960.p9" interaction="False"/>
      <pair e1="train.txt.d0.s1960.e1" e2="train.txt.d0.s1960.e4" id="train.txt.d0.s1960.p10" interaction="False"/>
      <pair e1="train.txt.d0.s1960.e1" e2="train.txt.d0.s1960.e5" id="train.txt.d0.s1960.p11" interaction="False"/>
      <pair e1="train.txt.d0.s1960.e1" e2="train.txt.d0.s1960.e6" id="train.txt.d0.s1960.p12" interaction="False"/>
      <pair e1="train.txt.d0.s1960.e1" e2="train.txt.d0.s1960.e7" id="train.txt.d0.s1960.p13" interaction="False"/>
      <pair e1="train.txt.d0.s1960.e1" e2="train.txt.d0.s1960.e8" id="train.txt.d0.s1960.p14" interaction="False"/>
      <pair e1="train.txt.d0.s1960.e2" e2="train.txt.d0.s1960.e3" id="train.txt.d0.s1960.p15" interaction="False"/>
      <pair e1="train.txt.d0.s1960.e2" e2="train.txt.d0.s1960.e4" id="train.txt.d0.s1960.p16" interaction="False"/>
      <pair e1="train.txt.d0.s1960.e2" e2="train.txt.d0.s1960.e5" id="train.txt.d0.s1960.p17" interaction="False"/>
      <pair e1="train.txt.d0.s1960.e2" e2="train.txt.d0.s1960.e6" id="train.txt.d0.s1960.p18" interaction="False"/>
      <pair e1="train.txt.d0.s1960.e2" e2="train.txt.d0.s1960.e7" id="train.txt.d0.s1960.p19" interaction="False"/>
      <pair e1="train.txt.d0.s1960.e2" e2="train.txt.d0.s1960.e8" id="train.txt.d0.s1960.p20" interaction="False"/>
      <pair e1="train.txt.d0.s1960.e3" e2="train.txt.d0.s1960.e4" id="train.txt.d0.s1960.p21" interaction="False"/>
      <pair e1="train.txt.d0.s1960.e3" e2="train.txt.d0.s1960.e5" id="train.txt.d0.s1960.p22" interaction="False"/>
      <pair e1="train.txt.d0.s1960.e3" e2="train.txt.d0.s1960.e6" id="train.txt.d0.s1960.p23" interaction="False"/>
      <pair e1="train.txt.d0.s1960.e3" e2="train.txt.d0.s1960.e7" id="train.txt.d0.s1960.p24" interaction="False"/>
      <pair e1="train.txt.d0.s1960.e3" e2="train.txt.d0.s1960.e8" id="train.txt.d0.s1960.p25" interaction="False"/>
      <pair e1="train.txt.d0.s1960.e4" e2="train.txt.d0.s1960.e5" id="train.txt.d0.s1960.p26" interaction="False"/>
      <pair e1="train.txt.d0.s1960.e4" e2="train.txt.d0.s1960.e6" id="train.txt.d0.s1960.p27" interaction="False"/>
      <pair e1="train.txt.d0.s1960.e4" e2="train.txt.d0.s1960.e7" id="train.txt.d0.s1960.p28" interaction="False"/>
      <pair e1="train.txt.d0.s1960.e4" e2="train.txt.d0.s1960.e8" id="train.txt.d0.s1960.p29" interaction="False"/>
      <pair e1="train.txt.d0.s1960.e5" e2="train.txt.d0.s1960.e6" id="train.txt.d0.s1960.p30" interaction="False"/>
      <pair e1="train.txt.d0.s1960.e5" e2="train.txt.d0.s1960.e7" id="train.txt.d0.s1960.p31" interaction="False"/>
      <pair e1="train.txt.d0.s1960.e5" e2="train.txt.d0.s1960.e8" id="train.txt.d0.s1960.p32" interaction="False"/>
      <pair e1="train.txt.d0.s1960.e6" e2="train.txt.d0.s1960.e7" id="train.txt.d0.s1960.p33" interaction="False"/>
      <pair e1="train.txt.d0.s1960.e6" e2="train.txt.d0.s1960.e8" id="train.txt.d0.s1960.p34" interaction="False"/>
      <pair e1="train.txt.d0.s1960.e7" e2="train.txt.d0.s1960.e8" id="train.txt.d0.s1960.p35" interaction="False"/>
      <sentenceanalyses>
        <parses>
          <parse parser="split_parse" tokenizer="split">
            <dependency id="split_1" t1="st_2" t2="st_1" type="amod"/>
            <dependency id="split_2" t1="st_37" t2="st_2" type="dep"/>
            <dependency id="split_3" t1="st_6" t2="st_5" type="amod"/>
            <dependency id="split_4" t1="st_37" t2="st_6" type="prep_in"/>
            <dependency id="split_5" t1="st_6" t2="st_8" type="prep_of"/>
            <dependency id="split_6" t1="st_11" t2="st_10" type="number"/>
            <dependency id="split_7" t1="st_13" t2="st_11" type="num"/>
            <dependency id="split_8" t1="st_13" t2="st_12" type="nn"/>
            <dependency id="split_9" t1="st_8" t2="st_13" type="appos"/>
            <dependency id="split_10" t1="st_18" t2="st_16" type="det"/>
            <dependency id="split_11" t1="st_18" t2="st_17" type="amod"/>
            <dependency id="split_12" t1="st_37" t2="st_18" type="nsubj"/>
            <dependency id="split_13" t1="st_18" t2="st_20" type="prep_of"/>
            <dependency id="split_14" t1="st_33" t2="st_22" type="nn"/>
            <dependency id="split_15" t1="st_20" t2="st_24" type="appos"/>
            <dependency id="split_16" t1="st_33" t2="st_24" type="conj_or"/>
            <dependency id="split_17" t1="st_20" t2="st_26" type="appos"/>
            <dependency id="split_18" t1="st_33" t2="st_26" type="conj_or"/>
            <dependency id="split_19" t1="st_20" t2="st_28" type="appos"/>
            <dependency id="split_20" t1="st_33" t2="st_28" type="conj_or"/>
            <dependency id="split_21" t1="st_20" t2="st_30" type="appos"/>
            <dependency id="split_22" t1="st_33" t2="st_30" type="conj_or"/>
            <dependency id="split_23" t1="st_20" t2="st_33" type="appos"/>
            <dependency id="split_24" t1="st_37" t2="st_34" type="aux"/>
            <dependency id="split_25" t1="st_37" t2="st_35" type="neg"/>
            <dependency id="split_26" t1="st_37" t2="st_36" type="advmod"/>
            <dependency id="split_27" t1="st_40" t2="st_38" type="det"/>
            <dependency id="split_28" t1="st_40" t2="st_39" type="nn"/>
            <dependency id="split_29" t1="st_37" t2="st_40" type="dobj"/>
            <dependency id="split_30" t1="st_43" t2="st_42" type="nn"/>
            <dependency id="split_31" t1="st_37" t2="st_43" type="dobj"/>
            <dependency id="split_32" t1="st_40" t2="st_43" type="conj_and"/>
            <dependency id="split_33" t1="st_40" t2="st_45" type="prep_of"/>
          </parse>
        </parses>
        <tokenizations>
          <tokenization tokenizer="split">
            <token POS="JJ" charOffset="0-4" id="st_1" text="Other"/>
            <token POS="NNS" charOffset="6-10" id="st_2" text="Drugs"/>
            <token POS=":" charOffset="11-11" id="st_3" text=":"/>
            <token POS="IN" charOffset="13-14" id="st_4" text="In"/>
            <token POS="JJ" charOffset="16-20" id="st_5" text="small"/>
            <token POS="NNS" charOffset="22-27" id="st_6" text="groups"/>
            <token POS="IN" charOffset="29-30" id="st_7" text="of"/>
            <token POS="NNS" charOffset="32-39" id="st_8" text="patients"/>
            <token POS="(" charOffset="41-41" id="st_9" text="("/>
            <token POS="CD" charOffset="42-45" id="st_10" text="7-10"/>
            <token POS="CD" charOffset="46-46" id="st_11" text="/"/>
            <token POS="NN" charOffset="47-57" id="st_12" text="interaction"/>
            <token POS="NN" charOffset="59-63" id="st_13" text="study"/>
            <token POS=")" charOffset="64-64" id="st_14" text=")"/>
            <token POS="," charOffset="65-65" id="st_15" text=","/>
            <token POS="DT" charOffset="67-69" id="st_16" text="the"/>
            <token POS="JJ" charOffset="71-81" id="st_17" text="concomitant"/>
            <token POS="NN" charOffset="83-96" id="st_18" text="administration"/>
            <token POS="IN" charOffset="98-99" id="st_19" text="of"/>
            <token POS="NN" charOffset="101-112" id="st_20" text="azathioprine"/>
            <token POS="," charOffset="113-113" id="st_21" text=","/>
            <token POS="NN" charOffset="115-118" id="st_22" text="gold"/>
            <token POS="," charOffset="119-119" id="st_23" text=","/>
            <token POS="NN" charOffset="121-131" id="st_24" text="chloroquine"/>
            <token POS="," charOffset="132-132" id="st_25" text=","/>
            <token POS="NN" charOffset="134-148" id="st_26" text="D-penicillamine"/>
            <token POS="," charOffset="149-149" id="st_27" text=","/>
            <token POS="NN" charOffset="151-162" id="st_28" text="prednisolone"/>
            <token POS="," charOffset="163-163" id="st_29" text=","/>
            <token POS="NN" charOffset="165-175" id="st_30" text="doxycycline"/>
            <token POS="," charOffset="176-176" id="st_31" text=","/>
            <token POS="CC" charOffset="178-179" id="st_32" text="or"/>
            <token POS="NN" charOffset="181-189" id="st_33" text="digitoxin"/>
            <token POS="VBD" charOffset="191-193" id="st_34" text="did"/>
            <token POS="RB" charOffset="195-197" id="st_35" text="not"/>
            <token POS="RB" charOffset="199-211" id="st_36" text="significantly"/>
            <token POS="VB" charOffset="213-218" id="st_37" text="affect"/>
            <token POS="DT" charOffset="220-222" id="st_38" text="the"/>
            <token POS="NN" charOffset="224-227" id="st_39" text="peak"/>
            <token POS="NNS" charOffset="229-234" id="st_40" text="levels"/>
            <token POS="CC" charOffset="236-238" id="st_41" text="and"/>
            <token POS="NN" charOffset="240-242" id="st_42" text="AUC"/>
            <token POS="NNS" charOffset="244-249" id="st_43" text="values"/>
            <token POS="IN" charOffset="251-252" id="st_44" text="of"/>
            <token POS="NN" charOffset="254-263" id="st_45" text="diclofenac"/>
            <token POS="." charOffset="264-264" id="st_46" text="."/>
          </tokenization>
        </tokenizations>
      </sentenceanalyses>
    </sentence>
    <sentence id="train.txt.d0.s1961" text="Benzylpenicillin, ampicillin, oxacillin, chlortetracycline, doxycycline, cephalothin, erythromycin, and sulfamethoxazole have no influence in vitro on the protein binding of diclofenac in human serum.">
      <entity charOffset="0-16" id="train.txt.d0.s1961.e0" text="Benzylpenicillin" type="target"/>
      <entity charOffset="18-28" id="train.txt.d0.s1961.e1" text="ampicillin" type="target"/>
      <entity charOffset="30-39" id="train.txt.d0.s1961.e2" text="oxacillin" type="target"/>
      <entity charOffset="41-58" id="train.txt.d0.s1961.e3" text="chlortetracycline" type="target"/>
      <entity charOffset="60-71" id="train.txt.d0.s1961.e4" text="doxycycline" type="target"/>
      <entity charOffset="73-84" id="train.txt.d0.s1961.e5" text="cephalothin" type="target"/>
      <entity charOffset="86-98" id="train.txt.d0.s1961.e6" text="erythromycin" type="target"/>
      <entity charOffset="104-120" id="train.txt.d0.s1961.e7" text="sulfamethoxazole" type="target"/>
      <entity charOffset="174-184" id="train.txt.d0.s1961.e8" text="diclofenac" type="target"/>
      <pair e1="train.txt.d0.s1961.e0" e2="train.txt.d0.s1961.e1" id="train.txt.d0.s1961.p0" interaction="False"/>
      <pair e1="train.txt.d0.s1961.e0" e2="train.txt.d0.s1961.e2" id="train.txt.d0.s1961.p1" interaction="False"/>
      <pair e1="train.txt.d0.s1961.e0" e2="train.txt.d0.s1961.e3" id="train.txt.d0.s1961.p2" interaction="False"/>
      <pair e1="train.txt.d0.s1961.e0" e2="train.txt.d0.s1961.e4" id="train.txt.d0.s1961.p3" interaction="False"/>
      <pair e1="train.txt.d0.s1961.e0" e2="train.txt.d0.s1961.e5" id="train.txt.d0.s1961.p4" interaction="False"/>
      <pair e1="train.txt.d0.s1961.e0" e2="train.txt.d0.s1961.e6" id="train.txt.d0.s1961.p5" interaction="False"/>
      <pair e1="train.txt.d0.s1961.e0" e2="train.txt.d0.s1961.e7" id="train.txt.d0.s1961.p6" interaction="False"/>
      <pair e1="train.txt.d0.s1961.e0" e2="train.txt.d0.s1961.e8" id="train.txt.d0.s1961.p7" interaction="False"/>
      <pair e1="train.txt.d0.s1961.e1" e2="train.txt.d0.s1961.e2" id="train.txt.d0.s1961.p8" interaction="False"/>
      <pair e1="train.txt.d0.s1961.e1" e2="train.txt.d0.s1961.e3" id="train.txt.d0.s1961.p9" interaction="False"/>
      <pair e1="train.txt.d0.s1961.e1" e2="train.txt.d0.s1961.e4" id="train.txt.d0.s1961.p10" interaction="False"/>
      <pair e1="train.txt.d0.s1961.e1" e2="train.txt.d0.s1961.e5" id="train.txt.d0.s1961.p11" interaction="False"/>
      <pair e1="train.txt.d0.s1961.e1" e2="train.txt.d0.s1961.e6" id="train.txt.d0.s1961.p12" interaction="False"/>
      <pair e1="train.txt.d0.s1961.e1" e2="train.txt.d0.s1961.e7" id="train.txt.d0.s1961.p13" interaction="False"/>
      <pair e1="train.txt.d0.s1961.e1" e2="train.txt.d0.s1961.e8" id="train.txt.d0.s1961.p14" interaction="False"/>
      <pair e1="train.txt.d0.s1961.e2" e2="train.txt.d0.s1961.e3" id="train.txt.d0.s1961.p15" interaction="False"/>
      <pair e1="train.txt.d0.s1961.e2" e2="train.txt.d0.s1961.e4" id="train.txt.d0.s1961.p16" interaction="False"/>
      <pair e1="train.txt.d0.s1961.e2" e2="train.txt.d0.s1961.e5" id="train.txt.d0.s1961.p17" interaction="False"/>
      <pair e1="train.txt.d0.s1961.e2" e2="train.txt.d0.s1961.e6" id="train.txt.d0.s1961.p18" interaction="False"/>
      <pair e1="train.txt.d0.s1961.e2" e2="train.txt.d0.s1961.e7" id="train.txt.d0.s1961.p19" interaction="False"/>
      <pair e1="train.txt.d0.s1961.e2" e2="train.txt.d0.s1961.e8" id="train.txt.d0.s1961.p20" interaction="False"/>
      <pair e1="train.txt.d0.s1961.e3" e2="train.txt.d0.s1961.e4" id="train.txt.d0.s1961.p21" interaction="False"/>
      <pair e1="train.txt.d0.s1961.e3" e2="train.txt.d0.s1961.e5" id="train.txt.d0.s1961.p22" interaction="False"/>
      <pair e1="train.txt.d0.s1961.e3" e2="train.txt.d0.s1961.e6" id="train.txt.d0.s1961.p23" interaction="False"/>
      <pair e1="train.txt.d0.s1961.e3" e2="train.txt.d0.s1961.e7" id="train.txt.d0.s1961.p24" interaction="False"/>
      <pair e1="train.txt.d0.s1961.e3" e2="train.txt.d0.s1961.e8" id="train.txt.d0.s1961.p25" interaction="False"/>
      <pair e1="train.txt.d0.s1961.e4" e2="train.txt.d0.s1961.e5" id="train.txt.d0.s1961.p26" interaction="False"/>
      <pair e1="train.txt.d0.s1961.e4" e2="train.txt.d0.s1961.e6" id="train.txt.d0.s1961.p27" interaction="False"/>
      <pair e1="train.txt.d0.s1961.e4" e2="train.txt.d0.s1961.e7" id="train.txt.d0.s1961.p28" interaction="False"/>
      <pair e1="train.txt.d0.s1961.e4" e2="train.txt.d0.s1961.e8" id="train.txt.d0.s1961.p29" interaction="False"/>
      <pair e1="train.txt.d0.s1961.e5" e2="train.txt.d0.s1961.e6" id="train.txt.d0.s1961.p30" interaction="False"/>
      <pair e1="train.txt.d0.s1961.e5" e2="train.txt.d0.s1961.e7" id="train.txt.d0.s1961.p31" interaction="False"/>
      <pair e1="train.txt.d0.s1961.e5" e2="train.txt.d0.s1961.e8" id="train.txt.d0.s1961.p32" interaction="False"/>
      <pair e1="train.txt.d0.s1961.e6" e2="train.txt.d0.s1961.e7" id="train.txt.d0.s1961.p33" interaction="False"/>
      <pair e1="train.txt.d0.s1961.e6" e2="train.txt.d0.s1961.e8" id="train.txt.d0.s1961.p34" interaction="False"/>
      <pair e1="train.txt.d0.s1961.e7" e2="train.txt.d0.s1961.e8" id="train.txt.d0.s1961.p35" interaction="False"/>
      <sentenceanalyses>
        <parses>
          <parse parser="split_parse" tokenizer="split">
            <dependency id="split_1" t1="st_17" t2="st_1" type="nsubj"/>
            <dependency id="split_2" t1="st_16" t2="st_3" type="nn"/>
            <dependency id="split_3" t1="st_1" t2="st_5" type="appos"/>
            <dependency id="split_4" t1="st_16" t2="st_5" type="conj_and"/>
            <dependency id="split_5" t1="st_1" t2="st_7" type="appos"/>
            <dependency id="split_6" t1="st_16" t2="st_7" type="conj_and"/>
            <dependency id="split_7" t1="st_1" t2="st_9" type="appos"/>
            <dependency id="split_8" t1="st_16" t2="st_9" type="conj_and"/>
            <dependency id="split_9" t1="st_1" t2="st_11" type="appos"/>
            <dependency id="split_10" t1="st_16" t2="st_11" type="conj_and"/>
            <dependency id="split_11" t1="st_1" t2="st_13" type="appos"/>
            <dependency id="split_12" t1="st_16" t2="st_13" type="conj_and"/>
            <dependency id="split_13" t1="st_1" t2="st_16" type="appos"/>
            <dependency id="split_14" t1="st_19" t2="st_18" type="det"/>
            <dependency id="split_15" t1="st_17" t2="st_19" type="dobj"/>
            <dependency id="split_16" t1="st_21" t2="st_20" type="dep"/>
            <dependency id="split_17" t1="st_17" t2="st_21" type="advmod"/>
            <dependency id="split_18" t1="st_25" t2="st_23" type="det"/>
            <dependency id="split_19" t1="st_25" t2="st_24" type="nn"/>
            <dependency id="split_20" t1="st_17" t2="st_25" type="prep_on"/>
            <dependency id="split_21" t1="st_25" t2="st_27" type="prep_of"/>
            <dependency id="split_22" t1="st_30" t2="st_29" type="amod"/>
            <dependency id="split_23" t1="st_27" t2="st_30" type="prep_in"/>
          </parse>
        </parses>
        <tokenizations>
          <tokenization tokenizer="split">
            <token POS="NN" charOffset="0-15" id="st_1" text="Benzylpenicillin"/>
            <token POS="," charOffset="16-16" id="st_2" text=","/>
            <token POS="NN" charOffset="18-27" id="st_3" text="ampicillin"/>
            <token POS="," charOffset="28-28" id="st_4" text=","/>
            <token POS="NN" charOffset="30-38" id="st_5" text="oxacillin"/>
            <token POS="," charOffset="39-39" id="st_6" text=","/>
            <token POS="NN" charOffset="41-57" id="st_7" text="chlortetracycline"/>
            <token POS="," charOffset="58-58" id="st_8" text=","/>
            <token POS="NN" charOffset="60-70" id="st_9" text="doxycycline"/>
            <token POS="," charOffset="71-71" id="st_10" text=","/>
            <token POS="NN" charOffset="73-83" id="st_11" text="cephalothin"/>
            <token POS="," charOffset="84-84" id="st_12" text=","/>
            <token POS="NN" charOffset="86-97" id="st_13" text="erythromycin"/>
            <token POS="," charOffset="98-98" id="st_14" text=","/>
            <token POS="CC" charOffset="100-102" id="st_15" text="and"/>
            <token POS="NN" charOffset="104-119" id="st_16" text="sulfamethoxazole"/>
            <token POS="VBP" charOffset="121-124" id="st_17" text="have"/>
            <token POS="DT" charOffset="126-127" id="st_18" text="no"/>
            <token POS="NN" charOffset="129-137" id="st_19" text="influence"/>
            <token POS="FW" charOffset="139-140" id="st_20" text="in"/>
            <token POS="FW" charOffset="142-146" id="st_21" text="vitro"/>
            <token POS="IN" charOffset="148-149" id="st_22" text="on"/>
            <token POS="DT" charOffset="151-153" id="st_23" text="the"/>
            <token POS="NN" charOffset="155-161" id="st_24" text="protein"/>
            <token POS="NN" charOffset="163-169" id="st_25" text="binding"/>
            <token POS="IN" charOffset="171-172" id="st_26" text="of"/>
            <token POS="JJ" charOffset="174-183" id="st_27" text="diclofenac"/>
            <token POS="IN" charOffset="185-186" id="st_28" text="in"/>
            <token POS="JJ" charOffset="188-192" id="st_29" text="human"/>
            <token POS="NN" charOffset="194-198" id="st_30" text="serum"/>
            <token POS="." charOffset="199-199" id="st_31" text="."/>
          </tokenization>
        </tokenizations>
      </sentenceanalyses>
    </sentence>
    <sentence id="train.txt.d0.s1962" text="Drug/Laboratory Test Interactions Effect on Blood Coagulation: Diclofenac increases platelet aggregation time but does not affect bleeding time, plasma thrombin clotting time, plasma fibrinogen, or factors V and VII to XII.">
      <entity charOffset="0-4" id="train.txt.d0.s1962.e0" text="Drug" type="target"/>
      <entity charOffset="63-73" id="train.txt.d0.s1962.e1" text="Diclofenac" type="target"/>
      <entity charOffset="198-208" id="train.txt.d0.s1962.e2" text="factors V " type="target"/>
      <pair e1="train.txt.d0.s1962.e0" e2="train.txt.d0.s1962.e1" id="train.txt.d0.s1962.p0" interaction="False"/>
      <pair e1="train.txt.d0.s1962.e0" e2="train.txt.d0.s1962.e2" id="train.txt.d0.s1962.p1" interaction="False"/>
      <pair e1="train.txt.d0.s1962.e1" e2="train.txt.d0.s1962.e2" id="train.txt.d0.s1962.p2" interaction="False"/>
      <sentenceanalyses>
        <parses>
          <parse parser="split_parse" tokenizer="split">
            <dependency id="split_1" t1="st_2" t2="st_1" type="nn"/>
            <dependency id="split_2" t1="st_3" t2="st_2" type="nsubj"/>
            <dependency id="split_3" t1="st_3" t2="st_4" type="dobj"/>
            <dependency id="split_4" t1="st_7" t2="st_6" type="nn"/>
            <dependency id="split_5" t1="st_4" t2="st_7" type="prep_on"/>
            <dependency id="split_6" t1="st_10" t2="st_9" type="nsubj"/>
            <dependency id="split_7" t1="st_17" t2="st_9" type="nsubj"/>
            <dependency id="split_8" t1="st_3" t2="st_10" type="parataxis"/>
            <dependency id="split_9" t1="st_13" t2="st_11" type="nn"/>
            <dependency id="split_10" t1="st_13" t2="st_12" type="nn"/>
            <dependency id="split_11" t1="st_10" t2="st_13" type="dobj"/>
            <dependency id="split_12" t1="st_17" t2="st_15" type="aux"/>
            <dependency id="split_13" t1="st_17" t2="st_16" type="neg"/>
            <dependency id="split_14" t1="st_3" t2="st_17" type="parataxis"/>
            <dependency id="split_15" t1="st_10" t2="st_17" type="conj_but"/>
            <dependency id="split_16" t1="st_24" t2="st_18" type="amod"/>
            <dependency id="split_17" t1="st_24" t2="st_19" type="nn"/>
            <dependency id="split_18" t1="st_24" t2="st_21" type="nn"/>
            <dependency id="split_19" t1="st_24" t2="st_22" type="amod"/>
            <dependency id="split_20" t1="st_24" t2="st_23" type="amod"/>
            <dependency id="split_21" t1="st_17" t2="st_24" type="dobj"/>
            <dependency id="split_22" t1="st_27" t2="st_26" type="nn"/>
            <dependency id="split_23" t1="st_17" t2="st_27" type="dobj"/>
            <dependency id="split_24" t1="st_24" t2="st_27" type="conj_or"/>
            <dependency id="split_25" t1="st_31" t2="st_30" type="nn"/>
            <dependency id="split_26" t1="st_17" t2="st_31" type="dobj"/>
            <dependency id="split_27" t1="st_24" t2="st_31" type="conj_or"/>
            <dependency id="split_28" t1="st_24" t2="st_33" type="conj_or"/>
            <dependency id="split_29" t1="st_31" t2="st_33" type="conj_and"/>
            <dependency id="split_30" t1="st_31" t2="st_35" type="prep_to"/>
          </parse>
        </parses>
        <tokenizations>
          <tokenization tokenizer="split">
            <token POS="NNP" charOffset="0-14" id="st_1" text="Drug/Laboratory"/>
            <token POS="NNP" charOffset="16-19" id="st_2" text="Test"/>
            <token POS="VBZ" charOffset="21-32" id="st_3" text="Interactions"/>
            <token POS="NN" charOffset="34-39" id="st_4" text="Effect"/>
            <token POS="IN" charOffset="41-42" id="st_5" text="on"/>
            <token POS="NNP" charOffset="44-48" id="st_6" text="Blood"/>
            <token POS="NNP" charOffset="50-60" id="st_7" text="Coagulation"/>
            <token POS=":" charOffset="61-61" id="st_8" text=":"/>
            <token POS="NNP" charOffset="63-72" id="st_9" text="Diclofenac"/>
            <token POS="VBZ" charOffset="74-82" id="st_10" text="increases"/>
            <token POS="NN" charOffset="84-91" id="st_11" text="platelet"/>
            <token POS="NN" charOffset="93-103" id="st_12" text="aggregation"/>
            <token POS="NN" charOffset="105-108" id="st_13" text="time"/>
            <token POS="CC" charOffset="110-112" id="st_14" text="but"/>
            <token POS="VBZ" charOffset="114-117" id="st_15" text="does"/>
            <token POS="RB" charOffset="119-121" id="st_16" text="not"/>
            <token POS="VB" charOffset="123-128" id="st_17" text="affect"/>
            <token POS="VBG" charOffset="130-137" id="st_18" text="bleeding"/>
            <token POS="NN" charOffset="139-142" id="st_19" text="time"/>
            <token POS="," charOffset="143-143" id="st_20" text=","/>
            <token POS="NN" charOffset="145-150" id="st_21" text="plasma"/>
            <token POS="JJ" charOffset="152-159" id="st_22" text="thrombin"/>
            <token POS="VBG" charOffset="161-168" id="st_23" text="clotting"/>
            <token POS="NN" charOffset="170-173" id="st_24" text="time"/>
            <token POS="," charOffset="174-174" id="st_25" text=","/>
            <token POS="NN" charOffset="176-181" id="st_26" text="plasma"/>
            <token POS="NN" charOffset="183-192" id="st_27" text="fibrinogen"/>
            <token POS="," charOffset="193-193" id="st_28" text=","/>
            <token POS="CC" charOffset="195-196" id="st_29" text="or"/>
            <token POS="NNS" charOffset="198-204" id="st_30" text="factors"/>
            <token POS="NN" charOffset="206-206" id="st_31" text="V"/>
            <token POS="CC" charOffset="208-210" id="st_32" text="and"/>
            <token POS="NN" charOffset="212-214" id="st_33" text="VII"/>
            <token POS="TO" charOffset="216-217" id="st_34" text="to"/>
            <token POS="NNP" charOffset="219-221" id="st_35" text="XII"/>
            <token POS="." charOffset="222-222" id="st_36" text="."/>
          </tokenization>
        </tokenizations>
      </sentenceanalyses>
    </sentence>
    <sentence id="train.txt.d0.s1963" text="Diclofenac is a prostaglandin synthetase inhibitor, however, and all drugs that inhibit prostaglandin synthesis interfere with platelet function to some degree;">
      <entity charOffset="0-10" id="train.txt.d0.s1963.e0" text="Diclofenac" type="target"/>
      <entity charOffset="16-50" id="train.txt.d0.s1963.e1" text="prostaglandin synthetase inhibitor" type="target"/>
      <entity charOffset="69-74" id="train.txt.d0.s1963.e2" text="drugs" type="target"/>
      <entity charOffset="88-101" id="train.txt.d0.s1963.e3" text="prostaglandin" type="target"/>
      <pair e1="train.txt.d0.s1963.e0" e2="train.txt.d0.s1963.e1" id="train.txt.d0.s1963.p0" interaction="False"/>
      <pair e1="train.txt.d0.s1963.e0" e2="train.txt.d0.s1963.e2" id="train.txt.d0.s1963.p1" interaction="False"/>
      <pair e1="train.txt.d0.s1963.e0" e2="train.txt.d0.s1963.e3" id="train.txt.d0.s1963.p2" interaction="False"/>
      <pair e1="train.txt.d0.s1963.e1" e2="train.txt.d0.s1963.e2" id="train.txt.d0.s1963.p3" interaction="False"/>
      <pair e1="train.txt.d0.s1963.e1" e2="train.txt.d0.s1963.e3" id="train.txt.d0.s1963.p4" interaction="False"/>
      <pair e1="train.txt.d0.s1963.e2" e2="train.txt.d0.s1963.e3" id="train.txt.d0.s1963.p5" interaction="False"/>
      <sentenceanalyses>
        <parses>
          <parse parser="split_parse" tokenizer="split">
            <dependency id="split_1" t1="st_6" t2="st_1" type="nsubj"/>
            <dependency id="split_2" t1="st_6" t2="st_2" type="cop"/>
            <dependency id="split_3" t1="st_6" t2="st_3" type="det"/>
            <dependency id="split_4" t1="st_6" t2="st_4" type="nn"/>
            <dependency id="split_5" t1="st_6" t2="st_5" type="nn"/>
            <dependency id="split_6" t1="st_6" t2="st_8" type="advmod"/>
            <dependency id="split_7" t1="st_12" t2="st_11" type="det"/>
            <dependency id="split_8" t1="st_6" t2="st_12" type="conj_and"/>
            <dependency id="split_9" t1="st_14" t2="st_12" type="nsubj"/>
            <dependency id="split_10" t1="st_12" t2="st_14" type="rcmod"/>
            <dependency id="split_11" t1="st_16" t2="st_15" type="nn"/>
            <dependency id="split_12" t1="st_17" t2="st_16" type="nsubj"/>
            <dependency id="split_13" t1="st_14" t2="st_17" type="ccomp"/>
            <dependency id="split_14" t1="st_20" t2="st_19" type="nn"/>
            <dependency id="split_15" t1="st_17" t2="st_20" type="prep_with"/>
            <dependency id="split_16" t1="st_23" t2="st_22" type="det"/>
            <dependency id="split_17" t1="st_17" t2="st_23" type="prep_to"/>
          </parse>
        </parses>
        <tokenizations>
          <tokenization tokenizer="split">
            <token POS="NNP" charOffset="0-9" id="st_1" text="Diclofenac"/>
            <token POS="VBZ" charOffset="11-12" id="st_2" text="is"/>
            <token POS="DT" charOffset="14-14" id="st_3" text="a"/>
            <token POS="NN" charOffset="16-28" id="st_4" text="prostaglandin"/>
            <token POS="NN" charOffset="30-39" id="st_5" text="synthetase"/>
            <token POS="NN" charOffset="41-49" id="st_6" text="inhibitor"/>
            <token POS="," charOffset="50-50" id="st_7" text=","/>
            <token POS="RB" charOffset="52-58" id="st_8" text="however"/>
            <token POS="," charOffset="59-59" id="st_9" text=","/>
            <token POS="CC" charOffset="61-63" id="st_10" text="and"/>
            <token POS="DT" charOffset="65-67" id="st_11" text="all"/>
            <token POS="NNS" charOffset="69-73" id="st_12" text="drugs"/>
            <token POS="WDT" charOffset="75-78" id="st_13" text="that"/>
            <token POS="VBP" charOffset="80-86" id="st_14" text="inhibit"/>
            <token POS="NN" charOffset="88-100" id="st_15" text="prostaglandin"/>
            <token POS="NN" charOffset="102-110" id="st_16" text="synthesis"/>
            <token POS="VB" charOffset="112-120" id="st_17" text="interfere"/>
            <token POS="IN" charOffset="122-125" id="st_18" text="with"/>
            <token POS="NN" charOffset="127-134" id="st_19" text="platelet"/>
            <token POS="NN" charOffset="136-143" id="st_20" text="function"/>
            <token POS="TO" charOffset="145-146" id="st_21" text="to"/>
            <token POS="DT" charOffset="148-151" id="st_22" text="some"/>
            <token POS="NN" charOffset="153-158" id="st_23" text="degree"/>
            <token POS=":" charOffset="159-159" id="st_24" text=";"/>
          </tokenization>
        </tokenizations>
      </sentenceanalyses>
    </sentence>
    <sentence id="train.txt.d0.s1964" text="MAO inhibitors, narcotic analgesics (e.g., meperidine), nitrates and nitrites, sympathomimetic agents, tricyclic antidepressants, and other drugs having anticholinergic activity.">
      <entity charOffset="0-14" id="train.txt.d0.s1964.e0" text="MAO inhibitors" type="target"/>
      <entity charOffset="16-35" id="train.txt.d0.s1964.e1" text="narcotic analgesics" type="target"/>
      <entity charOffset="43-53" id="train.txt.d0.s1964.e2" text="meperidine" type="target"/>
      <entity charOffset="56-64" id="train.txt.d0.s1964.e3" text="nitrates" type="target"/>
      <entity charOffset="69-77" id="train.txt.d0.s1964.e4" text="nitrites" type="target"/>
      <entity charOffset="79-101" id="train.txt.d0.s1964.e5" text="sympathomimetic agents" type="target"/>
      <entity charOffset="103-128" id="train.txt.d0.s1964.e6" text="tricyclic antidepressants" type="target"/>
      <entity charOffset="140-145" id="train.txt.d0.s1964.e7" text="drugs" type="target"/>
      <entity charOffset="153-168" id="train.txt.d0.s1964.e8" text="anticholinergic" type="target"/>
      <pair e1="train.txt.d0.s1964.e0" e2="train.txt.d0.s1964.e1" id="train.txt.d0.s1964.p0" interaction="False"/>
      <pair e1="train.txt.d0.s1964.e0" e2="train.txt.d0.s1964.e2" id="train.txt.d0.s1964.p1" interaction="False"/>
      <pair e1="train.txt.d0.s1964.e0" e2="train.txt.d0.s1964.e3" id="train.txt.d0.s1964.p2" interaction="False"/>
      <pair e1="train.txt.d0.s1964.e0" e2="train.txt.d0.s1964.e4" id="train.txt.d0.s1964.p3" interaction="False"/>
      <pair e1="train.txt.d0.s1964.e0" e2="train.txt.d0.s1964.e5" id="train.txt.d0.s1964.p4" interaction="False"/>
      <pair e1="train.txt.d0.s1964.e0" e2="train.txt.d0.s1964.e6" id="train.txt.d0.s1964.p5" interaction="False"/>
      <pair e1="train.txt.d0.s1964.e0" e2="train.txt.d0.s1964.e7" id="train.txt.d0.s1964.p6" interaction="False"/>
      <pair e1="train.txt.d0.s1964.e0" e2="train.txt.d0.s1964.e8" id="train.txt.d0.s1964.p7" interaction="False"/>
      <pair e1="train.txt.d0.s1964.e1" e2="train.txt.d0.s1964.e2" id="train.txt.d0.s1964.p8" interaction="False"/>
      <pair e1="train.txt.d0.s1964.e1" e2="train.txt.d0.s1964.e3" id="train.txt.d0.s1964.p9" interaction="False"/>
      <pair e1="train.txt.d0.s1964.e1" e2="train.txt.d0.s1964.e4" id="train.txt.d0.s1964.p10" interaction="False"/>
      <pair e1="train.txt.d0.s1964.e1" e2="train.txt.d0.s1964.e5" id="train.txt.d0.s1964.p11" interaction="False"/>
      <pair e1="train.txt.d0.s1964.e1" e2="train.txt.d0.s1964.e6" id="train.txt.d0.s1964.p12" interaction="False"/>
      <pair e1="train.txt.d0.s1964.e1" e2="train.txt.d0.s1964.e7" id="train.txt.d0.s1964.p13" interaction="False"/>
      <pair e1="train.txt.d0.s1964.e1" e2="train.txt.d0.s1964.e8" id="train.txt.d0.s1964.p14" interaction="False"/>
      <pair e1="train.txt.d0.s1964.e2" e2="train.txt.d0.s1964.e3" id="train.txt.d0.s1964.p15" interaction="False"/>
      <pair e1="train.txt.d0.s1964.e2" e2="train.txt.d0.s1964.e4" id="train.txt.d0.s1964.p16" interaction="False"/>
      <pair e1="train.txt.d0.s1964.e2" e2="train.txt.d0.s1964.e5" id="train.txt.d0.s1964.p17" interaction="False"/>
      <pair e1="train.txt.d0.s1964.e2" e2="train.txt.d0.s1964.e6" id="train.txt.d0.s1964.p18" interaction="False"/>
      <pair e1="train.txt.d0.s1964.e2" e2="train.txt.d0.s1964.e7" id="train.txt.d0.s1964.p19" interaction="False"/>
      <pair e1="train.txt.d0.s1964.e2" e2="train.txt.d0.s1964.e8" id="train.txt.d0.s1964.p20" interaction="False"/>
      <pair e1="train.txt.d0.s1964.e3" e2="train.txt.d0.s1964.e4" id="train.txt.d0.s1964.p21" interaction="False"/>
      <pair e1="train.txt.d0.s1964.e3" e2="train.txt.d0.s1964.e5" id="train.txt.d0.s1964.p22" interaction="False"/>
      <pair e1="train.txt.d0.s1964.e3" e2="train.txt.d0.s1964.e6" id="train.txt.d0.s1964.p23" interaction="False"/>
      <pair e1="train.txt.d0.s1964.e3" e2="train.txt.d0.s1964.e7" id="train.txt.d0.s1964.p24" interaction="False"/>
      <pair e1="train.txt.d0.s1964.e3" e2="train.txt.d0.s1964.e8" id="train.txt.d0.s1964.p25" interaction="False"/>
      <pair e1="train.txt.d0.s1964.e4" e2="train.txt.d0.s1964.e5" id="train.txt.d0.s1964.p26" interaction="False"/>
      <pair e1="train.txt.d0.s1964.e4" e2="train.txt.d0.s1964.e6" id="train.txt.d0.s1964.p27" interaction="False"/>
      <pair e1="train.txt.d0.s1964.e4" e2="train.txt.d0.s1964.e7" id="train.txt.d0.s1964.p28" interaction="False"/>
      <pair e1="train.txt.d0.s1964.e4" e2="train.txt.d0.s1964.e8" id="train.txt.d0.s1964.p29" interaction="False"/>
      <pair e1="train.txt.d0.s1964.e5" e2="train.txt.d0.s1964.e6" id="train.txt.d0.s1964.p30" interaction="False"/>
      <pair e1="train.txt.d0.s1964.e5" e2="train.txt.d0.s1964.e7" id="train.txt.d0.s1964.p31" interaction="False"/>
      <pair e1="train.txt.d0.s1964.e5" e2="train.txt.d0.s1964.e8" id="train.txt.d0.s1964.p32" interaction="False"/>
      <pair e1="train.txt.d0.s1964.e6" e2="train.txt.d0.s1964.e7" id="train.txt.d0.s1964.p33" interaction="False"/>
      <pair e1="train.txt.d0.s1964.e6" e2="train.txt.d0.s1964.e8" id="train.txt.d0.s1964.p34" interaction="False"/>
      <pair e1="train.txt.d0.s1964.e7" e2="train.txt.d0.s1964.e8" id="train.txt.d0.s1964.p35" interaction="False"/>
      <sentenceanalyses>
        <parses>
          <parse parser="split_parse" tokenizer="split">
            <dependency id="split_1" t1="st_2" t2="st_1" type="nn"/>
            <dependency id="split_2" t1="st_12" t2="st_2" type="nsubj"/>
            <dependency id="split_3" t1="st_5" t2="st_4" type="amod"/>
            <dependency id="split_4" t1="st_2" t2="st_5" type="appos"/>
            <dependency id="split_5" t1="st_5" t2="st_7" type="appos"/>
            <dependency id="split_6" t1="st_7" t2="st_9" type="dep"/>
            <dependency id="split_7" t1="st_14" t2="st_13" type="dep"/>
            <dependency id="split_8" t1="st_12" t2="st_14" type="dep"/>
            <dependency id="split_9" t1="st_17" t2="st_16" type="amod"/>
            <dependency id="split_10" t1="st_12" t2="st_17" type="dep"/>
            <dependency id="split_11" t1="st_14" t2="st_17" type="conj_and"/>
            <dependency id="split_12" t1="st_20" t2="st_19" type="amod"/>
            <dependency id="split_13" t1="st_12" t2="st_20" type="dep"/>
            <dependency id="split_14" t1="st_14" t2="st_20" type="conj_and"/>
            <dependency id="split_15" t1="st_24" t2="st_23" type="amod"/>
            <dependency id="split_16" t1="st_12" t2="st_24" type="dep"/>
            <dependency id="split_17" t1="st_14" t2="st_24" type="conj_and"/>
            <dependency id="split_18" t1="st_12" t2="st_25" type="xcomp"/>
            <dependency id="split_19" t1="st_27" t2="st_26" type="amod"/>
            <dependency id="split_20" t1="st_25" t2="st_27" type="dobj"/>
          </parse>
        </parses>
        <tokenizations>
          <tokenization tokenizer="split">
            <token POS="NN" charOffset="0-2" id="st_1" text="MAO"/>
            <token POS="NNS" charOffset="4-13" id="st_2" text="inhibitors"/>
            <token POS="," charOffset="14-14" id="st_3" text=","/>
            <token POS="JJ" charOffset="16-23" id="st_4" text="narcotic"/>
            <token POS="NNS" charOffset="25-34" id="st_5" text="analgesics"/>
            <token POS="(" charOffset="36-36" id="st_6" text="("/>
            <token POS="NN" charOffset="37-40" id="st_7" text="e.g."/>
            <token POS="," charOffset="41-41" id="st_8" text=","/>
            <token POS="NN" charOffset="43-52" id="st_9" text="meperidine"/>
            <token POS=")" charOffset="53-53" id="st_10" text=")"/>
            <token POS="," charOffset="54-54" id="st_11" text=","/>
            <token POS="VBZ" charOffset="56-63" id="st_12" text="nitrates"/>
            <token POS="CC" charOffset="65-67" id="st_13" text="and"/>
            <token POS="NNS" charOffset="69-76" id="st_14" text="nitrites"/>
            <token POS="," charOffset="77-77" id="st_15" text=","/>
            <token POS="JJ" charOffset="79-93" id="st_16" text="sympathomimetic"/>
            <token POS="NNS" charOffset="95-100" id="st_17" text="agents"/>
            <token POS="," charOffset="101-101" id="st_18" text=","/>
            <token POS="JJ" charOffset="103-111" id="st_19" text="tricyclic"/>
            <token POS="NNS" charOffset="113-127" id="st_20" text="antidepressants"/>
            <token POS="," charOffset="128-128" id="st_21" text=","/>
            <token POS="CC" charOffset="130-132" id="st_22" text="and"/>
            <token POS="JJ" charOffset="134-138" id="st_23" text="other"/>
            <token POS="NNS" charOffset="140-144" id="st_24" text="drugs"/>
            <token POS="VBG" charOffset="146-151" id="st_25" text="having"/>
            <token POS="JJ" charOffset="153-167" id="st_26" text="anticholinergic"/>
            <token POS="NN" charOffset="169-176" id="st_27" text="activity"/>
            <token POS="." charOffset="177-177" id="st_28" text="."/>
          </tokenization>
        </tokenizations>
      </sentenceanalyses>
    </sentence>
    <sentence id="train.txt.d0.s1965" text="Neuropathy has occurred more frequently in patients with a history of neuropathy or neurotoxic drug therapy, including stavudine, and these patients may be at increased risk of neuropathy during VIDEX therapy (see ADVERSE REACTIONS).">
      <entity charOffset="119-128" id="train.txt.d0.s1965.e0" text="stavudine" type="target"/>
      <entity charOffset="195-200" id="train.txt.d0.s1965.e1" text="VIDEX" type="target"/>
      <pair e1="train.txt.d0.s1965.e0" e2="train.txt.d0.s1965.e1" id="train.txt.d0.s1965.p0" interaction="False"/>
      <sentenceanalyses>
        <parses>
          <parse parser="split_parse" tokenizer="split">
            <dependency id="split_1" t1="st_3" t2="st_1" type="nsubj"/>
            <dependency id="split_2" t1="st_3" t2="st_2" type="aux"/>
            <dependency id="split_3" t1="st_5" t2="st_4" type="advmod"/>
            <dependency id="split_4" t1="st_3" t2="st_5" type="advmod"/>
            <dependency id="split_5" t1="st_3" t2="st_7" type="prep_in"/>
            <dependency id="split_6" t1="st_10" t2="st_9" type="det"/>
            <dependency id="split_7" t1="st_3" t2="st_10" type="prep_with"/>
            <dependency id="split_8" t1="st_16" t2="st_12" type="amod"/>
            <dependency id="split_9" t1="st_12" t2="st_14" type="conj_or"/>
            <dependency id="split_10" t1="st_16" t2="st_14" type="amod"/>
            <dependency id="split_11" t1="st_16" t2="st_15" type="nn"/>
            <dependency id="split_12" t1="st_10" t2="st_16" type="prep_of"/>
            <dependency id="split_13" t1="st_3" t2="st_19" type="prep_including"/>
            <dependency id="split_14" t1="st_23" t2="st_22" type="det"/>
            <dependency id="split_15" t1="st_25" t2="st_23" type="nsubj"/>
            <dependency id="split_16" t1="st_25" t2="st_24" type="aux"/>
            <dependency id="split_17" t1="st_3" t2="st_25" type="conj_and"/>
            <dependency id="split_18" t1="st_28" t2="st_27" type="amod"/>
            <dependency id="split_19" t1="st_25" t2="st_28" type="prep_at"/>
            <dependency id="split_20" t1="st_28" t2="st_30" type="prep_of"/>
            <dependency id="split_21" t1="st_33" t2="st_32" type="nn"/>
            <dependency id="split_22" t1="st_25" t2="st_33" type="prep_during"/>
            <dependency id="split_23" t1="st_33" t2="st_35" type="dep"/>
            <dependency id="split_24" t1="st_37" t2="st_36" type="nn"/>
            <dependency id="split_25" t1="st_35" t2="st_37" type="dobj"/>
          </parse>
        </parses>
        <tokenizations>
          <tokenization tokenizer="split">
            <token POS="NNP" charOffset="0-9" id="st_1" text="Neuropathy"/>
            <token POS="VBZ" charOffset="11-13" id="st_2" text="has"/>
            <token POS="VBN" charOffset="15-22" id="st_3" text="occurred"/>
            <token POS="RBR" charOffset="24-27" id="st_4" text="more"/>
            <token POS="RB" charOffset="29-38" id="st_5" text="frequently"/>
            <token POS="IN" charOffset="40-41" id="st_6" text="in"/>
            <token POS="NNS" charOffset="43-50" id="st_7" text="patients"/>
            <token POS="IN" charOffset="52-55" id="st_8" text="with"/>
            <token POS="DT" charOffset="57-57" id="st_9" text="a"/>
            <token POS="NN" charOffset="59-65" id="st_10" text="history"/>
            <token POS="IN" charOffset="67-68" id="st_11" text="of"/>
            <token POS="JJ" charOffset="70-79" id="st_12" text="neuropathy"/>
            <token POS="CC" charOffset="81-82" id="st_13" text="or"/>
            <token POS="JJ" charOffset="84-93" id="st_14" text="neurotoxic"/>
            <token POS="NN" charOffset="95-98" id="st_15" text="drug"/>
            <token POS="NN" charOffset="100-106" id="st_16" text="therapy"/>
            <token POS="," charOffset="107-107" id="st_17" text=","/>
            <token POS="VBG" charOffset="109-117" id="st_18" text="including"/>
            <token POS="NN" charOffset="119-127" id="st_19" text="stavudine"/>
            <token POS="," charOffset="128-128" id="st_20" text=","/>
            <token POS="CC" charOffset="130-132" id="st_21" text="and"/>
            <token POS="DT" charOffset="134-138" id="st_22" text="these"/>
            <token POS="NNS" charOffset="140-147" id="st_23" text="patients"/>
            <token POS="MD" charOffset="149-151" id="st_24" text="may"/>
            <token POS="VB" charOffset="153-154" id="st_25" text="be"/>
            <token POS="IN" charOffset="156-157" id="st_26" text="at"/>
            <token POS="VBN" charOffset="159-167" id="st_27" text="increased"/>
            <token POS="NN" charOffset="169-172" id="st_28" text="risk"/>
            <token POS="IN" charOffset="174-175" id="st_29" text="of"/>
            <token POS="NN" charOffset="177-186" id="st_30" text="neuropathy"/>
            <token POS="IN" charOffset="188-193" id="st_31" text="during"/>
            <token POS="NN" charOffset="195-199" id="st_32" text="VIDEX"/>
            <token POS="NN" charOffset="201-207" id="st_33" text="therapy"/>
            <token POS="(" charOffset="209-209" id="st_34" text="("/>
            <token POS="VB" charOffset="210-212" id="st_35" text="see"/>
            <token POS="NNP" charOffset="214-220" id="st_36" text="ADVERSE"/>
            <token POS="NNP" charOffset="222-230" id="st_37" text="REACTIONS"/>
            <token POS=")" charOffset="231-231" id="st_38" text=")"/>
            <token POS="." charOffset="232-232" id="st_39" text="."/>
          </tokenization>
        </tokenizations>
      </sentenceanalyses>
    </sentence>
    <sentence id="train.txt.d0.s1966" text="The effects of allopurinol on didanosine pharmacokinetics in subjects with normal renal function are not known.">
      <entity charOffset="15-26" id="train.txt.d0.s1966.e0" text="allopurinol" type="target"/>
      <entity charOffset="30-40" id="train.txt.d0.s1966.e1" text="didanosine" type="target"/>
      <pair e1="train.txt.d0.s1966.e0" e2="train.txt.d0.s1966.e1" id="train.txt.d0.s1966.p0" interaction="False"/>
      <sentenceanalyses>
        <parses>
          <parse parser="split_parse" tokenizer="split">
            <dependency id="split_1" t1="st_2" t2="st_1" type="det"/>
            <dependency id="split_2" t1="st_16" t2="st_2" type="nsubjpass"/>
            <dependency id="split_3" t1="st_2" t2="st_4" type="prep_of"/>
            <dependency id="split_4" t1="st_7" t2="st_6" type="amod"/>
            <dependency id="split_5" t1="st_4" t2="st_7" type="prep_on"/>
            <dependency id="split_6" t1="st_7" t2="st_9" type="prep_in"/>
            <dependency id="split_7" t1="st_13" t2="st_11" type="amod"/>
            <dependency id="split_8" t1="st_13" t2="st_12" type="amod"/>
            <dependency id="split_9" t1="st_9" t2="st_13" type="prep_with"/>
            <dependency id="split_10" t1="st_16" t2="st_14" type="auxpass"/>
            <dependency id="split_11" t1="st_16" t2="st_15" type="neg"/>
          </parse>
        </parses>
        <tokenizations>
          <tokenization tokenizer="split">
            <token POS="DT" charOffset="0-2" id="st_1" text="The"/>
            <token POS="NNS" charOffset="4-10" id="st_2" text="effects"/>
            <token POS="IN" charOffset="12-13" id="st_3" text="of"/>
            <token POS="NN" charOffset="15-25" id="st_4" text="allopurinol"/>
            <token POS="IN" charOffset="27-28" id="st_5" text="on"/>
            <token POS="JJ" charOffset="30-39" id="st_6" text="didanosine"/>
            <token POS="NNS" charOffset="41-56" id="st_7" text="pharmacokinetics"/>
            <token POS="IN" charOffset="58-59" id="st_8" text="in"/>
            <token POS="NNS" charOffset="61-68" id="st_9" text="subjects"/>
            <token POS="IN" charOffset="70-73" id="st_10" text="with"/>
            <token POS="JJ" charOffset="75-80" id="st_11" text="normal"/>
            <token POS="JJ" charOffset="82-86" id="st_12" text="renal"/>
            <token POS="NN" charOffset="88-95" id="st_13" text="function"/>
            <token POS="VBP" charOffset="97-99" id="st_14" text="are"/>
            <token POS="RB" charOffset="101-103" id="st_15" text="not"/>
            <token POS="VBN" charOffset="105-109" id="st_16" text="known"/>
            <token POS="." charOffset="110-110" id="st_17" text="."/>
          </tokenization>
        </tokenizations>
      </sentenceanalyses>
    </sentence>
    <sentence id="train.txt.d0.s1967" text="Drugs Whose Absorption Can Be Affected by the Level of Acidity in the Stomach: Drugs such as ketoconazole and itraconazole should be administered at least 2 hours prior to dosing with VIDEX.">
      <entity charOffset="0-5" id="train.txt.d0.s1967.e0" text="Drugs" type="target"/>
      <entity charOffset="79-84" id="train.txt.d0.s1967.e1" text="Drugs" type="target"/>
      <entity charOffset="93-105" id="train.txt.d0.s1967.e2" text="ketoconazole" type="target"/>
      <entity charOffset="110-122" id="train.txt.d0.s1967.e3" text="itraconazole" type="target"/>
      <entity charOffset="184-189" id="train.txt.d0.s1967.e4" text="VIDEX" type="target"/>
      <pair e1="train.txt.d0.s1967.e0" e2="train.txt.d0.s1967.e1" id="train.txt.d0.s1967.p0" interaction="False"/>
      <pair e1="train.txt.d0.s1967.e0" e2="train.txt.d0.s1967.e2" id="train.txt.d0.s1967.p1" interaction="False"/>
      <pair e1="train.txt.d0.s1967.e0" e2="train.txt.d0.s1967.e3" id="train.txt.d0.s1967.p2" interaction="False"/>
      <pair e1="train.txt.d0.s1967.e0" e2="train.txt.d0.s1967.e4" id="train.txt.d0.s1967.p3" interaction="False"/>
      <pair e1="train.txt.d0.s1967.e1" e2="train.txt.d0.s1967.e2" id="train.txt.d0.s1967.p4" interaction="False"/>
      <pair e1="train.txt.d0.s1967.e1" e2="train.txt.d0.s1967.e3" id="train.txt.d0.s1967.p5" interaction="False"/>
      <pair e1="train.txt.d0.s1967.e1" e2="train.txt.d0.s1967.e4" id="train.txt.d0.s1967.p6" interaction="False"/>
      <pair e1="train.txt.d0.s1967.e2" e2="train.txt.d0.s1967.e3" id="train.txt.d0.s1967.p7" interaction="False"/>
      <pair e1="train.txt.d0.s1967.e2" e2="train.txt.d0.s1967.e4" id="train.txt.d0.s1967.p8" interaction="False"/>
      <pair e1="train.txt.d0.s1967.e3" e2="train.txt.d0.s1967.e4" id="train.txt.d0.s1967.p9" interaction="False"/>
      <sentenceanalyses>
        <parses>
          <parse parser="split_parse" tokenizer="split">
            <dependency id="split_1" t1="st_3" t2="st_1" type="nn"/>
            <dependency id="split_2" t1="st_3" t2="st_2" type="nn"/>
            <dependency id="split_3" t1="st_6" t2="st_3" type="nsubjpass"/>
            <dependency id="split_4" t1="st_6" t2="st_4" type="aux"/>
            <dependency id="split_5" t1="st_6" t2="st_5" type="auxpass"/>
            <dependency id="split_6" t1="st_9" t2="st_8" type="det"/>
            <dependency id="split_7" t1="st_6" t2="st_9" type="agent"/>
            <dependency id="split_8" t1="st_9" t2="st_11" type="prep_of"/>
            <dependency id="split_9" t1="st_14" t2="st_13" type="det"/>
            <dependency id="split_10" t1="st_6" t2="st_14" type="prep_in"/>
            <dependency id="split_11" t1="st_24" t2="st_16" type="nsubjpass"/>
            <dependency id="split_12" t1="st_16" t2="st_19" type="prep_such_as"/>
            <dependency id="split_13" t1="st_16" t2="st_21" type="prep_such_as"/>
            <dependency id="split_14" t1="st_19" t2="st_21" type="conj_and"/>
            <dependency id="split_15" t1="st_24" t2="st_22" type="aux"/>
            <dependency id="split_16" t1="st_24" t2="st_23" type="auxpass"/>
            <dependency id="split_17" t1="st_6" t2="st_24" type="parataxis"/>
            <dependency id="split_18" t1="st_27" t2="st_25" type="quantmod"/>
            <dependency id="split_19" t1="st_25" t2="st_26" type="dep"/>
            <dependency id="split_20" t1="st_28" t2="st_27" type="num"/>
            <dependency id="split_21" t1="st_24" t2="st_28" type="dep"/>
            <dependency id="split_22" t1="st_24" t2="st_31" type="prepc_prior_to"/>
            <dependency id="split_23" t1="st_31" t2="st_33" type="prep_with"/>
          </parse>
        </parses>
        <tokenizations>
          <tokenization tokenizer="split">
            <token POS="NNP" charOffset="0-4" id="st_1" text="Drugs"/>
            <token POS="NNP" charOffset="6-10" id="st_2" text="Whose"/>
            <token POS="NNP" charOffset="12-21" id="st_3" text="Absorption"/>
            <token POS="MD" charOffset="23-25" id="st_4" text="Can"/>
            <token POS="VB" charOffset="27-28" id="st_5" text="Be"/>
            <token POS="VBN" charOffset="30-37" id="st_6" text="Affected"/>
            <token POS="IN" charOffset="39-40" id="st_7" text="by"/>
            <token POS="DT" charOffset="42-44" id="st_8" text="the"/>
            <token POS="NNP" charOffset="46-50" id="st_9" text="Level"/>
            <token POS="IN" charOffset="52-53" id="st_10" text="of"/>
            <token POS="NNP" charOffset="55-61" id="st_11" text="Acidity"/>
            <token POS="IN" charOffset="63-64" id="st_12" text="in"/>
            <token POS="DT" charOffset="66-68" id="st_13" text="the"/>
            <token POS="NNP" charOffset="70-76" id="st_14" text="Stomach"/>
            <token POS=":" charOffset="77-77" id="st_15" text=":"/>
            <token POS="NNS" charOffset="79-83" id="st_16" text="Drugs"/>
            <token POS="JJ" charOffset="85-88" id="st_17" text="such"/>
            <token POS="IN" charOffset="90-91" id="st_18" text="as"/>
            <token POS="NN" charOffset="93-104" id="st_19" text="ketoconazole"/>
            <token POS="CC" charOffset="106-108" id="st_20" text="and"/>
            <token POS="NN" charOffset="110-121" id="st_21" text="itraconazole"/>
            <token POS="MD" charOffset="123-128" id="st_22" text="should"/>
            <token POS="VB" charOffset="130-131" id="st_23" text="be"/>
            <token POS="VBN" charOffset="133-144" id="st_24" text="administered"/>
            <token POS="IN" charOffset="146-147" id="st_25" text="at"/>
            <token POS="JJS" charOffset="149-153" id="st_26" text="least"/>
            <token POS="CD" charOffset="155-155" id="st_27" text="2"/>
            <token POS="NNS" charOffset="157-161" id="st_28" text="hours"/>
            <token POS="RB" charOffset="163-167" id="st_29" text="prior"/>
            <token POS="TO" charOffset="169-170" id="st_30" text="to"/>
            <token POS="VBG" charOffset="172-177" id="st_31" text="dosing"/>
            <token POS="IN" charOffset="179-182" id="st_32" text="with"/>
            <token POS="NNP" charOffset="184-188" id="st_33" text="VIDEX"/>
            <token POS="." charOffset="189-189" id="st_34" text="."/>
          </tokenization>
        </tokenizations>
      </sentenceanalyses>
    </sentence>
    <sentence id="train.txt.d0.s1968" text="The optimal dosing interval for coadministration with VIDEX should be determined by consulting the appropriate quinolone package insert.">
      <entity charOffset="54-59" id="train.txt.d0.s1968.e0" text="VIDEX" type="target"/>
      <entity charOffset="111-121" id="train.txt.d0.s1968.e1" text="quinolone " type="target"/>
      <pair e1="train.txt.d0.s1968.e0" e2="train.txt.d0.s1968.e1" id="train.txt.d0.s1968.p0" interaction="False"/>
      <sentenceanalyses>
        <parses>
          <parse parser="split_parse" tokenizer="split">
            <dependency id="split_1" t1="st_4" t2="st_1" type="det"/>
            <dependency id="split_2" t1="st_4" t2="st_2" type="amod"/>
            <dependency id="split_3" t1="st_4" t2="st_3" type="amod"/>
            <dependency id="split_4" t1="st_11" t2="st_4" type="nsubjpass"/>
            <dependency id="split_5" t1="st_4" t2="st_6" type="prep_for"/>
            <dependency id="split_6" t1="st_6" t2="st_8" type="prep_with"/>
            <dependency id="split_7" t1="st_11" t2="st_9" type="aux"/>
            <dependency id="split_8" t1="st_11" t2="st_10" type="auxpass"/>
            <dependency id="split_9" t1="st_11" t2="st_13" type="agent"/>
            <dependency id="split_10" t1="st_18" t2="st_14" type="det"/>
            <dependency id="split_11" t1="st_18" t2="st_15" type="amod"/>
            <dependency id="split_12" t1="st_18" t2="st_16" type="amod"/>
            <dependency id="split_13" t1="st_18" t2="st_17" type="nn"/>
            <dependency id="split_14" t1="st_13" t2="st_18" type="dobj"/>
          </parse>
        </parses>
        <tokenizations>
          <tokenization tokenizer="split">
            <token POS="DT" charOffset="0-2" id="st_1" text="The"/>
            <token POS="JJ" charOffset="4-10" id="st_2" text="optimal"/>
            <token POS="VBG" charOffset="12-17" id="st_3" text="dosing"/>
            <token POS="NN" charOffset="19-26" id="st_4" text="interval"/>
            <token POS="IN" charOffset="28-30" id="st_5" text="for"/>
            <token POS="NN" charOffset="32-47" id="st_6" text="coadministration"/>
            <token POS="IN" charOffset="49-52" id="st_7" text="with"/>
            <token POS="NNP" charOffset="54-58" id="st_8" text="VIDEX"/>
            <token POS="MD" charOffset="60-65" id="st_9" text="should"/>
            <token POS="VB" charOffset="67-68" id="st_10" text="be"/>
            <token POS="VBN" charOffset="70-79" id="st_11" text="determined"/>
            <token POS="IN" charOffset="81-82" id="st_12" text="by"/>
            <token POS="VBG" charOffset="84-93" id="st_13" text="consulting"/>
            <token POS="DT" charOffset="95-97" id="st_14" text="the"/>
            <token POS="JJ" charOffset="99-109" id="st_15" text="appropriate"/>
            <token POS="JJ" charOffset="111-119" id="st_16" text="quinolone"/>
            <token POS="NN" charOffset="121-127" id="st_17" text="package"/>
            <token POS="NN" charOffset="129-134" id="st_18" text="insert"/>
            <token POS="." charOffset="135-135" id="st_19" text="."/>
          </tokenization>
        </tokenizations>
      </sentenceanalyses>
    </sentence>
    <sentence id="train.txt.d0.s1969" text="The pharmacokinetics of nelfinavir are not altered to a clinically significant degree when it is administered with a light meal 1 hour after VIDEX.">
      <entity charOffset="24-34" id="train.txt.d0.s1969.e0" text="nelfinavir" type="target"/>
      <entity charOffset="141-146" id="train.txt.d0.s1969.e1" text="VIDEX" type="target"/>
      <pair e1="train.txt.d0.s1969.e0" e2="train.txt.d0.s1969.e1" id="train.txt.d0.s1969.p0" interaction="False"/>
      <sentenceanalyses>
        <parses>
          <parse parser="split_parse" tokenizer="split">
            <dependency id="split_1" t1="st_2" t2="st_1" type="det"/>
            <dependency id="split_2" t1="st_7" t2="st_2" type="nsubjpass"/>
            <dependency id="split_3" t1="st_2" t2="st_4" type="prep_of"/>
            <dependency id="split_4" t1="st_7" t2="st_5" type="auxpass"/>
            <dependency id="split_5" t1="st_7" t2="st_6" type="neg"/>
            <dependency id="split_6" t1="st_12" t2="st_9" type="det"/>
            <dependency id="split_7" t1="st_11" t2="st_10" type="advmod"/>
            <dependency id="split_8" t1="st_12" t2="st_11" type="amod"/>
            <dependency id="split_9" t1="st_7" t2="st_12" type="prep_to"/>
            <dependency id="split_10" t1="st_16" t2="st_12" type="tmod"/>
            <dependency id="split_11" t1="st_16" t2="st_13" type="advmod"/>
            <dependency id="split_12" t1="st_16" t2="st_13" type="rel"/>
            <dependency id="split_13" t1="st_16" t2="st_14" type="nsubjpass"/>
            <dependency id="split_14" t1="st_16" t2="st_15" type="auxpass"/>
            <dependency id="split_15" t1="st_12" t2="st_16" type="dep"/>
            <dependency id="split_16" t1="st_20" t2="st_18" type="det"/>
            <dependency id="split_17" t1="st_20" t2="st_19" type="amod"/>
            <dependency id="split_18" t1="st_16" t2="st_20" type="prep_with"/>
            <dependency id="split_19" t1="st_22" t2="st_21" type="num"/>
            <dependency id="split_20" t1="st_16" t2="st_22" type="dep"/>
            <dependency id="split_21" t1="st_16" t2="st_24" type="prep_after"/>
          </parse>
        </parses>
        <tokenizations>
          <tokenization tokenizer="split">
            <token POS="DT" charOffset="0-2" id="st_1" text="The"/>
            <token POS="NNS" charOffset="4-19" id="st_2" text="pharmacokinetics"/>
            <token POS="IN" charOffset="21-22" id="st_3" text="of"/>
            <token POS="NN" charOffset="24-33" id="st_4" text="nelfinavir"/>
            <token POS="VBP" charOffset="35-37" id="st_5" text="are"/>
            <token POS="RB" charOffset="39-41" id="st_6" text="not"/>
            <token POS="VBN" charOffset="43-49" id="st_7" text="altered"/>
            <token POS="TO" charOffset="51-52" id="st_8" text="to"/>
            <token POS="DT" charOffset="54-54" id="st_9" text="a"/>
            <token POS="RB" charOffset="56-65" id="st_10" text="clinically"/>
            <token POS="JJ" charOffset="67-77" id="st_11" text="significant"/>
            <token POS="NN" charOffset="79-84" id="st_12" text="degree"/>
            <token POS="WRB" charOffset="86-89" id="st_13" text="when"/>
            <token POS="PRP" charOffset="91-92" id="st_14" text="it"/>
            <token POS="VBZ" charOffset="94-95" id="st_15" text="is"/>
            <token POS="VBN" charOffset="97-108" id="st_16" text="administered"/>
            <token POS="IN" charOffset="110-113" id="st_17" text="with"/>
            <token POS="DT" charOffset="115-115" id="st_18" text="a"/>
            <token POS="JJ" charOffset="117-121" id="st_19" text="light"/>
            <token POS="NN" charOffset="123-126" id="st_20" text="meal"/>
            <token POS="CD" charOffset="128-128" id="st_21" text="1"/>
            <token POS="NN" charOffset="130-133" id="st_22" text="hour"/>
            <token POS="IN" charOffset="135-139" id="st_23" text="after"/>
            <token POS="NNP" charOffset="141-145" id="st_24" text="VIDEX"/>
            <token POS="." charOffset="146-146" id="st_25" text="."/>
          </tokenization>
        </tokenizations>
      </sentenceanalyses>
    </sentence>
    <sentence id="train.txt.d0.s1970" text="Drug/ Laboratory Test Interactions Certain endocrine and liver function tests may be affected by estrogen-containing oral contraceptives.">
      <entity charOffset="0-4" id="train.txt.d0.s1970.e0" text="Drug" type="target"/>
      <entity charOffset="97-105" id="train.txt.d0.s1970.e1" text="estrogen" type="target"/>
      <entity charOffset="117-136" id="train.txt.d0.s1970.e2" text="oral contraceptives" type="target"/>
      <pair e1="train.txt.d0.s1970.e0" e2="train.txt.d0.s1970.e1" id="train.txt.d0.s1970.p0" interaction="False"/>
      <pair e1="train.txt.d0.s1970.e0" e2="train.txt.d0.s1970.e2" id="train.txt.d0.s1970.p1" interaction="False"/>
      <pair e1="train.txt.d0.s1970.e1" e2="train.txt.d0.s1970.e2" id="train.txt.d0.s1970.p2" interaction="False"/>
      <sentenceanalyses>
        <parses>
          <parse parser="split_parse" tokenizer="split">
            <dependency id="split_1" t1="st_4" t2="st_1" type="nn"/>
            <dependency id="split_2" t1="st_4" t2="st_2" type="nn"/>
            <dependency id="split_3" t1="st_4" t2="st_3" type="nn"/>
            <dependency id="split_4" t1="st_5" t2="st_4" type="nsubj"/>
            <dependency id="split_5" t1="st_7" t2="st_6" type="amod"/>
            <dependency id="split_6" t1="st_14" t2="st_7" type="nsubjpass"/>
            <dependency id="split_7" t1="st_11" t2="st_9" type="nn"/>
            <dependency id="split_8" t1="st_11" t2="st_10" type="nn"/>
            <dependency id="split_9" t1="st_7" t2="st_11" type="conj_and"/>
            <dependency id="split_10" t1="st_14" t2="st_11" type="nsubjpass"/>
            <dependency id="split_11" t1="st_14" t2="st_12" type="aux"/>
            <dependency id="split_12" t1="st_14" t2="st_13" type="auxpass"/>
            <dependency id="split_13" t1="st_5" t2="st_14" type="ccomp"/>
            <dependency id="split_14" t1="st_18" t2="st_16" type="amod"/>
            <dependency id="split_15" t1="st_18" t2="st_17" type="amod"/>
            <dependency id="split_16" t1="st_14" t2="st_18" type="agent"/>
          </parse>
        </parses>
        <tokenizations>
          <tokenization tokenizer="split">
            <token POS="NNP" charOffset="0-3" id="st_1" text="Drug"/>
            <token POS="NNP" charOffset="4-4" id="st_2" text="/"/>
            <token POS="NNP" charOffset="6-15" id="st_3" text="Laboratory"/>
            <token POS="NNP" charOffset="17-20" id="st_4" text="Test"/>
            <token POS="VBZ" charOffset="22-33" id="st_5" text="Interactions"/>
            <token POS="JJ" charOffset="35-41" id="st_6" text="Certain"/>
            <token POS="NN" charOffset="43-51" id="st_7" text="endocrine"/>
            <token POS="CC" charOffset="53-55" id="st_8" text="and"/>
            <token POS="NN" charOffset="57-61" id="st_9" text="liver"/>
            <token POS="NN" charOffset="63-70" id="st_10" text="function"/>
            <token POS="NNS" charOffset="72-76" id="st_11" text="tests"/>
            <token POS="MD" charOffset="78-80" id="st_12" text="may"/>
            <token POS="VB" charOffset="82-83" id="st_13" text="be"/>
            <token POS="VBN" charOffset="85-92" id="st_14" text="affected"/>
            <token POS="IN" charOffset="94-95" id="st_15" text="by"/>
            <token POS="JJ" charOffset="97-115" id="st_16" text="estrogen-containing"/>
            <token POS="JJ" charOffset="117-120" id="st_17" text="oral"/>
            <token POS="NNS" charOffset="122-135" id="st_18" text="contraceptives"/>
            <token POS="." charOffset="136-136" id="st_19" text="."/>
          </tokenization>
        </tokenizations>
      </sentenceanalyses>
    </sentence>
    <sentence id="train.txt.d0.s1971" text="- Increased prothrombin and factors VII, VIII, IX, and X;">
      <entity charOffset="12-23" id="train.txt.d0.s1971.e0" text="prothrombin" type="target"/>
      <entity charOffset="28-40" id="train.txt.d0.s1971.e1" text="factors VII," type="target"/>
      <pair e1="train.txt.d0.s1971.e0" e2="train.txt.d0.s1971.e1" id="train.txt.d0.s1971.p0" interaction="False"/>
      <sentenceanalyses>
        <parses>
          <parse parser="split_parse" tokenizer="split">
            <dependency id="split_1" t1="st_3" t2="st_2" type="amod"/>
            <dependency id="split_2" t1="st_6" t2="st_5" type="nn"/>
            <dependency id="split_3" t1="st_3" t2="st_6" type="conj_and"/>
            <dependency id="split_4" t1="st_3" t2="st_8" type="conj_and"/>
            <dependency id="split_5" t1="st_3" t2="st_10" type="conj_and"/>
            <dependency id="split_6" t1="st_3" t2="st_13" type="conj_and"/>
          </parse>
        </parses>
        <tokenizations>
          <tokenization tokenizer="split">
            <token POS=":" charOffset="0-0" id="st_1" text="-"/>
            <token POS="JJ" charOffset="2-10" id="st_2" text="Increased"/>
            <token POS="NN" charOffset="12-22" id="st_3" text="prothrombin"/>
            <token POS="CC" charOffset="24-26" id="st_4" text="and"/>
            <token POS="NNS" charOffset="28-34" id="st_5" text="factors"/>
            <token POS="NN" charOffset="36-38" id="st_6" text="VII"/>
            <token POS="," charOffset="39-39" id="st_7" text=","/>
            <token POS="NNP" charOffset="41-44" id="st_8" text="VIII"/>
            <token POS="," charOffset="45-45" id="st_9" text=","/>
            <token POS="NNP" charOffset="47-48" id="st_10" text="IX"/>
            <token POS="," charOffset="49-49" id="st_11" text=","/>
            <token POS="CC" charOffset="51-53" id="st_12" text="and"/>
            <token POS="NNP" charOffset="55-55" id="st_13" text="X"/>
            <token POS=":" charOffset="56-56" id="st_14" text=";"/>
          </tokenization>
        </tokenizations>
      </sentenceanalyses>
    </sentence>
    <sentence id="train.txt.d0.s1972" text="as measured by PBI, T4 by column, or T4 by radioimmunoassay.">
      <entity charOffset="20-22" id="train.txt.d0.s1972.e0" text="T4" type="target"/>
      <entity charOffset="37-39" id="train.txt.d0.s1972.e1" text="T4" type="target"/>
      <pair e1="train.txt.d0.s1972.e0" e2="train.txt.d0.s1972.e1" id="train.txt.d0.s1972.p0" interaction="False"/>
      <sentenceanalyses>
        <parses>
          <parse parser="split_parse" tokenizer="split">
            <dependency id="split_1" t1="st_1" t2="st_2" type="dep"/>
            <dependency id="split_2" t1="st_6" t2="st_4" type="nn"/>
            <dependency id="split_3" t1="st_2" t2="st_6" type="prep_by"/>
            <dependency id="split_4" t1="st_2" t2="st_8" type="prep_by"/>
            <dependency id="split_5" t1="st_1" t2="st_10" type="dep"/>
            <dependency id="split_6" t1="st_1" t2="st_11" type="dep"/>
            <dependency id="split_7" t1="st_11" t2="st_12" type="dep"/>
            <dependency id="split_8" t1="st_12" t2="st_13" type="pobj"/>
          </parse>
        </parses>
        <tokenizations>
          <tokenization tokenizer="split">
            <token POS="RB" charOffset="0-1" id="st_1" text="as"/>
            <token POS="VBN" charOffset="3-10" id="st_2" text="measured"/>
            <token POS="IN" charOffset="12-13" id="st_3" text="by"/>
            <token POS="NNP" charOffset="15-17" id="st_4" text="PBI"/>
            <token POS="," charOffset="18-18" id="st_5" text=","/>
            <token POS="NNP" charOffset="20-21" id="st_6" text="T4"/>
            <token POS="IN" charOffset="23-24" id="st_7" text="by"/>
            <token POS="NN" charOffset="26-31" id="st_8" text="column"/>
            <token POS="," charOffset="32-32" id="st_9" text=","/>
            <token POS="CC" charOffset="34-35" id="st_10" text="or"/>
            <token POS="NN" charOffset="37-38" id="st_11" text="T4"/>
            <token POS="IN" charOffset="40-41" id="st_12" text="by"/>
            <token POS="NN" charOffset="43-58" id="st_13" text="radioimmunoassay"/>
            <token POS="." charOffset="59-59" id="st_14" text="."/>
          </tokenization>
        </tokenizations>
      </sentenceanalyses>
    </sentence>
    <sentence id="train.txt.d0.s1973" text="Antidiabetic drug requirements (i.e., insulin) may be altered.">
      <entity charOffset="0-17" id="train.txt.d0.s1973.e0" text="Antidiabetic drug" type="target"/>
      <entity charOffset="38-45" id="train.txt.d0.s1973.e1" text="insulin" type="target"/>
      <pair e1="train.txt.d0.s1973.e0" e2="train.txt.d0.s1973.e1" id="train.txt.d0.s1973.p0" interaction="False"/>
      <sentenceanalyses>
        <parses>
          <parse parser="split_parse" tokenizer="split">
            <dependency id="split_1" t1="st_3" t2="st_1" type="amod"/>
            <dependency id="split_2" t1="st_3" t2="st_2" type="nn"/>
            <dependency id="split_3" t1="st_11" t2="st_3" type="nsubjpass"/>
            <dependency id="split_4" t1="st_7" t2="st_5" type="dep"/>
            <dependency id="split_5" t1="st_3" t2="st_7" type="dep"/>
            <dependency id="split_6" t1="st_11" t2="st_9" type="aux"/>
            <dependency id="split_7" t1="st_11" t2="st_10" type="auxpass"/>
          </parse>
        </parses>
        <tokenizations>
          <tokenization tokenizer="split">
            <token POS="JJ" charOffset="0-11" id="st_1" text="Antidiabetic"/>
            <token POS="NN" charOffset="13-16" id="st_2" text="drug"/>
            <token POS="NNS" charOffset="18-29" id="st_3" text="requirements"/>
            <token POS="(" charOffset="31-31" id="st_4" text="("/>
            <token POS="FW" charOffset="32-35" id="st_5" text="i.e."/>
            <token POS="," charOffset="36-36" id="st_6" text=","/>
            <token POS="JJ" charOffset="38-44" id="st_7" text="insulin"/>
            <token POS=")" charOffset="45-45" id="st_8" text=")"/>
            <token POS="MD" charOffset="47-49" id="st_9" text="may"/>
            <token POS="VB" charOffset="51-52" id="st_10" text="be"/>
            <token POS="VBN" charOffset="54-60" id="st_11" text="altered"/>
            <token POS="." charOffset="61-61" id="st_12" text="."/>
          </tokenization>
        </tokenizations>
      </sentenceanalyses>
    </sentence>
    <sentence id="train.txt.d0.s1974" text="Accordingly, when diflunisal is administered with oral anticoagulants, the prothrombin time should be closely monitored during and for several days after concomitant drug administration.">
      <entity charOffset="18-28" id="train.txt.d0.s1974.e0" text="diflunisal" type="target"/>
      <entity charOffset="50-69" id="train.txt.d0.s1974.e1" text="oral anticoagulants" type="target"/>
      <pair e1="train.txt.d0.s1974.e0" e2="train.txt.d0.s1974.e1" id="train.txt.d0.s1974.p0" interaction="False"/>
      <sentenceanalyses>
        <parses>
          <parse parser="split_parse" tokenizer="split">
            <dependency id="split_1" t1="st_17" t2="st_1" type="advmod"/>
            <dependency id="split_2" t1="st_6" t2="st_3" type="advmod"/>
            <dependency id="split_3" t1="st_6" t2="st_4" type="nsubjpass"/>
            <dependency id="split_4" t1="st_6" t2="st_5" type="auxpass"/>
            <dependency id="split_5" t1="st_17" t2="st_6" type="dep"/>
            <dependency id="split_6" t1="st_9" t2="st_8" type="amod"/>
            <dependency id="split_7" t1="st_6" t2="st_9" type="prep_with"/>
            <dependency id="split_8" t1="st_13" t2="st_11" type="det"/>
            <dependency id="split_9" t1="st_13" t2="st_12" type="nn"/>
            <dependency id="split_10" t1="st_17" t2="st_13" type="nsubjpass"/>
            <dependency id="split_11" t1="st_17" t2="st_13" type="nsubjpass"/>
            <dependency id="split_12" t1="st_17" t2="st_14" type="aux"/>
            <dependency id="split_13" t1="st_17" t2="st_15" type="auxpass"/>
            <dependency id="split_14" t1="st_17" t2="st_16" type="advmod"/>
            <dependency id="split_15" t1="st_17" t2="st_17" type="conj_and"/>
            <dependency id="split_16" t1="st_22" t2="st_21" type="amod"/>
            <dependency id="split_17" t1="st_17" t2="st_22" type="prep_during"/>
            <dependency id="split_18" t1="st_17" t2="st_22" type="prep_for"/>
            <dependency id="split_19" t1="st_26" t2="st_24" type="amod"/>
            <dependency id="split_20" t1="st_26" t2="st_25" type="nn"/>
            <dependency id="split_21" t1="st_17" t2="st_26" type="prep_after"/>
          </parse>
        </parses>
        <tokenizations>
          <tokenization tokenizer="split">
            <token POS="RB" charOffset="0-10" id="st_1" text="Accordingly"/>
            <token POS="," charOffset="11-11" id="st_2" text=","/>
            <token POS="WRB" charOffset="13-16" id="st_3" text="when"/>
            <token POS="NN" charOffset="18-27" id="st_4" text="diflunisal"/>
            <token POS="VBZ" charOffset="29-30" id="st_5" text="is"/>
            <token POS="VBN" charOffset="32-43" id="st_6" text="administered"/>
            <token POS="IN" charOffset="45-48" id="st_7" text="with"/>
            <token POS="JJ" charOffset="50-53" id="st_8" text="oral"/>
            <token POS="NNS" charOffset="55-68" id="st_9" text="anticoagulants"/>
            <token POS="," charOffset="69-69" id="st_10" text=","/>
            <token POS="DT" charOffset="71-73" id="st_11" text="the"/>
            <token POS="NN" charOffset="75-85" id="st_12" text="prothrombin"/>
            <token POS="NN" charOffset="87-90" id="st_13" text="time"/>
            <token POS="MD" charOffset="92-97" id="st_14" text="should"/>
            <token POS="VB" charOffset="99-100" id="st_15" text="be"/>
            <token POS="RB" charOffset="102-108" id="st_16" text="closely"/>
            <token POS="VBN" charOffset="110-118" id="st_17" text="monitored"/>
            <token POS="IN" charOffset="120-125" id="st_18" text="during"/>
            <token POS="CC" charOffset="127-129" id="st_19" text="and"/>
            <token POS="IN" charOffset="131-133" id="st_20" text="for"/>
            <token POS="JJ" charOffset="135-141" id="st_21" text="several"/>
            <token POS="NNS" charOffset="143-146" id="st_22" text="days"/>
            <token POS="IN" charOffset="148-152" id="st_23" text="after"/>
            <token POS="JJ" charOffset="154-164" id="st_24" text="concomitant"/>
            <token POS="NN" charOffset="166-169" id="st_25" text="drug"/>
            <token POS="NN" charOffset="171-184" id="st_26" text="administration"/>
            <token POS="." charOffset="185-185" id="st_27" text="."/>
          </tokenization>
        </tokenizations>
      </sentenceanalyses>
    </sentence>
    <sentence id="train.txt.d0.s1975" text="Tolbutamide: In diabetic patients receiving diflunisal and tolbutamide, no significant effects were seen on tolbutamide plasma levels or fasting blood glucose.">
      <entity charOffset="0-11" id="train.txt.d0.s1975.e0" text="Tolbutamide" type="target"/>
      <entity charOffset="44-54" id="train.txt.d0.s1975.e1" text="diflunisal" type="target"/>
      <entity charOffset="59-70" id="train.txt.d0.s1975.e2" text="tolbutamide" type="target"/>
      <entity charOffset="108-119" id="train.txt.d0.s1975.e3" text="tolbutamide" type="target"/>
      <pair e1="train.txt.d0.s1975.e0" e2="train.txt.d0.s1975.e1" id="train.txt.d0.s1975.p0" interaction="False"/>
      <pair e1="train.txt.d0.s1975.e0" e2="train.txt.d0.s1975.e2" id="train.txt.d0.s1975.p1" interaction="False"/>
      <pair e1="train.txt.d0.s1975.e0" e2="train.txt.d0.s1975.e3" id="train.txt.d0.s1975.p2" interaction="False"/>
      <pair e1="train.txt.d0.s1975.e1" e2="train.txt.d0.s1975.e2" id="train.txt.d0.s1975.p3" interaction="False"/>
      <pair e1="train.txt.d0.s1975.e1" e2="train.txt.d0.s1975.e3" id="train.txt.d0.s1975.p4" interaction="False"/>
      <pair e1="train.txt.d0.s1975.e2" e2="train.txt.d0.s1975.e3" id="train.txt.d0.s1975.p5" interaction="False"/>
      <sentenceanalyses>
        <parses>
          <parse parser="split_parse" tokenizer="split">
            <dependency id="split_1" t1="st_5" t2="st_4" type="amod"/>
            <dependency id="split_2" t1="st_15" t2="st_5" type="prep_in"/>
            <dependency id="split_3" t1="st_5" t2="st_6" type="partmod"/>
            <dependency id="split_4" t1="st_6" t2="st_7" type="acomp"/>
            <dependency id="split_5" t1="st_6" t2="st_9" type="acomp"/>
            <dependency id="split_6" t1="st_7" t2="st_9" type="conj_and"/>
            <dependency id="split_7" t1="st_13" t2="st_11" type="det"/>
            <dependency id="split_8" t1="st_13" t2="st_12" type="amod"/>
            <dependency id="split_9" t1="st_15" t2="st_13" type="nsubjpass"/>
            <dependency id="split_10" t1="st_15" t2="st_14" type="auxpass"/>
            <dependency id="split_11" t1="st_1" t2="st_15" type="dep"/>
            <dependency id="split_12" t1="st_19" t2="st_17" type="amod"/>
            <dependency id="split_13" t1="st_19" t2="st_18" type="nn"/>
            <dependency id="split_14" t1="st_15" t2="st_19" type="prep_on"/>
            <dependency id="split_15" t1="st_23" t2="st_21" type="amod"/>
            <dependency id="split_16" t1="st_23" t2="st_22" type="nn"/>
            <dependency id="split_17" t1="st_15" t2="st_23" type="prep_on"/>
            <dependency id="split_18" t1="st_19" t2="st_23" type="conj_or"/>
          </parse>
        </parses>
        <tokenizations>
          <tokenization tokenizer="split">
            <token POS="NNP" charOffset="0-10" id="st_1" text="Tolbutamide"/>
            <token POS=":" charOffset="11-11" id="st_2" text=":"/>
            <token POS="IN" charOffset="13-14" id="st_3" text="In"/>
            <token POS="JJ" charOffset="16-23" id="st_4" text="diabetic"/>
            <token POS="NNS" charOffset="25-32" id="st_5" text="patients"/>
            <token POS="VBG" charOffset="34-42" id="st_6" text="receiving"/>
            <token POS="JJ" charOffset="44-53" id="st_7" text="diflunisal"/>
            <token POS="CC" charOffset="55-57" id="st_8" text="and"/>
            <token POS="JJ" charOffset="59-69" id="st_9" text="tolbutamide"/>
            <token POS="," charOffset="70-70" id="st_10" text=","/>
            <token POS="DT" charOffset="72-73" id="st_11" text="no"/>
            <token POS="JJ" charOffset="75-85" id="st_12" text="significant"/>
            <token POS="NNS" charOffset="87-93" id="st_13" text="effects"/>
            <token POS="VBD" charOffset="95-98" id="st_14" text="were"/>
            <token POS="VBN" charOffset="100-103" id="st_15" text="seen"/>
            <token POS="IN" charOffset="105-106" id="st_16" text="on"/>
            <token POS="JJ" charOffset="108-118" id="st_17" text="tolbutamide"/>
            <token POS="NN" charOffset="120-125" id="st_18" text="plasma"/>
            <token POS="NNS" charOffset="127-132" id="st_19" text="levels"/>
            <token POS="CC" charOffset="134-135" id="st_20" text="or"/>
            <token POS="VBG" charOffset="137-143" id="st_21" text="fasting"/>
            <token POS="NN" charOffset="145-149" id="st_22" text="blood"/>
            <token POS="NN" charOffset="151-157" id="st_23" text="glucose"/>
            <token POS="." charOffset="158-158" id="st_24" text="."/>
          </tokenization>
        </tokenizations>
      </sentenceanalyses>
    </sentence>
    <sentence id="train.txt.d0.s1976" text="Furosemide: In normal volunteers, the concomitant administration of diflunisal and furosemide had no effect on the diuretic activity of furosemide.">
      <entity charOffset="0-10" id="train.txt.d0.s1976.e0" text="Furosemide" type="target"/>
      <entity charOffset="68-78" id="train.txt.d0.s1976.e1" text="diflunisal" type="target"/>
      <entity charOffset="83-93" id="train.txt.d0.s1976.e2" text="furosemide" type="target"/>
      <entity charOffset="115-123" id="train.txt.d0.s1976.e3" text="diuretic" type="target"/>
      <entity charOffset="136-147" id="train.txt.d0.s1976.e4" text="furosemide." type="target"/>
      <pair e1="train.txt.d0.s1976.e0" e2="train.txt.d0.s1976.e1" id="train.txt.d0.s1976.p0" interaction="False"/>
      <pair e1="train.txt.d0.s1976.e0" e2="train.txt.d0.s1976.e2" id="train.txt.d0.s1976.p1" interaction="False"/>
      <pair e1="train.txt.d0.s1976.e0" e2="train.txt.d0.s1976.e3" id="train.txt.d0.s1976.p2" interaction="False"/>
      <pair e1="train.txt.d0.s1976.e0" e2="train.txt.d0.s1976.e4" id="train.txt.d0.s1976.p3" interaction="False"/>
      <pair e1="train.txt.d0.s1976.e1" e2="train.txt.d0.s1976.e2" id="train.txt.d0.s1976.p4" interaction="False"/>
      <pair e1="train.txt.d0.s1976.e1" e2="train.txt.d0.s1976.e3" id="train.txt.d0.s1976.p5" interaction="False"/>
      <pair e1="train.txt.d0.s1976.e1" e2="train.txt.d0.s1976.e4" id="train.txt.d0.s1976.p6" interaction="False"/>
      <pair e1="train.txt.d0.s1976.e2" e2="train.txt.d0.s1976.e3" id="train.txt.d0.s1976.p7" interaction="False"/>
      <pair e1="train.txt.d0.s1976.e2" e2="train.txt.d0.s1976.e4" id="train.txt.d0.s1976.p8" interaction="False"/>
      <pair e1="train.txt.d0.s1976.e3" e2="train.txt.d0.s1976.e4" id="train.txt.d0.s1976.p9" interaction="False"/>
      <sentenceanalyses>
        <parses>
          <parse parser="split_parse" tokenizer="split">
            <dependency id="split_1" t1="st_14" t2="st_1" type="dep"/>
            <dependency id="split_2" t1="st_5" t2="st_4" type="amod"/>
            <dependency id="split_3" t1="st_14" t2="st_5" type="prep_in"/>
            <dependency id="split_4" t1="st_9" t2="st_7" type="det"/>
            <dependency id="split_5" t1="st_9" t2="st_8" type="amod"/>
            <dependency id="split_6" t1="st_14" t2="st_9" type="nsubj"/>
            <dependency id="split_7" t1="st_9" t2="st_11" type="prep_of"/>
            <dependency id="split_8" t1="st_9" t2="st_13" type="prep_of"/>
            <dependency id="split_9" t1="st_11" t2="st_13" type="conj_and"/>
            <dependency id="split_10" t1="st_16" t2="st_15" type="det"/>
            <dependency id="split_11" t1="st_14" t2="st_16" type="dobj"/>
            <dependency id="split_12" t1="st_20" t2="st_18" type="det"/>
            <dependency id="split_13" t1="st_20" t2="st_19" type="amod"/>
            <dependency id="split_14" t1="st_16" t2="st_20" type="prep_on"/>
            <dependency id="split_15" t1="st_20" t2="st_22" type="prep_of"/>
          </parse>
        </parses>
        <tokenizations>
          <tokenization tokenizer="split">
            <token POS="NNP" charOffset="0-9" id="st_1" text="Furosemide"/>
            <token POS=":" charOffset="10-10" id="st_2" text=":"/>
            <token POS="IN" charOffset="12-13" id="st_3" text="In"/>
            <token POS="JJ" charOffset="15-20" id="st_4" text="normal"/>
            <token POS="NNS" charOffset="22-31" id="st_5" text="volunteers"/>
            <token POS="," charOffset="32-32" id="st_6" text=","/>
            <token POS="DT" charOffset="34-36" id="st_7" text="the"/>
            <token POS="JJ" charOffset="38-48" id="st_8" text="concomitant"/>
            <token POS="NN" charOffset="50-63" id="st_9" text="administration"/>
            <token POS="IN" charOffset="65-66" id="st_10" text="of"/>
            <token POS="NN" charOffset="68-77" id="st_11" text="diflunisal"/>
            <token POS="CC" charOffset="79-81" id="st_12" text="and"/>
            <token POS="NN" charOffset="83-92" id="st_13" text="furosemide"/>
            <token POS="VBD" charOffset="94-96" id="st_14" text="had"/>
            <token POS="DT" charOffset="98-99" id="st_15" text="no"/>
            <token POS="NN" charOffset="101-106" id="st_16" text="effect"/>
            <token POS="IN" charOffset="108-109" id="st_17" text="on"/>
            <token POS="DT" charOffset="111-113" id="st_18" text="the"/>
            <token POS="JJ" charOffset="115-122" id="st_19" text="diuretic"/>
            <token POS="NN" charOffset="124-131" id="st_20" text="activity"/>
            <token POS="IN" charOffset="133-134" id="st_21" text="of"/>
            <token POS="NN" charOffset="136-145" id="st_22" text="furosemide"/>
            <token POS="." charOffset="146-146" id="st_23" text="."/>
          </tokenization>
        </tokenizations>
      </sentenceanalyses>
    </sentence>
    <sentence id="train.txt.d0.s1977" text="This effect is small with occasional doses of antacids, but may be clinically significant when antacids are used on a continuous schedule.">
      <entity charOffset="46-54" id="train.txt.d0.s1977.e0" text="antacids" type="target"/>
      <entity charOffset="95-103" id="train.txt.d0.s1977.e1" text="antacids" type="target"/>
      <pair e1="train.txt.d0.s1977.e0" e2="train.txt.d0.s1977.e1" id="train.txt.d0.s1977.p0" interaction="False"/>
      <sentenceanalyses>
        <parses>
          <parse parser="split_parse" tokenizer="split">
            <dependency id="split_1" t1="st_2" t2="st_1" type="det"/>
            <dependency id="split_2" t1="st_4" t2="st_2" type="nsubj"/>
            <dependency id="split_3" t1="st_15" t2="st_2" type="nsubj"/>
            <dependency id="split_4" t1="st_4" t2="st_3" type="cop"/>
            <dependency id="split_5" t1="st_7" t2="st_6" type="amod"/>
            <dependency id="split_6" t1="st_4" t2="st_7" type="prep_with"/>
            <dependency id="split_7" t1="st_7" t2="st_9" type="prep_of"/>
            <dependency id="split_8" t1="st_15" t2="st_12" type="aux"/>
            <dependency id="split_9" t1="st_15" t2="st_13" type="cop"/>
            <dependency id="split_10" t1="st_15" t2="st_14" type="advmod"/>
            <dependency id="split_11" t1="st_4" t2="st_15" type="conj_but"/>
            <dependency id="split_12" t1="st_19" t2="st_16" type="advmod"/>
            <dependency id="split_13" t1="st_19" t2="st_17" type="nsubjpass"/>
            <dependency id="split_14" t1="st_19" t2="st_18" type="auxpass"/>
            <dependency id="split_15" t1="st_15" t2="st_19" type="advcl"/>
            <dependency id="split_16" t1="st_23" t2="st_21" type="det"/>
            <dependency id="split_17" t1="st_23" t2="st_22" type="amod"/>
            <dependency id="split_18" t1="st_19" t2="st_23" type="prep_on"/>
          </parse>
        </parses>
        <tokenizations>
          <tokenization tokenizer="split">
            <token POS="DT" charOffset="0-3" id="st_1" text="This"/>
            <token POS="NN" charOffset="5-10" id="st_2" text="effect"/>
            <token POS="VBZ" charOffset="12-13" id="st_3" text="is"/>
            <token POS="JJ" charOffset="15-19" id="st_4" text="small"/>
            <token POS="IN" charOffset="21-24" id="st_5" text="with"/>
            <token POS="JJ" charOffset="26-35" id="st_6" text="occasional"/>
            <token POS="NNS" charOffset="37-41" id="st_7" text="doses"/>
            <token POS="IN" charOffset="43-44" id="st_8" text="of"/>
            <token POS="NNS" charOffset="46-53" id="st_9" text="antacids"/>
            <token POS="," charOffset="54-54" id="st_10" text=","/>
            <token POS="CC" charOffset="56-58" id="st_11" text="but"/>
            <token POS="MD" charOffset="60-62" id="st_12" text="may"/>
            <token POS="VB" charOffset="64-65" id="st_13" text="be"/>
            <token POS="RB" charOffset="67-76" id="st_14" text="clinically"/>
            <token POS="JJ" charOffset="78-88" id="st_15" text="significant"/>
            <token POS="WRB" charOffset="90-93" id="st_16" text="when"/>
            <token POS="NNS" charOffset="95-102" id="st_17" text="antacids"/>
            <token POS="VBP" charOffset="104-106" id="st_18" text="are"/>
            <token POS="VBN" charOffset="108-111" id="st_19" text="used"/>
            <token POS="IN" charOffset="113-114" id="st_20" text="on"/>
            <token POS="DT" charOffset="116-116" id="st_21" text="a"/>
            <token POS="JJ" charOffset="118-127" id="st_22" text="continuous"/>
            <token POS="NN" charOffset="129-136" id="st_23" text="schedule"/>
            <token POS="." charOffset="137-137" id="st_24" text="."/>
          </tokenization>
        </tokenizations>
      </sentenceanalyses>
    </sentence>
    <sentence id="train.txt.d0.s1978" text="Acetaminophen had no effect on plasma levels of diflunisal.">
      <entity charOffset="0-13" id="train.txt.d0.s1978.e0" text="Acetaminophen" type="target"/>
      <entity charOffset="48-58" id="train.txt.d0.s1978.e1" text="diflunisal" type="target"/>
      <pair e1="train.txt.d0.s1978.e0" e2="train.txt.d0.s1978.e1" id="train.txt.d0.s1978.p0" interaction="False"/>
      <sentenceanalyses>
        <parses>
          <parse parser="split_parse" tokenizer="split">
            <dependency id="split_1" t1="st_2" t2="st_1" type="nsubj"/>
            <dependency id="split_2" t1="st_4" t2="st_3" type="det"/>
            <dependency id="split_3" t1="st_2" t2="st_4" type="dobj"/>
            <dependency id="split_4" t1="st_7" t2="st_6" type="nn"/>
            <dependency id="split_5" t1="st_4" t2="st_7" type="prep_on"/>
            <dependency id="split_6" t1="st_7" t2="st_9" type="prep_of"/>
          </parse>
        </parses>
        <tokenizations>
          <tokenization tokenizer="split">
            <token POS="NNP" charOffset="0-12" id="st_1" text="Acetaminophen"/>
            <token POS="VBD" charOffset="14-16" id="st_2" text="had"/>
            <token POS="DT" charOffset="18-19" id="st_3" text="no"/>
            <token POS="NN" charOffset="21-26" id="st_4" text="effect"/>
            <token POS="IN" charOffset="28-29" id="st_5" text="on"/>
            <token POS="NN" charOffset="31-36" id="st_6" text="plasma"/>
            <token POS="NNS" charOffset="38-43" id="st_7" text="levels"/>
            <token POS="IN" charOffset="45-46" id="st_8" text="of"/>
            <token POS="NN" charOffset="48-57" id="st_9" text="diflunisal"/>
            <token POS="." charOffset="58-58" id="st_10" text="."/>
          </tokenization>
        </tokenizations>
      </sentenceanalyses>
    </sentence>
    <sentence id="train.txt.d0.s1979" text="Naproxen had no effect on plasma levels of diflunisal.">
      <entity charOffset="0-8" id="train.txt.d0.s1979.e0" text="Naproxen" type="target"/>
      <entity charOffset="43-53" id="train.txt.d0.s1979.e1" text="diflunisal" type="target"/>
      <pair e1="train.txt.d0.s1979.e0" e2="train.txt.d0.s1979.e1" id="train.txt.d0.s1979.p0" interaction="False"/>
      <sentenceanalyses>
        <parses>
          <parse parser="split_parse" tokenizer="split">
            <dependency id="split_1" t1="st_2" t2="st_1" type="nsubj"/>
            <dependency id="split_2" t1="st_4" t2="st_3" type="det"/>
            <dependency id="split_3" t1="st_2" t2="st_4" type="dobj"/>
            <dependency id="split_4" t1="st_7" t2="st_6" type="nn"/>
            <dependency id="split_5" t1="st_4" t2="st_7" type="prep_on"/>
            <dependency id="split_6" t1="st_7" t2="st_9" type="prep_of"/>
          </parse>
        </parses>
        <tokenizations>
          <tokenization tokenizer="split">
            <token POS="NNP" charOffset="0-7" id="st_1" text="Naproxen"/>
            <token POS="VBD" charOffset="9-11" id="st_2" text="had"/>
            <token POS="DT" charOffset="13-14" id="st_3" text="no"/>
            <token POS="NN" charOffset="16-21" id="st_4" text="effect"/>
            <token POS="IN" charOffset="23-24" id="st_5" text="on"/>
            <token POS="NN" charOffset="26-31" id="st_6" text="plasma"/>
            <token POS="NNS" charOffset="33-38" id="st_7" text="levels"/>
            <token POS="IN" charOffset="40-41" id="st_8" text="of"/>
            <token POS="NN" charOffset="43-52" id="st_9" text="diflunisal"/>
            <token POS="." charOffset="53-53" id="st_10" text="."/>
          </tokenization>
        </tokenizations>
      </sentenceanalyses>
    </sentence>
    <sentence id="train.txt.d0.s1980" text="There have been inconsistent reports regarding the effects of other drugs (e.g., quinine, penicillamine) on serum digoxin concentration.">
      <entity charOffset="68-73" id="train.txt.d0.s1980.e0" text="drugs" type="target"/>
      <entity charOffset="81-88" id="train.txt.d0.s1980.e1" text="quinine" type="target"/>
      <entity charOffset="90-103" id="train.txt.d0.s1980.e2" text="penicillamine" type="target"/>
      <entity charOffset="114-121" id="train.txt.d0.s1980.e3" text="digoxin" type="target"/>
      <pair e1="train.txt.d0.s1980.e0" e2="train.txt.d0.s1980.e1" id="train.txt.d0.s1980.p0" interaction="False"/>
      <pair e1="train.txt.d0.s1980.e0" e2="train.txt.d0.s1980.e2" id="train.txt.d0.s1980.p1" interaction="False"/>
      <pair e1="train.txt.d0.s1980.e0" e2="train.txt.d0.s1980.e3" id="train.txt.d0.s1980.p2" interaction="False"/>
      <pair e1="train.txt.d0.s1980.e1" e2="train.txt.d0.s1980.e2" id="train.txt.d0.s1980.p3" interaction="False"/>
      <pair e1="train.txt.d0.s1980.e1" e2="train.txt.d0.s1980.e3" id="train.txt.d0.s1980.p4" interaction="False"/>
      <pair e1="train.txt.d0.s1980.e2" e2="train.txt.d0.s1980.e3" id="train.txt.d0.s1980.p5" interaction="False"/>
      <sentenceanalyses>
        <parses>
          <parse parser="split_parse" tokenizer="split">
            <dependency id="split_1" t1="st_5" t2="st_1" type="expl"/>
            <dependency id="split_2" t1="st_5" t2="st_2" type="aux"/>
            <dependency id="split_3" t1="st_5" t2="st_3" type="cop"/>
            <dependency id="split_4" t1="st_5" t2="st_4" type="amod"/>
            <dependency id="split_5" t1="st_8" t2="st_7" type="det"/>
            <dependency id="split_6" t1="st_5" t2="st_8" type="prep_regarding"/>
            <dependency id="split_7" t1="st_11" t2="st_10" type="amod"/>
            <dependency id="split_8" t1="st_8" t2="st_11" type="prep_of"/>
            <dependency id="split_9" t1="st_17" t2="st_13" type="nn"/>
            <dependency id="split_10" t1="st_17" t2="st_15" type="dep"/>
            <dependency id="split_11" t1="st_11" t2="st_17" type="appos"/>
            <dependency id="split_12" t1="st_22" t2="st_20" type="nn"/>
            <dependency id="split_13" t1="st_22" t2="st_21" type="nn"/>
            <dependency id="split_14" t1="st_11" t2="st_22" type="prep_on"/>
          </parse>
        </parses>
        <tokenizations>
          <tokenization tokenizer="split">
            <token POS="EX" charOffset="0-4" id="st_1" text="There"/>
            <token POS="VBP" charOffset="6-9" id="st_2" text="have"/>
            <token POS="VBN" charOffset="11-14" id="st_3" text="been"/>
            <token POS="JJ" charOffset="16-27" id="st_4" text="inconsistent"/>
            <token POS="NNS" charOffset="29-35" id="st_5" text="reports"/>
            <token POS="VBG" charOffset="37-45" id="st_6" text="regarding"/>
            <token POS="DT" charOffset="47-49" id="st_7" text="the"/>
            <token POS="NNS" charOffset="51-57" id="st_8" text="effects"/>
            <token POS="IN" charOffset="59-60" id="st_9" text="of"/>
            <token POS="JJ" charOffset="62-66" id="st_10" text="other"/>
            <token POS="NNS" charOffset="68-72" id="st_11" text="drugs"/>
            <token POS="(" charOffset="74-74" id="st_12" text="("/>
            <token POS="NN" charOffset="75-78" id="st_13" text="e.g."/>
            <token POS="," charOffset="79-79" id="st_14" text=","/>
            <token POS="NN" charOffset="81-87" id="st_15" text="quinine"/>
            <token POS="," charOffset="88-88" id="st_16" text=","/>
            <token POS="NN" charOffset="90-102" id="st_17" text="penicillamine"/>
            <token POS=")" charOffset="103-103" id="st_18" text=")"/>
            <token POS="IN" charOffset="105-106" id="st_19" text="on"/>
            <token POS="NN" charOffset="108-112" id="st_20" text="serum"/>
            <token POS="NN" charOffset="114-120" id="st_21" text="digoxin"/>
            <token POS="NN" charOffset="122-134" id="st_22" text="concentration"/>
            <token POS="." charOffset="135-135" id="st_23" text="."/>
          </tokenization>
        </tokenizations>
      </sentenceanalyses>
    </sentence>
    <sentence id="train.txt.d0.s1981" text="Thyroid administration to a digitalized, hypothyroid patient may increase the dose requirement of digoxin.">
      <entity charOffset="0-7" id="train.txt.d0.s1981.e0" text="Thyroid" type="target"/>
      <entity charOffset="98-105" id="train.txt.d0.s1981.e1" text="digoxin" type="target"/>
      <pair e1="train.txt.d0.s1981.e0" e2="train.txt.d0.s1981.e1" id="train.txt.d0.s1981.p0" interaction="False"/>
      <sentenceanalyses>
        <parses>
          <parse parser="split_parse" tokenizer="split">
            <dependency id="split_1" t1="st_2" t2="st_1" type="amod"/>
            <dependency id="split_2" t1="st_10" t2="st_2" type="nsubj"/>
            <dependency id="split_3" t1="st_8" t2="st_4" type="det"/>
            <dependency id="split_4" t1="st_8" t2="st_5" type="amod"/>
            <dependency id="split_5" t1="st_8" t2="st_7" type="amod"/>
            <dependency id="split_6" t1="st_2" t2="st_8" type="prep_to"/>
            <dependency id="split_7" t1="st_10" t2="st_9" type="aux"/>
            <dependency id="split_8" t1="st_13" t2="st_11" type="det"/>
            <dependency id="split_9" t1="st_13" t2="st_12" type="nn"/>
            <dependency id="split_10" t1="st_10" t2="st_13" type="dobj"/>
            <dependency id="split_11" t1="st_13" t2="st_15" type="prep_of"/>
          </parse>
        </parses>
        <tokenizations>
          <tokenization tokenizer="split">
            <token POS="JJ" charOffset="0-6" id="st_1" text="Thyroid"/>
            <token POS="NN" charOffset="8-21" id="st_2" text="administration"/>
            <token POS="TO" charOffset="23-24" id="st_3" text="to"/>
            <token POS="DT" charOffset="26-26" id="st_4" text="a"/>
            <token POS="VBN" charOffset="28-38" id="st_5" text="digitalized"/>
            <token POS="," charOffset="39-39" id="st_6" text=","/>
            <token POS="VBN" charOffset="41-51" id="st_7" text="hypothyroid"/>
            <token POS="NN" charOffset="53-59" id="st_8" text="patient"/>
            <token POS="MD" charOffset="61-63" id="st_9" text="may"/>
            <token POS="VB" charOffset="65-72" id="st_10" text="increase"/>
            <token POS="DT" charOffset="74-76" id="st_11" text="the"/>
            <token POS="NN" charOffset="78-81" id="st_12" text="dose"/>
            <token POS="NN" charOffset="83-93" id="st_13" text="requirement"/>
            <token POS="IN" charOffset="95-96" id="st_14" text="of"/>
            <token POS="NN" charOffset="98-104" id="st_15" text="digoxin"/>
            <token POS="." charOffset="105-105" id="st_16" text="."/>
          </tokenization>
        </tokenizations>
      </sentenceanalyses>
    </sentence>
    <sentence id="train.txt.d0.s1982" text="Succinylcholine may cause a sudden extrusion of potassium from muscle cells, and may thereby cause arrhythmias in digitalized patients.">
      <entity charOffset="0-15" id="train.txt.d0.s1982.e0" text="Succinylcholine" type="target"/>
      <entity charOffset="48-57" id="train.txt.d0.s1982.e1" text="potassium" type="target"/>
      <pair e1="train.txt.d0.s1982.e0" e2="train.txt.d0.s1982.e1" id="train.txt.d0.s1982.p0" interaction="False"/>
      <sentenceanalyses>
        <parses>
          <parse parser="split_parse" tokenizer="split">
            <dependency id="split_1" t1="st_3" t2="st_1" type="nsubj"/>
            <dependency id="split_2" t1="st_16" t2="st_1" type="nsubj"/>
            <dependency id="split_3" t1="st_3" t2="st_2" type="aux"/>
            <dependency id="split_4" t1="st_6" t2="st_4" type="det"/>
            <dependency id="split_5" t1="st_6" t2="st_5" type="amod"/>
            <dependency id="split_6" t1="st_3" t2="st_6" type="dobj"/>
            <dependency id="split_7" t1="st_6" t2="st_8" type="prep_of"/>
            <dependency id="split_8" t1="st_11" t2="st_10" type="nn"/>
            <dependency id="split_9" t1="st_3" t2="st_11" type="prep_from"/>
            <dependency id="split_10" t1="st_16" t2="st_14" type="aux"/>
            <dependency id="split_11" t1="st_16" t2="st_15" type="advmod"/>
            <dependency id="split_12" t1="st_3" t2="st_16" type="conj_and"/>
            <dependency id="split_13" t1="st_16" t2="st_17" type="dobj"/>
            <dependency id="split_14" t1="st_20" t2="st_19" type="amod"/>
            <dependency id="split_15" t1="st_16" t2="st_20" type="prep_in"/>
          </parse>
        </parses>
        <tokenizations>
          <tokenization tokenizer="split">
            <token POS="NNP" charOffset="0-14" id="st_1" text="Succinylcholine"/>
            <token POS="MD" charOffset="16-18" id="st_2" text="may"/>
            <token POS="VB" charOffset="20-24" id="st_3" text="cause"/>
            <token POS="DT" charOffset="26-26" id="st_4" text="a"/>
            <token POS="JJ" charOffset="28-33" id="st_5" text="sudden"/>
            <token POS="NN" charOffset="35-43" id="st_6" text="extrusion"/>
            <token POS="IN" charOffset="45-46" id="st_7" text="of"/>
            <token POS="NN" charOffset="48-56" id="st_8" text="potassium"/>
            <token POS="IN" charOffset="58-61" id="st_9" text="from"/>
            <token POS="NN" charOffset="63-68" id="st_10" text="muscle"/>
            <token POS="NNS" charOffset="70-74" id="st_11" text="cells"/>
            <token POS="," charOffset="75-75" id="st_12" text=","/>
            <token POS="CC" charOffset="77-79" id="st_13" text="and"/>
            <token POS="MD" charOffset="81-83" id="st_14" text="may"/>
            <token POS="RB" charOffset="85-91" id="st_15" text="thereby"/>
            <token POS="VB" charOffset="93-97" id="st_16" text="cause"/>
            <token POS="NNS" charOffset="99-109" id="st_17" text="arrhythmias"/>
            <token POS="IN" charOffset="111-112" id="st_18" text="in"/>
            <token POS="JJ" charOffset="114-124" id="st_19" text="digitalized"/>
            <token POS="NNS" charOffset="126-133" id="st_20" text="patients"/>
            <token POS="." charOffset="134-134" id="st_21" text="."/>
          </tokenization>
        </tokenizations>
      </sentenceanalyses>
    </sentence>
    <sentence id="train.txt.d0.s1983" text="Although beta-adrenergic blockers or calcium channel blockers and digoxin may be useful in combination to control atrial fibrillation, their additive effects on AV node conduction can result in advanced or complete heart block.">
      <entity charOffset="9-33" id="train.txt.d0.s1983.e0" text="beta-adrenergic blockers" type="target"/>
      <entity charOffset="37-61" id="train.txt.d0.s1983.e1" text="calcium channel blockers" type="target"/>
      <entity charOffset="66-73" id="train.txt.d0.s1983.e2" text="digoxin" type="target"/>
      <pair e1="train.txt.d0.s1983.e0" e2="train.txt.d0.s1983.e1" id="train.txt.d0.s1983.p0" interaction="False"/>
      <pair e1="train.txt.d0.s1983.e0" e2="train.txt.d0.s1983.e2" id="train.txt.d0.s1983.p1" interaction="False"/>
      <pair e1="train.txt.d0.s1983.e1" e2="train.txt.d0.s1983.e2" id="train.txt.d0.s1983.p2" interaction="False"/>
      <sentenceanalyses>
        <parses>
          <parse parser="split_parse" tokenizer="split">
            <dependency id="split_1" t1="st_12" t2="st_1" type="mark"/>
            <dependency id="split_2" t1="st_3" t2="st_2" type="amod"/>
            <dependency id="split_3" t1="st_12" t2="st_3" type="nsubj"/>
            <dependency id="split_4" t1="st_7" t2="st_5" type="nn"/>
            <dependency id="split_5" t1="st_7" t2="st_6" type="nn"/>
            <dependency id="split_6" t1="st_3" t2="st_7" type="conj_or"/>
            <dependency id="split_7" t1="st_12" t2="st_7" type="nsubj"/>
            <dependency id="split_8" t1="st_3" t2="st_9" type="conj_and"/>
            <dependency id="split_9" t1="st_12" t2="st_9" type="nsubj"/>
            <dependency id="split_10" t1="st_12" t2="st_10" type="aux"/>
            <dependency id="split_11" t1="st_12" t2="st_11" type="cop"/>
            <dependency id="split_12" t1="st_28" t2="st_12" type="advcl"/>
            <dependency id="split_13" t1="st_12" t2="st_14" type="prep_in"/>
            <dependency id="split_14" t1="st_16" t2="st_15" type="aux"/>
            <dependency id="split_15" t1="st_12" t2="st_16" type="xcomp"/>
            <dependency id="split_16" t1="st_18" t2="st_17" type="amod"/>
            <dependency id="split_17" t1="st_16" t2="st_18" type="dobj"/>
            <dependency id="split_18" t1="st_22" t2="st_20" type="poss"/>
            <dependency id="split_19" t1="st_22" t2="st_21" type="amod"/>
            <dependency id="split_20" t1="st_28" t2="st_22" type="nsubj"/>
            <dependency id="split_21" t1="st_26" t2="st_24" type="nn"/>
            <dependency id="split_22" t1="st_26" t2="st_25" type="amod"/>
            <dependency id="split_23" t1="st_22" t2="st_26" type="prep_on"/>
            <dependency id="split_24" t1="st_28" t2="st_27" type="aux"/>
            <dependency id="split_25" t1="st_34" t2="st_30" type="amod"/>
            <dependency id="split_26" t1="st_30" t2="st_32" type="conj_or"/>
            <dependency id="split_27" t1="st_34" t2="st_32" type="amod"/>
            <dependency id="split_28" t1="st_34" t2="st_33" type="nn"/>
            <dependency id="split_29" t1="st_28" t2="st_34" type="prep_in"/>
          </parse>
        </parses>
        <tokenizations>
          <tokenization tokenizer="split">
            <token POS="IN" charOffset="0-7" id="st_1" text="Although"/>
            <token POS="JJ" charOffset="9-23" id="st_2" text="beta-adrenergic"/>
            <token POS="NNS" charOffset="25-32" id="st_3" text="blockers"/>
            <token POS="CC" charOffset="34-35" id="st_4" text="or"/>
            <token POS="NN" charOffset="37-43" id="st_5" text="calcium"/>
            <token POS="NN" charOffset="45-51" id="st_6" text="channel"/>
            <token POS="NNS" charOffset="53-60" id="st_7" text="blockers"/>
            <token POS="CC" charOffset="62-64" id="st_8" text="and"/>
            <token POS="NNS" charOffset="66-72" id="st_9" text="digoxin"/>
            <token POS="MD" charOffset="74-76" id="st_10" text="may"/>
            <token POS="VB" charOffset="78-79" id="st_11" text="be"/>
            <token POS="JJ" charOffset="81-86" id="st_12" text="useful"/>
            <token POS="IN" charOffset="88-89" id="st_13" text="in"/>
            <token POS="NN" charOffset="91-101" id="st_14" text="combination"/>
            <token POS="TO" charOffset="103-104" id="st_15" text="to"/>
            <token POS="VB" charOffset="106-112" id="st_16" text="control"/>
            <token POS="JJ" charOffset="114-119" id="st_17" text="atrial"/>
            <token POS="NN" charOffset="121-132" id="st_18" text="fibrillation"/>
            <token POS="," charOffset="133-133" id="st_19" text=","/>
            <token POS="PRP$" charOffset="135-139" id="st_20" text="their"/>
            <token POS="JJ" charOffset="141-148" id="st_21" text="additive"/>
            <token POS="NNS" charOffset="150-156" id="st_22" text="effects"/>
            <token POS="IN" charOffset="158-159" id="st_23" text="on"/>
            <token POS="NNP" charOffset="161-162" id="st_24" text="AV"/>
            <token POS="JJ" charOffset="164-167" id="st_25" text="node"/>
            <token POS="NN" charOffset="169-178" id="st_26" text="conduction"/>
            <token POS="MD" charOffset="180-182" id="st_27" text="can"/>
            <token POS="VB" charOffset="184-189" id="st_28" text="result"/>
            <token POS="IN" charOffset="191-192" id="st_29" text="in"/>
            <token POS="JJ" charOffset="194-201" id="st_30" text="advanced"/>
            <token POS="CC" charOffset="203-204" id="st_31" text="or"/>
            <token POS="JJ" charOffset="206-213" id="st_32" text="complete"/>
            <token POS="NN" charOffset="215-219" id="st_33" text="heart"/>
            <token POS="NN" charOffset="221-225" id="st_34" text="block"/>
            <token POS="." charOffset="226-226" id="st_35" text="."/>
          </tokenization>
        </tokenizations>
      </sentenceanalyses>
    </sentence>
    <sentence id="train.txt.d0.s1984" text="Due to the considerable variability of these interactions, the dosage of digoxin should be individualized when patients receive these medications concurrently.">
      <entity charOffset="73-80" id="train.txt.d0.s1984.e0" text="digoxin" type="target"/>
      <entity charOffset="134-145" id="train.txt.d0.s1984.e1" text="medications" type="target"/>
      <pair e1="train.txt.d0.s1984.e0" e2="train.txt.d0.s1984.e1" id="train.txt.d0.s1984.p0" interaction="False"/>
      <sentenceanalyses>
        <parses>
          <parse parser="split_parse" tokenizer="split">
            <dependency id="split_1" t1="st_5" t2="st_3" type="det"/>
            <dependency id="split_2" t1="st_5" t2="st_4" type="amod"/>
            <dependency id="split_3" t1="st_16" t2="st_5" type="prep_due_to"/>
            <dependency id="split_4" t1="st_8" t2="st_7" type="det"/>
            <dependency id="split_5" t1="st_5" t2="st_8" type="prep_of"/>
            <dependency id="split_6" t1="st_11" t2="st_10" type="det"/>
            <dependency id="split_7" t1="st_16" t2="st_11" type="nsubjpass"/>
            <dependency id="split_8" t1="st_11" t2="st_13" type="prep_of"/>
            <dependency id="split_9" t1="st_16" t2="st_14" type="aux"/>
            <dependency id="split_10" t1="st_16" t2="st_15" type="auxpass"/>
            <dependency id="split_11" t1="st_19" t2="st_17" type="advmod"/>
            <dependency id="split_12" t1="st_19" t2="st_18" type="nsubj"/>
            <dependency id="split_13" t1="st_16" t2="st_19" type="advcl"/>
            <dependency id="split_14" t1="st_21" t2="st_20" type="det"/>
            <dependency id="split_15" t1="st_19" t2="st_21" type="dobj"/>
            <dependency id="split_16" t1="st_19" t2="st_22" type="advmod"/>
          </parse>
        </parses>
        <tokenizations>
          <tokenization tokenizer="split">
            <token POS="JJ" charOffset="0-2" id="st_1" text="Due"/>
            <token POS="TO" charOffset="4-5" id="st_2" text="to"/>
            <token POS="DT" charOffset="7-9" id="st_3" text="the"/>
            <token POS="JJ" charOffset="11-22" id="st_4" text="considerable"/>
            <token POS="NN" charOffset="24-34" id="st_5" text="variability"/>
            <token POS="IN" charOffset="36-37" id="st_6" text="of"/>
            <token POS="DT" charOffset="39-43" id="st_7" text="these"/>
            <token POS="NNS" charOffset="45-56" id="st_8" text="interactions"/>
            <token POS="," charOffset="57-57" id="st_9" text=","/>
            <token POS="DT" charOffset="59-61" id="st_10" text="the"/>
            <token POS="NN" charOffset="63-68" id="st_11" text="dosage"/>
            <token POS="IN" charOffset="70-71" id="st_12" text="of"/>
            <token POS="NN" charOffset="73-79" id="st_13" text="digoxin"/>
            <token POS="MD" charOffset="81-86" id="st_14" text="should"/>
            <token POS="VB" charOffset="88-89" id="st_15" text="be"/>
            <token POS="VBN" charOffset="91-104" id="st_16" text="individualized"/>
            <token POS="WRB" charOffset="106-109" id="st_17" text="when"/>
            <token POS="NNS" charOffset="111-118" id="st_18" text="patients"/>
            <token POS="VBP" charOffset="120-126" id="st_19" text="receive"/>
            <token POS="DT" charOffset="128-132" id="st_20" text="these"/>
            <token POS="NNS" charOffset="134-144" id="st_21" text="medications"/>
            <token POS="RB" charOffset="146-157" id="st_22" text="concurrently"/>
            <token POS="." charOffset="158-158" id="st_23" text="."/>
          </tokenization>
        </tokenizations>
      </sentenceanalyses>
    </sentence>
    <sentence id="train.txt.d0.s1985" text="Sumatriptan and D.H.E. 45? (dihydroergotamine mesylate) Injection, USP should not be taken within 24 hours of each other..">
      <entity charOffset="0-11" id="train.txt.d0.s1985.e0" text="Sumatriptan" type="target"/>
      <entity charOffset="28-54" id="train.txt.d0.s1985.e1" text="dihydroergotamine mesylate" type="target"/>
      <pair e1="train.txt.d0.s1985.e0" e2="train.txt.d0.s1985.e1" id="train.txt.d0.s1985.p0" interaction="False"/>
      <sentenceanalyses>
        <parses>
          <parse parser="split_parse" tokenizer="split">
            <dependency id="split_1" t1="st_4" t2="st_1" type="dep"/>
            <dependency id="split_2" t1="st_1" t2="st_3" type="conj_and"/>
            <dependency id="split_3" t1="st_4" t2="st_3" type="dep"/>
            <dependency id="split_4" t1="st_16" t2="st_4" type="dep"/>
            <dependency id="split_5" t1="st_16" t2="st_7" type="parataxis"/>
            <dependency id="split_6" t1="st_7" t2="st_8" type="acomp"/>
            <dependency id="split_7" t1="st_12" t2="st_10" type="nn"/>
            <dependency id="split_8" t1="st_16" t2="st_12" type="nsubjpass"/>
            <dependency id="split_9" t1="st_16" t2="st_13" type="aux"/>
            <dependency id="split_10" t1="st_16" t2="st_14" type="neg"/>
            <dependency id="split_11" t1="st_16" t2="st_15" type="auxpass"/>
            <dependency id="split_12" t1="st_19" t2="st_18" type="num"/>
            <dependency id="split_13" t1="st_16" t2="st_19" type="prep_within"/>
            <dependency id="split_14" t1="st_22" t2="st_21" type="det"/>
            <dependency id="split_15" t1="st_19" t2="st_22" type="prep_of"/>
          </parse>
        </parses>
        <tokenizations>
          <tokenization tokenizer="split">
            <token POS="NNP" charOffset="0-10" id="st_1" text="Sumatriptan"/>
            <token POS="CC" charOffset="12-14" id="st_2" text="and"/>
            <token POS="NNP" charOffset="16-21" id="st_3" text="D.H.E."/>
            <token POS="CD" charOffset="23-24" id="st_4" text="45"/>
            <token POS="." charOffset="25-25" id="st_5" text="?"/>
            <token POS="(" charOffset="27-27" id="st_6" text="("/>
            <token POS="VB" charOffset="28-44" id="st_7" text="dihydroergotamine"/>
            <token POS="JJ" charOffset="46-53" id="st_8" text="mesylate"/>
            <token POS=")" charOffset="54-54" id="st_9" text=")"/>
            <token POS="NNP" charOffset="56-64" id="st_10" text="Injection"/>
            <token POS="," charOffset="65-65" id="st_11" text=","/>
            <token POS="NNP" charOffset="67-69" id="st_12" text="USP"/>
            <token POS="MD" charOffset="71-76" id="st_13" text="should"/>
            <token POS="RB" charOffset="78-80" id="st_14" text="not"/>
            <token POS="VB" charOffset="82-83" id="st_15" text="be"/>
            <token POS="VBN" charOffset="85-89" id="st_16" text="taken"/>
            <token POS="IN" charOffset="91-96" id="st_17" text="within"/>
            <token POS="CD" charOffset="98-99" id="st_18" text="24"/>
            <token POS="NNS" charOffset="101-105" id="st_19" text="hours"/>
            <token POS="IN" charOffset="107-108" id="st_20" text="of"/>
            <token POS="DT" charOffset="110-113" id="st_21" text="each"/>
            <token POS="JJ" charOffset="115-119" id="st_22" text="other"/>
            <token POS="." charOffset="120-120" id="st_23" text="."/>
            <token POS="." charOffset="120-120" id="st_24" text="."/>
          </tokenization>
        </tokenizations>
      </sentenceanalyses>
    </sentence>
    <sentence id="train.txt.d0.s1986" text="Nicotine: Nicotine may provoke vasoconstriction in some patients, predisposing to a greater ischemic response to ergot therapy.">
      <entity charOffset="0-8" id="train.txt.d0.s1986.e0" text="Nicotine" type="target"/>
      <entity charOffset="10-18" id="train.txt.d0.s1986.e1" text="Nicotine" type="target"/>
      <entity charOffset="113-118" id="train.txt.d0.s1986.e2" text="ergot" type="target"/>
      <pair e1="train.txt.d0.s1986.e0" e2="train.txt.d0.s1986.e1" id="train.txt.d0.s1986.p0" interaction="False"/>
      <pair e1="train.txt.d0.s1986.e0" e2="train.txt.d0.s1986.e2" id="train.txt.d0.s1986.p1" interaction="False"/>
      <pair e1="train.txt.d0.s1986.e1" e2="train.txt.d0.s1986.e2" id="train.txt.d0.s1986.p2" interaction="False"/>
      <sentenceanalyses>
        <parses>
          <parse parser="split_parse" tokenizer="split">
            <dependency id="split_1" t1="st_5" t2="st_1" type="dep"/>
            <dependency id="split_2" t1="st_5" t2="st_3" type="nsubj"/>
            <dependency id="split_3" t1="st_5" t2="st_4" type="aux"/>
            <dependency id="split_4" t1="st_5" t2="st_6" type="dobj"/>
            <dependency id="split_5" t1="st_18" t2="st_6" type="xsubj"/>
            <dependency id="split_6" t1="st_9" t2="st_8" type="det"/>
            <dependency id="split_7" t1="st_6" t2="st_9" type="prep_in"/>
            <dependency id="split_8" t1="st_6" t2="st_11" type="partmod"/>
            <dependency id="split_9" t1="st_16" t2="st_13" type="det"/>
            <dependency id="split_10" t1="st_16" t2="st_14" type="amod"/>
            <dependency id="split_11" t1="st_16" t2="st_15" type="amod"/>
            <dependency id="split_12" t1="st_11" t2="st_16" type="prep_to"/>
            <dependency id="split_13" t1="st_18" t2="st_17" type="aux"/>
            <dependency id="split_14" t1="st_11" t2="st_18" type="xcomp"/>
            <dependency id="split_15" t1="st_18" t2="st_19" type="dobj"/>
          </parse>
        </parses>
        <tokenizations>
          <tokenization tokenizer="split">
            <token POS="NNP" charOffset="0-7" id="st_1" text="Nicotine"/>
            <token POS=":" charOffset="8-8" id="st_2" text=":"/>
            <token POS="NNP" charOffset="10-17" id="st_3" text="Nicotine"/>
            <token POS="MD" charOffset="19-21" id="st_4" text="may"/>
            <token POS="VB" charOffset="23-29" id="st_5" text="provoke"/>
            <token POS="NN" charOffset="31-46" id="st_6" text="vasoconstriction"/>
            <token POS="IN" charOffset="48-49" id="st_7" text="in"/>
            <token POS="DT" charOffset="51-54" id="st_8" text="some"/>
            <token POS="NNS" charOffset="56-63" id="st_9" text="patients"/>
            <token POS="," charOffset="64-64" id="st_10" text=","/>
            <token POS="VBG" charOffset="66-77" id="st_11" text="predisposing"/>
            <token POS="TO" charOffset="79-80" id="st_12" text="to"/>
            <token POS="DT" charOffset="82-82" id="st_13" text="a"/>
            <token POS="JJR" charOffset="84-90" id="st_14" text="greater"/>
            <token POS="JJ" charOffset="92-99" id="st_15" text="ischemic"/>
            <token POS="NN" charOffset="101-108" id="st_16" text="response"/>
            <token POS="TO" charOffset="110-111" id="st_17" text="to"/>
            <token POS="VB" charOffset="113-117" id="st_18" text="ergot"/>
            <token POS="NN" charOffset="119-125" id="st_19" text="therapy"/>
            <token POS="." charOffset="126-126" id="st_20" text="."/>
          </tokenization>
        </tokenizations>
      </sentenceanalyses>
    </sentence>
    <sentence id="train.txt.d0.s1987" text="fluoxetine, fluvoxamine, paroxetine, sertraline).">
      <entity charOffset="0-10" id="train.txt.d0.s1987.e0" text="fluoxetine" type="target"/>
      <entity charOffset="12-23" id="train.txt.d0.s1987.e1" text="fluvoxamine" type="target"/>
      <entity charOffset="25-35" id="train.txt.d0.s1987.e2" text="paroxetine" type="target"/>
      <entity charOffset="37-47" id="train.txt.d0.s1987.e3" text="sertraline" type="target"/>
      <pair e1="train.txt.d0.s1987.e0" e2="train.txt.d0.s1987.e1" id="train.txt.d0.s1987.p0" interaction="False"/>
      <pair e1="train.txt.d0.s1987.e0" e2="train.txt.d0.s1987.e2" id="train.txt.d0.s1987.p1" interaction="False"/>
      <pair e1="train.txt.d0.s1987.e0" e2="train.txt.d0.s1987.e3" id="train.txt.d0.s1987.p2" interaction="False"/>
      <pair e1="train.txt.d0.s1987.e1" e2="train.txt.d0.s1987.e2" id="train.txt.d0.s1987.p3" interaction="False"/>
      <pair e1="train.txt.d0.s1987.e1" e2="train.txt.d0.s1987.e3" id="train.txt.d0.s1987.p4" interaction="False"/>
      <pair e1="train.txt.d0.s1987.e2" e2="train.txt.d0.s1987.e3" id="train.txt.d0.s1987.p5" interaction="False"/>
      <sentenceanalyses>
        <parses>
          <parse parser="split_parse" tokenizer="split">
            <dependency id="split_1" t1="st_7" t2="st_1" type="nsubj"/>
            <dependency id="split_2" t1="st_1" t2="st_3" type="amod"/>
            <dependency id="split_3" t1="st_3" t2="st_5" type="dep"/>
          </parse>
        </parses>
        <tokenizations>
          <tokenization tokenizer="split">
            <token POS="NN" charOffset="0-9" id="st_1" text="fluoxetine"/>
            <token POS="," charOffset="10-10" id="st_2" text=","/>
            <token POS="JJ" charOffset="12-22" id="st_3" text="fluvoxamine"/>
            <token POS="," charOffset="23-23" id="st_4" text=","/>
            <token POS="JJ" charOffset="25-34" id="st_5" text="paroxetine"/>
            <token POS="," charOffset="35-35" id="st_6" text=","/>
            <token POS="VBP" charOffset="37-46" id="st_7" text="sertraline"/>
            <token POS=")" charOffset="47-47" id="st_8" text=")"/>
            <token POS="." charOffset="48-48" id="st_9" text="."/>
          </tokenization>
        </tokenizations>
      </sentenceanalyses>
    </sentence>
    <sentence id="train.txt.d0.s1988" text="Oral Contraceptives: The effect of oral contraceptives on the pharmacokinetics of D.H.E. 45? (dihydroergotamine mesylate) Injection, USP has not been studied.">
      <entity charOffset="0-19" id="train.txt.d0.s1988.e0" text="Oral Contraceptives" type="target"/>
      <entity charOffset="35-54" id="train.txt.d0.s1988.e1" text="oral contraceptives" type="target"/>
      <entity charOffset="94-120" id="train.txt.d0.s1988.e2" text="dihydroergotamine mesylate" type="target"/>
      <pair e1="train.txt.d0.s1988.e0" e2="train.txt.d0.s1988.e1" id="train.txt.d0.s1988.p0" interaction="False"/>
      <pair e1="train.txt.d0.s1988.e0" e2="train.txt.d0.s1988.e2" id="train.txt.d0.s1988.p1" interaction="False"/>
      <pair e1="train.txt.d0.s1988.e1" e2="train.txt.d0.s1988.e2" id="train.txt.d0.s1988.p2" interaction="False"/>
      <sentenceanalyses>
        <parses>
          <parse parser="split_parse" tokenizer="split">
            <dependency id="split_1" t1="st_2" t2="st_1" type="nn"/>
            <dependency id="split_2" t1="st_5" t2="st_4" type="det"/>
            <dependency id="split_3" t1="st_2" t2="st_5" type="dep"/>
            <dependency id="split_4" t1="st_8" t2="st_7" type="amod"/>
            <dependency id="split_5" t1="st_5" t2="st_8" type="prep_of"/>
            <dependency id="split_6" t1="st_11" t2="st_10" type="det"/>
            <dependency id="split_7" t1="st_8" t2="st_11" type="prep_on"/>
            <dependency id="split_8" t1="st_20" t2="st_13" type="nn"/>
            <dependency id="split_9" t1="st_20" t2="st_14" type="nn"/>
            <dependency id="split_10" t1="st_18" t2="st_17" type="amod"/>
            <dependency id="split_11" t1="st_20" t2="st_18" type="appos"/>
            <dependency id="split_12" t1="st_11" t2="st_20" type="prep_of"/>
            <dependency id="split_13" t1="st_26" t2="st_22" type="nsubjpass"/>
            <dependency id="split_14" t1="st_26" t2="st_23" type="aux"/>
            <dependency id="split_15" t1="st_26" t2="st_24" type="neg"/>
            <dependency id="split_16" t1="st_26" t2="st_25" type="auxpass"/>
            <dependency id="split_17" t1="st_5" t2="st_26" type="rcmod"/>
          </parse>
        </parses>
        <tokenizations>
          <tokenization tokenizer="split">
            <token POS="NNP" charOffset="0-3" id="st_1" text="Oral"/>
            <token POS="NNP" charOffset="5-18" id="st_2" text="Contraceptives"/>
            <token POS=":" charOffset="19-19" id="st_3" text=":"/>
            <token POS="DT" charOffset="21-23" id="st_4" text="The"/>
            <token POS="NN" charOffset="25-30" id="st_5" text="effect"/>
            <token POS="IN" charOffset="32-33" id="st_6" text="of"/>
            <token POS="JJ" charOffset="35-38" id="st_7" text="oral"/>
            <token POS="NNS" charOffset="40-53" id="st_8" text="contraceptives"/>
            <token POS="IN" charOffset="55-56" id="st_9" text="on"/>
            <token POS="DT" charOffset="58-60" id="st_10" text="the"/>
            <token POS="NNS" charOffset="62-77" id="st_11" text="pharmacokinetics"/>
            <token POS="IN" charOffset="79-80" id="st_12" text="of"/>
            <token POS="NNP" charOffset="82-87" id="st_13" text="D.H.E."/>
            <token POS="NNP" charOffset="89-90" id="st_14" text="45"/>
            <token POS="." charOffset="91-91" id="st_15" text="?"/>
            <token POS="(" charOffset="93-93" id="st_16" text="("/>
            <token POS="JJ" charOffset="94-110" id="st_17" text="dihydroergotamine"/>
            <token POS="NN" charOffset="112-119" id="st_18" text="mesylate"/>
            <token POS=")" charOffset="120-120" id="st_19" text=")"/>
            <token POS="NNP" charOffset="122-130" id="st_20" text="Injection"/>
            <token POS="," charOffset="131-131" id="st_21" text=","/>
            <token POS="NNP" charOffset="133-135" id="st_22" text="USP"/>
            <token POS="VBZ" charOffset="137-139" id="st_23" text="has"/>
            <token POS="RB" charOffset="141-143" id="st_24" text="not"/>
            <token POS="VBN" charOffset="145-148" id="st_25" text="been"/>
            <token POS="VBN" charOffset="150-156" id="st_26" text="studied"/>
            <token POS="." charOffset="157-157" id="st_27" text="."/>
          </tokenization>
        </tokenizations>
      </sentenceanalyses>
    </sentence>
    <sentence id="train.txt.d0.s1989" text="As with all drugs, care should be exercised when treating patients with multiple medications.">
      <entity charOffset="12-17" id="train.txt.d0.s1989.e0" text="drugs" type="target"/>
      <entity charOffset="81-92" id="train.txt.d0.s1989.e1" text="medications" type="target"/>
      <pair e1="train.txt.d0.s1989.e0" e2="train.txt.d0.s1989.e1" id="train.txt.d0.s1989.p0" interaction="False"/>
      <sentenceanalyses>
        <parses>
          <parse parser="split_parse" tokenizer="split">
            <dependency id="split_1" t1="st_9" t2="st_1" type="prep"/>
            <dependency id="split_2" t1="st_1" t2="st_2" type="dep"/>
            <dependency id="split_3" t1="st_4" t2="st_3" type="det"/>
            <dependency id="split_4" t1="st_2" t2="st_4" type="pobj"/>
            <dependency id="split_5" t1="st_9" t2="st_6" type="nsubjpass"/>
            <dependency id="split_6" t1="st_9" t2="st_7" type="aux"/>
            <dependency id="split_7" t1="st_9" t2="st_8" type="auxpass"/>
            <dependency id="split_8" t1="st_11" t2="st_10" type="advmod"/>
            <dependency id="split_9" t1="st_9" t2="st_11" type="advcl"/>
            <dependency id="split_10" t1="st_11" t2="st_12" type="dobj"/>
            <dependency id="split_11" t1="st_15" t2="st_14" type="amod"/>
            <dependency id="split_12" t1="st_11" t2="st_15" type="prep_with"/>
          </parse>
        </parses>
        <tokenizations>
          <tokenization tokenizer="split">
            <token POS="IN" charOffset="0-1" id="st_1" text="As"/>
            <token POS="IN" charOffset="3-6" id="st_2" text="with"/>
            <token POS="DT" charOffset="8-10" id="st_3" text="all"/>
            <token POS="NNS" charOffset="12-16" id="st_4" text="drugs"/>
            <token POS="," charOffset="17-17" id="st_5" text=","/>
            <token POS="NN" charOffset="19-22" id="st_6" text="care"/>
            <token POS="MD" charOffset="24-29" id="st_7" text="should"/>
            <token POS="VB" charOffset="31-32" id="st_8" text="be"/>
            <token POS="VBN" charOffset="34-42" id="st_9" text="exercised"/>
            <token POS="WRB" charOffset="44-47" id="st_10" text="when"/>
            <token POS="VBG" charOffset="49-56" id="st_11" text="treating"/>
            <token POS="NNS" charOffset="58-65" id="st_12" text="patients"/>
            <token POS="IN" charOffset="67-70" id="st_13" text="with"/>
[truncated: 3,628,231 more chars]
