# Supplementary material for: A Single Kernel-Based Approach to Extract Drug-Drug Interactions from Biomedical Literature
Source: PLoS One. 2012 Nov 1;7(11):e48901. doi: 10.1371/journal.pone.0048901 (PMC3486804; doi:10.1371/journal.pone.0048901)
Supplement: Tool S1 — DDI_Extraction_Tool. (ZIP) [file pone.0048901.s001.zip › DDI_Extraction_Tool/ddi_train1.xml]

<corpus version="1.0" source="train.txt">
  <document id="train.txt.d0">    
    <sentence id="train.txt.d0.s550" text="Colchicine para-aminosalicylic acid and heavy alcohol intake for longer than 2 weeks may produce malabsorption of vitamin B12.">
      <entity charOffset="0-10" id="train.txt.d0.s550.e0" text="Colchicine" type="agent"/>
      <entity charOffset="114-125" id="train.txt.d0.s550.e1" text="vitamin B12" tpye="target"/>
      <pair e1="train.txt.d0.s550.e0" e2="train.txt.d0.s550.e1" id="train.txt.d0.s550.p0" interaction="True"/>
      <pair e1="train.txt.d0.s550.e0" e2="train.txt.d0.s550.e1" id="train.txt.d0.s550.p1" interaction="False"/>
      <sentenceanalyses>
        <parses>
          <parse parser="split_parse" tokenizer="split">
            <dependency id="split_1" t1="st_3" t2="st_1" type="amod"/>
            <dependency id="split_2" t1="st_3" t2="st_2" type="amod"/>
            <dependency id="split_3" t1="st_14" t2="st_3" type="nsubj"/>
            <dependency id="split_4" t1="st_7" t2="st_5" type="amod"/>
            <dependency id="split_5" t1="st_7" t2="st_6" type="nn"/>
            <dependency id="split_6" t1="st_3" t2="st_7" type="conj_and"/>
            <dependency id="split_7" t1="st_14" t2="st_7" type="nsubj"/>
            <dependency id="split_8" t1="st_7" t2="st_9" type="prep_for"/>
            <dependency id="split_9" t1="st_12" t2="st_11" type="num"/>
            <dependency id="split_10" t1="st_9" t2="st_12" type="prep_than"/>
            <dependency id="split_11" t1="st_14" t2="st_13" type="aux"/>
            <dependency id="split_12" t1="st_14" t2="st_15" type="dobj"/>
            <dependency id="split_13" t1="st_18" t2="st_17" type="nn"/>
            <dependency id="split_14" t1="st_15" t2="st_18" type="prep_of"/>
          </parse>
        </parses>
        <tokenizations>
          <tokenization tokenizer="split">
            <token POS="JJ" charOffset="0-9" id="st_1" text="Colchicine"/>
            <token POS="JJ" charOffset="11-29" id="st_2" text="para-aminosalicylic"/>
            <token POS="NN" charOffset="31-34" id="st_3" text="acid"/>
            <token POS="CC" charOffset="36-38" id="st_4" text="and"/>
            <token POS="JJ" charOffset="40-44" id="st_5" text="heavy"/>
            <token POS="NN" charOffset="46-52" id="st_6" text="alcohol"/>
            <token POS="NN" charOffset="54-59" id="st_7" text="intake"/>
            <token POS="IN" charOffset="61-63" id="st_8" text="for"/>
            <token POS="JJR" charOffset="65-70" id="st_9" text="longer"/>
            <token POS="IN" charOffset="72-75" id="st_10" text="than"/>
            <token POS="CD" charOffset="77-77" id="st_11" text="2"/>
            <token POS="NNS" charOffset="79-83" id="st_12" text="weeks"/>
            <token POS="MD" charOffset="85-87" id="st_13" text="may"/>
            <token POS="VB" charOffset="89-95" id="st_14" text="produce"/>
            <token POS="NN" charOffset="97-109" id="st_15" text="malabsorption"/>
            <token POS="IN" charOffset="111-112" id="st_16" text="of"/>
            <token POS="NN" charOffset="114-120" id="st_17" text="vitamin"/>
            <token POS="NN" charOffset="122-124" id="st_18" text="B12"/>
            <token POS="." charOffset="125-125" id="st_19" text="."/>
          </tokenization>
        </tokenizations>
      </sentenceanalyses>
    </sentence>
    <sentence id="train.txt.d0.s551" text="FLEXERIL may have life-threatening interactions with MAO inhibitors.">
      <entity charOffset="0-8" id="train.txt.d0.s551.e0" text="FLEXERIL" type="agent"/>
      <entity charOffset="53-67" id="train.txt.d0.s551.e1" text="MAO inhibitors" tpye="target"/>
      <pair e1="train.txt.d0.s551.e0" e2="train.txt.d0.s551.e1" id="train.txt.d0.s551.p0" interaction="True"/>
      <sentenceanalyses>
        <parses>
          <parse parser="split_parse" tokenizer="split">
            <dependency id="split_1" t1="st_3" t2="st_1" type="nsubj"/>
            <dependency id="split_2" t1="st_3" t2="st_2" type="aux"/>
            <dependency id="split_3" t1="st_5" t2="st_4" type="amod"/>
            <dependency id="split_4" t1="st_3" t2="st_5" type="dobj"/>
            <dependency id="split_5" t1="st_8" t2="st_7" type="nn"/>
            <dependency id="split_6" t1="st_5" t2="st_8" type="prep_with"/>
          </parse>
        </parses>
        <tokenizations>
          <tokenization tokenizer="split">
            <token POS="NNP" charOffset="0-7" id="st_1" text="FLEXERIL"/>
            <token POS="MD" charOffset="9-11" id="st_2" text="may"/>
            <token POS="VB" charOffset="13-16" id="st_3" text="have"/>
            <token POS="JJ" charOffset="18-33" id="st_4" text="life-threatening"/>
            <token POS="NNS" charOffset="35-46" id="st_5" text="interactions"/>
            <token POS="IN" charOffset="48-51" id="st_6" text="with"/>
            <token POS="NN" charOffset="53-55" id="st_7" text="MAO"/>
            <token POS="NNS" charOffset="57-66" id="st_8" text="inhibitors"/>
            <token POS="." charOffset="67-67" id="st_9" text="."/>
          </tokenization>
        </tokenizations>
      </sentenceanalyses>
    </sentence>
    <sentence id="train.txt.d0.s552" text="FLEXERIL may enhance the effects of alcohol, barbiturates, and other CNS depressants.">
      <entity charOffset="0-8" id="train.txt.d0.s552.e0" text="FLEXERIL" type="agent"/>
      <entity charOffset="36-43" id="train.txt.d0.s552.e1" text="alcohol" tpye="target"/>
      <entity charOffset="45-57" id="train.txt.d0.s552.e2" text="barbiturates" tpye="target"/>
      <entity charOffset="69-84" id="train.txt.d0.s552.e3" text="CNS depressants" tpye="target"/>
      <pair e1="train.txt.d0.s552.e0" e2="train.txt.d0.s552.e1" id="train.txt.d0.s552.p0" interaction="True"/>
      <pair e1="train.txt.d0.s552.e0" e2="train.txt.d0.s552.e2" id="train.txt.d0.s552.p1" interaction="True"/>
      <pair e1="train.txt.d0.s552.e0" e2="train.txt.d0.s552.e3" id="train.txt.d0.s552.p2" interaction="True"/>
      <pair e1="train.txt.d0.s552.e1" e2="train.txt.d0.s552.e2" id="train.txt.d0.s552.p3" interaction="False"/>
      <pair e1="train.txt.d0.s552.e1" e2="train.txt.d0.s552.e3" id="train.txt.d0.s552.p4" interaction="False"/>
      <pair e1="train.txt.d0.s552.e2" e2="train.txt.d0.s552.e3" id="train.txt.d0.s552.p5" interaction="False"/>
      <sentenceanalyses>
        <parses>
          <parse parser="split_parse" tokenizer="split">
            <dependency id="split_1" t1="st_3" t2="st_1" type="nsubj"/>
            <dependency id="split_2" t1="st_3" t2="st_2" type="aux"/>
            <dependency id="split_3" t1="st_5" t2="st_4" type="det"/>
            <dependency id="split_4" t1="st_3" t2="st_5" type="dobj"/>
            <dependency id="split_5" t1="st_5" t2="st_7" type="prep_of"/>
            <dependency id="split_6" t1="st_5" t2="st_9" type="prep_of"/>
            <dependency id="split_7" t1="st_7" t2="st_9" type="conj_and"/>
            <dependency id="split_8" t1="st_14" t2="st_12" type="amod"/>
            <dependency id="split_9" t1="st_14" t2="st_13" type="nn"/>
            <dependency id="split_10" t1="st_5" t2="st_14" type="prep_of"/>
            <dependency id="split_11" t1="st_7" t2="st_14" type="conj_and"/>
          </parse>
        </parses>
        <tokenizations>
          <tokenization tokenizer="split">
            <token POS="NNP" charOffset="0-7" id="st_1" text="FLEXERIL"/>
            <token POS="MD" charOffset="9-11" id="st_2" text="may"/>
            <token POS="VB" charOffset="13-19" id="st_3" text="enhance"/>
            <token POS="DT" charOffset="21-23" id="st_4" text="the"/>
            <token POS="NNS" charOffset="25-31" id="st_5" text="effects"/>
            <token POS="IN" charOffset="33-34" id="st_6" text="of"/>
            <token POS="NN" charOffset="36-42" id="st_7" text="alcohol"/>
            <token POS="," charOffset="43-43" id="st_8" text=","/>
            <token POS="NNS" charOffset="45-56" id="st_9" text="barbiturates"/>
            <token POS="," charOffset="57-57" id="st_10" text=","/>
            <token POS="CC" charOffset="59-61" id="st_11" text="and"/>
            <token POS="JJ" charOffset="63-67" id="st_12" text="other"/>
            <token POS="NN" charOffset="69-71" id="st_13" text="CNS"/>
            <token POS="NNS" charOffset="73-83" id="st_14" text="depressants"/>
            <token POS="." charOffset="84-84" id="st_15" text="."/>
          </tokenization>
        </tokenizations>
      </sentenceanalyses>
    </sentence>
    <sentence id="train.txt.d0.s553" text="Tricyclic antidepressants may block the antihypertensive action of guanethidine and similarly acting compounds.">
      <entity charOffset="0-25" id="train.txt.d0.s553.e0" text="Tricyclic antidepressants" type="agent"/>
      <entity charOffset="67-79" id="train.txt.d0.s553.e1" text="guanethidine" tpye="target"/>
      <entity charOffset="40-56" id="train.txt.d0.s553.e2" text="antihypertensive" type="target"/>
      <pair e1="train.txt.d0.s553.e0" e2="train.txt.d0.s553.e1" id="train.txt.d0.s553.p0" interaction="True"/>
      <pair e1="train.txt.d0.s553.e0" e2="train.txt.d0.s553.e2" id="train.txt.d0.s553.p1" interaction="False"/>
      <pair e1="train.txt.d0.s553.e2" e2="train.txt.d0.s553.e1" id="train.txt.d0.s553.p2" interaction="False"/>
      <sentenceanalyses>
        <parses>
          <parse parser="split_parse" tokenizer="split">
            <dependency id="split_1" t1="st_2" t2="st_1" type="amod"/>
            <dependency id="split_2" t1="st_4" t2="st_2" type="nsubj"/>
            <dependency id="split_3" t1="st_4" t2="st_3" type="aux"/>
            <dependency id="split_4" t1="st_7" t2="st_5" type="det"/>
            <dependency id="split_5" t1="st_7" t2="st_6" type="amod"/>
            <dependency id="split_6" t1="st_4" t2="st_7" type="dobj"/>
            <dependency id="split_7" t1="st_13" t2="st_9" type="amod"/>
            <dependency id="split_8" t1="st_9" t2="st_11" type="advmod"/>
            <dependency id="split_9" t1="st_9" t2="st_11" type="conj_and"/>
            <dependency id="split_10" t1="st_13" t2="st_11" type="amod"/>
            <dependency id="split_11" t1="st_13" t2="st_12" type="amod"/>
            <dependency id="split_12" t1="st_7" t2="st_13" type="prep_of"/>
          </parse>
        </parses>
        <tokenizations>
          <tokenization tokenizer="split">
            <token POS="JJ" charOffset="0-8" id="st_1" text="Tricyclic"/>
            <token POS="NNS" charOffset="10-24" id="st_2" text="antidepressants"/>
            <token POS="MD" charOffset="26-28" id="st_3" text="may"/>
            <token POS="VB" charOffset="30-34" id="st_4" text="block"/>
            <token POS="DT" charOffset="36-38" id="st_5" text="the"/>
            <token POS="JJ" charOffset="40-55" id="st_6" text="antihypertensive"/>
            <token POS="NN" charOffset="57-62" id="st_7" text="action"/>
            <token POS="IN" charOffset="64-65" id="st_8" text="of"/>
            <token POS="JJ" charOffset="67-78" id="st_9" text="guanethidine"/>
            <token POS="CC" charOffset="80-82" id="st_10" text="and"/>
            <token POS="RB" charOffset="84-92" id="st_11" text="similarly"/>
            <token POS="JJ" charOffset="94-99" id="st_12" text="acting"/>
            <token POS="NNS" charOffset="101-109" id="st_13" text="compounds"/>
            <token POS="." charOffset="110-110" id="st_14" text="."/>
          </tokenization>
        </tokenizations>
      </sentenceanalyses>
    </sentence>
    <sentence id="train.txt.d0.s554" text="Tricyclic antidepressants may enhance the seizure risk in patients taking tramadol">
      <entity charOffset="0-25" id="train.txt.d0.s554.e0" text="Tricyclic antidepressants" type="agent"/>
      <entity charOffset="74-82" id="train.txt.d0.s554.e1" text="tramadol" tpye="target"/>
      <pair e1="train.txt.d0.s554.e0" e2="train.txt.d0.s554.e1" id="train.txt.d0.s554.p0" interaction="True"/>
      <sentenceanalyses>
        <parses>
          <parse parser="split_parse" tokenizer="split">
            <dependency id="split_1" t1="st_2" t2="st_1" type="amod"/>
            <dependency id="split_2" t1="st_4" t2="st_2" type="nsubj"/>
            <dependency id="split_3" t1="st_4" t2="st_3" type="aux"/>
            <dependency id="split_4" t1="st_7" t2="st_5" type="det"/>
            <dependency id="split_5" t1="st_7" t2="st_6" type="nn"/>
            <dependency id="split_6" t1="st_4" t2="st_7" type="dobj"/>
            <dependency id="split_7" t1="st_4" t2="st_9" type="prep_in"/>
            <dependency id="split_8" t1="st_9" t2="st_10" type="partmod"/>
            <dependency id="split_9" t1="st_10" t2="st_11" type="acomp"/>
          </parse>
        </parses>
        <tokenizations>
          <tokenization tokenizer="split">
            <token POS="JJ" charOffset="0-8" id="st_1" text="Tricyclic"/>
            <token POS="NNS" charOffset="10-24" id="st_2" text="antidepressants"/>
            <token POS="MD" charOffset="26-28" id="st_3" text="may"/>
            <token POS="VB" charOffset="30-36" id="st_4" text="enhance"/>
            <token POS="DT" charOffset="38-40" id="st_5" text="the"/>
            <token POS="NN" charOffset="42-48" id="st_6" text="seizure"/>
            <token POS="NN" charOffset="50-53" id="st_7" text="risk"/>
            <token POS="IN" charOffset="55-56" id="st_8" text="in"/>
            <token POS="NNS" charOffset="58-65" id="st_9" text="patients"/>
            <token POS="VBG" charOffset="67-72" id="st_10" text="taking"/>
            <token POS="JJ" charOffset="74-81" id="st_11" text="tramadol"/>
          </tokenization>
        </tokenizations>
      </sentenceanalyses>
    </sentence>
    <sentence id="train.txt.d0.s555" text="Cyclopentolate may interfere with the anti-glaucoma action of carbachol or pilocarpine;">
      <entity charOffset="0-14" id="train.txt.d0.s555.e0" text="Cyclopentolate" type="agent"/>
      <entity charOffset="62-71" id="train.txt.d0.s555.e1" text="carbachol" tpye="target"/>
      <entity charOffset="75-86" id="train.txt.d0.s555.e2" text="pilocarpine" tpye="target"/>
      <pair e1="train.txt.d0.s555.e0" e2="train.txt.d0.s555.e1" id="train.txt.d0.s555.p0" interaction="True"/>
      <pair e1="train.txt.d0.s555.e0" e2="train.txt.d0.s555.e2" id="train.txt.d0.s555.p1" interaction="True"/>
      <pair e1="train.txt.d0.s555.e1" e2="train.txt.d0.s555.e2" id="train.txt.d0.s555.p2" interaction="False"/>
      <sentenceanalyses>
        <parses>
          <parse parser="split_parse" tokenizer="split">
            <dependency id="split_1" t1="st_3" t2="st_1" type="nsubj"/>
            <dependency id="split_2" t1="st_3" t2="st_2" type="aux"/>
            <dependency id="split_3" t1="st_7" t2="st_5" type="det"/>
            <dependency id="split_4" t1="st_7" t2="st_6" type="amod"/>
            <dependency id="split_5" t1="st_3" t2="st_7" type="prep_with"/>
            <dependency id="split_6" t1="st_7" t2="st_9" type="prep_of"/>
            <dependency id="split_7" t1="st_7" t2="st_11" type="prep_of"/>
            <dependency id="split_8" t1="st_9" t2="st_11" type="conj_or"/>
          </parse>
        </parses>
        <tokenizations>
          <tokenization tokenizer="split">
            <token POS="NNP" charOffset="0-13" id="st_1" text="Cyclopentolate"/>
            <token POS="MD" charOffset="15-17" id="st_2" text="may"/>
            <token POS="VB" charOffset="19-27" id="st_3" text="interfere"/>
            <token POS="IN" charOffset="29-32" id="st_4" text="with"/>
            <token POS="DT" charOffset="34-36" id="st_5" text="the"/>
            <token POS="JJ" charOffset="38-50" id="st_6" text="anti-glaucoma"/>
            <token POS="NN" charOffset="52-57" id="st_7" text="action"/>
            <token POS="IN" charOffset="59-60" id="st_8" text="of"/>
            <token POS="NN" charOffset="62-70" id="st_9" text="carbachol"/>
            <token POS="CC" charOffset="72-73" id="st_10" text="or"/>
            <token POS="NN" charOffset="75-85" id="st_11" text="pilocarpine"/>
            <token POS=":" charOffset="86-86" id="st_12" text=";"/>
          </tokenization>
        </tokenizations>
      </sentenceanalyses>
    </sentence>
    <sentence id="train.txt.d0.s556" text="also, concurrent use of this medication may antagonise the anti-glaucoma and miotic actions of ophthalmic cholinesterase inhibitors.">
      <entity charOffset="29-40" id="train.txt.d0.s556.e0" text="medication " type="agent"/>
      <entity charOffset="106-131" id="train.txt.d0.s556.e1" text="cholinesterase inhibitors" tpye="target"/>
      <entity charOffset="77-83" id="train.txt.d0.s556.e2" text="miotic" type="target"/>
      <pair e1="train.txt.d0.s556.e0" e2="train.txt.d0.s556.e1" id="train.txt.d0.s556.p0" interaction="True"/>
      <pair e1="train.txt.d0.s556.e0" e2="train.txt.d0.s556.e2" id="train.txt.d0.s556.p1" interaction="False"/>
      <pair e1="train.txt.d0.s556.e2" e2="train.txt.d0.s556.e1" id="train.txt.d0.s556.p2" interaction="False"/>
      <sentenceanalyses>
        <parses>
          <parse parser="split_parse" tokenizer="split">
            <dependency id="split_1" t1="st_9" t2="st_1" type="advmod"/>
            <dependency id="split_2" t1="st_4" t2="st_3" type="amod"/>
            <dependency id="split_3" t1="st_9" t2="st_4" type="nsubj"/>
            <dependency id="split_4" t1="st_7" t2="st_6" type="det"/>
            <dependency id="split_5" t1="st_4" t2="st_7" type="prep_of"/>
            <dependency id="split_6" t1="st_9" t2="st_8" type="aux"/>
            <dependency id="split_7" t1="st_14" t2="st_10" type="det"/>
            <dependency id="split_8" t1="st_14" t2="st_11" type="amod"/>
            <dependency id="split_9" t1="st_11" t2="st_13" type="conj_and"/>
            <dependency id="split_10" t1="st_14" t2="st_13" type="amod"/>
            <dependency id="split_11" t1="st_9" t2="st_14" type="dobj"/>
            <dependency id="split_12" t1="st_18" t2="st_16" type="amod"/>
            <dependency id="split_13" t1="st_18" t2="st_17" type="nn"/>
            <dependency id="split_14" t1="st_14" t2="st_18" type="prep_of"/>
          </parse>
        </parses>
        <tokenizations>
          <tokenization tokenizer="split">
            <token POS="RB" charOffset="0-3" id="st_1" text="also"/>
            <token POS="," charOffset="4-4" id="st_2" text=","/>
            <token POS="JJ" charOffset="6-15" id="st_3" text="concurrent"/>
            <token POS="NN" charOffset="17-19" id="st_4" text="use"/>
            <token POS="IN" charOffset="21-22" id="st_5" text="of"/>
            <token POS="DT" charOffset="24-27" id="st_6" text="this"/>
            <token POS="NN" charOffset="29-38" id="st_7" text="medication"/>
            <token POS="MD" charOffset="40-42" id="st_8" text="may"/>
            <token POS="VB" charOffset="44-53" id="st_9" text="antagonise"/>
            <token POS="DT" charOffset="55-57" id="st_10" text="the"/>
            <token POS="JJ" charOffset="59-71" id="st_11" text="anti-glaucoma"/>
            <token POS="CC" charOffset="73-75" id="st_12" text="and"/>
            <token POS="JJ" charOffset="77-82" id="st_13" text="miotic"/>
            <token POS="NNS" charOffset="84-90" id="st_14" text="actions"/>
            <token POS="IN" charOffset="92-93" id="st_15" text="of"/>
            <token POS="JJ" charOffset="95-104" id="st_16" text="ophthalmic"/>
            <token POS="NN" charOffset="106-119" id="st_17" text="cholinesterase"/>
            <token POS="NNS" charOffset="121-130" id="st_18" text="inhibitors"/>
            <token POS="." charOffset="131-131" id="st_19" text="."/>
          </tokenization>
        </tokenizations>
      </sentenceanalyses>
    </sentence>
    <sentence id="train.txt.d0.s557" text="The rate of metabolism and the leukopenic activity of cyclophosphamide reportedly are increased by chronic administration of high doses of phenobarbital.">
      <entity charOffset="54-70" id="train.txt.d0.s557.e0" text="cyclophosphamide" type="agent"/>
      <entity charOffset="139-152" id="train.txt.d0.s557.e1" text="phenobarbital" tpye="target"/>
      <pair e1="train.txt.d0.s557.e0" e2="train.txt.d0.s557.e1" id="train.txt.d0.s557.p0" interaction="True"/>
      <sentenceanalyses>
        <parses>
          <parse parser="split_parse" tokenizer="split">
            <dependency id="split_1" t1="st_2" t2="st_1" type="det"/>
            <dependency id="split_2" t1="st_13" t2="st_2" type="nsubjpass"/>
            <dependency id="split_3" t1="st_2" t2="st_4" type="prep_of"/>
            <dependency id="split_4" t1="st_8" t2="st_6" type="det"/>
            <dependency id="split_5" t1="st_8" t2="st_7" type="amod"/>
            <dependency id="split_6" t1="st_2" t2="st_8" type="conj_and"/>
            <dependency id="split_7" t1="st_13" t2="st_8" type="nsubjpass"/>
            <dependency id="split_8" t1="st_8" t2="st_10" type="prep_of"/>
            <dependency id="split_9" t1="st_13" t2="st_11" type="advmod"/>
            <dependency id="split_10" t1="st_13" t2="st_12" type="auxpass"/>
            <dependency id="split_11" t1="st_16" t2="st_15" type="amod"/>
            <dependency id="split_12" t1="st_13" t2="st_16" type="agent"/>
            <dependency id="split_13" t1="st_19" t2="st_18" type="amod"/>
            <dependency id="split_14" t1="st_16" t2="st_19" type="prep_of"/>
            <dependency id="split_15" t1="st_19" t2="st_21" type="prep_of"/>
          </parse>
        </parses>
        <tokenizations>
          <tokenization tokenizer="split">
            <token POS="DT" charOffset="0-2" id="st_1" text="The"/>
            <token POS="NN" charOffset="4-7" id="st_2" text="rate"/>
            <token POS="IN" charOffset="9-10" id="st_3" text="of"/>
            <token POS="NN" charOffset="12-21" id="st_4" text="metabolism"/>
            <token POS="CC" charOffset="23-25" id="st_5" text="and"/>
            <token POS="DT" charOffset="27-29" id="st_6" text="the"/>
            <token POS="JJ" charOffset="31-40" id="st_7" text="leukopenic"/>
            <token POS="NN" charOffset="42-49" id="st_8" text="activity"/>
            <token POS="IN" charOffset="51-52" id="st_9" text="of"/>
            <token POS="NN" charOffset="54-69" id="st_10" text="cyclophosphamide"/>
            <token POS="RB" charOffset="71-80" id="st_11" text="reportedly"/>
            <token POS="VBP" charOffset="82-84" id="st_12" text="are"/>
            <token POS="VBN" charOffset="86-94" id="st_13" text="increased"/>
            <token POS="IN" charOffset="96-97" id="st_14" text="by"/>
            <token POS="JJ" charOffset="99-105" id="st_15" text="chronic"/>
            <token POS="NN" charOffset="107-120" id="st_16" text="administration"/>
            <token POS="IN" charOffset="122-123" id="st_17" text="of"/>
            <token POS="JJ" charOffset="125-128" id="st_18" text="high"/>
            <token POS="NNS" charOffset="130-134" id="st_19" text="doses"/>
            <token POS="IN" charOffset="136-137" id="st_20" text="of"/>
            <token POS="NN" charOffset="139-151" id="st_21" text="phenobarbital"/>
            <token POS="." charOffset="152-152" id="st_22" text="."/>
          </tokenization>
        </tokenizations>
      </sentenceanalyses>
    </sentence>
    <sentence id="train.txt.d0.s558" text="Reversible decreases in steady-state plasma digoxin concentrations and renal glycoside excretion were observed in patients receiving beta-acetyl digoxin and chemotherapy regimens containing cyclophosphamide, vincristine, and prednisone with or without cytarabine or procarbazine.">
      <entity charOffset="145-152" id="train.txt.d0.s558.e0" text="digoxin" type="agent"/>
      <entity charOffset="190-206" id="train.txt.d0.s558.e1" text="cyclophosphamide" tpye="target"/>
      <entity charOffset="208-219" id="train.txt.d0.s558.e2" text="vincristine" tpye="target"/>
      <entity charOffset="225-235" id="train.txt.d0.s558.e3" text="prednisone" tpye="target"/>
      <entity charOffset="44-51" id="train.txt.d0.s558.e4" text="digoxin" type="target"/>
      <entity charOffset="77-86" id="train.txt.d0.s558.e5" text="glycoside" type="target"/>
      <entity charOffset="252-262" id="train.txt.d0.s558.e6" text="cytarabine" type="target"/>
      <entity charOffset="266-278" id="train.txt.d0.s558.e7" text="procarbazine" type="target"/>
      <pair e1="train.txt.d0.s558.e0" e2="train.txt.d0.s558.e1" id="train.txt.d0.s558.p0" interaction="True"/>
      <pair e1="train.txt.d0.s558.e0" e2="train.txt.d0.s558.e2" id="train.txt.d0.s558.p1" interaction="True"/>
      <pair e1="train.txt.d0.s558.e0" e2="train.txt.d0.s558.e3" id="train.txt.d0.s558.p2" interaction="True"/>
      <pair e1="train.txt.d0.s558.e4" e2="train.txt.d0.s558.e5" id="train.txt.d0.s558.p3" interaction="False"/>
      <pair e1="train.txt.d0.s558.e4" e2="train.txt.d0.s558.e0" id="train.txt.d0.s558.p4" interaction="False"/>
      <pair e1="train.txt.d0.s558.e4" e2="train.txt.d0.s558.e1" id="train.txt.d0.s558.p5" interaction="False"/>
      <pair e1="train.txt.d0.s558.e4" e2="train.txt.d0.s558.e2" id="train.txt.d0.s558.p6" interaction="False"/>
      <pair e1="train.txt.d0.s558.e4" e2="train.txt.d0.s558.e3" id="train.txt.d0.s558.p7" interaction="False"/>
      <pair e1="train.txt.d0.s558.e4" e2="train.txt.d0.s558.e6" id="train.txt.d0.s558.p8" interaction="False"/>
      <pair e1="train.txt.d0.s558.e4" e2="train.txt.d0.s558.e7" id="train.txt.d0.s558.p9" interaction="False"/>
      <pair e1="train.txt.d0.s558.e5" e2="train.txt.d0.s558.e0" id="train.txt.d0.s558.p10" interaction="False"/>
      <pair e1="train.txt.d0.s558.e5" e2="train.txt.d0.s558.e1" id="train.txt.d0.s558.p11" interaction="False"/>
      <pair e1="train.txt.d0.s558.e5" e2="train.txt.d0.s558.e2" id="train.txt.d0.s558.p12" interaction="False"/>
      <pair e1="train.txt.d0.s558.e5" e2="train.txt.d0.s558.e3" id="train.txt.d0.s558.p13" interaction="False"/>
      <pair e1="train.txt.d0.s558.e5" e2="train.txt.d0.s558.e6" id="train.txt.d0.s558.p14" interaction="False"/>
      <pair e1="train.txt.d0.s558.e5" e2="train.txt.d0.s558.e7" id="train.txt.d0.s558.p15" interaction="False"/>
      <pair e1="train.txt.d0.s558.e0" e2="train.txt.d0.s558.e6" id="train.txt.d0.s558.p16" interaction="False"/>
      <pair e1="train.txt.d0.s558.e0" e2="train.txt.d0.s558.e7" id="train.txt.d0.s558.p17" interaction="False"/>
      <pair e1="train.txt.d0.s558.e1" e2="train.txt.d0.s558.e2" id="train.txt.d0.s558.p18" interaction="False"/>
      <pair e1="train.txt.d0.s558.e1" e2="train.txt.d0.s558.e3" id="train.txt.d0.s558.p19" interaction="False"/>
      <pair e1="train.txt.d0.s558.e1" e2="train.txt.d0.s558.e6" id="train.txt.d0.s558.p20" interaction="False"/>
      <pair e1="train.txt.d0.s558.e1" e2="train.txt.d0.s558.e7" id="train.txt.d0.s558.p21" interaction="False"/>
      <pair e1="train.txt.d0.s558.e2" e2="train.txt.d0.s558.e3" id="train.txt.d0.s558.p22" interaction="False"/>
      <pair e1="train.txt.d0.s558.e2" e2="train.txt.d0.s558.e6" id="train.txt.d0.s558.p23" interaction="False"/>
      <pair e1="train.txt.d0.s558.e2" e2="train.txt.d0.s558.e7" id="train.txt.d0.s558.p24" interaction="False"/>
      <pair e1="train.txt.d0.s558.e3" e2="train.txt.d0.s558.e6" id="train.txt.d0.s558.p25" interaction="False"/>
      <pair e1="train.txt.d0.s558.e3" e2="train.txt.d0.s558.e7" id="train.txt.d0.s558.p26" interaction="False"/>
      <pair e1="train.txt.d0.s558.e6" e2="train.txt.d0.s558.e7" id="train.txt.d0.s558.p27" interaction="False"/>
      <sentenceanalyses>
        <parses>
          <parse parser="split_parse" tokenizer="split">
            <dependency id="split_1" t1="st_2" t2="st_1" type="amod"/>
            <dependency id="split_2" t1="st_13" t2="st_2" type="nsubjpass"/>
            <dependency id="split_3" t1="st_7" t2="st_4" type="amod"/>
            <dependency id="split_4" t1="st_7" t2="st_5" type="nn"/>
            <dependency id="split_5" t1="st_7" t2="st_6" type="nn"/>
            <dependency id="split_6" t1="st_2" t2="st_7" type="prep_in"/>
            <dependency id="split_7" t1="st_11" t2="st_9" type="amod"/>
            <dependency id="split_8" t1="st_11" t2="st_10" type="nn"/>
            <dependency id="split_9" t1="st_2" t2="st_11" type="prep_in"/>
            <dependency id="split_10" t1="st_7" t2="st_11" type="conj_and"/>
            <dependency id="split_11" t1="st_13" t2="st_12" type="auxpass"/>
            <dependency id="split_12" t1="st_13" t2="st_15" type="prep_in"/>
            <dependency id="split_13" t1="st_15" t2="st_16" type="partmod"/>
            <dependency id="split_14" t1="st_18" t2="st_17" type="amod"/>
            <dependency id="split_15" t1="st_16" t2="st_18" type="dobj"/>
            <dependency id="split_16" t1="st_21" t2="st_20" type="nn"/>
            <dependency id="split_17" t1="st_16" t2="st_21" type="dobj"/>
            <dependency id="split_18" t1="st_18" t2="st_21" type="conj_and"/>
            <dependency id="split_19" t1="st_18" t2="st_22" type="partmod"/>
            <dependency id="split_20" t1="st_28" t2="st_23" type="nn"/>
            <dependency id="split_21" t1="st_22" t2="st_25" type="dobj"/>
            <dependency id="split_22" t1="st_28" t2="st_25" type="conj_and"/>
            <dependency id="split_23" t1="st_22" t2="st_28" type="dobj"/>
            <dependency id="split_24" t1="st_22" t2="st_28" type="dobj"/>
            <dependency id="split_25" t1="st_28" t2="st_28" type="conj_or"/>
            <dependency id="split_26" t1="st_28" t2="st_32" type="prep_with"/>
            <dependency id="split_27" t1="st_28" t2="st_32" type="prep_without"/>
            <dependency id="split_28" t1="st_28" t2="st_34" type="prep_with"/>
            <dependency id="split_29" t1="st_28" t2="st_34" type="prep_without"/>
            <dependency id="split_30" t1="st_32" t2="st_34" type="conj_or"/>
          </parse>
        </parses>
        <tokenizations>
          <tokenization tokenizer="split">
            <token POS="JJ" charOffset="0-9" id="st_1" text="Reversible"/>
            <token POS="NNS" charOffset="11-19" id="st_2" text="decreases"/>
            <token POS="IN" charOffset="21-22" id="st_3" text="in"/>
            <token POS="JJ" charOffset="24-35" id="st_4" text="steady-state"/>
            <token POS="NN" charOffset="37-42" id="st_5" text="plasma"/>
            <token POS="NN" charOffset="44-50" id="st_6" text="digoxin"/>
            <token POS="NNS" charOffset="52-65" id="st_7" text="concentrations"/>
            <token POS="CC" charOffset="67-69" id="st_8" text="and"/>
            <token POS="JJ" charOffset="71-75" id="st_9" text="renal"/>
            <token POS="NN" charOffset="77-85" id="st_10" text="glycoside"/>
            <token POS="NN" charOffset="87-95" id="st_11" text="excretion"/>
            <token POS="VBD" charOffset="97-100" id="st_12" text="were"/>
            <token POS="VBN" charOffset="102-109" id="st_13" text="observed"/>
            <token POS="IN" charOffset="111-112" id="st_14" text="in"/>
            <token POS="NNS" charOffset="114-121" id="st_15" text="patients"/>
            <token POS="VBG" charOffset="123-131" id="st_16" text="receiving"/>
            <token POS="JJ" charOffset="133-143" id="st_17" text="beta-acetyl"/>
            <token POS="NN" charOffset="145-151" id="st_18" text="digoxin"/>
            <token POS="CC" charOffset="153-155" id="st_19" text="and"/>
            <token POS="NN" charOffset="157-168" id="st_20" text="chemotherapy"/>
            <token POS="NNS" charOffset="170-177" id="st_21" text="regimens"/>
            <token POS="VBG" charOffset="179-188" id="st_22" text="containing"/>
            <token POS="NN" charOffset="190-205" id="st_23" text="cyclophosphamide"/>
            <token POS="," charOffset="206-206" id="st_24" text=","/>
            <token POS="NN" charOffset="208-218" id="st_25" text="vincristine"/>
            <token POS="," charOffset="219-219" id="st_26" text=","/>
            <token POS="CC" charOffset="221-223" id="st_27" text="and"/>
            <token POS="NN" charOffset="225-234" id="st_28" text="prednisone"/>
            <token POS="IN" charOffset="236-239" id="st_29" text="with"/>
            <token POS="CC" charOffset="241-242" id="st_30" text="or"/>
            <token POS="IN" charOffset="244-250" id="st_31" text="without"/>
            <token POS="NN" charOffset="252-261" id="st_32" text="cytarabine"/>
            <token POS="CC" charOffset="263-264" id="st_33" text="or"/>
            <token POS="NN" charOffset="266-277" id="st_34" text="procarbazine"/>
            <token POS="." charOffset="278-278" id="st_35" text="."/>
          </tokenization>
        </tokenizations>
      </sentenceanalyses>
    </sentence>
    <sentence id="train.txt.d0.s559" text="Dantrium is metabolized by the liver, and it is theoretically possible that its metabolism may be enhanced by drugs known to induce hepatic microsomal enzymes.">
      <entity charOffset="0-8" id="train.txt.d0.s559.e0" text="Dantrium" type="agent"/>
      <entity charOffset="110-115" id="train.txt.d0.s559.e1" text="drugs" tpye="target"/>
      <entity charOffset="31-36" id="train.txt.d0.s559.e2" text="liver" type="target"/>
      <entity charOffset="140-158" id="train.txt.d0.s559.e3" text="microsomal enzymes" type="target"/>
      <pair e1="train.txt.d0.s559.e0" e2="train.txt.d0.s559.e1" id="train.txt.d0.s559.p0" interaction="True"/>
      <pair e1="train.txt.d0.s559.e0" e2="train.txt.d0.s559.e2" id="train.txt.d0.s559.p1" interaction="False"/>
      <pair e1="train.txt.d0.s559.e0" e2="train.txt.d0.s559.e3" id="train.txt.d0.s559.p2" interaction="False"/>
      <pair e1="train.txt.d0.s559.e2" e2="train.txt.d0.s559.e1" id="train.txt.d0.s559.p3" interaction="False"/>
      <pair e1="train.txt.d0.s559.e2" e2="train.txt.d0.s559.e3" id="train.txt.d0.s559.p4" interaction="False"/>
      <pair e1="train.txt.d0.s559.e1" e2="train.txt.d0.s559.e3" id="train.txt.d0.s559.p5" interaction="False"/>
      <sentenceanalyses>
        <parses>
          <parse parser="split_parse" tokenizer="split">
            <dependency id="split_1" t1="st_3" t2="st_1" type="nsubjpass"/>
            <dependency id="split_2" t1="st_3" t2="st_2" type="auxpass"/>
            <dependency id="split_3" t1="st_6" t2="st_5" type="det"/>
            <dependency id="split_4" t1="st_3" t2="st_6" type="agent"/>
            <dependency id="split_5" t1="st_12" t2="st_9" type="nsubj"/>
            <dependency id="split_6" t1="st_12" t2="st_10" type="cop"/>
            <dependency id="split_7" t1="st_12" t2="st_11" type="advmod"/>
            <dependency id="split_8" t1="st_3" t2="st_12" type="conj_and"/>
            <dependency id="split_9" t1="st_18" t2="st_13" type="complm"/>
            <dependency id="split_10" t1="st_15" t2="st_14" type="poss"/>
            <dependency id="split_11" t1="st_18" t2="st_15" type="nsubjpass"/>
            <dependency id="split_12" t1="st_18" t2="st_16" type="aux"/>
            <dependency id="split_13" t1="st_18" t2="st_17" type="auxpass"/>
            <dependency id="split_14" t1="st_12" t2="st_18" type="ccomp"/>
            <dependency id="split_15" t1="st_18" t2="st_20" type="agent"/>
            <dependency id="split_16" t1="st_20" t2="st_21" type="partmod"/>
            <dependency id="split_17" t1="st_23" t2="st_22" type="aux"/>
            <dependency id="split_18" t1="st_21" t2="st_23" type="xcomp"/>
            <dependency id="split_19" t1="st_26" t2="st_24" type="amod"/>
            <dependency id="split_20" t1="st_26" t2="st_25" type="amod"/>
            <dependency id="split_21" t1="st_23" t2="st_26" type="dobj"/>
          </parse>
        </parses>
        <tokenizations>
          <tokenization tokenizer="split">
            <token POS="NNP" charOffset="0-7" id="st_1" text="Dantrium"/>
            <token POS="VBZ" charOffset="9-10" id="st_2" text="is"/>
            <token POS="VBN" charOffset="12-22" id="st_3" text="metabolized"/>
            <token POS="IN" charOffset="24-25" id="st_4" text="by"/>
            <token POS="DT" charOffset="27-29" id="st_5" text="the"/>
            <token POS="NN" charOffset="31-35" id="st_6" text="liver"/>
            <token POS="," charOffset="36-36" id="st_7" text=","/>
            <token POS="CC" charOffset="38-40" id="st_8" text="and"/>
            <token POS="PRP" charOffset="42-43" id="st_9" text="it"/>
            <token POS="VBZ" charOffset="45-46" id="st_10" text="is"/>
            <token POS="RB" charOffset="48-60" id="st_11" text="theoretically"/>
            <token POS="JJ" charOffset="62-69" id="st_12" text="possible"/>
            <token POS="IN" charOffset="71-74" id="st_13" text="that"/>
            <token POS="PRP$" charOffset="76-78" id="st_14" text="its"/>
            <token POS="NN" charOffset="80-89" id="st_15" text="metabolism"/>
            <token POS="MD" charOffset="91-93" id="st_16" text="may"/>
            <token POS="VB" charOffset="95-96" id="st_17" text="be"/>
            <token POS="VBN" charOffset="98-105" id="st_18" text="enhanced"/>
            <token POS="IN" charOffset="107-108" id="st_19" text="by"/>
            <token POS="NNS" charOffset="110-114" id="st_20" text="drugs"/>
            <token POS="VBN" charOffset="116-120" id="st_21" text="known"/>
            <token POS="TO" charOffset="122-123" id="st_22" text="to"/>
            <token POS="VB" charOffset="125-130" id="st_23" text="induce"/>
            <token POS="JJ" charOffset="132-138" id="st_24" text="hepatic"/>
            <token POS="JJ" charOffset="140-149" id="st_25" text="microsomal"/>
            <token POS="NNS" charOffset="151-157" id="st_26" text="enzymes"/>
            <token POS="." charOffset="158-158" id="st_27" text="."/>
          </tokenization>
        </tokenizations>
      </sentenceanalyses>
    </sentence>
    <sentence id="train.txt.d0.s560" text="The combination of therapeutic doses of intravenous dantrolene sodium and verapamil in halothane/ span class= c35 a-chloralose anesthetized swine has resulted in ventricular fibrillation and cardiovascular collapse in association with marked hyperkalemia.">
      <entity charOffset="52-69" id="train.txt.d0.s560.e0" text="dantrolene sodium" type="agent"/>
      <entity charOffset="74-83" id="train.txt.d0.s560.e1" text="verapamil" tpye="target"/>
      <entity charOffset="87-96" id="train.txt.d0.s560.e2" text="halothane" type="target"/>
      <pair e1="train.txt.d0.s560.e0" e2="train.txt.d0.s560.e1" id="train.txt.d0.s560.p0" interaction="True"/>
      <pair e1="train.txt.d0.s560.e0" e2="train.txt.d0.s560.e2" id="train.txt.d0.s560.p1" interaction="False"/>
      <pair e1="train.txt.d0.s560.e1" e2="train.txt.d0.s560.e2" id="train.txt.d0.s560.p2" interaction="False"/>
      <sentenceanalyses>
        <parses>
          <parse parser="split_parse" tokenizer="split">
            <dependency id="split_1" t1="st_2" t2="st_1" type="det"/>
            <dependency id="split_2" t1="st_17" t2="st_2" type="nsubj"/>
            <dependency id="split_3" t1="st_5" t2="st_4" type="amod"/>
            <dependency id="split_4" t1="st_2" t2="st_5" type="prep_of"/>
            <dependency id="split_5" t1="st_8" t2="st_7" type="amod"/>
            <dependency id="split_6" t1="st_5" t2="st_8" type="prep_of"/>
            <dependency id="split_7" t1="st_8" t2="st_9" type="amod"/>
            <dependency id="split_8" t1="st_8" t2="st_11" type="amod"/>
            <dependency id="split_9" t1="st_9" t2="st_11" type="conj_and"/>
            <dependency id="split_10" t1="st_16" t2="st_13" type="nn"/>
            <dependency id="split_11" t1="st_16" t2="st_14" type="num"/>
            <dependency id="split_12" t1="st_16" t2="st_15" type="nn"/>
            <dependency id="split_13" t1="st_8" t2="st_16" type="prep_in"/>
            <dependency id="split_14" t1="st_21" t2="st_18" type="amod"/>
            <dependency id="split_15" t1="st_21" t2="st_19" type="amod"/>
            <dependency id="split_16" t1="st_21" t2="st_20" type="amod"/>
            <dependency id="split_17" t1="st_17" t2="st_21" type="dobj"/>
            <dependency id="split_18" t1="st_23" t2="st_22" type="aux"/>
            <dependency id="split_19" t1="st_21" t2="st_23" type="rcmod"/>
            <dependency id="split_20" t1="st_26" t2="st_25" type="nn"/>
            <dependency id="split_21" t1="st_23" t2="st_26" type="prep_in"/>
            <dependency id="split_22" t1="st_29" t2="st_28" type="amod"/>
            <dependency id="split_23" t1="st_23" t2="st_29" type="prep_in"/>
            <dependency id="split_24" t1="st_26" t2="st_29" type="conj_and"/>
            <dependency id="split_25" t1="st_23" t2="st_31" type="prep_in"/>
            <dependency id="split_26" t1="st_34" t2="st_33" type="amod"/>
            <dependency id="split_27" t1="st_17" t2="st_34" type="prep_with"/>
          </parse>
        </parses>
        <tokenizations>
          <tokenization tokenizer="split">
            <token POS="DT" charOffset="0-2" id="st_1" text="The"/>
            <token POS="NN" charOffset="4-14" id="st_2" text="combination"/>
            <token POS="IN" charOffset="16-17" id="st_3" text="of"/>
            <token POS="JJ" charOffset="19-29" id="st_4" text="therapeutic"/>
            <token POS="NNS" charOffset="31-35" id="st_5" text="doses"/>
            <token POS="IN" charOffset="37-38" id="st_6" text="of"/>
            <token POS="JJ" charOffset="40-50" id="st_7" text="intravenous"/>
            <token POS="NN" charOffset="52-61" id="st_8" text="dantrolene"/>
            <token POS="NN" charOffset="63-68" id="st_9" text="sodium"/>
            <token POS="CC" charOffset="70-72" id="st_10" text="and"/>
            <token POS="JJ" charOffset="74-82" id="st_11" text="verapamil"/>
            <token POS="IN" charOffset="84-85" id="st_12" text="in"/>
            <token POS="NN" charOffset="87-95" id="st_13" text="halothane"/>
            <token POS="CD" charOffset="96-96" id="st_14" text="/"/>
            <token POS="NN" charOffset="98-101" id="st_15" text="span"/>
            <token POS="NN" charOffset="103-107" id="st_16" text="class"/>
            <token POS="JJ" charOffset="108-108" id="st_17" text="="/>
            <token POS="JJ" charOffset="110-112" id="st_18" text="c35"/>
            <token POS="JJ" charOffset="114-125" id="st_19" text="a-chloralose"/>
            <token POS="JJ" charOffset="127-138" id="st_20" text="anesthetized"/>
            <token POS="NNS" charOffset="140-144" id="st_21" text="swine"/>
            <token POS="VBZ" charOffset="146-148" id="st_22" text="has"/>
            <token POS="VBN" charOffset="150-157" id="st_23" text="resulted"/>
            <token POS="IN" charOffset="159-160" id="st_24" text="in"/>
            <token POS="NN" charOffset="162-172" id="st_25" text="ventricular"/>
            <token POS="NN" charOffset="174-185" id="st_26" text="fibrillation"/>
            <token POS="CC" charOffset="187-189" id="st_27" text="and"/>
            <token POS="JJ" charOffset="191-204" id="st_28" text="cardiovascular"/>
            <token POS="NN" charOffset="206-213" id="st_29" text="collapse"/>
            <token POS="IN" charOffset="215-216" id="st_30" text="in"/>
            <token POS="NN" charOffset="218-228" id="st_31" text="association"/>
            <token POS="IN" charOffset="230-233" id="st_32" text="with"/>
            <token POS="JJ" charOffset="235-240" id="st_33" text="marked"/>
            <token POS="NN" charOffset="242-253" id="st_34" text="hyperkalemia"/>
            <token POS="." charOffset="254-254" id="st_35" text="."/>
          </tokenization>
        </tokenizations>
      </sentenceanalyses>
    </sentence>
    <sentence id="train.txt.d0.s561" text="It is recommended that the combination of intravenous dantrolene sodium and calcium channel blockers, such as verapamil, not be used together during the management of malignant hyperthermia crisis until the relevance of these findings to humans is established.">
      <entity charOffset="54-71" id="train.txt.d0.s561.e0" text="dantrolene sodium" type="agent"/>
      <entity charOffset="76-100" id="train.txt.d0.s561.e1" text="calcium channel blockers" tpye="target"/>
      <entity charOffset="110-119" id="train.txt.d0.s561.e2" text="verapamil" tpye="target"/>
      <pair e1="train.txt.d0.s561.e0" e2="train.txt.d0.s561.e1" id="train.txt.d0.s561.p0" interaction="True"/>
      <pair e1="train.txt.d0.s561.e0" e2="train.txt.d0.s561.e2" id="train.txt.d0.s561.p1" interaction="True"/>
      <pair e1="train.txt.d0.s561.e1" e2="train.txt.d0.s561.e2" id="train.txt.d0.s561.p2" interaction="False"/>
      <sentenceanalyses>
        <parses>
          <parse parser="split_parse" tokenizer="split">
            <dependency id="split_1" t1="st_3" t2="st_1" type="nsubjpass"/>
            <dependency id="split_2" t1="st_3" t2="st_2" type="auxpass"/>
            <dependency id="split_3" t1="st_22" t2="st_4" type="complm"/>
            <dependency id="split_4" t1="st_6" t2="st_5" type="det"/>
            <dependency id="split_5" t1="st_22" t2="st_6" type="nsubjpass"/>
            <dependency id="split_6" t1="st_10" t2="st_8" type="amod"/>
            <dependency id="split_7" t1="st_10" t2="st_9" type="nn"/>
            <dependency id="split_8" t1="st_6" t2="st_10" type="prep_of"/>
            <dependency id="split_9" t1="st_14" t2="st_12" type="nn"/>
            <dependency id="split_10" t1="st_14" t2="st_13" type="nn"/>
            <dependency id="split_11" t1="st_6" t2="st_14" type="prep_of"/>
            <dependency id="split_12" t1="st_10" t2="st_14" type="conj_and"/>
            <dependency id="split_13" t1="st_6" t2="st_18" type="prep_such_as"/>
            <dependency id="split_14" t1="st_22" t2="st_20" type="neg"/>
            <dependency id="split_15" t1="st_22" t2="st_21" type="auxpass"/>
            <dependency id="split_16" t1="st_3" t2="st_22" type="ccomp"/>
            <dependency id="split_17" t1="st_22" t2="st_23" type="advmod"/>
            <dependency id="split_18" t1="st_26" t2="st_25" type="det"/>
            <dependency id="split_19" t1="st_22" t2="st_26" type="prep_during"/>
            <dependency id="split_20" t1="st_30" t2="st_28" type="amod"/>
            <dependency id="split_21" t1="st_30" t2="st_29" type="nn"/>
            <dependency id="split_22" t1="st_26" t2="st_30" type="prep_of"/>
            <dependency id="split_23" t1="st_40" t2="st_31" type="mark"/>
            <dependency id="split_24" t1="st_33" t2="st_32" type="det"/>
            <dependency id="split_25" t1="st_40" t2="st_33" type="nsubjpass"/>
            <dependency id="split_26" t1="st_36" t2="st_35" type="det"/>
            <dependency id="split_27" t1="st_33" t2="st_36" type="prep_of"/>
            <dependency id="split_28" t1="st_36" t2="st_38" type="prep_to"/>
            <dependency id="split_29" t1="st_40" t2="st_39" type="auxpass"/>
            <dependency id="split_30" t1="st_22" t2="st_40" type="advcl"/>
          </parse>
        </parses>
        <tokenizations>
          <tokenization tokenizer="split">
            <token POS="PRP" charOffset="0-1" id="st_1" text="It"/>
            <token POS="VBZ" charOffset="3-4" id="st_2" text="is"/>
            <token POS="VBN" charOffset="6-16" id="st_3" text="recommended"/>
            <token POS="IN" charOffset="18-21" id="st_4" text="that"/>
            <token POS="DT" charOffset="23-25" id="st_5" text="the"/>
            <token POS="NN" charOffset="27-37" id="st_6" text="combination"/>
            <token POS="IN" charOffset="39-40" id="st_7" text="of"/>
            <token POS="JJ" charOffset="42-52" id="st_8" text="intravenous"/>
            <token POS="NN" charOffset="54-63" id="st_9" text="dantrolene"/>
            <token POS="NN" charOffset="65-70" id="st_10" text="sodium"/>
            <token POS="CC" charOffset="72-74" id="st_11" text="and"/>
            <token POS="NN" charOffset="76-82" id="st_12" text="calcium"/>
            <token POS="NN" charOffset="84-90" id="st_13" text="channel"/>
            <token POS="NNS" charOffset="92-99" id="st_14" text="blockers"/>
            <token POS="," charOffset="100-100" id="st_15" text=","/>
            <token POS="JJ" charOffset="102-105" id="st_16" text="such"/>
            <token POS="IN" charOffset="107-108" id="st_17" text="as"/>
            <token POS="NN" charOffset="110-118" id="st_18" text="verapamil"/>
            <token POS="," charOffset="119-119" id="st_19" text=","/>
            <token POS="RB" charOffset="121-123" id="st_20" text="not"/>
            <token POS="VB" charOffset="125-126" id="st_21" text="be"/>
            <token POS="VBN" charOffset="128-131" id="st_22" text="used"/>
            <token POS="RB" charOffset="133-140" id="st_23" text="together"/>
            <token POS="IN" charOffset="142-147" id="st_24" text="during"/>
            <token POS="DT" charOffset="149-151" id="st_25" text="the"/>
            <token POS="NN" charOffset="153-162" id="st_26" text="management"/>
            <token POS="IN" charOffset="164-165" id="st_27" text="of"/>
            <token POS="JJ" charOffset="167-175" id="st_28" text="malignant"/>
            <token POS="NN" charOffset="177-188" id="st_29" text="hyperthermia"/>
            <token POS="NN" charOffset="190-195" id="st_30" text="crisis"/>
            <token POS="IN" charOffset="197-201" id="st_31" text="until"/>
            <token POS="DT" charOffset="203-205" id="st_32" text="the"/>
            <token POS="NN" charOffset="207-215" id="st_33" text="relevance"/>
            <token POS="IN" charOffset="217-218" id="st_34" text="of"/>
            <token POS="DT" charOffset="220-224" id="st_35" text="these"/>
            <token POS="NNS" charOffset="226-233" id="st_36" text="findings"/>
            <token POS="TO" charOffset="235-236" id="st_37" text="to"/>
            <token POS="NNS" charOffset="238-243" id="st_38" text="humans"/>
            <token POS="VBZ" charOffset="245-246" id="st_39" text="is"/>
            <token POS="VBN" charOffset="248-258" id="st_40" text="established"/>
            <token POS="." charOffset="259-259" id="st_41" text="."/>
          </tokenization>
        </tokenizations>
      </sentenceanalyses>
    </sentence>
    <sentence id="train.txt.d0.s562" text="Administration of dantrolene may potentiate vecuronium-induced neuromuscular block.">
      <entity charOffset="18-28" id="train.txt.d0.s562.e0" text="dantrolene" type="agent"/>
      <entity charOffset="44-54" id="train.txt.d0.s562.e1" text="vecuronium" tpye="target"/>
      <pair e1="train.txt.d0.s562.e0" e2="train.txt.d0.s562.e1" id="train.txt.d0.s562.p0" interaction="True"/>
      <sentenceanalyses>
        <parses>
          <parse parser="split_parse" tokenizer="split">
            <dependency id="split_1" t1="st_5" t2="st_1" type="nsubj"/>
            <dependency id="split_2" t1="st_1" t2="st_3" type="prep_of"/>
            <dependency id="split_3" t1="st_5" t2="st_4" type="aux"/>
            <dependency id="split_4" t1="st_8" t2="st_6" type="amod"/>
            <dependency id="split_5" t1="st_8" t2="st_7" type="nn"/>
            <dependency id="split_6" t1="st_5" t2="st_8" type="dobj"/>
          </parse>
        </parses>
        <tokenizations>
          <tokenization tokenizer="split">
            <token POS="NNP" charOffset="0-13" id="st_1" text="Administration"/>
            <token POS="IN" charOffset="15-16" id="st_2" text="of"/>
            <token POS="NN" charOffset="18-27" id="st_3" text="dantrolene"/>
            <token POS="MD" charOffset="29-31" id="st_4" text="may"/>
            <token POS="VB" charOffset="33-42" id="st_5" text="potentiate"/>
            <token POS="JJ" charOffset="44-61" id="st_6" text="vecuronium-induced"/>
            <token POS="NN" charOffset="63-75" id="st_7" text="neuromuscular"/>
            <token POS="NN" charOffset="77-81" id="st_8" text="block"/>
            <token POS="." charOffset="82-82" id="st_9" text="."/>
          </tokenization>
        </tokenizations>
      </sentenceanalyses>
    </sentence>
    <sentence id="train.txt.d0.s563" text="However, levels of dapsone and its metabolites increased in the presence of TMP/SMX.">
      <entity charOffset="19-26" id="train.txt.d0.s563.e0" text="dapsone" type="agent"/>
      <entity charOffset="76-79" id="train.txt.d0.s563.e1" text="TMP" tpye="target"/>
      <entity charOffset="35-46" id="train.txt.d0.s563.e2" text="metabolites" type="agent"/>
      <pair e1="train.txt.d0.s563.e0" e2="train.txt.d0.s563.e1" id="train.txt.d0.s563.p0" interaction="True"/>
      <pair e1="train.txt.d0.s563.e2" e2="train.txt.d0.s563.e1" id="train.txt.d0.s563.p1" interaction="True"/>
      <pair e1="train.txt.d0.s563.e0" e2="train.txt.d0.s563.e2" id="train.txt.d0.s563.p2" interaction="False"/>
      <sentenceanalyses>
        <parses>
          <parse parser="split_parse" tokenizer="split">
            <dependency id="split_1" t1="st_9" t2="st_1" type="advmod"/>
            <dependency id="split_2" t1="st_9" t2="st_3" type="nsubj"/>
            <dependency id="split_3" t1="st_3" t2="st_5" type="prep_of"/>
            <dependency id="split_4" t1="st_8" t2="st_7" type="poss"/>
            <dependency id="split_5" t1="st_3" t2="st_8" type="prep_of"/>
            <dependency id="split_6" t1="st_5" t2="st_8" type="conj_and"/>
            <dependency id="split_7" t1="st_12" t2="st_11" type="det"/>
            <dependency id="split_8" t1="st_9" t2="st_12" type="prep_in"/>
            <dependency id="split_9" t1="st_12" t2="st_14" type="prep_of"/>
          </parse>
        </parses>
        <tokenizations>
          <tokenization tokenizer="split">
            <token POS="RB" charOffset="0-6" id="st_1" text="However"/>
            <token POS="," charOffset="7-7" id="st_2" text=","/>
            <token POS="NNS" charOffset="9-14" id="st_3" text="levels"/>
            <token POS="IN" charOffset="16-17" id="st_4" text="of"/>
            <token POS="NN" charOffset="19-25" id="st_5" text="dapsone"/>
            <token POS="CC" charOffset="27-29" id="st_6" text="and"/>
            <token POS="PRP$" charOffset="31-33" id="st_7" text="its"/>
            <token POS="NNS" charOffset="35-45" id="st_8" text="metabolites"/>
            <token POS="VBD" charOffset="47-55" id="st_9" text="increased"/>
            <token POS="IN" charOffset="57-58" id="st_10" text="in"/>
            <token POS="DT" charOffset="60-62" id="st_11" text="the"/>
            <token POS="NN" charOffset="64-71" id="st_12" text="presence"/>
            <token POS="IN" charOffset="73-74" id="st_13" text="of"/>
            <token POS="NNP" charOffset="76-82" id="st_14" text="TMP/SMX"/>
            <token POS="." charOffset="83-83" id="st_15" text="."/>
          </tokenization>
        </tokenizations>
      </sentenceanalyses>
    </sentence>
    <sentence id="train.txt.d0.s564" text="Systemic exposure (AUC0-12) of dapsone and N-acetyl-dapsone (NAD) were increased by about 40% and 20% respectively in presence of TMP/SMX.">
      <entity charOffset="31-38" id="train.txt.d0.s564.e0" text="dapsone" type="agent"/>
      <entity charOffset="130-133" id="train.txt.d0.s564.e1" text="TMP" tpye="target"/>
      <entity charOffset="52-59" id="train.txt.d0.s564.e2" text="dapsone" type="agent"/>
      <entity charOffset="61-64" id="train.txt.d0.s564.e3" text="NAD" type="target"/>
      <pair e1="train.txt.d0.s564.e0" e2="train.txt.d0.s564.e1" id="train.txt.d0.s564.p0" interaction="True"/>
      <pair e1="train.txt.d0.s564.e2" e2="train.txt.d0.s564.e1" id="train.txt.d0.s564.p1" interaction="True"/>
      <pair e1="train.txt.d0.s564.e0" e2="train.txt.d0.s564.e2" id="train.txt.d0.s564.p2" interaction="False"/>
      <pair e1="train.txt.d0.s564.e0" e2="train.txt.d0.s564.e3" id="train.txt.d0.s564.p3" interaction="False"/>
      <pair e1="train.txt.d0.s564.e2" e2="train.txt.d0.s564.e3" id="train.txt.d0.s564.p4" interaction="False"/>
      <pair e1="train.txt.d0.s564.e3" e2="train.txt.d0.s564.e1" id="train.txt.d0.s564.p5" interaction="False"/>
      <sentenceanalyses>
        <parses>
          <parse parser="split_parse" tokenizer="split">
            <dependency id="split_1" t1="st_2" t2="st_1" type="amod"/>
            <dependency id="split_2" t1="st_14" t2="st_2" type="nsubjpass"/>
            <dependency id="split_3" t1="st_2" t2="st_4" type="abbrev"/>
            <dependency id="split_4" t1="st_2" t2="st_7" type="prep_of"/>
            <dependency id="split_5" t1="st_2" t2="st_9" type="prep_of"/>
            <dependency id="split_6" t1="st_7" t2="st_9" type="conj_and"/>
            <dependency id="split_7" t1="st_2" t2="st_11" type="abbrev"/>
            <dependency id="split_8" t1="st_14" t2="st_13" type="auxpass"/>
            <dependency id="split_9" t1="st_21" t2="st_16" type="quantmod"/>
            <dependency id="split_10" t1="st_21" t2="st_17" type="number"/>
            <dependency id="split_11" t1="st_21" t2="st_18" type="dep"/>
            <dependency id="split_12" t1="st_14" t2="st_20" type="agent"/>
            <dependency id="split_13" t1="st_21" t2="st_20" type="conj_and"/>
            <dependency id="split_14" t1="st_14" t2="st_21" type="agent"/>
            <dependency id="split_15" t1="st_14" t2="st_22" type="dep"/>
            <dependency id="split_16" t1="st_14" t2="st_24" type="prep_in"/>
            <dependency id="split_17" t1="st_24" t2="st_26" type="prep_of"/>
          </parse>
        </parses>
        <tokenizations>
          <tokenization tokenizer="split">
            <token POS="JJ" charOffset="0-7" id="st_1" text="Systemic"/>
            <token POS="NN" charOffset="9-16" id="st_2" text="exposure"/>
            <token POS="(" charOffset="18-18" id="st_3" text="("/>
            <token POS="NN" charOffset="19-25" id="st_4" text="AUC0-12"/>
            <token POS=")" charOffset="26-26" id="st_5" text=")"/>
            <token POS="IN" charOffset="28-29" id="st_6" text="of"/>
            <token POS="NN" charOffset="31-37" id="st_7" text="dapsone"/>
            <token POS="CC" charOffset="39-41" id="st_8" text="and"/>
            <token POS="NN" charOffset="43-58" id="st_9" text="N-acetyl-dapsone"/>
            <token POS="(" charOffset="60-60" id="st_10" text="("/>
            <token POS="NNP" charOffset="61-63" id="st_11" text="NAD"/>
            <token POS=")" charOffset="64-64" id="st_12" text=")"/>
            <token POS="VBD" charOffset="66-69" id="st_13" text="were"/>
            <token POS="VBN" charOffset="71-79" id="st_14" text="increased"/>
            <token POS="IN" charOffset="81-82" id="st_15" text="by"/>
            <token POS="RB" charOffset="84-88" id="st_16" text="about"/>
            <token POS="CD" charOffset="90-91" id="st_17" text="40"/>
            <token POS="NN" charOffset="92-92" id="st_18" text="%"/>
            <token POS="CC" charOffset="94-96" id="st_19" text="and"/>
            <token POS="CD" charOffset="98-99" id="st_20" text="20"/>
            <token POS="NN" charOffset="100-100" id="st_21" text="%"/>
            <token POS="RB" charOffset="102-113" id="st_22" text="respectively"/>
            <token POS="IN" charOffset="115-116" id="st_23" text="in"/>
            <token POS="NN" charOffset="118-125" id="st_24" text="presence"/>
            <token POS="IN" charOffset="127-128" id="st_25" text="of"/>
            <token POS="NNP" charOffset="130-136" id="st_26" text="TMP/SMX"/>
            <token POS="." charOffset="137-137" id="st_27" text="."/>
          </tokenization>
        </tokenizations>
      </sentenceanalyses>
    </sentence>
    <sentence id="train.txt.d0.s565" text="Notably, systemic exposure (AUC0-12) of dapsone hydroxylamine (DHA) was more than doubled in the presence of TMP/SMX.">
      <entity charOffset="40-61" id="train.txt.d0.s565.e0" text="dapsone hydroxylamine" type="agent"/>
      <entity charOffset="109-112" id="train.txt.d0.s565.e1" text="TMP" tpye="target"/>
      <pair e1="train.txt.d0.s565.e0" e2="train.txt.d0.s565.e1" id="train.txt.d0.s565.p0" interaction="True"/>
      <sentenceanalyses>
        <parses>
          <parse parser="split_parse" tokenizer="split">
            <dependency id="split_1" t1="st_17" t2="st_1" type="advmod"/>
            <dependency id="split_2" t1="st_4" t2="st_3" type="amod"/>
            <dependency id="split_3" t1="st_17" t2="st_4" type="nsubjpass"/>
            <dependency id="split_4" t1="st_4" t2="st_6" type="abbrev"/>
            <dependency id="split_5" t1="st_10" t2="st_9" type="amod"/>
            <dependency id="split_6" t1="st_4" t2="st_10" type="prep_of"/>
            <dependency id="split_7" t1="st_10" t2="st_12" type="abbrev"/>
            <dependency id="split_8" t1="st_17" t2="st_14" type="auxpass"/>
            <dependency id="split_9" t1="st_17" t2="st_15" type="advmod"/>
            <dependency id="split_10" t1="st_15" t2="st_16" type="dep"/>
            <dependency id="split_11" t1="st_20" t2="st_19" type="det"/>
            <dependency id="split_12" t1="st_17" t2="st_20" type="prep_in"/>
            <dependency id="split_13" t1="st_20" t2="st_22" type="prep_of"/>
          </parse>
        </parses>
        <tokenizations>
          <tokenization tokenizer="split">
            <token POS="RB" charOffset="0-6" id="st_1" text="Notably"/>
            <token POS="," charOffset="7-7" id="st_2" text=","/>
            <token POS="JJ" charOffset="9-16" id="st_3" text="systemic"/>
            <token POS="NN" charOffset="18-25" id="st_4" text="exposure"/>
            <token POS="(" charOffset="27-27" id="st_5" text="("/>
            <token POS="NN" charOffset="28-34" id="st_6" text="AUC0-12"/>
            <token POS=")" charOffset="35-35" id="st_7" text=")"/>
            <token POS="IN" charOffset="37-38" id="st_8" text="of"/>
            <token POS="JJ" charOffset="40-46" id="st_9" text="dapsone"/>
            <token POS="NN" charOffset="48-60" id="st_10" text="hydroxylamine"/>
            <token POS="(" charOffset="62-62" id="st_11" text="("/>
            <token POS="NNP" charOffset="63-65" id="st_12" text="DHA"/>
            <token POS=")" charOffset="66-66" id="st_13" text=")"/>
            <token POS="VBD" charOffset="68-70" id="st_14" text="was"/>
            <token POS="RBR" charOffset="72-75" id="st_15" text="more"/>
            <token POS="IN" charOffset="77-80" id="st_16" text="than"/>
            <token POS="VBN" charOffset="82-88" id="st_17" text="doubled"/>
            <token POS="IN" charOffset="90-91" id="st_18" text="in"/>
            <token POS="DT" charOffset="93-95" id="st_19" text="the"/>
            <token POS="NN" charOffset="97-104" id="st_20" text="presence"/>
            <token POS="IN" charOffset="106-107" id="st_21" text="of"/>
            <token POS="NNP" charOffset="109-115" id="st_22" text="TMP/SMX"/>
            <token POS="." charOffset="116-116" id="st_23" text="."/>
          </tokenization>
        </tokenizations>
      </sentenceanalyses>
    </sentence>
    <sentence id="train.txt.d0.s566" text="With oral dapsone treatment, folic acid antagonists such as pyrimethamine have been noted to possibly increase the likelihood of hematologic reactions">
      <entity charOffset="10-17" id="train.txt.d0.s566.e0" text="dapsone" type="agent"/>
      <entity charOffset="29-51" id="train.txt.d0.s566.e1" text="folic acid antagonists" tpye="target"/>
      <entity charOffset="60-73" id="train.txt.d0.s566.e2" text="pyrimethamine" tpye="target"/>
      <pair e1="train.txt.d0.s566.e0" e2="train.txt.d0.s566.e1" id="train.txt.d0.s566.p0" interaction="True"/>
      <pair e1="train.txt.d0.s566.e0" e2="train.txt.d0.s566.e2" id="train.txt.d0.s566.p1" interaction="True"/>
      <pair e1="train.txt.d0.s566.e1" e2="train.txt.d0.s566.e2" id="train.txt.d0.s566.p2" interaction="False"/>
      <sentenceanalyses>
        <parses>
          <parse parser="split_parse" tokenizer="split">
            <dependency id="split_1" t1="st_4" t2="st_2" type="amod"/>
            <dependency id="split_2" t1="st_4" t2="st_3" type="nn"/>
            <dependency id="split_3" t1="st_14" t2="st_4" type="prep_with"/>
            <dependency id="split_4" t1="st_8" t2="st_6" type="amod"/>
            <dependency id="split_5" t1="st_8" t2="st_7" type="nn"/>
            <dependency id="split_6" t1="st_14" t2="st_8" type="nsubjpass"/>
            <dependency id="split_7" t1="st_17" t2="st_8" type="xsubj"/>
            <dependency id="split_8" t1="st_8" t2="st_11" type="prep_such_as"/>
            <dependency id="split_9" t1="st_14" t2="st_12" type="aux"/>
            <dependency id="split_10" t1="st_14" t2="st_13" type="auxpass"/>
            <dependency id="split_11" t1="st_17" t2="st_15" type="aux"/>
            <dependency id="split_12" t1="st_17" t2="st_16" type="advmod"/>
            <dependency id="split_13" t1="st_14" t2="st_17" type="xcomp"/>
            <dependency id="split_14" t1="st_19" t2="st_18" type="det"/>
            <dependency id="split_15" t1="st_17" t2="st_19" type="dobj"/>
            <dependency id="split_16" t1="st_22" t2="st_21" type="amod"/>
            <dependency id="split_17" t1="st_19" t2="st_22" type="prep_of"/>
          </parse>
        </parses>
        <tokenizations>
          <tokenization tokenizer="split">
            <token POS="IN" charOffset="0-3" id="st_1" text="With"/>
            <token POS="JJ" charOffset="5-8" id="st_2" text="oral"/>
            <token POS="NN" charOffset="10-16" id="st_3" text="dapsone"/>
            <token POS="NN" charOffset="18-26" id="st_4" text="treatment"/>
            <token POS="," charOffset="27-27" id="st_5" text=","/>
            <token POS="JJ" charOffset="29-33" id="st_6" text="folic"/>
            <token POS="NN" charOffset="35-38" id="st_7" text="acid"/>
            <token POS="NNS" charOffset="40-50" id="st_8" text="antagonists"/>
            <token POS="JJ" charOffset="52-55" id="st_9" text="such"/>
            <token POS="IN" charOffset="57-58" id="st_10" text="as"/>
            <token POS="NN" charOffset="60-72" id="st_11" text="pyrimethamine"/>
            <token POS="VBP" charOffset="74-77" id="st_12" text="have"/>
            <token POS="VBN" charOffset="79-82" id="st_13" text="been"/>
            <token POS="VBN" charOffset="84-88" id="st_14" text="noted"/>
            <token POS="TO" charOffset="90-91" id="st_15" text="to"/>
            <token POS="RB" charOffset="93-100" id="st_16" text="possibly"/>
            <token POS="VB" charOffset="102-109" id="st_17" text="increase"/>
            <token POS="DT" charOffset="111-113" id="st_18" text="the"/>
            <token POS="NN" charOffset="115-124" id="st_19" text="likelihood"/>
            <token POS="IN" charOffset="126-127" id="st_20" text="of"/>
            <token POS="JJ" charOffset="129-139" id="st_21" text="hematologic"/>
            <token POS="NNS" charOffset="141-149" id="st_22" text="reactions"/>
          </tokenization>
        </tokenizations>
      </sentenceanalyses>
    </sentence>
    <sentence id="train.txt.d0.s567" text="The daily dose of ENABLEX should not exceed 7.5 mg when coadministered with potent CYP3A4 inhibitors (e.g., ketoconazole, itraconazole, ritonavir, nelfinavir, clarithromycin and nefazadone) .">
      <entity charOffset="18-25" id="train.txt.d0.s567.e0" text="ENABLEX" type="agent"/>
      <entity charOffset="83-89" id="train.txt.d0.s567.e1" text="CYP3A4" tpye="target"/>
      <entity charOffset="108-120" id="train.txt.d0.s567.e2" text="ketoconazole" tpye="target"/>
      <entity charOffset="122-134" id="train.txt.d0.s567.e3" text="itraconazole" tpye="target"/>
      <entity charOffset="136-145" id="train.txt.d0.s567.e4" text="ritonavir" tpye="target"/>
      <entity charOffset="147-157" id="train.txt.d0.s567.e5" text="nelfinavir" tpye="target"/>
      <entity charOffset="159-173" id="train.txt.d0.s567.e6" text="clarithromycin" tpye="target"/>
      <pair e1="train.txt.d0.s567.e0" e2="train.txt.d0.s567.e1" id="train.txt.d0.s567.p0" interaction="True"/>
      <pair e1="train.txt.d0.s567.e0" e2="train.txt.d0.s567.e2" id="train.txt.d0.s567.p1" interaction="True"/>
      <pair e1="train.txt.d0.s567.e0" e2="train.txt.d0.s567.e3" id="train.txt.d0.s567.p2" interaction="True"/>
      <pair e1="train.txt.d0.s567.e0" e2="train.txt.d0.s567.e4" id="train.txt.d0.s567.p3" interaction="True"/>
      <pair e1="train.txt.d0.s567.e0" e2="train.txt.d0.s567.e5" id="train.txt.d0.s567.p4" interaction="True"/>
      <pair e1="train.txt.d0.s567.e0" e2="train.txt.d0.s567.e6" id="train.txt.d0.s567.p5" interaction="True"/>
      <pair e1="train.txt.d0.s567.e1" e2="train.txt.d0.s567.e2" id="train.txt.d0.s567.p6" interaction="False"/>
      <pair e1="train.txt.d0.s567.e1" e2="train.txt.d0.s567.e3" id="train.txt.d0.s567.p7" interaction="False"/>
      <pair e1="train.txt.d0.s567.e1" e2="train.txt.d0.s567.e4" id="train.txt.d0.s567.p8" interaction="False"/>
      <pair e1="train.txt.d0.s567.e1" e2="train.txt.d0.s567.e5" id="train.txt.d0.s567.p9" interaction="False"/>
      <pair e1="train.txt.d0.s567.e1" e2="train.txt.d0.s567.e6" id="train.txt.d0.s567.p10" interaction="False"/>
      <pair e1="train.txt.d0.s567.e2" e2="train.txt.d0.s567.e3" id="train.txt.d0.s567.p11" interaction="False"/>
      <pair e1="train.txt.d0.s567.e2" e2="train.txt.d0.s567.e4" id="train.txt.d0.s567.p12" interaction="False"/>
      <pair e1="train.txt.d0.s567.e2" e2="train.txt.d0.s567.e5" id="train.txt.d0.s567.p13" interaction="False"/>
      <pair e1="train.txt.d0.s567.e2" e2="train.txt.d0.s567.e6" id="train.txt.d0.s567.p14" interaction="False"/>
      <pair e1="train.txt.d0.s567.e3" e2="train.txt.d0.s567.e4" id="train.txt.d0.s567.p15" interaction="False"/>
      <pair e1="train.txt.d0.s567.e3" e2="train.txt.d0.s567.e5" id="train.txt.d0.s567.p16" interaction="False"/>
      <pair e1="train.txt.d0.s567.e3" e2="train.txt.d0.s567.e6" id="train.txt.d0.s567.p17" interaction="False"/>
      <pair e1="train.txt.d0.s567.e4" e2="train.txt.d0.s567.e5" id="train.txt.d0.s567.p18" interaction="False"/>
      <pair e1="train.txt.d0.s567.e4" e2="train.txt.d0.s567.e6" id="train.txt.d0.s567.p19" interaction="False"/>
      <pair e1="train.txt.d0.s567.e5" e2="train.txt.d0.s567.e6" id="train.txt.d0.s567.p20" interaction="False"/>
      <sentenceanalyses>
        <parses>
          <parse parser="split_parse" tokenizer="split">
            <dependency id="split_1" t1="st_3" t2="st_1" type="det"/>
            <dependency id="split_2" t1="st_3" t2="st_2" type="amod"/>
            <dependency id="split_3" t1="st_8" t2="st_3" type="nsubj"/>
            <dependency id="split_4" t1="st_3" t2="st_5" type="prep_of"/>
            <dependency id="split_5" t1="st_8" t2="st_6" type="aux"/>
            <dependency id="split_6" t1="st_8" t2="st_7" type="neg"/>
            <dependency id="split_7" t1="st_10" t2="st_9" type="num"/>
            <dependency id="split_8" t1="st_8" t2="st_10" type="dobj"/>
            <dependency id="split_9" t1="st_12" t2="st_11" type="advmod"/>
            <dependency id="split_10" t1="st_8" t2="st_12" type="advcl"/>
            <dependency id="split_11" t1="st_16" t2="st_14" type="amod"/>
            <dependency id="split_12" t1="st_16" t2="st_15" type="nn"/>
            <dependency id="split_13" t1="st_12" t2="st_16" type="prep_with"/>
            <dependency id="split_14" t1="st_16" t2="st_18" type="dep"/>
            <dependency id="split_15" t1="st_18" t2="st_20" type="appos"/>
            <dependency id="split_16" t1="st_18" t2="st_22" type="appos"/>
            <dependency id="split_17" t1="st_20" t2="st_22" type="conj_and"/>
            <dependency id="split_18" t1="st_18" t2="st_24" type="appos"/>
            <dependency id="split_19" t1="st_20" t2="st_24" type="conj_and"/>
            <dependency id="split_20" t1="st_18" t2="st_26" type="appos"/>
            <dependency id="split_21" t1="st_20" t2="st_26" type="conj_and"/>
            <dependency id="split_22" t1="st_18" t2="st_28" type="appos"/>
            <dependency id="split_23" t1="st_20" t2="st_28" type="conj_and"/>
            <dependency id="split_24" t1="st_18" t2="st_30" type="appos"/>
            <dependency id="split_25" t1="st_20" t2="st_30" type="conj_and"/>
          </parse>
        </parses>
        <tokenizations>
          <tokenization tokenizer="split">
            <token POS="DT" charOffset="0-2" id="st_1" text="The"/>
            <token POS="JJ" charOffset="4-8" id="st_2" text="daily"/>
            <token POS="NN" charOffset="10-13" id="st_3" text="dose"/>
            <token POS="IN" charOffset="15-16" id="st_4" text="of"/>
            <token POS="NNP" charOffset="18-24" id="st_5" text="ENABLEX"/>
            <token POS="MD" charOffset="26-31" id="st_6" text="should"/>
            <token POS="RB" charOffset="33-35" id="st_7" text="not"/>
            <token POS="VB" charOffset="37-42" id="st_8" text="exceed"/>
            <token POS="CD" charOffset="44-46" id="st_9" text="7.5"/>
            <token POS="NN" charOffset="48-49" id="st_10" text="mg"/>
            <token POS="WRB" charOffset="51-54" id="st_11" text="when"/>
            <token POS="VBN" charOffset="56-69" id="st_12" text="coadministered"/>
            <token POS="IN" charOffset="71-74" id="st_13" text="with"/>
            <token POS="JJ" charOffset="76-81" id="st_14" text="potent"/>
            <token POS="NN" charOffset="83-88" id="st_15" text="CYP3A4"/>
            <token POS="NNS" charOffset="90-99" id="st_16" text="inhibitors"/>
            <token POS="(" charOffset="101-101" id="st_17" text="("/>
            <token POS="NN" charOffset="102-105" id="st_18" text="e.g."/>
            <token POS="," charOffset="106-106" id="st_19" text=","/>
            <token POS="NN" charOffset="108-119" id="st_20" text="ketoconazole"/>
            <token POS="," charOffset="120-120" id="st_21" text=","/>
            <token POS="NN" charOffset="122-133" id="st_22" text="itraconazole"/>
            <token POS="," charOffset="134-134" id="st_23" text=","/>
            <token POS="NN" charOffset="136-144" id="st_24" text="ritonavir"/>
            <token POS="," charOffset="145-145" id="st_25" text=","/>
            <token POS="NN" charOffset="147-156" id="st_26" text="nelfinavir"/>
            <token POS="," charOffset="157-157" id="st_27" text=","/>
            <token POS="NN" charOffset="159-172" id="st_28" text="clarithromycin"/>
            <token POS="CC" charOffset="174-176" id="st_29" text="and"/>
            <token POS="NN" charOffset="178-187" id="st_30" text="nefazadone"/>
            <token POS=")" charOffset="188-188" id="st_31" text=")"/>
            <token POS="." charOffset="190-190" id="st_32" text="."/>
          </tokenization>
        </tokenizations>
      </sentenceanalyses>
    </sentence>
    <sentence id="train.txt.d0.s568" text="Caution should be taken when ENABLEX is used concomitantly with medications that are predominantly metabolized by CYP2D6 and which have a narrow therapeutic window, such as flecainide, thioridazine and tricyclic antidepressants (see CLINICAL PHARMACOLOGY).">
      <entity charOffset="29-36" id="train.txt.d0.s568.e0" text="ENABLEX" type="agent"/>
      <entity charOffset="64-75" id="train.txt.d0.s568.e1" text="medications" tpye="target"/>
      <entity charOffset="173-183" id="train.txt.d0.s568.e2" text="flecainide" tpye="target"/>
      <entity charOffset="185-197" id="train.txt.d0.s568.e3" text="thioridazine" tpye="target"/>
      <entity charOffset="202-227" id="train.txt.d0.s568.e4" text="tricyclic antidepressants" tpye="target"/>
      <entity charOffset="114-120" id="train.txt.d0.s568.e5" text="CYP2D6" type="target"/>
      <pair e1="train.txt.d0.s568.e0" e2="train.txt.d0.s568.e1" id="train.txt.d0.s568.p0" interaction="True"/>
      <pair e1="train.txt.d0.s568.e0" e2="train.txt.d0.s568.e2" id="train.txt.d0.s568.p1" interaction="True"/>
      <pair e1="train.txt.d0.s568.e0" e2="train.txt.d0.s568.e3" id="train.txt.d0.s568.p2" interaction="True"/>
      <pair e1="train.txt.d0.s568.e0" e2="train.txt.d0.s568.e4" id="train.txt.d0.s568.p3" interaction="True"/>
      <pair e1="train.txt.d0.s568.e0" e2="train.txt.d0.s568.e5" id="train.txt.d0.s568.p4" interaction="False"/>
      <pair e1="train.txt.d0.s568.e1" e2="train.txt.d0.s568.e5" id="train.txt.d0.s568.p5" interaction="False"/>
      <pair e1="train.txt.d0.s568.e1" e2="train.txt.d0.s568.e2" id="train.txt.d0.s568.p6" interaction="False"/>
      <pair e1="train.txt.d0.s568.e1" e2="train.txt.d0.s568.e3" id="train.txt.d0.s568.p7" interaction="False"/>
      <pair e1="train.txt.d0.s568.e1" e2="train.txt.d0.s568.e4" id="train.txt.d0.s568.p8" interaction="False"/>
      <pair e1="train.txt.d0.s568.e5" e2="train.txt.d0.s568.e2" id="train.txt.d0.s568.p9" interaction="False"/>
      <pair e1="train.txt.d0.s568.e5" e2="train.txt.d0.s568.e3" id="train.txt.d0.s568.p10" interaction="False"/>
      <pair e1="train.txt.d0.s568.e5" e2="train.txt.d0.s568.e4" id="train.txt.d0.s568.p11" interaction="False"/>
      <pair e1="train.txt.d0.s568.e2" e2="train.txt.d0.s568.e3" id="train.txt.d0.s568.p12" interaction="False"/>
      <pair e1="train.txt.d0.s568.e2" e2="train.txt.d0.s568.e4" id="train.txt.d0.s568.p13" interaction="False"/>
      <pair e1="train.txt.d0.s568.e3" e2="train.txt.d0.s568.e4" id="train.txt.d0.s568.p14" interaction="False"/>
      <sentenceanalyses>
        <parses>
          <parse parser="split_parse" tokenizer="split">
            <dependency id="split_1" t1="st_4" t2="st_1" type="nsubjpass"/>
            <dependency id="split_2" t1="st_4" t2="st_2" type="aux"/>
            <dependency id="split_3" t1="st_4" t2="st_3" type="auxpass"/>
            <dependency id="split_4" t1="st_8" t2="st_5" type="advmod"/>
            <dependency id="split_5" t1="st_8" t2="st_6" type="nsubjpass"/>
            <dependency id="split_6" t1="st_8" t2="st_7" type="auxpass"/>
            <dependency id="split_7" t1="st_4" t2="st_8" type="dep"/>
            <dependency id="split_8" t1="st_8" t2="st_9" type="advmod"/>
            <dependency id="split_9" t1="st_8" t2="st_11" type="prep_with"/>
            <dependency id="split_10" t1="st_15" t2="st_11" type="nsubjpass"/>
            <dependency id="split_11" t1="st_15" t2="st_13" type="auxpass"/>
            <dependency id="split_12" t1="st_15" t2="st_14" type="advmod"/>
            <dependency id="split_13" t1="st_11" t2="st_15" type="rcmod"/>
            <dependency id="split_14" t1="st_15" t2="st_17" type="agent"/>
            <dependency id="split_15" t1="st_20" t2="st_19" type="nsubj"/>
            <dependency id="split_16" t1="st_4" t2="st_20" type="dep"/>
            <dependency id="split_17" t1="st_8" t2="st_20" type="conj_and"/>
            <dependency id="split_18" t1="st_24" t2="st_21" type="det"/>
            <dependency id="split_19" t1="st_24" t2="st_22" type="amod"/>
            <dependency id="split_20" t1="st_24" t2="st_23" type="amod"/>
            <dependency id="split_21" t1="st_20" t2="st_24" type="dobj"/>
            <dependency id="split_22" t1="st_33" t2="st_28" type="amod"/>
            <dependency id="split_23" t1="st_28" t2="st_30" type="conj_and"/>
            <dependency id="split_24" t1="st_33" t2="st_30" type="amod"/>
            <dependency id="split_25" t1="st_28" t2="st_32" type="conj_and"/>
            <dependency id="split_26" t1="st_33" t2="st_32" type="amod"/>
            <dependency id="split_27" t1="st_24" t2="st_33" type="prep_such_as"/>
            <dependency id="split_28" t1="st_33" t2="st_35" type="dep"/>
            <dependency id="split_29" t1="st_37" t2="st_36" type="nn"/>
            <dependency id="split_30" t1="st_35" t2="st_37" type="dobj"/>
          </parse>
        </parses>
        <tokenizations>
          <tokenization tokenizer="split">
            <token POS="NN" charOffset="0-6" id="st_1" text="Caution"/>
            <token POS="MD" charOffset="8-13" id="st_2" text="should"/>
            <token POS="VB" charOffset="15-16" id="st_3" text="be"/>
            <token POS="VBN" charOffset="18-22" id="st_4" text="taken"/>
            <token POS="WRB" charOffset="24-27" id="st_5" text="when"/>
            <token POS="NNP" charOffset="29-35" id="st_6" text="ENABLEX"/>
            <token POS="VBZ" charOffset="37-38" id="st_7" text="is"/>
            <token POS="VBN" charOffset="40-43" id="st_8" text="used"/>
            <token POS="RB" charOffset="45-57" id="st_9" text="concomitantly"/>
            <token POS="IN" charOffset="59-62" id="st_10" text="with"/>
            <token POS="NNS" charOffset="64-74" id="st_11" text="medications"/>
            <token POS="WDT" charOffset="76-79" id="st_12" text="that"/>
            <token POS="VBP" charOffset="81-83" id="st_13" text="are"/>
            <token POS="RB" charOffset="85-97" id="st_14" text="predominantly"/>
            <token POS="VBN" charOffset="99-109" id="st_15" text="metabolized"/>
            <token POS="IN" charOffset="111-112" id="st_16" text="by"/>
            <token POS="NN" charOffset="114-119" id="st_17" text="CYP2D6"/>
            <token POS="CC" charOffset="121-123" id="st_18" text="and"/>
            <token POS="WDT" charOffset="125-129" id="st_19" text="which"/>
            <token POS="VBP" charOffset="131-134" id="st_20" text="have"/>
            <token POS="DT" charOffset="136-136" id="st_21" text="a"/>
            <token POS="JJ" charOffset="138-143" id="st_22" text="narrow"/>
            <token POS="JJ" charOffset="145-155" id="st_23" text="therapeutic"/>
            <token POS="NN" charOffset="157-162" id="st_24" text="window"/>
            <token POS="," charOffset="163-163" id="st_25" text=","/>
            <token POS="JJ" charOffset="165-168" id="st_26" text="such"/>
            <token POS="IN" charOffset="170-171" id="st_27" text="as"/>
            <token POS="JJ" charOffset="173-182" id="st_28" text="flecainide"/>
            <token POS="," charOffset="183-183" id="st_29" text=","/>
            <token POS="JJ" charOffset="185-196" id="st_30" text="thioridazine"/>
            <token POS="CC" charOffset="198-200" id="st_31" text="and"/>
            <token POS="JJ" charOffset="202-210" id="st_32" text="tricyclic"/>
            <token POS="NNS" charOffset="212-226" id="st_33" text="antidepressants"/>
            <token POS="(" charOffset="228-228" id="st_34" text="("/>
            <token POS="VB" charOffset="229-231" id="st_35" text="see"/>
            <token POS="NNP" charOffset="233-240" id="st_36" text="CLINICAL"/>
            <token POS="NNP" charOffset="242-253" id="st_37" text="PHARMACOLOGY"/>
            <token POS=")" charOffset="254-254" id="st_38" text=")"/>
            <token POS="." charOffset="255-255" id="st_39" text="."/>
          </tokenization>
        </tokenizations>
      </sentenceanalyses>
    </sentence>
    <sentence id="train.txt.d0.s569" text="The concomitant use of ENABLEX with other anticholinergic agents may increase the frequency and/or severity of dry mouth, constipation, blurred vision and other anticholinergic pharmacological effects.">
      <entity charOffset="23-30" id="train.txt.d0.s569.e0" text="ENABLEX" type="agent"/>
      <entity charOffset="42-64" id="train.txt.d0.s569.e1" text="anticholinergic agents" tpye="target"/>
      <entity charOffset="161-176" id="train.txt.d0.s569.e2" text="anticholinergic" type="target"/>
      <pair e1="train.txt.d0.s569.e0" e2="train.txt.d0.s569.e1" id="train.txt.d0.s569.p0" interaction="True"/>
      <pair e1="train.txt.d0.s569.e0" e2="train.txt.d0.s569.e2" id="train.txt.d0.s569.p1" interaction="False"/>
      <pair e1="train.txt.d0.s569.e1" e2="train.txt.d0.s569.e2" id="train.txt.d0.s569.p2" interaction="False"/>
      <sentenceanalyses>
        <parses>
          <parse parser="split_parse" tokenizer="split">
            <dependency id="split_1" t1="st_3" t2="st_1" type="det"/>
            <dependency id="split_2" t1="st_3" t2="st_2" type="amod"/>
            <dependency id="split_3" t1="st_11" t2="st_3" type="nsubj"/>
            <dependency id="split_4" t1="st_3" t2="st_5" type="prep_of"/>
            <dependency id="split_5" t1="st_9" t2="st_7" type="amod"/>
            <dependency id="split_6" t1="st_9" t2="st_8" type="amod"/>
            <dependency id="split_7" t1="st_5" t2="st_9" type="prep_with"/>
            <dependency id="split_8" t1="st_11" t2="st_10" type="aux"/>
            <dependency id="split_9" t1="st_15" t2="st_12" type="det"/>
            <dependency id="split_10" t1="st_15" t2="st_13" type="nn"/>
            <dependency id="split_11" t1="st_15" t2="st_14" type="nn"/>
            <dependency id="split_12" t1="st_11" t2="st_15" type="dobj"/>
            <dependency id="split_13" t1="st_18" t2="st_17" type="amod"/>
            <dependency id="split_14" t1="st_15" t2="st_18" type="prep_of"/>
            <dependency id="split_15" t1="st_15" t2="st_20" type="prep_of"/>
            <dependency id="split_16" t1="st_18" t2="st_20" type="conj_and"/>
            <dependency id="split_17" t1="st_23" t2="st_22" type="amod"/>
            <dependency id="split_18" t1="st_15" t2="st_23" type="prep_of"/>
            <dependency id="split_19" t1="st_18" t2="st_23" type="conj_and"/>
            <dependency id="split_20" t1="st_28" t2="st_25" type="amod"/>
            <dependency id="split_21" t1="st_28" t2="st_26" type="amod"/>
            <dependency id="split_22" t1="st_28" t2="st_27" type="amod"/>
            <dependency id="split_23" t1="st_15" t2="st_28" type="prep_of"/>
            <dependency id="split_24" t1="st_18" t2="st_28" type="conj_and"/>
          </parse>
        </parses>
        <tokenizations>
          <tokenization tokenizer="split">
            <token POS="DT" charOffset="0-2" id="st_1" text="The"/>
            <token POS="JJ" charOffset="4-14" id="st_2" text="concomitant"/>
            <token POS="NN" charOffset="16-18" id="st_3" text="use"/>
            <token POS="IN" charOffset="20-21" id="st_4" text="of"/>
            <token POS="NNP" charOffset="23-29" id="st_5" text="ENABLEX"/>
            <token POS="IN" charOffset="31-34" id="st_6" text="with"/>
            <token POS="JJ" charOffset="36-40" id="st_7" text="other"/>
            <token POS="JJ" charOffset="42-56" id="st_8" text="anticholinergic"/>
            <token POS="NNS" charOffset="58-63" id="st_9" text="agents"/>
            <token POS="MD" charOffset="65-67" id="st_10" text="may"/>
            <token POS="VB" charOffset="69-76" id="st_11" text="increase"/>
            <token POS="DT" charOffset="78-80" id="st_12" text="the"/>
            <token POS="NN" charOffset="82-90" id="st_13" text="frequency"/>
            <token POS="NN" charOffset="92-97" id="st_14" text="and/or"/>
            <token POS="NN" charOffset="99-106" id="st_15" text="severity"/>
            <token POS="IN" charOffset="108-109" id="st_16" text="of"/>
            <token POS="JJ" charOffset="111-113" id="st_17" text="dry"/>
            <token POS="NN" charOffset="115-119" id="st_18" text="mouth"/>
            <token POS="," charOffset="120-120" id="st_19" text=","/>
            <token POS="NN" charOffset="122-133" id="st_20" text="constipation"/>
            <token POS="," charOffset="134-134" id="st_21" text=","/>
            <token POS="JJ" charOffset="136-142" id="st_22" text="blurred"/>
            <token POS="NN" charOffset="144-149" id="st_23" text="vision"/>
            <token POS="CC" charOffset="151-153" id="st_24" text="and"/>
            <token POS="JJ" charOffset="155-159" id="st_25" text="other"/>
            <token POS="JJ" charOffset="161-175" id="st_26" text="anticholinergic"/>
            <token POS="JJ" charOffset="177-191" id="st_27" text="pharmacological"/>
            <token POS="NNS" charOffset="193-199" id="st_28" text="effects"/>
            <token POS="." charOffset="200-200" id="st_29" text="."/>
          </tokenization>
        </tokenizations>
      </sentenceanalyses>
    </sentence>
    <sentence id="train.txt.d0.s570" text="Anticholinergic agents may potentially alter the absorption of some concomitantly administered drugs due to effects on gastrointestinal motility.">
      <entity charOffset="0-22" id="train.txt.d0.s570.e0" text="Anticholinergic agents" type="agent"/>
      <entity charOffset="95-100" id="train.txt.d0.s570.e1" text="drugs" tpye="target"/>
      <pair e1="train.txt.d0.s570.e0" e2="train.txt.d0.s570.e1" id="train.txt.d0.s570.p0" interaction="True"/>
      <sentenceanalyses>
        <parses>
          <parse parser="split_parse" tokenizer="split">
            <dependency id="split_1" t1="st_2" t2="st_1" type="amod"/>
            <dependency id="split_2" t1="st_5" t2="st_2" type="nsubj"/>
            <dependency id="split_3" t1="st_5" t2="st_3" type="aux"/>
            <dependency id="split_4" t1="st_5" t2="st_4" type="advmod"/>
            <dependency id="split_5" t1="st_7" t2="st_6" type="det"/>
            <dependency id="split_6" t1="st_5" t2="st_7" type="dobj"/>
            <dependency id="split_7" t1="st_12" t2="st_9" type="det"/>
            <dependency id="split_8" t1="st_11" t2="st_10" type="advmod"/>
            <dependency id="split_9" t1="st_12" t2="st_11" type="amod"/>
            <dependency id="split_10" t1="st_7" t2="st_12" type="prep_of"/>
            <dependency id="split_11" t1="st_12" t2="st_15" type="prep_due_to"/>
            <dependency id="split_12" t1="st_18" t2="st_17" type="amod"/>
            <dependency id="split_13" t1="st_15" t2="st_18" type="prep_on"/>
          </parse>
        </parses>
        <tokenizations>
          <tokenization tokenizer="split">
            <token POS="JJ" charOffset="0-14" id="st_1" text="Anticholinergic"/>
            <token POS="NNS" charOffset="16-21" id="st_2" text="agents"/>
            <token POS="MD" charOffset="23-25" id="st_3" text="may"/>
            <token POS="RB" charOffset="27-37" id="st_4" text="potentially"/>
            <token POS="VB" charOffset="39-43" id="st_5" text="alter"/>
            <token POS="DT" charOffset="45-47" id="st_6" text="the"/>
            <token POS="NN" charOffset="49-58" id="st_7" text="absorption"/>
            <token POS="IN" charOffset="60-61" id="st_8" text="of"/>
            <token POS="DT" charOffset="63-66" id="st_9" text="some"/>
            <token POS="RB" charOffset="68-80" id="st_10" text="concomitantly"/>
            <token POS="VBN" charOffset="82-93" id="st_11" text="administered"/>
            <token POS="NNS" charOffset="95-99" id="st_12" text="drugs"/>
            <token POS="JJ" charOffset="101-103" id="st_13" text="due"/>
            <token POS="TO" charOffset="105-106" id="st_14" text="to"/>
            <token POS="NNS" charOffset="108-114" id="st_15" text="effects"/>
            <token POS="IN" charOffset="116-117" id="st_16" text="on"/>
            <token POS="JJ" charOffset="119-134" id="st_17" text="gastrointestinal"/>
            <token POS="NN" charOffset="136-143" id="st_18" text="motility"/>
            <token POS="." charOffset="144-144" id="st_19" text="."/>
          </tokenization>
        </tokenizations>
      </sentenceanalyses>
    </sentence>
    <sentence id="train.txt.d0.s571" text="Possible drug interactions of HUMORSOL with succinylcholine or with other anticholinesterase agents.">
      <entity charOffset="30-38" id="train.txt.d0.s571.e0" text="HUMORSOL" type="agent"/>
      <entity charOffset="44-59" id="train.txt.d0.s571.e1" text="succinylcholine" tpye="target"/>
      <entity charOffset="74-99" id="train.txt.d0.s571.e2" text="anticholinesterase agents" tpye="target"/>
      <pair e1="train.txt.d0.s571.e0" e2="train.txt.d0.s571.e1" id="train.txt.d0.s571.p0" interaction="True"/>
      <pair e1="train.txt.d0.s571.e0" e2="train.txt.d0.s571.e2" id="train.txt.d0.s571.p1" interaction="True"/>
      <pair e1="train.txt.d0.s571.e1" e2="train.txt.d0.s571.e2" id="train.txt.d0.s571.p2" interaction="False"/>
      <sentenceanalyses>
        <parses>
          <parse parser="split_parse" tokenizer="split">
            <dependency id="split_1" t1="st_3" t2="st_1" type="amod"/>
            <dependency id="split_2" t1="st_3" t2="st_2" type="nn"/>
            <dependency id="split_3" t1="st_3" t2="st_5" type="prep_of"/>
            <dependency id="split_4" t1="st_3" t2="st_7" type="prep_with"/>
            <dependency id="split_5" t1="st_12" t2="st_10" type="amod"/>
            <dependency id="split_6" t1="st_12" t2="st_11" type="nn"/>
            <dependency id="split_7" t1="st_3" t2="st_12" type="prep_with"/>
            <dependency id="split_8" t1="st_7" t2="st_12" type="conj_or"/>
          </parse>
        </parses>
        <tokenizations>
          <tokenization tokenizer="split">
            <token POS="JJ" charOffset="0-7" id="st_1" text="Possible"/>
            <token POS="NN" charOffset="9-12" id="st_2" text="drug"/>
            <token POS="NNS" charOffset="14-25" id="st_3" text="interactions"/>
            <token POS="IN" charOffset="27-28" id="st_4" text="of"/>
            <token POS="NNP" charOffset="30-37" id="st_5" text="HUMORSOL"/>
            <token POS="IN" charOffset="39-42" id="st_6" text="with"/>
            <token POS="NN" charOffset="44-58" id="st_7" text="succinylcholine"/>
            <token POS="CC" charOffset="60-61" id="st_8" text="or"/>
            <token POS="IN" charOffset="63-66" id="st_9" text="with"/>
            <token POS="JJ" charOffset="68-72" id="st_10" text="other"/>
            <token POS="NN" charOffset="74-91" id="st_11" text="anticholinesterase"/>
            <token POS="NNS" charOffset="93-98" id="st_12" text="agents"/>
            <token POS="." charOffset="99-99" id="st_13" text="."/>
          </tokenization>
        </tokenizations>
      </sentenceanalyses>
    </sentence>
    <sentence id="train.txt.d0.s572" text="Taking a rauwolfia alkaloid while you are taking or within 2 weeks of taking MAO inhibitors may increase the risk of central nervous system depression or may cause a severe high blood pressure reaction.">
      <entity charOffset="9-27" id="train.txt.d0.s572.e0" text="rauwolfia alkaloid" type="agent"/>
      <entity charOffset="77-91" id="train.txt.d0.s572.e1" text="MAO inhibitors" tpye="target"/>
      <pair e1="train.txt.d0.s572.e0" e2="train.txt.d0.s572.e1" id="train.txt.d0.s572.p0" interaction="True"/>
      <sentenceanalyses>
        <parses>
          <parse parser="split_parse" tokenizer="split">
            <dependency id="split_1" t1="st_18" t2="st_1" type="csubj"/>
            <dependency id="split_2" t1="st_28" t2="st_1" type="csubj"/>
            <dependency id="split_3" t1="st_3" t2="st_2" type="det"/>
            <dependency id="split_4" t1="st_1" t2="st_3" type="dobj"/>
            <dependency id="split_5" t1="st_3" t2="st_4" type="partmod"/>
            <dependency id="split_6" t1="st_8" t2="st_5" type="mark"/>
            <dependency id="split_7" t1="st_8" t2="st_6" type="nsubj"/>
            <dependency id="split_8" t1="st_8" t2="st_7" type="aux"/>
            <dependency id="split_9" t1="st_4" t2="st_8" type="dep"/>
            <dependency id="split_10" t1="st_4" t2="st_10" type="dep"/>
            <dependency id="split_11" t1="st_8" t2="st_10" type="conj_or"/>
            <dependency id="split_12" t1="st_12" t2="st_11" type="num"/>
            <dependency id="split_13" t1="st_10" t2="st_12" type="pobj"/>
            <dependency id="split_14" t1="st_12" t2="st_14" type="prepc_of"/>
            <dependency id="split_15" t1="st_16" t2="st_15" type="nn"/>
            <dependency id="split_16" t1="st_14" t2="st_16" type="dobj"/>
            <dependency id="split_17" t1="st_18" t2="st_17" type="aux"/>
            <dependency id="split_18" t1="st_20" t2="st_19" type="det"/>
            <dependency id="split_19" t1="st_18" t2="st_20" type="dobj"/>
            <dependency id="split_20" t1="st_25" t2="st_22" type="amod"/>
            <dependency id="split_21" t1="st_25" t2="st_23" type="amod"/>
            <dependency id="split_22" t1="st_25" t2="st_24" type="nn"/>
            <dependency id="split_23" t1="st_20" t2="st_25" type="prep_of"/>
            <dependency id="split_24" t1="st_28" t2="st_27" type="aux"/>
            <dependency id="split_25" t1="st_18" t2="st_28" type="conj_or"/>
            <dependency id="split_26" t1="st_34" t2="st_29" type="det"/>
            <dependency id="split_27" t1="st_34" t2="st_30" type="amod"/>
            <dependency id="split_28" t1="st_34" t2="st_31" type="amod"/>
            <dependency id="split_29" t1="st_34" t2="st_32" type="nn"/>
            <dependency id="split_30" t1="st_34" t2="st_33" type="nn"/>
            <dependency id="split_31" t1="st_28" t2="st_34" type="dobj"/>
          </parse>
        </parses>
        <tokenizations>
          <tokenization tokenizer="split">
            <token POS="VBG" charOffset="0-5" id="st_1" text="Taking"/>
            <token POS="DT" charOffset="7-7" id="st_2" text="a"/>
            <token POS="NN" charOffset="9-17" id="st_3" text="rauwolfia"/>
            <token POS="VBN" charOffset="19-26" id="st_4" text="alkaloid"/>
            <token POS="IN" charOffset="28-32" id="st_5" text="while"/>
            <token POS="PRP" charOffset="34-36" id="st_6" text="you"/>
            <token POS="VBP" charOffset="38-40" id="st_7" text="are"/>
            <token POS="VBG" charOffset="42-47" id="st_8" text="taking"/>
            <token POS="CC" charOffset="49-50" id="st_9" text="or"/>
            <token POS="IN" charOffset="52-57" id="st_10" text="within"/>
            <token POS="CD" charOffset="59-59" id="st_11" text="2"/>
            <token POS="NNS" charOffset="61-65" id="st_12" text="weeks"/>
            <token POS="IN" charOffset="67-68" id="st_13" text="of"/>
            <token POS="VBG" charOffset="70-75" id="st_14" text="taking"/>
            <token POS="NN" charOffset="77-79" id="st_15" text="MAO"/>
            <token POS="NNS" charOffset="81-90" id="st_16" text="inhibitors"/>
            <token POS="MD" charOffset="92-94" id="st_17" text="may"/>
            <token POS="VB" charOffset="96-103" id="st_18" text="increase"/>
            <token POS="DT" charOffset="105-107" id="st_19" text="the"/>
            <token POS="NN" charOffset="109-112" id="st_20" text="risk"/>
            <token POS="IN" charOffset="114-115" id="st_21" text="of"/>
            <token POS="JJ" charOffset="117-123" id="st_22" text="central"/>
            <token POS="JJ" charOffset="125-131" id="st_23" text="nervous"/>
            <token POS="NN" charOffset="133-138" id="st_24" text="system"/>
            <token POS="NN" charOffset="140-149" id="st_25" text="depression"/>
            <token POS="CC" charOffset="151-152" id="st_26" text="or"/>
            <token POS="MD" charOffset="154-156" id="st_27" text="may"/>
            <token POS="VB" charOffset="158-162" id="st_28" text="cause"/>
            <token POS="DT" charOffset="164-164" id="st_29" text="a"/>
            <token POS="JJ" charOffset="166-171" id="st_30" text="severe"/>
            <token POS="JJ" charOffset="173-176" id="st_31" text="high"/>
            <token POS="NN" charOffset="178-182" id="st_32" text="blood"/>
            <token POS="NN" charOffset="184-191" id="st_33" text="pressure"/>
            <token POS="NN" charOffset="193-200" id="st_34" text="reaction"/>
            <token POS="." charOffset="201-201" id="st_35" text="."/>
          </tokenization>
        </tokenizations>
      </sentenceanalyses>
    </sentence>
    <sentence id="train.txt.d0.s573" text="Aminoglutethimide: Aminoglutethimide may diminish adrenal suppression by corticosteroids.">
      <entity charOffset="19-36" id="train.txt.d0.s573.e0" text="Aminoglutethimide" type="agent"/>
      <entity charOffset="73-88" id="train.txt.d0.s573.e1" text="corticosteroids" tpye="target"/>
      <entity charOffset="0-17" id="train.txt.d0.s573.e2" text="Aminoglutethimide" type="target"/>
      <pair e1="train.txt.d0.s573.e0" e2="train.txt.d0.s573.e1" id="train.txt.d0.s573.p0" interaction="True"/>
      <pair e1="train.txt.d0.s573.e2" e2="train.txt.d0.s573.e0" id="train.txt.d0.s573.p1" interaction="False"/>
      <pair e1="train.txt.d0.s573.e2" e2="train.txt.d0.s573.e1" id="train.txt.d0.s573.p2" interaction="False"/>
      <sentenceanalyses>
        <parses>
          <parse parser="split_parse" tokenizer="split">
            <dependency id="split_1" t1="st_5" t2="st_1" type="dep"/>
            <dependency id="split_2" t1="st_5" t2="st_3" type="nsubj"/>
            <dependency id="split_3" t1="st_5" t2="st_4" type="aux"/>
            <dependency id="split_4" t1="st_7" t2="st_6" type="amod"/>
            <dependency id="split_5" t1="st_5" t2="st_7" type="dobj"/>
            <dependency id="split_6" t1="st_5" t2="st_9" type="prep_by"/>
          </parse>
        </parses>
        <tokenizations>
          <tokenization tokenizer="split">
            <token POS="NNP" charOffset="0-16" id="st_1" text="Aminoglutethimide"/>
            <token POS=":" charOffset="17-17" id="st_2" text=":"/>
            <token POS="NNP" charOffset="19-35" id="st_3" text="Aminoglutethimide"/>
            <token POS="MD" charOffset="37-39" id="st_4" text="may"/>
            <token POS="VB" charOffset="41-48" id="st_5" text="diminish"/>
            <token POS="JJ" charOffset="50-56" id="st_6" text="adrenal"/>
            <token POS="NN" charOffset="58-68" id="st_7" text="suppression"/>
            <token POS="IN" charOffset="70-71" id="st_8" text="by"/>
            <token POS="NNS" charOffset="73-87" id="st_9" text="corticosteroids"/>
            <token POS="." charOffset="88-88" id="st_10" text="."/>
          </tokenization>
        </tokenizations>
      </sentenceanalyses>
    </sentence>
    <sentence id="train.txt.d0.s574" text="Amphotericin B injection and potassium-depleting agents: When corticosteroids are administered concomitantly with potassium-depleting agents (e.g., amphotericin B, diuretics), patients should be observed closely for development of hypokalemia.">
      <entity charOffset="62-77" id="train.txt.d0.s574.e0" text="corticosteroids" type="agent"/>
      <entity charOffset="114-123" id="train.txt.d0.s574.e1" text="potassium" tpye="target"/>
      <entity charOffset="0-14" id="train.txt.d0.s574.e2" text="Amphotericin B" type="target"/>
      <entity charOffset="29-38" id="train.txt.d0.s574.e3" text="potassium" type="target"/>
      <entity charOffset="148-162" id="train.txt.d0.s574.e4" text="amphotericin B" type="target"/>
      <entity charOffset="164-173" id="train.txt.d0.s574.e5" text="diuretics" type="target"/>
      <pair e1="train.txt.d0.s574.e0" e2="train.txt.d0.s574.e1" id="train.txt.d0.s574.p0" interaction="True"/>
      <pair e1="train.txt.d0.s574.e2" e2="train.txt.d0.s574.e3" id="train.txt.d0.s574.p1" interaction="False"/>
      <pair e1="train.txt.d0.s574.e2" e2="train.txt.d0.s574.e0" id="train.txt.d0.s574.p2" interaction="False"/>
      <pair e1="train.txt.d0.s574.e2" e2="train.txt.d0.s574.e1" id="train.txt.d0.s574.p3" interaction="False"/>
      <pair e1="train.txt.d0.s574.e2" e2="train.txt.d0.s574.e4" id="train.txt.d0.s574.p4" interaction="False"/>
      <pair e1="train.txt.d0.s574.e2" e2="train.txt.d0.s574.e5" id="train.txt.d0.s574.p5" interaction="False"/>
      <pair e1="train.txt.d0.s574.e3" e2="train.txt.d0.s574.e0" id="train.txt.d0.s574.p6" interaction="False"/>
      <pair e1="train.txt.d0.s574.e3" e2="train.txt.d0.s574.e1" id="train.txt.d0.s574.p7" interaction="False"/>
      <pair e1="train.txt.d0.s574.e3" e2="train.txt.d0.s574.e4" id="train.txt.d0.s574.p8" interaction="False"/>
      <pair e1="train.txt.d0.s574.e3" e2="train.txt.d0.s574.e5" id="train.txt.d0.s574.p9" interaction="False"/>
      <pair e1="train.txt.d0.s574.e0" e2="train.txt.d0.s574.e4" id="train.txt.d0.s574.p10" interaction="False"/>
      <pair e1="train.txt.d0.s574.e0" e2="train.txt.d0.s574.e5" id="train.txt.d0.s574.p11" interaction="False"/>
      <pair e1="train.txt.d0.s574.e1" e2="train.txt.d0.s574.e4" id="train.txt.d0.s574.p12" interaction="False"/>
      <pair e1="train.txt.d0.s574.e1" e2="train.txt.d0.s574.e5" id="train.txt.d0.s574.p13" interaction="False"/>
      <pair e1="train.txt.d0.s574.e4" e2="train.txt.d0.s574.e5" id="train.txt.d0.s574.p14" interaction="False"/>
      <sentenceanalyses>
        <parses>
          <parse parser="split_parse" tokenizer="split">
            <dependency id="split_1" t1="st_3" t2="st_1" type="amod"/>
            <dependency id="split_2" t1="st_3" t2="st_2" type="nn"/>
            <dependency id="split_3" t1="st_6" t2="st_5" type="amod"/>
            <dependency id="split_4" t1="st_3" t2="st_6" type="conj_and"/>
            <dependency id="split_5" t1="st_11" t2="st_8" type="advmod"/>
            <dependency id="split_6" t1="st_11" t2="st_9" type="nsubjpass"/>
            <dependency id="split_7" t1="st_11" t2="st_10" type="auxpass"/>
            <dependency id="split_8" t1="st_28" t2="st_11" type="dep"/>
            <dependency id="split_9" t1="st_11" t2="st_12" type="advmod"/>
            <dependency id="split_10" t1="st_15" t2="st_14" type="amod"/>
            <dependency id="split_11" t1="st_11" t2="st_15" type="prep_with"/>
            <dependency id="split_12" t1="st_15" t2="st_17" type="appos"/>
            <dependency id="split_13" t1="st_20" t2="st_19" type="nn"/>
            <dependency id="split_14" t1="st_17" t2="st_20" type="dep"/>
            <dependency id="split_15" t1="st_17" t2="st_22" type="dep"/>
            <dependency id="split_16" t1="st_28" t2="st_25" type="nsubjpass"/>
            <dependency id="split_17" t1="st_28" t2="st_26" type="aux"/>
            <dependency id="split_18" t1="st_28" t2="st_27" type="auxpass"/>
            <dependency id="split_19" t1="st_3" t2="st_28" type="dep"/>
            <dependency id="split_20" t1="st_28" t2="st_29" type="advmod"/>
            <dependency id="split_21" t1="st_28" t2="st_31" type="prep_for"/>
            <dependency id="split_22" t1="st_31" t2="st_33" type="prep_of"/>
          </parse>
        </parses>
        <tokenizations>
          <tokenization tokenizer="split">
            <token POS="JJ" charOffset="0-11" id="st_1" text="Amphotericin"/>
            <token POS="NN" charOffset="13-13" id="st_2" text="B"/>
            <token POS="NN" charOffset="15-23" id="st_3" text="injection"/>
            <token POS="CC" charOffset="25-27" id="st_4" text="and"/>
            <token POS="JJ" charOffset="29-47" id="st_5" text="potassium-depleting"/>
            <token POS="NNS" charOffset="49-54" id="st_6" text="agents"/>
            <token POS=":" charOffset="55-55" id="st_7" text=":"/>
            <token POS="WRB" charOffset="57-60" id="st_8" text="When"/>
            <token POS="NNS" charOffset="62-76" id="st_9" text="corticosteroids"/>
            <token POS="VBP" charOffset="78-80" id="st_10" text="are"/>
            <token POS="VBN" charOffset="82-93" id="st_11" text="administered"/>
            <token POS="RB" charOffset="95-107" id="st_12" text="concomitantly"/>
            <token POS="IN" charOffset="109-112" id="st_13" text="with"/>
            <token POS="JJ" charOffset="114-132" id="st_14" text="potassium-depleting"/>
            <token POS="NNS" charOffset="134-139" id="st_15" text="agents"/>
            <token POS="(" charOffset="141-141" id="st_16" text="("/>
            <token POS="NN" charOffset="142-145" id="st_17" text="e.g."/>
            <token POS="," charOffset="146-146" id="st_18" text=","/>
            <token POS="NN" charOffset="148-159" id="st_19" text="amphotericin"/>
            <token POS="NN" charOffset="161-161" id="st_20" text="B"/>
            <token POS="," charOffset="162-162" id="st_21" text=","/>
            <token POS="NNS" charOffset="164-172" id="st_22" text="diuretics"/>
            <token POS=")" charOffset="173-173" id="st_23" text=")"/>
            <token POS="," charOffset="174-174" id="st_24" text=","/>
            <token POS="NNS" charOffset="176-183" id="st_25" text="patients"/>
            <token POS="MD" charOffset="185-190" id="st_26" text="should"/>
            <token POS="VB" charOffset="192-193" id="st_27" text="be"/>
            <token POS="VBN" charOffset="195-202" id="st_28" text="observed"/>
            <token POS="RB" charOffset="204-210" id="st_29" text="closely"/>
            <token POS="IN" charOffset="212-214" id="st_30" text="for"/>
            <token POS="NN" charOffset="216-226" id="st_31" text="development"/>
            <token POS="IN" charOffset="228-229" id="st_32" text="of"/>
            <token POS="NN" charOffset="231-241" id="st_33" text="hypokalemia"/>
            <token POS="." charOffset="242-242" id="st_34" text="."/>
          </tokenization>
        </tokenizations>
      </sentenceanalyses>
    </sentence>
    <sentence id="train.txt.d0.s575" text="In addition, there have been cases reported in which concomitant use of amphotericin B and hydrocortisone was followed by cardiac enlargement and congestive heart failure.">
      <entity charOffset="72-86" id="train.txt.d0.s575.e0" text="amphotericin B" type="agent"/>
      <entity charOffset="91-105" id="train.txt.d0.s575.e1" text="hydrocortisone" tpye="target"/>
      <pair e1="train.txt.d0.s575.e0" e2="train.txt.d0.s575.e1" id="train.txt.d0.s575.p0" interaction="True"/>
      <sentenceanalyses>
        <parses>
          <parse parser="split_parse" tokenizer="split">
            <dependency id="split_1" t1="st_7" t2="st_2" type="prep_in"/>
            <dependency id="split_2" t1="st_7" t2="st_4" type="expl"/>
            <dependency id="split_3" t1="st_7" t2="st_5" type="aux"/>
            <dependency id="split_4" t1="st_7" t2="st_6" type="cop"/>
            <dependency id="split_5" t1="st_7" t2="st_8" type="partmod"/>
            <dependency id="split_6" t1="st_19" t2="st_10" type="dobj"/>
            <dependency id="split_7" t1="st_12" t2="st_11" type="amod"/>
            <dependency id="split_8" t1="st_19" t2="st_12" type="nsubjpass"/>
            <dependency id="split_9" t1="st_15" t2="st_14" type="nn"/>
            <dependency id="split_10" t1="st_12" t2="st_15" type="prep_of"/>
            <dependency id="split_11" t1="st_12" t2="st_17" type="prep_of"/>
            <dependency id="split_12" t1="st_15" t2="st_17" type="conj_and"/>
            <dependency id="split_13" t1="st_19" t2="st_18" type="auxpass"/>
            <dependency id="split_14" t1="st_8" t2="st_19" type="prepc_in"/>
            <dependency id="split_15" t1="st_22" t2="st_21" type="amod"/>
            <dependency id="split_16" t1="st_19" t2="st_22" type="agent"/>
            <dependency id="split_17" t1="st_26" t2="st_24" type="amod"/>
            <dependency id="split_18" t1="st_26" t2="st_25" type="nn"/>
            <dependency id="split_19" t1="st_19" t2="st_26" type="agent"/>
            <dependency id="split_20" t1="st_22" t2="st_26" type="conj_and"/>
          </parse>
        </parses>
        <tokenizations>
          <tokenization tokenizer="split">
            <token POS="IN" charOffset="0-1" id="st_1" text="In"/>
            <token POS="NN" charOffset="3-10" id="st_2" text="addition"/>
            <token POS="," charOffset="11-11" id="st_3" text=","/>
            <token POS="EX" charOffset="13-17" id="st_4" text="there"/>
            <token POS="VBP" charOffset="19-22" id="st_5" text="have"/>
            <token POS="VBN" charOffset="24-27" id="st_6" text="been"/>
            <token POS="NNS" charOffset="29-33" id="st_7" text="cases"/>
            <token POS="VBN" charOffset="35-42" id="st_8" text="reported"/>
            <token POS="IN" charOffset="44-45" id="st_9" text="in"/>
            <token POS="WDT" charOffset="47-51" id="st_10" text="which"/>
            <token POS="JJ" charOffset="53-63" id="st_11" text="concomitant"/>
            <token POS="NN" charOffset="65-67" id="st_12" text="use"/>
            <token POS="IN" charOffset="69-70" id="st_13" text="of"/>
            <token POS="NN" charOffset="72-83" id="st_14" text="amphotericin"/>
            <token POS="NN" charOffset="85-85" id="st_15" text="B"/>
            <token POS="CC" charOffset="87-89" id="st_16" text="and"/>
            <token POS="NN" charOffset="91-104" id="st_17" text="hydrocortisone"/>
            <token POS="VBD" charOffset="106-108" id="st_18" text="was"/>
            <token POS="VBN" charOffset="110-117" id="st_19" text="followed"/>
            <token POS="IN" charOffset="119-120" id="st_20" text="by"/>
            <token POS="JJ" charOffset="122-128" id="st_21" text="cardiac"/>
            <token POS="NN" charOffset="130-140" id="st_22" text="enlargement"/>
            <token POS="CC" charOffset="142-144" id="st_23" text="and"/>
            <token POS="JJ" charOffset="146-155" id="st_24" text="congestive"/>
            <token POS="NN" charOffset="157-161" id="st_25" text="heart"/>
            <token POS="NN" charOffset="163-169" id="st_26" text="failure"/>
            <token POS="." charOffset="170-170" id="st_27" text="."/>
          </tokenization>
        </tokenizations>
      </sentenceanalyses>
    </sentence>
    <sentence id="train.txt.d0.s576" text="Antibiotics: Macrolide antibiotics have been reported to cause a significant decrease in corticosteroid clearance.">
      <entity charOffset="13-34" id="train.txt.d0.s576.e0" text="Macrolide antibiotics" type="agent"/>
      <entity charOffset="89-103" id="train.txt.d0.s576.e1" text="corticosteroid" tpye="target"/>
      <entity charOffset="0-11" id="train.txt.d0.s576.e2" text="Antibiotics" type="target"/>
      <pair e1="train.txt.d0.s576.e0" e2="train.txt.d0.s576.e1" id="train.txt.d0.s576.p0" interaction="True"/>
      <pair e1="train.txt.d0.s576.e2" e2="train.txt.d0.s576.e0" id="train.txt.d0.s576.p1" interaction="False"/>
      <pair e1="train.txt.d0.s576.e2" e2="train.txt.d0.s576.e1" id="train.txt.d0.s576.p2" interaction="False"/>
      <sentenceanalyses>
        <parses>
          <parse parser="split_parse" tokenizer="split">
            <dependency id="split_1" t1="st_4" t2="st_3" type="nn"/>
            <dependency id="split_2" t1="st_7" t2="st_4" type="nsubjpass"/>
            <dependency id="split_3" t1="st_9" t2="st_4" type="xsubj"/>
            <dependency id="split_4" t1="st_7" t2="st_5" type="aux"/>
            <dependency id="split_5" t1="st_7" t2="st_6" type="auxpass"/>
            <dependency id="split_6" t1="st_1" t2="st_7" type="dep"/>
            <dependency id="split_7" t1="st_9" t2="st_8" type="aux"/>
            <dependency id="split_8" t1="st_7" t2="st_9" type="xcomp"/>
            <dependency id="split_9" t1="st_12" t2="st_10" type="det"/>
            <dependency id="split_10" t1="st_12" t2="st_11" type="amod"/>
            <dependency id="split_11" t1="st_9" t2="st_12" type="dobj"/>
            <dependency id="split_12" t1="st_15" t2="st_14" type="nn"/>
            <dependency id="split_13" t1="st_9" t2="st_15" type="prep_in"/>
          </parse>
        </parses>
        <tokenizations>
          <tokenization tokenizer="split">
            <token POS="NNS" charOffset="0-10" id="st_1" text="Antibiotics"/>
            <token POS=":" charOffset="11-11" id="st_2" text=":"/>
            <token POS="NNP" charOffset="13-21" id="st_3" text="Macrolide"/>
            <token POS="NNS" charOffset="23-33" id="st_4" text="antibiotics"/>
            <token POS="VBP" charOffset="35-38" id="st_5" text="have"/>
            <token POS="VBN" charOffset="40-43" id="st_6" text="been"/>
            <token POS="VBN" charOffset="45-52" id="st_7" text="reported"/>
            <token POS="TO" charOffset="54-55" id="st_8" text="to"/>
            <token POS="VB" charOffset="57-61" id="st_9" text="cause"/>
            <token POS="DT" charOffset="63-63" id="st_10" text="a"/>
            <token POS="JJ" charOffset="65-75" id="st_11" text="significant"/>
            <token POS="NN" charOffset="77-84" id="st_12" text="decrease"/>
            <token POS="IN" charOffset="86-87" id="st_13" text="in"/>
            <token POS="NN" charOffset="89-102" id="st_14" text="corticosteroid"/>
            <token POS="NN" charOffset="104-112" id="st_15" text="clearance"/>
            <token POS="." charOffset="113-113" id="st_16" text="."/>
          </tokenization>
        </tokenizations>
      </sentenceanalyses>
    </sentence>
    <sentence id="train.txt.d0.s577" text="Anticholinesterases: Concomitant use of anticholinesterase agents and corticosteroids may produce severe weakness in patients with myasthenia gravis.">
      <entity charOffset="40-65" id="train.txt.d0.s577.e0" text="anticholinesterase agents" type="agent"/>
      <entity charOffset="70-85" id="train.txt.d0.s577.e1" text="corticosteroids" tpye="target"/>
      <entity charOffset="0-19" id="train.txt.d0.s577.e2" text="Anticholinesterases" type="target"/>
      <pair e1="train.txt.d0.s577.e0" e2="train.txt.d0.s577.e1" id="train.txt.d0.s577.p0" interaction="True"/>
      <pair e1="train.txt.d0.s577.e2" e2="train.txt.d0.s577.e0" id="train.txt.d0.s577.p1" interaction="False"/>
      <pair e1="train.txt.d0.s577.e2" e2="train.txt.d0.s577.e1" id="train.txt.d0.s577.p2" interaction="False"/>
      <sentenceanalyses>
        <parses>
          <parse parser="split_parse" tokenizer="split">
            <dependency id="split_1" t1="st_4" t2="st_3" type="amod"/>
            <dependency id="split_2" t1="st_11" t2="st_4" type="nsubj"/>
            <dependency id="split_3" t1="st_7" t2="st_6" type="amod"/>
            <dependency id="split_4" t1="st_4" t2="st_7" type="prep_of"/>
            <dependency id="split_5" t1="st_4" t2="st_9" type="prep_of"/>
            <dependency id="split_6" t1="st_7" t2="st_9" type="conj_and"/>
            <dependency id="split_7" t1="st_11" t2="st_10" type="aux"/>
            <dependency id="split_8" t1="st_1" t2="st_11" type="dep"/>
            <dependency id="split_9" t1="st_13" t2="st_12" type="amod"/>
            <dependency id="split_10" t1="st_11" t2="st_13" type="dobj"/>
            <dependency id="split_11" t1="st_11" t2="st_15" type="prep_in"/>
            <dependency id="split_12" t1="st_18" t2="st_17" type="nn"/>
            <dependency id="split_13" t1="st_15" t2="st_18" type="prep_with"/>
          </parse>
        </parses>
        <tokenizations>
          <tokenization tokenizer="split">
            <token POS="NNS" charOffset="0-18" id="st_1" text="Anticholinesterases"/>
            <token POS=":" charOffset="19-19" id="st_2" text=":"/>
            <token POS="JJ" charOffset="21-31" id="st_3" text="Concomitant"/>
            <token POS="NN" charOffset="33-35" id="st_4" text="use"/>
            <token POS="IN" charOffset="37-38" id="st_5" text="of"/>
            <token POS="JJ" charOffset="40-57" id="st_6" text="anticholinesterase"/>
            <token POS="NNS" charOffset="59-64" id="st_7" text="agents"/>
            <token POS="CC" charOffset="66-68" id="st_8" text="and"/>
            <token POS="NNS" charOffset="70-84" id="st_9" text="corticosteroids"/>
            <token POS="MD" charOffset="86-88" id="st_10" text="may"/>
            <token POS="VB" charOffset="90-96" id="st_11" text="produce"/>
            <token POS="JJ" charOffset="98-103" id="st_12" text="severe"/>
            <token POS="NN" charOffset="105-112" id="st_13" text="weakness"/>
            <token POS="IN" charOffset="114-115" id="st_14" text="in"/>
            <token POS="NNS" charOffset="117-124" id="st_15" text="patients"/>
            <token POS="IN" charOffset="126-129" id="st_16" text="with"/>
            <token POS="NN" charOffset="131-140" id="st_17" text="myasthenia"/>
            <token POS="NNS" charOffset="142-147" id="st_18" text="gravis"/>
            <token POS="." charOffset="148-148" id="st_19" text="."/>
          </tokenization>
        </tokenizations>
      </sentenceanalyses>
    </sentence>
    <sentence id="train.txt.d0.s578" text="Anticoagulants, oral: Co-administration of corticosteroids and warfarin usually results in inhibition of response to warfarin, although there have been some conflicting reports.">
      <entity charOffset="43-58" id="train.txt.d0.s578.e0" text="corticosteroids" type="agent"/>
      <entity charOffset="63-71" id="train.txt.d0.s578.e1" text="warfarin" tpye="target"/>
      <entity charOffset="0-14" id="train.txt.d0.s578.e2" text="Anticoagulants" type="target"/>
      <entity charOffset="117-125" id="train.txt.d0.s578.e3" text="warfarin" type="target"/>
      <pair e1="train.txt.d0.s578.e0" e2="train.txt.d0.s578.e1" id="train.txt.d0.s578.p0" interaction="True"/>
      <pair e1="train.txt.d0.s578.e2" e2="train.txt.d0.s578.e0" id="train.txt.d0.s578.p1" interaction="False"/>
      <pair e1="train.txt.d0.s578.e2" e2="train.txt.d0.s578.e1" id="train.txt.d0.s578.p2" interaction="False"/>
      <pair e1="train.txt.d0.s578.e2" e2="train.txt.d0.s578.e3" id="train.txt.d0.s578.p3" interaction="False"/>
      <pair e1="train.txt.d0.s578.e0" e2="train.txt.d0.s578.e3" id="train.txt.d0.s578.p4" interaction="False"/>
      <pair e1="train.txt.d0.s578.e1" e2="train.txt.d0.s578.e3" id="train.txt.d0.s578.p5" interaction="False"/>
      <sentenceanalyses>
        <parses>
          <parse parser="split_parse" tokenizer="split">
            <dependency id="split_1" t1="st_11" t2="st_1" type="nsubj"/>
            <dependency id="split_2" t1="st_1" t2="st_3" type="appos"/>
            <dependency id="split_3" t1="st_3" t2="st_5" type="dep"/>
            <dependency id="split_4" t1="st_5" t2="st_7" type="prep_of"/>
            <dependency id="split_5" t1="st_5" t2="st_9" type="prep_of"/>
            <dependency id="split_6" t1="st_7" t2="st_9" type="conj_and"/>
            <dependency id="split_7" t1="st_11" t2="st_10" type="advmod"/>
            <dependency id="split_8" t1="st_11" t2="st_13" type="prep_in"/>
            <dependency id="split_9" t1="st_13" t2="st_15" type="dep"/>
            <dependency id="split_10" t1="st_13" t2="st_16" type="dep"/>
            <dependency id="split_11" t1="st_13" t2="st_17" type="prep_of"/>
            <dependency id="split_12" t1="st_25" t2="st_19" type="mark"/>
            <dependency id="split_13" t1="st_25" t2="st_20" type="expl"/>
            <dependency id="split_14" t1="st_25" t2="st_21" type="aux"/>
            <dependency id="split_15" t1="st_25" t2="st_22" type="cop"/>
            <dependency id="split_16" t1="st_25" t2="st_23" type="det"/>
            <dependency id="split_17" t1="st_25" t2="st_24" type="amod"/>
            <dependency id="split_18" t1="st_11" t2="st_25" type="advcl"/>
          </parse>
        </parses>
        <tokenizations>
          <tokenization tokenizer="split">
            <token POS="NNS" charOffset="0-13" id="st_1" text="Anticoagulants"/>
            <token POS="," charOffset="14-14" id="st_2" text=","/>
            <token POS="JJ" charOffset="16-19" id="st_3" text="oral"/>
            <token POS=":" charOffset="20-20" id="st_4" text=":"/>
            <token POS="NNP" charOffset="22-38" id="st_5" text="Co-administration"/>
            <token POS="IN" charOffset="40-41" id="st_6" text="of"/>
            <token POS="NNS" charOffset="43-57" id="st_7" text="corticosteroids"/>
            <token POS="CC" charOffset="59-61" id="st_8" text="and"/>
            <token POS="NN" charOffset="63-70" id="st_9" text="warfarin"/>
            <token POS="RB" charOffset="72-78" id="st_10" text="usually"/>
            <token POS="VBZ" charOffset="80-86" id="st_11" text="results"/>
            <token POS="IN" charOffset="88-89" id="st_12" text="in"/>
            <token POS="NN" charOffset="91-100" id="st_13" text="inhibition"/>
            <token POS="IN" charOffset="102-103" id="st_14" text="of"/>
            <token POS="NN" charOffset="105-112" id="st_15" text="response"/>
            <token POS="TO" charOffset="114-115" id="st_16" text="to"/>
            <token POS="NN" charOffset="117-124" id="st_17" text="warfarin"/>
            <token POS="," charOffset="125-125" id="st_18" text=","/>
            <token POS="IN" charOffset="127-134" id="st_19" text="although"/>
            <token POS="EX" charOffset="136-140" id="st_20" text="there"/>
            <token POS="VBP" charOffset="142-145" id="st_21" text="have"/>
            <token POS="VBN" charOffset="147-150" id="st_22" text="been"/>
            <token POS="DT" charOffset="152-155" id="st_23" text="some"/>
            <token POS="JJ" charOffset="157-167" id="st_24" text="conflicting"/>
            <token POS="NNS" charOffset="169-175" id="st_25" text="reports"/>
            <token POS="." charOffset="176-176" id="st_26" text="."/>
          </tokenization>
        </tokenizations>
      </sentenceanalyses>
    </sentence>
    <sentence id="train.txt.d0.s579" text="Antidiabetics: Because corticosteroids may increase blood glucose concentrations, dosage adjustments of antidiabetic agents may be required.">
      <entity charOffset="23-38" id="train.txt.d0.s579.e0" text="corticosteroids" type="agent"/>
      <entity charOffset="104-123" id="train.txt.d0.s579.e1" text="antidiabetic agents" tpye="target"/>
      <entity charOffset="0-13" id="train.txt.d0.s579.e2" text="Antidiabetics" type="target"/>
      <pair e1="train.txt.d0.s579.e0" e2="train.txt.d0.s579.e1" id="train.txt.d0.s579.p0" interaction="True"/>
      <pair e1="train.txt.d0.s579.e2" e2="train.txt.d0.s579.e0" id="train.txt.d0.s579.p1" interaction="False"/>
      <pair e1="train.txt.d0.s579.e2" e2="train.txt.d0.s579.e1" id="train.txt.d0.s579.p2" interaction="False"/>
      <sentenceanalyses>
        <parses>
          <parse parser="split_parse" tokenizer="split">
            <dependency id="split_1" t1="st_18" t2="st_1" type="dep"/>
            <dependency id="split_2" t1="st_6" t2="st_3" type="mark"/>
            <dependency id="split_3" t1="st_6" t2="st_4" type="nsubj"/>
            <dependency id="split_4" t1="st_6" t2="st_5" type="aux"/>
            <dependency id="split_5" t1="st_18" t2="st_6" type="advcl"/>
            <dependency id="split_6" t1="st_9" t2="st_7" type="nn"/>
            <dependency id="split_7" t1="st_9" t2="st_8" type="nn"/>
            <dependency id="split_8" t1="st_6" t2="st_9" type="dobj"/>
            <dependency id="split_9" t1="st_12" t2="st_11" type="nn"/>
            <dependency id="split_10" t1="st_18" t2="st_12" type="nsubjpass"/>
            <dependency id="split_11" t1="st_15" t2="st_14" type="amod"/>
            <dependency id="split_12" t1="st_12" t2="st_15" type="prep_of"/>
            <dependency id="split_13" t1="st_18" t2="st_16" type="aux"/>
            <dependency id="split_14" t1="st_18" t2="st_17" type="auxpass"/>
          </parse>
        </parses>
        <tokenizations>
          <tokenization tokenizer="split">
            <token POS="NNS" charOffset="0-12" id="st_1" text="Antidiabetics"/>
            <token POS=":" charOffset="13-13" id="st_2" text=":"/>
            <token POS="IN" charOffset="15-21" id="st_3" text="Because"/>
            <token POS="NNS" charOffset="23-37" id="st_4" text="corticosteroids"/>
            <token POS="MD" charOffset="39-41" id="st_5" text="may"/>
            <token POS="VB" charOffset="43-50" id="st_6" text="increase"/>
            <token POS="NN" charOffset="52-56" id="st_7" text="blood"/>
            <token POS="NN" charOffset="58-64" id="st_8" text="glucose"/>
            <token POS="NNS" charOffset="66-79" id="st_9" text="concentrations"/>
            <token POS="," charOffset="80-80" id="st_10" text=","/>
            <token POS="NN" charOffset="82-87" id="st_11" text="dosage"/>
            <token POS="NNS" charOffset="89-99" id="st_12" text="adjustments"/>
            <token POS="IN" charOffset="101-102" id="st_13" text="of"/>
            <token POS="JJ" charOffset="104-115" id="st_14" text="antidiabetic"/>
            <token POS="NNS" charOffset="117-122" id="st_15" text="agents"/>
            <token POS="MD" charOffset="124-126" id="st_16" text="may"/>
            <token POS="VB" charOffset="128-129" id="st_17" text="be"/>
            <token POS="VBN" charOffset="131-138" id="st_18" text="required"/>
            <token POS="." charOffset="139-139" id="st_19" text="."/>
          </tokenization>
        </tokenizations>
      </sentenceanalyses>
    </sentence>
    <sentence id="train.txt.d0.s580" text="Cholestyramine: Cholestyramine may increase the clearance of corticosteroids.">
      <entity charOffset="16-30" id="train.txt.d0.s580.e0" text="Cholestyramine" type="agent"/>
      <entity charOffset="61-76" id="train.txt.d0.s580.e1" text="corticosteroids" tpye="target"/>
      <entity charOffset="0-14" id="train.txt.d0.s580.e2" text="Cholestyramine" type="target"/>
      <pair e1="train.txt.d0.s580.e0" e2="train.txt.d0.s580.e1" id="train.txt.d0.s580.p0" interaction="True"/>
      <pair e1="train.txt.d0.s580.e2" e2="train.txt.d0.s580.e0" id="train.txt.d0.s580.p1" interaction="False"/>
      <pair e1="train.txt.d0.s580.e2" e2="train.txt.d0.s580.e1" id="train.txt.d0.s580.p2" interaction="False"/>
      <sentenceanalyses>
        <parses>
          <parse parser="split_parse" tokenizer="split">
            <dependency id="split_1" t1="st_5" t2="st_1" type="dep"/>
            <dependency id="split_2" t1="st_5" t2="st_3" type="nsubj"/>
            <dependency id="split_3" t1="st_5" t2="st_4" type="aux"/>
            <dependency id="split_4" t1="st_7" t2="st_6" type="det"/>
            <dependency id="split_5" t1="st_5" t2="st_7" type="dobj"/>
            <dependency id="split_6" t1="st_7" t2="st_9" type="prep_of"/>
          </parse>
        </parses>
        <tokenizations>
          <tokenization tokenizer="split">
            <token POS="NNP" charOffset="0-13" id="st_1" text="Cholestyramine"/>
            <token POS=":" charOffset="14-14" id="st_2" text=":"/>
            <token POS="NNP" charOffset="16-29" id="st_3" text="Cholestyramine"/>
            <token POS="MD" charOffset="31-33" id="st_4" text="may"/>
            <token POS="VB" charOffset="35-42" id="st_5" text="increase"/>
            <token POS="DT" charOffset="44-46" id="st_6" text="the"/>
            <token POS="NN" charOffset="48-56" id="st_7" text="clearance"/>
            <token POS="IN" charOffset="58-59" id="st_8" text="of"/>
            <token POS="NNS" charOffset="61-75" id="st_9" text="corticosteroids"/>
            <token POS="." charOffset="76-76" id="st_10" text="."/>
          </tokenization>
        </tokenizations>
      </sentenceanalyses>
    </sentence>
    <sentence id="train.txt.d0.s581" text="Cyclosporine: Increased activity of both cyclosporine and corticosteroids may occur when the two are used concurrently.">
      <entity charOffset="41-53" id="train.txt.d0.s581.e0" text="cyclosporine" type="agent"/>
      <entity charOffset="58-73" id="train.txt.d0.s581.e1" text="corticosteroids" tpye="target"/>
      <entity charOffset="0-12" id="train.txt.d0.s581.e2" text="Cyclosporine" type="target"/>
      <pair e1="train.txt.d0.s581.e0" e2="train.txt.d0.s581.e1" id="train.txt.d0.s581.p0" interaction="True"/>
      <pair e1="train.txt.d0.s581.e2" e2="train.txt.d0.s581.e0" id="train.txt.d0.s581.p1" interaction="False"/>
      <pair e1="train.txt.d0.s581.e2" e2="train.txt.d0.s581.e1" id="train.txt.d0.s581.p2" interaction="False"/>
      <sentenceanalyses>
        <parses>
          <parse parser="split_parse" tokenizer="split">
            <dependency id="split_1" t1="st_11" t2="st_1" type="nsubj"/>
            <dependency id="split_2" t1="st_4" t2="st_3" type="amod"/>
            <dependency id="split_3" t1="st_1" t2="st_4" type="dep"/>
            <dependency id="split_4" t1="st_7" t2="st_6" type="det"/>
            <dependency id="split_5" t1="st_4" t2="st_7" type="prep_of"/>
            <dependency id="split_6" t1="st_4" t2="st_9" type="prep_of"/>
            <dependency id="split_7" t1="st_7" t2="st_9" type="conj_and"/>
            <dependency id="split_8" t1="st_11" t2="st_10" type="aux"/>
            <dependency id="split_9" t1="st_16" t2="st_12" type="advmod"/>
            <dependency id="split_10" t1="st_14" t2="st_13" type="det"/>
            <dependency id="split_11" t1="st_16" t2="st_14" type="nsubjpass"/>
            <dependency id="split_12" t1="st_16" t2="st_15" type="auxpass"/>
            <dependency id="split_13" t1="st_11" t2="st_16" type="advcl"/>
            <dependency id="split_14" t1="st_16" t2="st_17" type="advmod"/>
          </parse>
        </parses>
        <tokenizations>
          <tokenization tokenizer="split">
            <token POS="NNP" charOffset="0-11" id="st_1" text="Cyclosporine"/>
            <token POS=":" charOffset="12-12" id="st_2" text=":"/>
            <token POS="VBN" charOffset="14-22" id="st_3" text="Increased"/>
            <token POS="NN" charOffset="24-31" id="st_4" text="activity"/>
            <token POS="IN" charOffset="33-34" id="st_5" text="of"/>
            <token POS="DT" charOffset="36-39" id="st_6" text="both"/>
            <token POS="NN" charOffset="41-52" id="st_7" text="cyclosporine"/>
            <token POS="CC" charOffset="54-56" id="st_8" text="and"/>
            <token POS="NNS" charOffset="58-72" id="st_9" text="corticosteroids"/>
            <token POS="MD" charOffset="74-76" id="st_10" text="may"/>
            <token POS="VB" charOffset="78-82" id="st_11" text="occur"/>
            <token POS="WRB" charOffset="84-87" id="st_12" text="when"/>
            <token POS="DT" charOffset="89-91" id="st_13" text="the"/>
            <token POS="CD" charOffset="93-95" id="st_14" text="two"/>
            <token POS="VBP" charOffset="97-99" id="st_15" text="are"/>
            <token POS="VBN" charOffset="101-104" id="st_16" text="used"/>
            <token POS="RB" charOffset="106-117" id="st_17" text="concurrently"/>
            <token POS="." charOffset="118-118" id="st_18" text="."/>
          </tokenization>
        </tokenizations>
      </sentenceanalyses>
    </sentence>
    <sentence id="train.txt.d0.s582" text="Ephedrine: Ephedrine may enhance the metabolic clearance of corticosteroids, resulting in decreased blood levels and lessened physiologic activity, thus requiring an increase in corticosteroid dosage.">
      <entity charOffset="11-20" id="train.txt.d0.s582.e0" text="Ephedrine" type="agent"/>
      <entity charOffset="60-75" id="train.txt.d0.s582.e1" text="corticosteroids" tpye="target"/>
      <entity charOffset="0-9" id="train.txt.d0.s582.e2" text="Ephedrine" type="target"/>
      <entity charOffset="178-192" id="train.txt.d0.s582.e3" text="corticosteroid" type="target"/>
      <pair e1="train.txt.d0.s582.e0" e2="train.txt.d0.s582.e1" id="train.txt.d0.s582.p0" interaction="True"/>
      <pair e1="train.txt.d0.s582.e2" e2="train.txt.d0.s582.e0" id="train.txt.d0.s582.p1" interaction="False"/>
      <pair e1="train.txt.d0.s582.e2" e2="train.txt.d0.s582.e1" id="train.txt.d0.s582.p2" interaction="False"/>
      <pair e1="train.txt.d0.s582.e2" e2="train.txt.d0.s582.e3" id="train.txt.d0.s582.p3" interaction="False"/>
      <pair e1="train.txt.d0.s582.e0" e2="train.txt.d0.s582.e3" id="train.txt.d0.s582.p4" interaction="False"/>
      <pair e1="train.txt.d0.s582.e1" e2="train.txt.d0.s582.e3" id="train.txt.d0.s582.p5" interaction="False"/>
      <sentenceanalyses>
        <parses>
          <parse parser="split_parse" tokenizer="split">
            <dependency id="split_1" t1="st_5" t2="st_1" type="dep"/>
            <dependency id="split_2" t1="st_5" t2="st_3" type="nsubj"/>
            <dependency id="split_3" t1="st_5" t2="st_4" type="aux"/>
            <dependency id="split_4" t1="st_8" t2="st_6" type="det"/>
            <dependency id="split_5" t1="st_8" t2="st_7" type="amod"/>
            <dependency id="split_6" t1="st_5" t2="st_8" type="dobj"/>
            <dependency id="split_7" t1="st_8" t2="st_10" type="prep_of"/>
            <dependency id="split_8" t1="st_5" t2="st_12" type="dep"/>
            <dependency id="split_9" t1="st_16" t2="st_14" type="amod"/>
            <dependency id="split_10" t1="st_16" t2="st_15" type="nn"/>
            <dependency id="split_11" t1="st_12" t2="st_16" type="prep_in"/>
            <dependency id="split_12" t1="st_20" t2="st_18" type="amod"/>
            <dependency id="split_13" t1="st_20" t2="st_19" type="amod"/>
            <dependency id="split_14" t1="st_12" t2="st_20" type="prep_in"/>
            <dependency id="split_15" t1="st_16" t2="st_20" type="conj_and"/>
            <dependency id="split_16" t1="st_12" t2="st_22" type="advmod"/>
            <dependency id="split_17" t1="st_12" t2="st_23" type="dep"/>
            <dependency id="split_18" t1="st_25" t2="st_24" type="det"/>
            <dependency id="split_19" t1="st_23" t2="st_25" type="dobj"/>
            <dependency id="split_20" t1="st_28" t2="st_27" type="nn"/>
            <dependency id="split_21" t1="st_25" t2="st_28" type="prep_in"/>
          </parse>
        </parses>
        <tokenizations>
          <tokenization tokenizer="split">
            <token POS="NNP" charOffset="0-8" id="st_1" text="Ephedrine"/>
            <token POS=":" charOffset="9-9" id="st_2" text=":"/>
            <token POS="NNP" charOffset="11-19" id="st_3" text="Ephedrine"/>
            <token POS="MD" charOffset="21-23" id="st_4" text="may"/>
            <token POS="VB" charOffset="25-31" id="st_5" text="enhance"/>
            <token POS="DT" charOffset="33-35" id="st_6" text="the"/>
            <token POS="JJ" charOffset="37-45" id="st_7" text="metabolic"/>
            <token POS="NN" charOffset="47-55" id="st_8" text="clearance"/>
            <token POS="IN" charOffset="57-58" id="st_9" text="of"/>
            <token POS="NNS" charOffset="60-74" id="st_10" text="corticosteroids"/>
            <token POS="," charOffset="75-75" id="st_11" text=","/>
            <token POS="VBG" charOffset="77-85" id="st_12" text="resulting"/>
            <token POS="IN" charOffset="87-88" id="st_13" text="in"/>
            <token POS="VBN" charOffset="90-98" id="st_14" text="decreased"/>
            <token POS="NN" charOffset="100-104" id="st_15" text="blood"/>
            <token POS="NNS" charOffset="106-111" id="st_16" text="levels"/>
            <token POS="CC" charOffset="113-115" id="st_17" text="and"/>
            <token POS="VBN" charOffset="117-124" id="st_18" text="lessened"/>
            <token POS="JJ" charOffset="126-136" id="st_19" text="physiologic"/>
            <token POS="NN" charOffset="138-145" id="st_20" text="activity"/>
            <token POS="," charOffset="146-146" id="st_21" text=","/>
            <token POS="RB" charOffset="148-151" id="st_22" text="thus"/>
            <token POS="VBG" charOffset="153-161" id="st_23" text="requiring"/>
            <token POS="DT" charOffset="163-164" id="st_24" text="an"/>
            <token POS="NN" charOffset="166-173" id="st_25" text="increase"/>
            <token POS="IN" charOffset="175-176" id="st_26" text="in"/>
            <token POS="NN" charOffset="178-191" id="st_27" text="corticosteroid"/>
            <token POS="NN" charOffset="193-198" id="st_28" text="dosage"/>
            <token POS="." charOffset="199-199" id="st_29" text="."/>
          </tokenization>
        </tokenizations>
      </sentenceanalyses>
    </sentence>
    <sentence id="train.txt.d0.s583" text="Estrogens, including oral contraceptives: Estrogens may decrease the hepatic metabolism of certain corticosteroids, thereby increasing their effect.">
      <entity charOffset="42-51" id="train.txt.d0.s583.e0" text="Estrogens" type="agent"/>
      <entity charOffset="99-114" id="train.txt.d0.s583.e1" text="corticosteroids" tpye="target"/>
      <entity charOffset="0-9" id="train.txt.d0.s583.e2" text="Estrogens" type="target"/>
      <entity charOffset="21-40" id="train.txt.d0.s583.e3" text="oral contraceptives" type="target"/>
      <pair e1="train.txt.d0.s583.e0" e2="train.txt.d0.s583.e1" id="train.txt.d0.s583.p0" interaction="True"/>
      <pair e1="train.txt.d0.s583.e2" e2="train.txt.d0.s583.e3" id="train.txt.d0.s583.p1" interaction="False"/>
      <pair e1="train.txt.d0.s583.e2" e2="train.txt.d0.s583.e0" id="train.txt.d0.s583.p2" interaction="False"/>
      <pair e1="train.txt.d0.s583.e2" e2="train.txt.d0.s583.e1" id="train.txt.d0.s583.p3" interaction="False"/>
      <pair e1="train.txt.d0.s583.e3" e2="train.txt.d0.s583.e0" id="train.txt.d0.s583.p4" interaction="False"/>
      <pair e1="train.txt.d0.s583.e3" e2="train.txt.d0.s583.e1" id="train.txt.d0.s583.p5" interaction="False"/>
      <sentenceanalyses>
        <parses>
          <parse parser="split_parse" tokenizer="split">
            <dependency id="split_1" t1="st_5" t2="st_4" type="amod"/>
            <dependency id="split_2" t1="st_1" t2="st_5" type="prep_including"/>
            <dependency id="split_3" t1="st_9" t2="st_7" type="nsubj"/>
            <dependency id="split_4" t1="st_9" t2="st_8" type="aux"/>
            <dependency id="split_5" t1="st_1" t2="st_9" type="dep"/>
            <dependency id="split_6" t1="st_12" t2="st_10" type="det"/>
            <dependency id="split_7" t1="st_12" t2="st_11" type="amod"/>
            <dependency id="split_8" t1="st_9" t2="st_12" type="dobj"/>
            <dependency id="split_9" t1="st_15" t2="st_14" type="amod"/>
            <dependency id="split_10" t1="st_12" t2="st_15" type="prep_of"/>
            <dependency id="split_11" t1="st_18" t2="st_17" type="advmod"/>
            <dependency id="split_12" t1="st_9" t2="st_18" type="xcomp"/>
            <dependency id="split_13" t1="st_20" t2="st_19" type="poss"/>
            <dependency id="split_14" t1="st_18" t2="st_20" type="dobj"/>
          </parse>
        </parses>
        <tokenizations>
          <tokenization tokenizer="split">
            <token POS="NNS" charOffset="0-8" id="st_1" text="Estrogens"/>
            <token POS="," charOffset="9-9" id="st_2" text=","/>
            <token POS="VBG" charOffset="11-19" id="st_3" text="including"/>
            <token POS="JJ" charOffset="21-24" id="st_4" text="oral"/>
            <token POS="NNS" charOffset="26-39" id="st_5" text="contraceptives"/>
            <token POS=":" charOffset="40-40" id="st_6" text=":"/>
            <token POS="NNS" charOffset="42-50" id="st_7" text="Estrogens"/>
            <token POS="MD" charOffset="52-54" id="st_8" text="may"/>
            <token POS="VB" charOffset="56-63" id="st_9" text="decrease"/>
            <token POS="DT" charOffset="65-67" id="st_10" text="the"/>
            <token POS="JJ" charOffset="69-75" id="st_11" text="hepatic"/>
            <token POS="NN" charOffset="77-86" id="st_12" text="metabolism"/>
            <token POS="IN" charOffset="88-89" id="st_13" text="of"/>
            <token POS="JJ" charOffset="91-97" id="st_14" text="certain"/>
            <token POS="NNS" charOffset="99-113" id="st_15" text="corticosteroids"/>
            <token POS="," charOffset="114-114" id="st_16" text=","/>
            <token POS="RB" charOffset="116-122" id="st_17" text="thereby"/>
            <token POS="VBG" charOffset="124-133" id="st_18" text="increasing"/>
            <token POS="PRP$" charOffset="135-139" id="st_19" text="their"/>
            <token POS="NN" charOffset="141-146" id="st_20" text="effect"/>
            <token POS="." charOffset="147-147" id="st_21" text="."/>
          </tokenization>
        </tokenizations>
      </sentenceanalyses>
    </sentence>
    <sentence id="train.txt.d0.s584" text="Hepatic Enzyme Inducers, Inhibitors and Substrates: Drugs which induce cytochrome P450 3A4 (CYP 3A4) enzyme activity (e.g., barbiturates, phenytoin, carbamazepine, rifampin) may enhance the metabolism of corticosteroids and require that the dosage of the corticosteroid be increased.">
      <entity charOffset="52-57" id="train.txt.d0.s584.e0" text="Drugs" type="agent"/>
      <entity charOffset="204-219" id="train.txt.d0.s584.e1" text="corticosteroids" tpye="target"/>
      <entity charOffset="124-136" id="train.txt.d0.s584.e2" text="barbiturates" type="agent"/>
      <entity charOffset="138-147" id="train.txt.d0.s584.e3" text="phenytoin" type="agent"/>
      <entity charOffset="149-162" id="train.txt.d0.s584.e4" text="carbamazepine" type="agent"/>
      <entity charOffset="164-172" id="train.txt.d0.s584.e5" text="rifampin" type="agent"/>
      <entity charOffset="71-90" id="train.txt.d0.s584.e6" text="cytochrome P450 3A4" type="target"/>
      <entity charOffset="92-95" id="train.txt.d0.s584.e7" text="CYP" type="target"/>
      <entity charOffset="255-269" id="train.txt.d0.s584.e8" text="corticosteroid" type="target"/>
      <pair e1="train.txt.d0.s584.e0" e2="train.txt.d0.s584.e1" id="train.txt.d0.s584.p0" interaction="True"/>
      <pair e1="train.txt.d0.s584.e2" e2="train.txt.d0.s584.e1" id="train.txt.d0.s584.p1" interaction="True"/>
      <pair e1="train.txt.d0.s584.e3" e2="train.txt.d0.s584.e1" id="train.txt.d0.s584.p2" interaction="True"/>
      <pair e1="train.txt.d0.s584.e4" e2="train.txt.d0.s584.e1" id="train.txt.d0.s584.p3" interaction="True"/>
      <pair e1="train.txt.d0.s584.e5" e2="train.txt.d0.s584.e1" id="train.txt.d0.s584.p4" interaction="True"/>
      <pair e1="train.txt.d0.s584.e0" e2="train.txt.d0.s584.e6" id="train.txt.d0.s584.p5" interaction="False"/>
      <pair e1="train.txt.d0.s584.e0" e2="train.txt.d0.s584.e7" id="train.txt.d0.s584.p6" interaction="False"/>
      <pair e1="train.txt.d0.s584.e0" e2="train.txt.d0.s584.e2" id="train.txt.d0.s584.p7" interaction="False"/>
      <pair e1="train.txt.d0.s584.e0" e2="train.txt.d0.s584.e3" id="train.txt.d0.s584.p8" interaction="False"/>
      <pair e1="train.txt.d0.s584.e0" e2="train.txt.d0.s584.e4" id="train.txt.d0.s584.p9" interaction="False"/>
      <pair e1="train.txt.d0.s584.e0" e2="train.txt.d0.s584.e5" id="train.txt.d0.s584.p10" interaction="False"/>
      <pair e1="train.txt.d0.s584.e0" e2="train.txt.d0.s584.e8" id="train.txt.d0.s584.p11" interaction="False"/>
      <pair e1="train.txt.d0.s584.e6" e2="train.txt.d0.s584.e7" id="train.txt.d0.s584.p12" interaction="False"/>
      <pair e1="train.txt.d0.s584.e6" e2="train.txt.d0.s584.e2" id="train.txt.d0.s584.p13" interaction="False"/>
      <pair e1="train.txt.d0.s584.e6" e2="train.txt.d0.s584.e3" id="train.txt.d0.s584.p14" interaction="False"/>
      <pair e1="train.txt.d0.s584.e6" e2="train.txt.d0.s584.e4" id="train.txt.d0.s584.p15" interaction="False"/>
      <pair e1="train.txt.d0.s584.e6" e2="train.txt.d0.s584.e5" id="train.txt.d0.s584.p16" interaction="False"/>
      <pair e1="train.txt.d0.s584.e6" e2="train.txt.d0.s584.e1" id="train.txt.d0.s584.p17" interaction="False"/>
      <pair e1="train.txt.d0.s584.e6" e2="train.txt.d0.s584.e8" id="train.txt.d0.s584.p18" interaction="False"/>
      <pair e1="train.txt.d0.s584.e7" e2="train.txt.d0.s584.e2" id="train.txt.d0.s584.p19" interaction="False"/>
      <pair e1="train.txt.d0.s584.e7" e2="train.txt.d0.s584.e3" id="train.txt.d0.s584.p20" interaction="False"/>
      <pair e1="train.txt.d0.s584.e7" e2="train.txt.d0.s584.e4" id="train.txt.d0.s584.p21" interaction="False"/>
      <pair e1="train.txt.d0.s584.e7" e2="train.txt.d0.s584.e5" id="train.txt.d0.s584.p22" interaction="False"/>
      <pair e1="train.txt.d0.s584.e7" e2="train.txt.d0.s584.e1" id="train.txt.d0.s584.p23" interaction="False"/>
      <pair e1="train.txt.d0.s584.e7" e2="train.txt.d0.s584.e8" id="train.txt.d0.s584.p24" interaction="False"/>
      <pair e1="train.txt.d0.s584.e2" e2="train.txt.d0.s584.e3" id="train.txt.d0.s584.p25" interaction="False"/>
      <pair e1="train.txt.d0.s584.e2" e2="train.txt.d0.s584.e4" id="train.txt.d0.s584.p26" interaction="False"/>
      <pair e1="train.txt.d0.s584.e2" e2="train.txt.d0.s584.e5" id="train.txt.d0.s584.p27" interaction="False"/>
      <pair e1="train.txt.d0.s584.e2" e2="train.txt.d0.s584.e8" id="train.txt.d0.s584.p28" interaction="False"/>
      <pair e1="train.txt.d0.s584.e3" e2="train.txt.d0.s584.e4" id="train.txt.d0.s584.p29" interaction="False"/>
      <pair e1="train.txt.d0.s584.e3" e2="train.txt.d0.s584.e5" id="train.txt.d0.s584.p30" interaction="False"/>
      <pair e1="train.txt.d0.s584.e3" e2="train.txt.d0.s584.e8" id="train.txt.d0.s584.p31" interaction="False"/>
      <pair e1="train.txt.d0.s584.e4" e2="train.txt.d0.s584.e5" id="train.txt.d0.s584.p32" interaction="False"/>
      <pair e1="train.txt.d0.s584.e4" e2="train.txt.d0.s584.e8" id="train.txt.d0.s584.p33" interaction="False"/>
      <pair e1="train.txt.d0.s584.e5" e2="train.txt.d0.s584.e8" id="train.txt.d0.s584.p34" interaction="False"/>
      <pair e1="train.txt.d0.s584.e1" e2="train.txt.d0.s584.e8" id="train.txt.d0.s584.p35" interaction="False"/>
      <sentenceanalyses>
        <parses>
          <parse parser="split_parse" tokenizer="split">
            <dependency id="split_1" t1="st_3" t2="st_1" type="nn"/>
            <dependency id="split_2" t1="st_3" t2="st_2" type="nn"/>
            <dependency id="split_3" t1="st_3" t2="st_5" type="conj_and"/>
            <dependency id="split_4" t1="st_3" t2="st_7" type="conj_and"/>
            <dependency id="split_5" t1="st_3" t2="st_9" type="dep"/>
            <dependency id="split_6" t1="st_11" t2="st_9" type="nsubj"/>
            <dependency id="split_7" t1="st_9" t2="st_11" type="rcmod"/>
            <dependency id="split_8" t1="st_13" t2="st_12" type="amod"/>
            <dependency id="split_9" t1="st_20" t2="st_13" type="nn"/>
            <dependency id="split_10" t1="st_13" t2="st_14" type="num"/>
            <dependency id="split_11" t1="st_20" t2="st_16" type="appos"/>
            <dependency id="split_12" t1="st_16" t2="st_17" type="num"/>
            <dependency id="split_13" t1="st_20" t2="st_19" type="nn"/>
            <dependency id="split_14" t1="st_33" t2="st_20" type="nsubj"/>
            <dependency id="split_15" t1="st_39" t2="st_20" type="nsubj"/>
            <dependency id="split_16" t1="st_26" t2="st_22" type="nn"/>
            <dependency id="split_17" t1="st_26" t2="st_24" type="dep"/>
            <dependency id="split_18" t1="st_20" t2="st_26" type="appos"/>
            <dependency id="split_19" t1="st_26" t2="st_28" type="dep"/>
            <dependency id="split_20" t1="st_26" t2="st_30" type="dep"/>
            <dependency id="split_21" t1="st_33" t2="st_32" type="aux"/>
            <dependency id="split_22" t1="st_11" t2="st_33" type="ccomp"/>
            <dependency id="split_23" t1="st_35" t2="st_34" type="det"/>
            <dependency id="split_24" t1="st_33" t2="st_35" type="dobj"/>
            <dependency id="split_25" t1="st_35" t2="st_37" type="prep_of"/>
            <dependency id="split_26" t1="st_11" t2="st_39" type="ccomp"/>
            <dependency id="split_27" t1="st_33" t2="st_39" type="conj_and"/>
            <dependency id="split_28" t1="st_47" t2="st_40" type="complm"/>
            <dependency id="split_29" t1="st_42" t2="st_41" type="det"/>
            <dependency id="split_30" t1="st_47" t2="st_42" type="nsubjpass"/>
            <dependency id="split_31" t1="st_45" t2="st_44" type="det"/>
            <dependency id="split_32" t1="st_42" t2="st_45" type="prep_of"/>
            <dependency id="split_33" t1="st_47" t2="st_46" type="auxpass"/>
            <dependency id="split_34" t1="st_39" t2="st_47" type="ccomp"/>
          </parse>
        </parses>
        <tokenizations>
          <tokenization tokenizer="split">
            <token POS="NNP" charOffset="0-6" id="st_1" text="Hepatic"/>
            <token POS="NNP" charOffset="8-13" id="st_2" text="Enzyme"/>
            <token POS="NNP" charOffset="15-22" id="st_3" text="Inducers"/>
            <token POS="," charOffset="23-23" id="st_4" text=","/>
            <token POS="NNPS" charOffset="25-34" id="st_5" text="Inhibitors"/>
            <token POS="CC" charOffset="36-38" id="st_6" text="and"/>
            <token POS="NNPS" charOffset="40-49" id="st_7" text="Substrates"/>
            <token POS=":" charOffset="50-50" id="st_8" text=":"/>
            <token POS="NNS" charOffset="52-56" id="st_9" text="Drugs"/>
            <token POS="WDT" charOffset="58-62" id="st_10" text="which"/>
            <token POS="VB" charOffset="64-69" id="st_11" text="induce"/>
            <token POS="JJ" charOffset="71-80" id="st_12" text="cytochrome"/>
            <token POS="NN" charOffset="82-85" id="st_13" text="P450"/>
            <token POS="CD" charOffset="87-89" id="st_14" text="3A4"/>
            <token POS="(" charOffset="91-91" id="st_15" text="("/>
            <token POS="NNP" charOffset="92-94" id="st_16" text="CYP"/>
            <token POS="CD" charOffset="96-98" id="st_17" text="3A4"/>
            <token POS=")" charOffset="99-99" id="st_18" text=")"/>
            <token POS="NN" charOffset="101-106" id="st_19" text="enzyme"/>
            <token POS="NN" charOffset="108-115" id="st_20" text="activity"/>
            <token POS="(" charOffset="117-117" id="st_21" text="("/>
            <token POS="NN" charOffset="118-121" id="st_22" text="e.g."/>
            <token POS="," charOffset="122-122" id="st_23" text=","/>
            <token POS="NNS" charOffset="124-135" id="st_24" text="barbiturates"/>
            <token POS="," charOffset="136-136" id="st_25" text=","/>
            <token POS="NN" charOffset="138-146" id="st_26" text="phenytoin"/>
            <token POS="," charOffset="147-147" id="st_27" text=","/>
            <token POS="NN" charOffset="149-161" id="st_28" text="carbamazepine"/>
            <token POS="," charOffset="162-162" id="st_29" text=","/>
            <token POS="NN" charOffset="164-171" id="st_30" text="rifampin"/>
            <token POS=")" charOffset="172-172" id="st_31" text=")"/>
            <token POS="MD" charOffset="174-176" id="st_32" text="may"/>
            <token POS="VB" charOffset="178-184" id="st_33" text="enhance"/>
            <token POS="DT" charOffset="186-188" id="st_34" text="the"/>
            <token POS="NN" charOffset="190-199" id="st_35" text="metabolism"/>
            <token POS="IN" charOffset="201-202" id="st_36" text="of"/>
            <token POS="NNS" charOffset="204-218" id="st_37" text="corticosteroids"/>
            <token POS="CC" charOffset="220-222" id="st_38" text="and"/>
            <token POS="VB" charOffset="224-230" id="st_39" text="require"/>
            <token POS="IN" charOffset="232-235" id="st_40" text="that"/>
            <token POS="DT" charOffset="237-239" id="st_41" text="the"/>
            <token POS="NN" charOffset="241-246" id="st_42" text="dosage"/>
            <token POS="IN" charOffset="248-249" id="st_43" text="of"/>
            <token POS="DT" charOffset="251-253" id="st_44" text="the"/>
            <token POS="NN" charOffset="255-268" id="st_45" text="corticosteroid"/>
            <token POS="VB" charOffset="270-271" id="st_46" text="be"/>
            <token POS="VBN" charOffset="273-281" id="st_47" text="increased"/>
            <token POS="." charOffset="282-282" id="st_48" text="."/>
          </tokenization>
        </tokenizations>
      </sentenceanalyses>
    </sentence>
    <sentence id="train.txt.d0.s585" text="Drugs which inhibit CYP 3A4 (e.g., ketoconazole, macrolide antibiotics such as erythromycin) have the potential to result in increased plasma concentrations of corticosteroids.">
      <entity charOffset="0-5" id="train.txt.d0.s585.e0" text="Drugs" type="agent"/>
      <entity charOffset="160-175" id="train.txt.d0.s585.e1" text="corticosteroids" tpye="target"/>
      <entity charOffset="35-47" id="train.txt.d0.s585.e2" text="ketoconazole" type="agent"/>
      <entity charOffset="79-91" id="train.txt.d0.s585.e3" text="erythromycin" type="agent"/>
      <entity charOffset="20-23" id="train.txt.d0.s585.e4" text="CYP" type="target"/>
      <entity charOffset="49-70" id="train.txt.d0.s585.e5" text="macrolide antibiotics" type="target"/>
      <pair e1="train.txt.d0.s585.e0" e2="train.txt.d0.s585.e1" id="train.txt.d0.s585.p0" interaction="True"/>
      <pair e1="train.txt.d0.s585.e2" e2="train.txt.d0.s585.e1" id="train.txt.d0.s585.p1" interaction="True"/>
      <pair e1="train.txt.d0.s585.e3" e2="train.txt.d0.s585.e1" id="train.txt.d0.s585.p2" interaction="True"/>
      <pair e1="train.txt.d0.s585.e0" e2="train.txt.d0.s585.e4" id="train.txt.d0.s585.p3" interaction="False"/>
      <pair e1="train.txt.d0.s585.e0" e2="train.txt.d0.s585.e2" id="train.txt.d0.s585.p4" interaction="False"/>
      <pair e1="train.txt.d0.s585.e0" e2="train.txt.d0.s585.e5" id="train.txt.d0.s585.p5" interaction="False"/>
      <pair e1="train.txt.d0.s585.e0" e2="train.txt.d0.s585.e3" id="train.txt.d0.s585.p6" interaction="False"/>
      <pair e1="train.txt.d0.s585.e4" e2="train.txt.d0.s585.e2" id="train.txt.d0.s585.p7" interaction="False"/>
      <pair e1="train.txt.d0.s585.e4" e2="train.txt.d0.s585.e5" id="train.txt.d0.s585.p8" interaction="False"/>
      <pair e1="train.txt.d0.s585.e4" e2="train.txt.d0.s585.e3" id="train.txt.d0.s585.p9" interaction="False"/>
      <pair e1="train.txt.d0.s585.e4" e2="train.txt.d0.s585.e1" id="train.txt.d0.s585.p10" interaction="False"/>
      <pair e1="train.txt.d0.s585.e2" e2="train.txt.d0.s585.e5" id="train.txt.d0.s585.p11" interaction="False"/>
      <pair e1="train.txt.d0.s585.e2" e2="train.txt.d0.s585.e3" id="train.txt.d0.s585.p12" interaction="False"/>
      <pair e1="train.txt.d0.s585.e5" e2="train.txt.d0.s585.e3" id="train.txt.d0.s585.p13" interaction="False"/>
      <pair e1="train.txt.d0.s585.e5" e2="train.txt.d0.s585.e1" id="train.txt.d0.s585.p14" interaction="False"/>
      <sentenceanalyses>
        <parses>
          <parse parser="split_parse" tokenizer="split">
            <dependency id="split_1" t1="st_3" t2="st_1" type="nsubj"/>
            <dependency id="split_2" t1="st_17" t2="st_1" type="nsubj"/>
            <dependency id="split_3" t1="st_1" t2="st_3" type="rcmod"/>
            <dependency id="split_4" t1="st_3" t2="st_4" type="dobj"/>
            <dependency id="split_5" t1="st_4" t2="st_5" type="num"/>
            <dependency id="split_6" t1="st_4" t2="st_7" type="dep"/>
            <dependency id="split_7" t1="st_7" t2="st_9" type="appos"/>
            <dependency id="split_8" t1="st_12" t2="st_11" type="amod"/>
            <dependency id="split_9" t1="st_7" t2="st_12" type="dep"/>
            <dependency id="split_10" t1="st_12" t2="st_15" type="prep_such_as"/>
            <dependency id="split_11" t1="st_19" t2="st_18" type="det"/>
            <dependency id="split_12" t1="st_17" t2="st_19" type="dobj"/>
            <dependency id="split_13" t1="st_21" t2="st_20" type="aux"/>
            <dependency id="split_14" t1="st_19" t2="st_21" type="infmod"/>
            <dependency id="split_15" t1="st_25" t2="st_23" type="amod"/>
            <dependency id="split_16" t1="st_25" t2="st_24" type="nn"/>
            <dependency id="split_17" t1="st_21" t2="st_25" type="prep_in"/>
            <dependency id="split_18" t1="st_25" t2="st_27" type="prep_of"/>
          </parse>
        </parses>
        <tokenizations>
          <tokenization tokenizer="split">
            <token POS="NNS" charOffset="0-4" id="st_1" text="Drugs"/>
            <token POS="WDT" charOffset="6-10" id="st_2" text="which"/>
            <token POS="VBP" charOffset="12-18" id="st_3" text="inhibit"/>
            <token POS="NNP" charOffset="20-22" id="st_4" text="CYP"/>
            <token POS="CD" charOffset="24-26" id="st_5" text="3A4"/>
            <token POS="(" charOffset="28-28" id="st_6" text="("/>
            <token POS="NN" charOffset="29-32" id="st_7" text="e.g."/>
            <token POS="," charOffset="33-33" id="st_8" text=","/>
            <token POS="NN" charOffset="35-46" id="st_9" text="ketoconazole"/>
            <token POS="," charOffset="47-47" id="st_10" text=","/>
            <token POS="JJ" charOffset="49-57" id="st_11" text="macrolide"/>
            <token POS="NNS" charOffset="59-69" id="st_12" text="antibiotics"/>
            <token POS="JJ" charOffset="71-74" id="st_13" text="such"/>
            <token POS="IN" charOffset="76-77" id="st_14" text="as"/>
            <token POS="NN" charOffset="79-90" id="st_15" text="erythromycin"/>
            <token POS=")" charOffset="91-91" id="st_16" text=")"/>
            <token POS="VBP" charOffset="93-96" id="st_17" text="have"/>
            <token POS="DT" charOffset="98-100" id="st_18" text="the"/>
            <token POS="NN" charOffset="102-110" id="st_19" text="potential"/>
            <token POS="TO" charOffset="112-113" id="st_20" text="to"/>
            <token POS="VB" charOffset="115-120" id="st_21" text="result"/>
            <token POS="IN" charOffset="122-123" id="st_22" text="in"/>
            <token POS="VBN" charOffset="125-133" id="st_23" text="increased"/>
            <token POS="NN" charOffset="135-140" id="st_24" text="plasma"/>
            <token POS="NNS" charOffset="142-155" id="st_25" text="concentrations"/>
            <token POS="IN" charOffset="157-158" id="st_26" text="of"/>
            <token POS="NNS" charOffset="160-174" id="st_27" text="corticosteroids"/>
            <token POS="." charOffset="175-175" id="st_28" text="."/>
          </tokenization>
        </tokenizations>
      </sentenceanalyses>
    </sentence>
    <sentence id="train.txt.d0.s586" text="Ketoconazole: Ketoconazole has been reported to decrease the metabolism of certain corticosteroids by up to 60%, leading to increased risk of corticosteroid side effects.">
      <entity charOffset="14-26" id="train.txt.d0.s586.e0" text="Ketoconazole" type="agent"/>
      <entity charOffset="83-98" id="train.txt.d0.s586.e1" text="corticosteroids" tpye="target"/>
      <entity charOffset="0-12" id="train.txt.d0.s586.e2" text="Ketoconazole" type="target"/>
      <entity charOffset="142-156" id="train.txt.d0.s586.e3" text="corticosteroid" type="target"/>
      <pair e1="train.txt.d0.s586.e0" e2="train.txt.d0.s586.e1" id="train.txt.d0.s586.p0" interaction="True"/>
      <pair e1="train.txt.d0.s586.e2" e2="train.txt.d0.s586.e0" id="train.txt.d0.s586.p1" interaction="False"/>
      <pair e1="train.txt.d0.s586.e2" e2="train.txt.d0.s586.e1" id="train.txt.d0.s586.p2" interaction="False"/>
      <pair e1="train.txt.d0.s586.e2" e2="train.txt.d0.s586.e3" id="train.txt.d0.s586.p3" interaction="False"/>
      <pair e1="train.txt.d0.s586.e0" e2="train.txt.d0.s586.e3" id="train.txt.d0.s586.p4" interaction="False"/>
      <pair e1="train.txt.d0.s586.e1" e2="train.txt.d0.s586.e3" id="train.txt.d0.s586.p5" interaction="False"/>
      <sentenceanalyses>
        <parses>
          <parse parser="split_parse" tokenizer="split">
            <dependency id="split_1" t1="st_6" t2="st_1" type="dep"/>
            <dependency id="split_2" t1="st_6" t2="st_3" type="nsubjpass"/>
            <dependency id="split_3" t1="st_8" t2="st_3" type="xsubj"/>
            <dependency id="split_4" t1="st_6" t2="st_4" type="aux"/>
            <dependency id="split_5" t1="st_6" t2="st_5" type="auxpass"/>
            <dependency id="split_6" t1="st_8" t2="st_7" type="aux"/>
            <dependency id="split_7" t1="st_6" t2="st_8" type="xcomp"/>
            <dependency id="split_8" t1="st_10" t2="st_9" type="det"/>
            <dependency id="split_9" t1="st_8" t2="st_10" type="dobj"/>
            <dependency id="split_10" t1="st_13" t2="st_12" type="amod"/>
            <dependency id="split_11" t1="st_10" t2="st_13" type="prep_of"/>
            <dependency id="split_12" t1="st_18" t2="st_15" type="quantmod"/>
            <dependency id="split_13" t1="st_18" t2="st_16" type="dep"/>
            <dependency id="split_14" t1="st_18" t2="st_17" type="number"/>
            <dependency id="split_15" t1="st_8" t2="st_18" type="prep_by"/>
            <dependency id="split_16" t1="st_18" t2="st_20" type="partmod"/>
            <dependency id="split_17" t1="st_23" t2="st_22" type="amod"/>
            <dependency id="split_18" t1="st_20" t2="st_23" type="prep_to"/>
            <dependency id="split_19" t1="st_27" t2="st_25" type="nn"/>
            <dependency id="split_20" t1="st_27" t2="st_26" type="nn"/>
            <dependency id="split_21" t1="st_23" t2="st_27" type="prep_of"/>
          </parse>
        </parses>
        <tokenizations>
          <tokenization tokenizer="split">
            <token POS="NNP" charOffset="0-11" id="st_1" text="Ketoconazole"/>
            <token POS=":" charOffset="12-12" id="st_2" text=":"/>
            <token POS="NNP" charOffset="14-25" id="st_3" text="Ketoconazole"/>
            <token POS="VBZ" charOffset="27-29" id="st_4" text="has"/>
            <token POS="VBN" charOffset="31-34" id="st_5" text="been"/>
            <token POS="VBN" charOffset="36-43" id="st_6" text="reported"/>
            <token POS="TO" charOffset="45-46" id="st_7" text="to"/>
            <token POS="VB" charOffset="48-55" id="st_8" text="decrease"/>
            <token POS="DT" charOffset="57-59" id="st_9" text="the"/>
            <token POS="NN" charOffset="61-70" id="st_10" text="metabolism"/>
            <token POS="IN" charOffset="72-73" id="st_11" text="of"/>
            <token POS="JJ" charOffset="75-81" id="st_12" text="certain"/>
            <token POS="NNS" charOffset="83-97" id="st_13" text="corticosteroids"/>
            <token POS="IN" charOffset="99-100" id="st_14" text="by"/>
            <token POS="IN" charOffset="102-103" id="st_15" text="up"/>
            <token POS="TO" charOffset="105-106" id="st_16" text="to"/>
            <token POS="CD" charOffset="108-109" id="st_17" text="60"/>
            <token POS="NN" charOffset="110-110" id="st_18" text="%"/>
            <token POS="," charOffset="111-111" id="st_19" text=","/>
            <token POS="VBG" charOffset="113-119" id="st_20" text="leading"/>
            <token POS="TO" charOffset="121-122" id="st_21" text="to"/>
            <token POS="VBN" charOffset="124-132" id="st_22" text="increased"/>
            <token POS="NN" charOffset="134-137" id="st_23" text="risk"/>
            <token POS="IN" charOffset="139-140" id="st_24" text="of"/>
            <token POS="NN" charOffset="142-155" id="st_25" text="corticosteroid"/>
            <token POS="NN" charOffset="157-160" id="st_26" text="side"/>
            <token POS="NNS" charOffset="162-168" id="st_27" text="effects"/>
            <token POS="." charOffset="169-169" id="st_28" text="."/>
          </tokenization>
        </tokenizations>
      </sentenceanalyses>
    </sentence>
    <sentence id="train.txt.d0.s587" text="In addition, ketoconazole alone can inhibit adrenal corticosteroid synthesis and may cause adrenal insufficiency during corticosteroid withdrawal.">
      <entity charOffset="13-25" id="train.txt.d0.s587.e0" text="ketoconazole" type="agent"/>
      <entity charOffset="52-66" id="train.txt.d0.s587.e1" text="corticosteroid" tpye="target"/>
      <entity charOffset="120-134" id="train.txt.d0.s587.e2" text="corticosteroid" tpye="target"/>
      <pair e1="train.txt.d0.s587.e0" e2="train.txt.d0.s587.e1" id="train.txt.d0.s587.p0" interaction="True"/>
      <pair e1="train.txt.d0.s587.e0" e2="train.txt.d0.s587.e2" id="train.txt.d0.s587.p1" interaction="True"/>
      <pair e1="train.txt.d0.s587.e1" e2="train.txt.d0.s587.e2" id="train.txt.d0.s587.p2" interaction="False"/>
      <sentenceanalyses>
        <parses>
          <parse parser="split_parse" tokenizer="split">
            <dependency id="split_1" t1="st_7" t2="st_2" type="prep_in"/>
            <dependency id="split_2" t1="st_7" t2="st_4" type="nsubj"/>
            <dependency id="split_3" t1="st_13" t2="st_4" type="nsubj"/>
            <dependency id="split_4" t1="st_7" t2="st_5" type="advmod"/>
            <dependency id="split_5" t1="st_7" t2="st_6" type="aux"/>
            <dependency id="split_6" t1="st_10" t2="st_8" type="amod"/>
            <dependency id="split_7" t1="st_10" t2="st_9" type="nn"/>
            <dependency id="split_8" t1="st_7" t2="st_10" type="dobj"/>
            <dependency id="split_9" t1="st_13" t2="st_12" type="aux"/>
            <dependency id="split_10" t1="st_7" t2="st_13" type="conj_and"/>
            <dependency id="split_11" t1="st_15" t2="st_14" type="amod"/>
            <dependency id="split_12" t1="st_13" t2="st_15" type="dobj"/>
            <dependency id="split_13" t1="st_18" t2="st_17" type="nn"/>
            <dependency id="split_14" t1="st_13" t2="st_18" type="prep_during"/>
          </parse>
        </parses>
        <tokenizations>
          <tokenization tokenizer="split">
            <token POS="IN" charOffset="0-1" id="st_1" text="In"/>
            <token POS="NN" charOffset="3-10" id="st_2" text="addition"/>
            <token POS="," charOffset="11-11" id="st_3" text=","/>
            <token POS="NN" charOffset="13-24" id="st_4" text="ketoconazole"/>
            <token POS="RB" charOffset="26-30" id="st_5" text="alone"/>
            <token POS="MD" charOffset="32-34" id="st_6" text="can"/>
            <token POS="VB" charOffset="36-42" id="st_7" text="inhibit"/>
            <token POS="JJ" charOffset="44-50" id="st_8" text="adrenal"/>
            <token POS="NN" charOffset="52-65" id="st_9" text="corticosteroid"/>
            <token POS="NN" charOffset="67-75" id="st_10" text="synthesis"/>
            <token POS="CC" charOffset="77-79" id="st_11" text="and"/>
            <token POS="MD" charOffset="81-83" id="st_12" text="may"/>
            <token POS="VB" charOffset="85-89" id="st_13" text="cause"/>
            <token POS="JJ" charOffset="91-97" id="st_14" text="adrenal"/>
            <token POS="NN" charOffset="99-111" id="st_15" text="insufficiency"/>
            <token POS="IN" charOffset="113-118" id="st_16" text="during"/>
            <token POS="NN" charOffset="120-133" id="st_17" text="corticosteroid"/>
            <token POS="NN" charOffset="135-144" id="st_18" text="withdrawal"/>
            <token POS="." charOffset="145-145" id="st_19" text="."/>
          </tokenization>
        </tokenizations>
      </sentenceanalyses>
    </sentence>
    <sentence id="train.txt.d0.s588" text="Nonsteroidal anti-inflammatory agents (NSAIDS): Concomitant use of aspirin (or other nonsteroidal antiinflammatory agents) and corticosteroids increases the risk of gastrointestinal side effects.">
      <entity charOffset="67-74" id="train.txt.d0.s588.e0" text="aspirin" type="agent"/>
      <entity charOffset="127-142" id="train.txt.d0.s588.e1" text="corticosteroids" tpye="target"/>
      <entity charOffset="85-121" id="train.txt.d0.s588.e2" text="nonsteroidal antiinflammatory agents" type="agent"/>
      <entity charOffset="0-37" id="train.txt.d0.s588.e3" text="Nonsteroidal anti-inflammatory agents" type="target"/>
      <entity charOffset="39-45" id="train.txt.d0.s588.e4" text="NSAIDS" type="target"/>
      <pair e1="train.txt.d0.s588.e0" e2="train.txt.d0.s588.e1" id="train.txt.d0.s588.p0" interaction="True"/>
      <pair e1="train.txt.d0.s588.e2" e2="train.txt.d0.s588.e1" id="train.txt.d0.s588.p1" interaction="True"/>
      <pair e1="train.txt.d0.s588.e3" e2="train.txt.d0.s588.e4" id="train.txt.d0.s588.p2" interaction="False"/>
      <pair e1="train.txt.d0.s588.e3" e2="train.txt.d0.s588.e0" id="train.txt.d0.s588.p3" interaction="False"/>
      <pair e1="train.txt.d0.s588.e3" e2="train.txt.d0.s588.e2" id="train.txt.d0.s588.p4" interaction="False"/>
      <pair e1="train.txt.d0.s588.e3" e2="train.txt.d0.s588.e1" id="train.txt.d0.s588.p5" interaction="False"/>
      <pair e1="train.txt.d0.s588.e4" e2="train.txt.d0.s588.e0" id="train.txt.d0.s588.p6" interaction="False"/>
      <pair e1="train.txt.d0.s588.e4" e2="train.txt.d0.s588.e2" id="train.txt.d0.s588.p7" interaction="False"/>
      <pair e1="train.txt.d0.s588.e4" e2="train.txt.d0.s588.e1" id="train.txt.d0.s588.p8" interaction="False"/>
      <pair e1="train.txt.d0.s588.e0" e2="train.txt.d0.s588.e2" id="train.txt.d0.s588.p9" interaction="False"/>
      <sentenceanalyses>
        <parses>
          <parse parser="split_parse" tokenizer="split">
            <dependency id="split_1" t1="st_3" t2="st_1" type="amod"/>
            <dependency id="split_2" t1="st_3" t2="st_2" type="amod"/>
            <dependency id="split_3" t1="st_3" t2="st_5" type="abbrev"/>
            <dependency id="split_4" t1="st_9" t2="st_8" type="amod"/>
            <dependency id="split_5" t1="st_3" t2="st_9" type="dep"/>
            <dependency id="split_6" t1="st_9" t2="st_11" type="prep_of"/>
            <dependency id="split_7" t1="st_17" t2="st_14" type="amod"/>
            <dependency id="split_8" t1="st_17" t2="st_15" type="amod"/>
            <dependency id="split_9" t1="st_17" t2="st_16" type="amod"/>
            <dependency id="split_10" t1="st_9" t2="st_17" type="prep_of"/>
            <dependency id="split_11" t1="st_11" t2="st_17" type="conj_or"/>
            <dependency id="split_12" t1="st_9" t2="st_20" type="prep_of"/>
            <dependency id="split_13" t1="st_11" t2="st_20" type="conj_and"/>
            <dependency id="split_14" t1="st_20" t2="st_21" type="rcmod"/>
            <dependency id="split_15" t1="st_23" t2="st_22" type="det"/>
            <dependency id="split_16" t1="st_21" t2="st_23" type="dobj"/>
            <dependency id="split_17" t1="st_27" t2="st_25" type="amod"/>
            <dependency id="split_18" t1="st_27" t2="st_26" type="nn"/>
            <dependency id="split_19" t1="st_23" t2="st_27" type="prep_of"/>
          </parse>
        </parses>
        <tokenizations>
          <tokenization tokenizer="split">
            <token POS="JJ" charOffset="0-11" id="st_1" text="Nonsteroidal"/>
            <token POS="JJ" charOffset="13-29" id="st_2" text="anti-inflammatory"/>
            <token POS="NNS" charOffset="31-36" id="st_3" text="agents"/>
            <token POS="(" charOffset="38-38" id="st_4" text="("/>
            <token POS="NNP" charOffset="39-44" id="st_5" text="NSAIDS"/>
            <token POS=")" charOffset="45-45" id="st_6" text=")"/>
            <token POS=":" charOffset="46-46" id="st_7" text=":"/>
            <token POS="JJ" charOffset="48-58" id="st_8" text="Concomitant"/>
            <token POS="NN" charOffset="60-62" id="st_9" text="use"/>
            <token POS="IN" charOffset="64-65" id="st_10" text="of"/>
            <token POS="NN" charOffset="67-73" id="st_11" text="aspirin"/>
            <token POS="(" charOffset="75-75" id="st_12" text="("/>
            <token POS="CC" charOffset="76-77" id="st_13" text="or"/>
            <token POS="JJ" charOffset="79-83" id="st_14" text="other"/>
            <token POS="JJ" charOffset="85-96" id="st_15" text="nonsteroidal"/>
            <token POS="JJ" charOffset="98-113" id="st_16" text="antiinflammatory"/>
            <token POS="NNS" charOffset="115-120" id="st_17" text="agents"/>
            <token POS=")" charOffset="121-121" id="st_18" text=")"/>
            <token POS="CC" charOffset="123-125" id="st_19" text="and"/>
            <token POS="NNS" charOffset="127-141" id="st_20" text="corticosteroids"/>
            <token POS="VBZ" charOffset="143-151" id="st_21" text="increases"/>
            <token POS="DT" charOffset="153-155" id="st_22" text="the"/>
            <token POS="NN" charOffset="157-160" id="st_23" text="risk"/>
            <token POS="IN" charOffset="162-163" id="st_24" text="of"/>
            <token POS="JJ" charOffset="165-180" id="st_25" text="gastrointestinal"/>
            <token POS="NN" charOffset="182-185" id="st_26" text="side"/>
            <token POS="NNS" charOffset="187-193" id="st_27" text="effects"/>
            <token POS="." charOffset="194-194" id="st_28" text="."/>
          </tokenization>
        </tokenizations>
      </sentenceanalyses>
    </sentence>
    <sentence id="train.txt.d0.s589" text="Aspirin should be used cautiously in conjunction with corticosteroids in hypoprothrombinemia.">
      <entity charOffset="0-7" id="train.txt.d0.s589.e0" text="Aspirin" type="agent"/>
      <entity charOffset="54-69" id="train.txt.d0.s589.e1" text="corticosteroids" tpye="target"/>
      <pair e1="train.txt.d0.s589.e0" e2="train.txt.d0.s589.e1" id="train.txt.d0.s589.p0" interaction="True"/>
      <sentenceanalyses>
        <parses>
          <parse parser="split_parse" tokenizer="split">
            <dependency id="split_1" t1="st_4" t2="st_1" type="nsubjpass"/>
            <dependency id="split_2" t1="st_4" t2="st_2" type="aux"/>
            <dependency id="split_3" t1="st_4" t2="st_3" type="auxpass"/>
            <dependency id="split_4" t1="st_4" t2="st_5" type="advmod"/>
            <dependency id="split_5" t1="st_4" t2="st_7" type="prep_in"/>
            <dependency id="split_6" t1="st_4" t2="st_9" type="prep_with"/>
            <dependency id="split_7" t1="st_9" t2="st_11" type="prep_in"/>
          </parse>
        </parses>
        <tokenizations>
          <tokenization tokenizer="split">
            <token POS="NNP" charOffset="0-6" id="st_1" text="Aspirin"/>
            <token POS="MD" charOffset="8-13" id="st_2" text="should"/>
            <token POS="VB" charOffset="15-16" id="st_3" text="be"/>
            <token POS="VBN" charOffset="18-21" id="st_4" text="used"/>
            <token POS="RB" charOffset="23-32" id="st_5" text="cautiously"/>
            <token POS="IN" charOffset="34-35" id="st_6" text="in"/>
            <token POS="NN" charOffset="37-47" id="st_7" text="conjunction"/>
            <token POS="IN" charOffset="49-52" id="st_8" text="with"/>
            <token POS="NNS" charOffset="54-68" id="st_9" text="corticosteroids"/>
            <token POS="IN" charOffset="70-71" id="st_10" text="in"/>
            <token POS="NN" charOffset="73-91" id="st_11" text="hypoprothrombinemia"/>
            <token POS="." charOffset="92-92" id="st_12" text="."/>
          </tokenization>
        </tokenizations>
      </sentenceanalyses>
    </sentence>
    <sentence id="train.txt.d0.s590" text="The clearance of salicylates may be increased with concurrent use of corticosteroids.">
      <entity charOffset="17-28" id="train.txt.d0.s590.e0" text="salicylates" type="agent"/>
      <entity charOffset="69-84" id="train.txt.d0.s590.e1" text="corticosteroids" tpye="target"/>
      <pair e1="train.txt.d0.s590.e0" e2="train.txt.d0.s590.e1" id="train.txt.d0.s590.p0" interaction="True"/>
      <sentenceanalyses>
        <parses>
          <parse parser="split_parse" tokenizer="split">
            <dependency id="split_1" t1="st_2" t2="st_1" type="det"/>
            <dependency id="split_2" t1="st_7" t2="st_2" type="nsubjpass"/>
            <dependency id="split_3" t1="st_2" t2="st_4" type="prep_of"/>
            <dependency id="split_4" t1="st_7" t2="st_5" type="aux"/>
            <dependency id="split_5" t1="st_7" t2="st_6" type="auxpass"/>
            <dependency id="split_6" t1="st_10" t2="st_9" type="amod"/>
            <dependency id="split_7" t1="st_7" t2="st_10" type="prep_with"/>
            <dependency id="split_8" t1="st_10" t2="st_12" type="prep_of"/>
          </parse>
        </parses>
        <tokenizations>
          <tokenization tokenizer="split">
            <token POS="DT" charOffset="0-2" id="st_1" text="The"/>
            <token POS="NN" charOffset="4-12" id="st_2" text="clearance"/>
            <token POS="IN" charOffset="14-15" id="st_3" text="of"/>
            <token POS="NNS" charOffset="17-27" id="st_4" text="salicylates"/>
            <token POS="MD" charOffset="29-31" id="st_5" text="may"/>
            <token POS="VB" charOffset="33-34" id="st_6" text="be"/>
            <token POS="VBN" charOffset="36-44" id="st_7" text="increased"/>
            <token POS="IN" charOffset="46-49" id="st_8" text="with"/>
            <token POS="JJ" charOffset="51-60" id="st_9" text="concurrent"/>
            <token POS="NN" charOffset="62-64" id="st_10" text="use"/>
            <token POS="IN" charOffset="66-67" id="st_11" text="of"/>
            <token POS="NNS" charOffset="69-83" id="st_12" text="corticosteroids"/>
            <token POS="." charOffset="84-84" id="st_13" text="."/>
          </tokenization>
        </tokenizations>
      </sentenceanalyses>
    </sentence>
    <sentence id="train.txt.d0.s591" text="Corticosteroids may also potentiate the replication of some organisms contained in live attenuated vaccines.">
      <entity charOffset="0-15" id="train.txt.d0.s591.e0" text="Corticosteroids" type="agent"/>
      <entity charOffset="83-107" id="train.txt.d0.s591.e1" text="live attenuated vaccines" tpye="target"/>
      <pair e1="train.txt.d0.s591.e0" e2="train.txt.d0.s591.e1" id="train.txt.d0.s591.p0" interaction="True"/>
      <sentenceanalyses>
        <parses>
          <parse parser="split_parse" tokenizer="split">
            <dependency id="split_1" t1="st_4" t2="st_1" type="nsubj"/>
            <dependency id="split_2" t1="st_4" t2="st_2" type="aux"/>
            <dependency id="split_3" t1="st_4" t2="st_3" type="advmod"/>
            <dependency id="split_4" t1="st_6" t2="st_5" type="det"/>
            <dependency id="split_5" t1="st_4" t2="st_6" type="dobj"/>
            <dependency id="split_6" t1="st_9" t2="st_8" type="det"/>
            <dependency id="split_7" t1="st_6" t2="st_9" type="prep_of"/>
            <dependency id="split_8" t1="st_9" t2="st_10" type="partmod"/>
            <dependency id="split_9" t1="st_14" t2="st_12" type="amod"/>
            <dependency id="split_10" t1="st_14" t2="st_13" type="amod"/>
            <dependency id="split_11" t1="st_10" t2="st_14" type="prep_in"/>
          </parse>
        </parses>
        <tokenizations>
          <tokenization tokenizer="split">
            <token POS="NNS" charOffset="0-14" id="st_1" text="Corticosteroids"/>
            <token POS="MD" charOffset="16-18" id="st_2" text="may"/>
            <token POS="RB" charOffset="20-23" id="st_3" text="also"/>
            <token POS="VB" charOffset="25-34" id="st_4" text="potentiate"/>
            <token POS="DT" charOffset="36-38" id="st_5" text="the"/>
            <token POS="NN" charOffset="40-50" id="st_6" text="replication"/>
            <token POS="IN" charOffset="52-53" id="st_7" text="of"/>
            <token POS="DT" charOffset="55-58" id="st_8" text="some"/>
            <token POS="NNS" charOffset="60-68" id="st_9" text="organisms"/>
            <token POS="VBN" charOffset="70-78" id="st_10" text="contained"/>
            <token POS="IN" charOffset="80-81" id="st_11" text="in"/>
            <token POS="JJ" charOffset="83-86" id="st_12" text="live"/>
            <token POS="JJ" charOffset="88-97" id="st_13" text="attenuated"/>
            <token POS="NNS" charOffset="99-106" id="st_14" text="vaccines"/>
            <token POS="." charOffset="107-107" id="st_15" text="."/>
          </tokenization>
        </tokenizations>
      </sentenceanalyses>
    </sentence>
    <sentence id="train.txt.d0.s592" text="Dexbrompheniramine can interact with alcohol or other CNS depressants (may potentiate the CNS depressant effects of either these medications or antihistamines), anticholinergics or other medications with anticholinergic activity (anticholinergic effects may be potentiated when these medications are used concurrently with antihistamines), and monoamine oxidase (MAO) inhibitors (concurrent use with antihistamines may prolong and intensify the anticholinergic and CNS depressant effects of antihistamines).">
      <entity charOffset="0-18" id="train.txt.d0.s592.e0" text="Dexbrompheniramine" type="agent"/>
      <entity charOffset="37-44" id="train.txt.d0.s592.e1" text="alcohol" tpye="target"/>
      <entity charOffset="54-69" id="train.txt.d0.s592.e2" text="CNS depressants" tpye="target"/>
      <entity charOffset="90-104" id="train.txt.d0.s592.e3" text="CNS depressant" tpye="target"/>
      <entity charOffset="144-158" id="train.txt.d0.s592.e4" text="antihistamines" tpye="target"/>
      <entity charOffset="161-177" id="train.txt.d0.s592.e5" text="anticholinergics" tpye="target"/>
      <entity charOffset="181-198" id="train.txt.d0.s592.e6" text="other medications" tpye="target"/>
      <entity charOffset="129-140" id="train.txt.d0.s592.e7" text="medications" type="target"/>
      <entity charOffset="204-219" id="train.txt.d0.s592.e8" text="anticholinergic" type="target"/>
      <entity charOffset="230-245" id="train.txt.d0.s592.e9" text="anticholinergic" type="target"/>
      <entity charOffset="284-295" id="train.txt.d0.s592.e10" text="medications" type="target"/>
      <entity charOffset="323-337" id="train.txt.d0.s592.e11" text="antihistamines" type="target"/>
      <entity charOffset="344-361" id="train.txt.d0.s592.e12" text="monoamine oxidase" type="target"/>
      <entity charOffset="400-414" id="train.txt.d0.s592.e13" text="antihistamines" type="target"/>
      <entity charOffset="445-460" id="train.txt.d0.s592.e14" text="anticholinergic" type="target"/>
      <entity charOffset="465-479" id="train.txt.d0.s592.e15" text="CNS depressant" type="target"/>
      <entity charOffset="491-505" id="train.txt.d0.s592.e16" text="antihistamines" type="target"/>
      <pair e1="train.txt.d0.s592.e0" e2="train.txt.d0.s592.e1" id="train.txt.d0.s592.p0" interaction="True"/>
      <pair e1="train.txt.d0.s592.e0" e2="train.txt.d0.s592.e2" id="train.txt.d0.s592.p1" interaction="True"/>
      <pair e1="train.txt.d0.s592.e0" e2="train.txt.d0.s592.e3" id="train.txt.d0.s592.p2" interaction="True"/>
      <pair e1="train.txt.d0.s592.e0" e2="train.txt.d0.s592.e4" id="train.txt.d0.s592.p3" interaction="True"/>
      <pair e1="train.txt.d0.s592.e0" e2="train.txt.d0.s592.e5" id="train.txt.d0.s592.p4" interaction="True"/>
      <pair e1="train.txt.d0.s592.e0" e2="train.txt.d0.s592.e6" id="train.txt.d0.s592.p5" interaction="True"/>
      <pair e1="train.txt.d0.s592.e0" e2="train.txt.d0.s592.e1" id="train.txt.d0.s592.p6" interaction="False"/>
      <pair e1="train.txt.d0.s592.e0" e2="train.txt.d0.s592.e2" id="train.txt.d0.s592.p7" interaction="False"/>
      <pair e1="train.txt.d0.s592.e0" e2="train.txt.d0.s592.e3" id="train.txt.d0.s592.p8" interaction="False"/>
      <pair e1="train.txt.d0.s592.e0" e2="train.txt.d0.s592.e7" id="train.txt.d0.s592.p9" interaction="False"/>
      <pair e1="train.txt.d0.s592.e0" e2="train.txt.d0.s592.e4" id="train.txt.d0.s592.p10" interaction="False"/>
      <pair e1="train.txt.d0.s592.e0" e2="train.txt.d0.s592.e5" id="train.txt.d0.s592.p11" interaction="False"/>
      <pair e1="train.txt.d0.s592.e0" e2="train.txt.d0.s592.e6" id="train.txt.d0.s592.p12" interaction="False"/>
      <pair e1="train.txt.d0.s592.e0" e2="train.txt.d0.s592.e8" id="train.txt.d0.s592.p13" interaction="False"/>
      <pair e1="train.txt.d0.s592.e0" e2="train.txt.d0.s592.e9" id="train.txt.d0.s592.p14" interaction="False"/>
      <pair e1="train.txt.d0.s592.e0" e2="train.txt.d0.s592.e10" id="train.txt.d0.s592.p15" interaction="False"/>
      <pair e1="train.txt.d0.s592.e0" e2="train.txt.d0.s592.e11" id="train.txt.d0.s592.p16" interaction="False"/>
      <pair e1="train.txt.d0.s592.e0" e2="train.txt.d0.s592.e12" id="train.txt.d0.s592.p17" interaction="False"/>
      <pair e1="train.txt.d0.s592.e0" e2="train.txt.d0.s592.e13" id="train.txt.d0.s592.p18" interaction="False"/>
      <pair e1="train.txt.d0.s592.e0" e2="train.txt.d0.s592.e14" id="train.txt.d0.s592.p19" interaction="False"/>
      <pair e1="train.txt.d0.s592.e0" e2="train.txt.d0.s592.e15" id="train.txt.d0.s592.p20" interaction="False"/>
      <pair e1="train.txt.d0.s592.e0" e2="train.txt.d0.s592.e16" id="train.txt.d0.s592.p21" interaction="False"/>
      <pair e1="train.txt.d0.s592.e1" e2="train.txt.d0.s592.e2" id="train.txt.d0.s592.p22" interaction="False"/>
      <pair e1="train.txt.d0.s592.e1" e2="train.txt.d0.s592.e3" id="train.txt.d0.s592.p23" interaction="False"/>
      <pair e1="train.txt.d0.s592.e1" e2="train.txt.d0.s592.e7" id="train.txt.d0.s592.p24" interaction="False"/>
      <pair e1="train.txt.d0.s592.e1" e2="train.txt.d0.s592.e4" id="train.txt.d0.s592.p25" interaction="False"/>
      <pair e1="train.txt.d0.s592.e1" e2="train.txt.d0.s592.e5" id="train.txt.d0.s592.p26" interaction="False"/>
      <pair e1="train.txt.d0.s592.e1" e2="train.txt.d0.s592.e6" id="train.txt.d0.s592.p27" interaction="False"/>
      <pair e1="train.txt.d0.s592.e1" e2="train.txt.d0.s592.e8" id="train.txt.d0.s592.p28" interaction="False"/>
      <pair e1="train.txt.d0.s592.e1" e2="train.txt.d0.s592.e9" id="train.txt.d0.s592.p29" interaction="False"/>
      <pair e1="train.txt.d0.s592.e1" e2="train.txt.d0.s592.e10" id="train.txt.d0.s592.p30" interaction="False"/>
      <pair e1="train.txt.d0.s592.e1" e2="train.txt.d0.s592.e11" id="train.txt.d0.s592.p31" interaction="False"/>
      <pair e1="train.txt.d0.s592.e1" e2="train.txt.d0.s592.e12" id="train.txt.d0.s592.p32" interaction="False"/>
      <pair e1="train.txt.d0.s592.e1" e2="train.txt.d0.s592.e13" id="train.txt.d0.s592.p33" interaction="False"/>
      <pair e1="train.txt.d0.s592.e1" e2="train.txt.d0.s592.e14" id="train.txt.d0.s592.p34" interaction="False"/>
      <pair e1="train.txt.d0.s592.e1" e2="train.txt.d0.s592.e15" id="train.txt.d0.s592.p35" interaction="False"/>
      <pair e1="train.txt.d0.s592.e1" e2="train.txt.d0.s592.e16" id="train.txt.d0.s592.p36" interaction="False"/>
      <pair e1="train.txt.d0.s592.e2" e2="train.txt.d0.s592.e3" id="train.txt.d0.s592.p37" interaction="False"/>
      <pair e1="train.txt.d0.s592.e2" e2="train.txt.d0.s592.e7" id="train.txt.d0.s592.p38" interaction="False"/>
      <pair e1="train.txt.d0.s592.e2" e2="train.txt.d0.s592.e4" id="train.txt.d0.s592.p39" interaction="False"/>
      <pair e1="train.txt.d0.s592.e2" e2="train.txt.d0.s592.e5" id="train.txt.d0.s592.p40" interaction="False"/>
      <pair e1="train.txt.d0.s592.e2" e2="train.txt.d0.s592.e6" id="train.txt.d0.s592.p41" interaction="False"/>
      <pair e1="train.txt.d0.s592.e2" e2="train.txt.d0.s592.e8" id="train.txt.d0.s592.p42" interaction="False"/>
      <pair e1="train.txt.d0.s592.e2" e2="train.txt.d0.s592.e9" id="train.txt.d0.s592.p43" interaction="False"/>
      <pair e1="train.txt.d0.s592.e2" e2="train.txt.d0.s592.e10" id="train.txt.d0.s592.p44" interaction="False"/>
      <pair e1="train.txt.d0.s592.e2" e2="train.txt.d0.s592.e11" id="train.txt.d0.s592.p45" interaction="False"/>
      <pair e1="train.txt.d0.s592.e2" e2="train.txt.d0.s592.e12" id="train.txt.d0.s592.p46" interaction="False"/>
      <pair e1="train.txt.d0.s592.e2" e2="train.txt.d0.s592.e13" id="train.txt.d0.s592.p47" interaction="False"/>
      <pair e1="train.txt.d0.s592.e2" e2="train.txt.d0.s592.e14" id="train.txt.d0.s592.p48" interaction="False"/>
      <pair e1="train.txt.d0.s592.e2" e2="train.txt.d0.s592.e15" id="train.txt.d0.s592.p49" interaction="False"/>
      <pair e1="train.txt.d0.s592.e2" e2="train.txt.d0.s592.e16" id="train.txt.d0.s592.p50" interaction="False"/>
      <pair e1="train.txt.d0.s592.e3" e2="train.txt.d0.s592.e7" id="train.txt.d0.s592.p51" interaction="False"/>
      <pair e1="train.txt.d0.s592.e3" e2="train.txt.d0.s592.e4" id="train.txt.d0.s592.p52" interaction="False"/>
      <pair e1="train.txt.d0.s592.e3" e2="train.txt.d0.s592.e5" id="train.txt.d0.s592.p53" interaction="False"/>
      <pair e1="train.txt.d0.s592.e3" e2="train.txt.d0.s592.e6" id="train.txt.d0.s592.p54" interaction="False"/>
      <pair e1="train.txt.d0.s592.e3" e2="train.txt.d0.s592.e8" id="train.txt.d0.s592.p55" interaction="False"/>
      <pair e1="train.txt.d0.s592.e3" e2="train.txt.d0.s592.e9" id="train.txt.d0.s592.p56" interaction="False"/>
      <pair e1="train.txt.d0.s592.e3" e2="train.txt.d0.s592.e10" id="train.txt.d0.s592.p57" interaction="False"/>
      <pair e1="train.txt.d0.s592.e3" e2="train.txt.d0.s592.e11" id="train.txt.d0.s592.p58" interaction="False"/>
      <pair e1="train.txt.d0.s592.e3" e2="train.txt.d0.s592.e12" id="train.txt.d0.s592.p59" interaction="False"/>
      <pair e1="train.txt.d0.s592.e3" e2="train.txt.d0.s592.e13" id="train.txt.d0.s592.p60" interaction="False"/>
      <pair e1="train.txt.d0.s592.e3" e2="train.txt.d0.s592.e14" id="train.txt.d0.s592.p61" interaction="False"/>
      <pair e1="train.txt.d0.s592.e3" e2="train.txt.d0.s592.e15" id="train.txt.d0.s592.p62" interaction="False"/>
      <pair e1="train.txt.d0.s592.e3" e2="train.txt.d0.s592.e16" id="train.txt.d0.s592.p63" interaction="False"/>
      <pair e1="train.txt.d0.s592.e7" e2="train.txt.d0.s592.e4" id="train.txt.d0.s592.p64" interaction="False"/>
      <pair e1="train.txt.d0.s592.e7" e2="train.txt.d0.s592.e5" id="train.txt.d0.s592.p65" interaction="False"/>
      <pair e1="train.txt.d0.s592.e7" e2="train.txt.d0.s592.e6" id="train.txt.d0.s592.p66" interaction="False"/>
      <pair e1="train.txt.d0.s592.e7" e2="train.txt.d0.s592.e8" id="train.txt.d0.s592.p67" interaction="False"/>
      <pair e1="train.txt.d0.s592.e7" e2="train.txt.d0.s592.e9" id="train.txt.d0.s592.p68" interaction="False"/>
      <pair e1="train.txt.d0.s592.e7" e2="train.txt.d0.s592.e10" id="train.txt.d0.s592.p69" interaction="False"/>
      <pair e1="train.txt.d0.s592.e7" e2="train.txt.d0.s592.e11" id="train.txt.d0.s592.p70" interaction="False"/>
      <pair e1="train.txt.d0.s592.e7" e2="train.txt.d0.s592.e12" id="train.txt.d0.s592.p71" interaction="False"/>
      <pair e1="train.txt.d0.s592.e7" e2="train.txt.d0.s592.e13" id="train.txt.d0.s592.p72" interaction="False"/>
      <pair e1="train.txt.d0.s592.e7" e2="train.txt.d0.s592.e14" id="train.txt.d0.s592.p73" interaction="False"/>
      <pair e1="train.txt.d0.s592.e7" e2="train.txt.d0.s592.e15" id="train.txt.d0.s592.p74" interaction="False"/>
      <pair e1="train.txt.d0.s592.e7" e2="train.txt.d0.s592.e16" id="train.txt.d0.s592.p75" interaction="False"/>
      <pair e1="train.txt.d0.s592.e4" e2="train.txt.d0.s592.e5" id="train.txt.d0.s592.p76" interaction="False"/>
      <pair e1="train.txt.d0.s592.e4" e2="train.txt.d0.s592.e6" id="train.txt.d0.s592.p77" interaction="False"/>
      <pair e1="train.txt.d0.s592.e4" e2="train.txt.d0.s592.e8" id="train.txt.d0.s592.p78" interaction="False"/>
      <pair e1="train.txt.d0.s592.e4" e2="train.txt.d0.s592.e9" id="train.txt.d0.s592.p79" interaction="False"/>
      <pair e1="train.txt.d0.s592.e4" e2="train.txt.d0.s592.e10" id="train.txt.d0.s592.p80" interaction="False"/>
      <pair e1="train.txt.d0.s592.e4" e2="train.txt.d0.s592.e11" id="train.txt.d0.s592.p81" interaction="False"/>
      <pair e1="train.txt.d0.s592.e4" e2="train.txt.d0.s592.e12" id="train.txt.d0.s592.p82" interaction="False"/>
      <pair e1="train.txt.d0.s592.e4" e2="train.txt.d0.s592.e13" id="train.txt.d0.s592.p83" interaction="False"/>
      <pair e1="train.txt.d0.s592.e4" e2="train.txt.d0.s592.e14" id="train.txt.d0.s592.p84" interaction="False"/>
      <pair e1="train.txt.d0.s592.e4" e2="train.txt.d0.s592.e15" id="train.txt.d0.s592.p85" interaction="False"/>
      <pair e1="train.txt.d0.s592.e4" e2="train.txt.d0.s592.e16" id="train.txt.d0.s592.p86" interaction="False"/>
      <pair e1="train.txt.d0.s592.e5" e2="train.txt.d0.s592.e6" id="train.txt.d0.s592.p87" interaction="False"/>
      <pair e1="train.txt.d0.s592.e5" e2="train.txt.d0.s592.e8" id="train.txt.d0.s592.p88" interaction="False"/>
      <pair e1="train.txt.d0.s592.e5" e2="train.txt.d0.s592.e9" id="train.txt.d0.s592.p89" interaction="False"/>
      <pair e1="train.txt.d0.s592.e5" e2="train.txt.d0.s592.e10" id="train.txt.d0.s592.p90" interaction="False"/>
      <pair e1="train.txt.d0.s592.e5" e2="train.txt.d0.s592.e11" id="train.txt.d0.s592.p91" interaction="False"/>
      <pair e1="train.txt.d0.s592.e5" e2="train.txt.d0.s592.e12" id="train.txt.d0.s592.p92" interaction="False"/>
      <pair e1="train.txt.d0.s592.e5" e2="train.txt.d0.s592.e13" id="train.txt.d0.s592.p93" interaction="False"/>
      <pair e1="train.txt.d0.s592.e5" e2="train.txt.d0.s592.e14" id="train.txt.d0.s592.p94" interaction="False"/>
      <pair e1="train.txt.d0.s592.e5" e2="train.txt.d0.s592.e15" id="train.txt.d0.s592.p95" interaction="False"/>
      <pair e1="train.txt.d0.s592.e5" e2="train.txt.d0.s592.e16" id="train.txt.d0.s592.p96" interaction="False"/>
      <pair e1="train.txt.d0.s592.e6" e2="train.txt.d0.s592.e8" id="train.txt.d0.s592.p97" interaction="False"/>
      <pair e1="train.txt.d0.s592.e6" e2="train.txt.d0.s592.e9" id="train.txt.d0.s592.p98" interaction="False"/>
      <pair e1="train.txt.d0.s592.e6" e2="train.txt.d0.s592.e10" id="train.txt.d0.s592.p99" interaction="False"/>
      <pair e1="train.txt.d0.s592.e6" e2="train.txt.d0.s592.e11" id="train.txt.d0.s592.p100" interaction="False"/>
      <pair e1="train.txt.d0.s592.e6" e2="train.txt.d0.s592.e12" id="train.txt.d0.s592.p101" interaction="False"/>
      <pair e1="train.txt.d0.s592.e6" e2="train.txt.d0.s592.e13" id="train.txt.d0.s592.p102" interaction="False"/>
      <pair e1="train.txt.d0.s592.e6" e2="train.txt.d0.s592.e14" id="train.txt.d0.s592.p103" interaction="False"/>
      <pair e1="train.txt.d0.s592.e6" e2="train.txt.d0.s592.e15" id="train.txt.d0.s592.p104" interaction="False"/>
      <pair e1="train.txt.d0.s592.e6" e2="train.txt.d0.s592.e16" id="train.txt.d0.s592.p105" interaction="False"/>
      <pair e1="train.txt.d0.s592.e8" e2="train.txt.d0.s592.e9" id="train.txt.d0.s592.p106" interaction="False"/>
      <pair e1="train.txt.d0.s592.e8" e2="train.txt.d0.s592.e10" id="train.txt.d0.s592.p107" interaction="False"/>
      <pair e1="train.txt.d0.s592.e8" e2="train.txt.d0.s592.e11" id="train.txt.d0.s592.p108" interaction="False"/>
      <pair e1="train.txt.d0.s592.e8" e2="train.txt.d0.s592.e12" id="train.txt.d0.s592.p109" interaction="False"/>
      <pair e1="train.txt.d0.s592.e8" e2="train.txt.d0.s592.e13" id="train.txt.d0.s592.p110" interaction="False"/>
      <pair e1="train.txt.d0.s592.e8" e2="train.txt.d0.s592.e14" id="train.txt.d0.s592.p111" interaction="False"/>
      <pair e1="train.txt.d0.s592.e8" e2="train.txt.d0.s592.e15" id="train.txt.d0.s592.p112" interaction="False"/>
      <pair e1="train.txt.d0.s592.e8" e2="train.txt.d0.s592.e16" id="train.txt.d0.s592.p113" interaction="False"/>
      <pair e1="train.txt.d0.s592.e9" e2="train.txt.d0.s592.e10" id="train.txt.d0.s592.p114" interaction="False"/>
      <pair e1="train.txt.d0.s592.e9" e2="train.txt.d0.s592.e11" id="train.txt.d0.s592.p115" interaction="False"/>
      <pair e1="train.txt.d0.s592.e9" e2="train.txt.d0.s592.e12" id="train.txt.d0.s592.p116" interaction="False"/>
      <pair e1="train.txt.d0.s592.e9" e2="train.txt.d0.s592.e13" id="train.txt.d0.s592.p117" interaction="False"/>
      <pair e1="train.txt.d0.s592.e9" e2="train.txt.d0.s592.e14" id="train.txt.d0.s592.p118" interaction="False"/>
      <pair e1="train.txt.d0.s592.e9" e2="train.txt.d0.s592.e15" id="train.txt.d0.s592.p119" interaction="False"/>
      <pair e1="train.txt.d0.s592.e9" e2="train.txt.d0.s592.e16" id="train.txt.d0.s592.p120" interaction="False"/>
      <pair e1="train.txt.d0.s592.e10" e2="train.txt.d0.s592.e11" id="train.txt.d0.s592.p121" interaction="False"/>
      <pair e1="train.txt.d0.s592.e10" e2="train.txt.d0.s592.e12" id="train.txt.d0.s592.p122" interaction="False"/>
      <pair e1="train.txt.d0.s592.e10" e2="train.txt.d0.s592.e13" id="train.txt.d0.s592.p123" interaction="False"/>
      <pair e1="train.txt.d0.s592.e10" e2="train.txt.d0.s592.e14" id="train.txt.d0.s592.p124" interaction="False"/>
      <pair e1="train.txt.d0.s592.e10" e2="train.txt.d0.s592.e15" id="train.txt.d0.s592.p125" interaction="False"/>
      <pair e1="train.txt.d0.s592.e10" e2="train.txt.d0.s592.e16" id="train.txt.d0.s592.p126" interaction="False"/>
      <pair e1="train.txt.d0.s592.e11" e2="train.txt.d0.s592.e12" id="train.txt.d0.s592.p127" interaction="False"/>
      <pair e1="train.txt.d0.s592.e11" e2="train.txt.d0.s592.e13" id="train.txt.d0.s592.p128" interaction="False"/>
      <pair e1="train.txt.d0.s592.e11" e2="train.txt.d0.s592.e14" id="train.txt.d0.s592.p129" interaction="False"/>
      <pair e1="train.txt.d0.s592.e11" e2="train.txt.d0.s592.e15" id="train.txt.d0.s592.p130" interaction="False"/>
      <pair e1="train.txt.d0.s592.e11" e2="train.txt.d0.s592.e16" id="train.txt.d0.s592.p131" interaction="False"/>
      <pair e1="train.txt.d0.s592.e12" e2="train.txt.d0.s592.e13" id="train.txt.d0.s592.p132" interaction="False"/>
      <pair e1="train.txt.d0.s592.e12" e2="train.txt.d0.s592.e14" id="train.txt.d0.s592.p133" interaction="False"/>
      <pair e1="train.txt.d0.s592.e12" e2="train.txt.d0.s592.e15" id="train.txt.d0.s592.p134" interaction="False"/>
      <pair e1="train.txt.d0.s592.e12" e2="train.txt.d0.s592.e16" id="train.txt.d0.s592.p135" interaction="False"/>
      <pair e1="train.txt.d0.s592.e13" e2="train.txt.d0.s592.e14" id="train.txt.d0.s592.p136" interaction="False"/>
      <pair e1="train.txt.d0.s592.e13" e2="train.txt.d0.s592.e15" id="train.txt.d0.s592.p137" interaction="False"/>
      <pair e1="train.txt.d0.s592.e13" e2="train.txt.d0.s592.e16" id="train.txt.d0.s592.p138" interaction="False"/>
      <pair e1="train.txt.d0.s592.e14" e2="train.txt.d0.s592.e15" id="train.txt.d0.s592.p139" interaction="False"/>
      <pair e1="train.txt.d0.s592.e14" e2="train.txt.d0.s592.e16" id="train.txt.d0.s592.p140" interaction="False"/>
      <pair e1="train.txt.d0.s592.e15" e2="train.txt.d0.s592.e16" id="train.txt.d0.s592.p141" interaction="False"/>
      <pair e1="train.txt.d0.s592.e0" e2="train.txt.d0.s592.e7" id="train.txt.d0.s592.p142" interaction="False"/>
      <pair e1="train.txt.d0.s592.e0" e2="train.txt.d0.s592.e8" id="train.txt.d0.s592.p143" interaction="False"/>
      <pair e1="train.txt.d0.s592.e0" e2="train.txt.d0.s592.e9" id="train.txt.d0.s592.p144" interaction="False"/>
      <pair e1="train.txt.d0.s592.e0" e2="train.txt.d0.s592.e10" id="train.txt.d0.s592.p145" interaction="False"/>
      <pair e1="train.txt.d0.s592.e0" e2="train.txt.d0.s592.e11" id="train.txt.d0.s592.p146" interaction="False"/>
      <pair e1="train.txt.d0.s592.e0" e2="train.txt.d0.s592.e12" id="train.txt.d0.s592.p147" interaction="False"/>
      <pair e1="train.txt.d0.s592.e0" e2="train.txt.d0.s592.e13" id="train.txt.d0.s592.p148" interaction="False"/>
      <pair e1="train.txt.d0.s592.e0" e2="train.txt.d0.s592.e14" id="train.txt.d0.s592.p149" interaction="False"/>
      <pair e1="train.txt.d0.s592.e0" e2="train.txt.d0.s592.e15" id="train.txt.d0.s592.p150" interaction="False"/>
      <pair e1="train.txt.d0.s592.e0" e2="train.txt.d0.s592.e16" id="train.txt.d0.s592.p151" interaction="False"/>
      <pair e1="train.txt.d0.s592.e1" e2="train.txt.d0.s592.e2" id="train.txt.d0.s592.p152" interaction="False"/>
      <pair e1="train.txt.d0.s592.e1" e2="train.txt.d0.s592.e3" id="train.txt.d0.s592.p153" interaction="False"/>
      <pair e1="train.txt.d0.s592.e1" e2="train.txt.d0.s592.e7" id="train.txt.d0.s592.p154" interaction="False"/>
      <pair e1="train.txt.d0.s592.e1" e2="train.txt.d0.s592.e4" id="train.txt.d0.s592.p155" interaction="False"/>
      <pair e1="train.txt.d0.s592.e1" e2="train.txt.d0.s592.e5" id="train.txt.d0.s592.p156" interaction="False"/>
      <pair e1="train.txt.d0.s592.e1" e2="train.txt.d0.s592.e6" id="train.txt.d0.s592.p157" interaction="False"/>
      <pair e1="train.txt.d0.s592.e1" e2="train.txt.d0.s592.e8" id="train.txt.d0.s592.p158" interaction="False"/>
      <pair e1="train.txt.d0.s592.e1" e2="train.txt.d0.s592.e9" id="train.txt.d0.s592.p159" interaction="False"/>
      <pair e1="train.txt.d0.s592.e1" e2="train.txt.d0.s592.e10" id="train.txt.d0.s592.p160" interaction="False"/>
      <pair e1="train.txt.d0.s592.e1" e2="train.txt.d0.s592.e11" id="train.txt.d0.s592.p161" interaction="False"/>
      <pair e1="train.txt.d0.s592.e1" e2="train.txt.d0.s592.e12" id="train.txt.d0.s592.p162" interaction="False"/>
      <pair e1="train.txt.d0.s592.e1" e2="train.txt.d0.s592.e13" id="train.txt.d0.s592.p163" interaction="False"/>
      <pair e1="train.txt.d0.s592.e1" e2="train.txt.d0.s592.e14" id="train.txt.d0.s592.p164" interaction="False"/>
      <pair e1="train.txt.d0.s592.e1" e2="train.txt.d0.s592.e15" id="train.txt.d0.s592.p165" interaction="False"/>
      <pair e1="train.txt.d0.s592.e1" e2="train.txt.d0.s592.e16" id="train.txt.d0.s592.p166" interaction="False"/>
      <pair e1="train.txt.d0.s592.e2" e2="train.txt.d0.s592.e3" id="train.txt.d0.s592.p167" interaction="False"/>
      <pair e1="train.txt.d0.s592.e2" e2="train.txt.d0.s592.e7" id="train.txt.d0.s592.p168" interaction="False"/>
      <pair e1="train.txt.d0.s592.e2" e2="train.txt.d0.s592.e4" id="train.txt.d0.s592.p169" interaction="False"/>
      <pair e1="train.txt.d0.s592.e2" e2="train.txt.d0.s592.e5" id="train.txt.d0.s592.p170" interaction="False"/>
      <pair e1="train.txt.d0.s592.e2" e2="train.txt.d0.s592.e6" id="train.txt.d0.s592.p171" interaction="False"/>
      <pair e1="train.txt.d0.s592.e2" e2="train.txt.d0.s592.e8" id="train.txt.d0.s592.p172" interaction="False"/>
      <pair e1="train.txt.d0.s592.e2" e2="train.txt.d0.s592.e9" id="train.txt.d0.s592.p173" interaction="False"/>
      <pair e1="train.txt.d0.s592.e2" e2="train.txt.d0.s592.e10" id="train.txt.d0.s592.p174" interaction="False"/>
      <pair e1="train.txt.d0.s592.e2" e2="train.txt.d0.s592.e11" id="train.txt.d0.s592.p175" interaction="False"/>
      <pair e1="train.txt.d0.s592.e2" e2="train.txt.d0.s592.e12" id="train.txt.d0.s592.p176" interaction="False"/>
      <pair e1="train.txt.d0.s592.e2" e2="train.txt.d0.s592.e13" id="train.txt.d0.s592.p177" interaction="False"/>
      <pair e1="train.txt.d0.s592.e2" e2="train.txt.d0.s592.e14" id="train.txt.d0.s592.p178" interaction="False"/>
      <pair e1="train.txt.d0.s592.e2" e2="train.txt.d0.s592.e15" id="train.txt.d0.s592.p179" interaction="False"/>
      <pair e1="train.txt.d0.s592.e2" e2="train.txt.d0.s592.e16" id="train.txt.d0.s592.p180" interaction="False"/>
      <pair e1="train.txt.d0.s592.e3" e2="train.txt.d0.s592.e7" id="train.txt.d0.s592.p181" interaction="False"/>
      <pair e1="train.txt.d0.s592.e3" e2="train.txt.d0.s592.e4" id="train.txt.d0.s592.p182" interaction="False"/>
      <pair e1="train.txt.d0.s592.e3" e2="train.txt.d0.s592.e5" id="train.txt.d0.s592.p183" interaction="False"/>
      <pair e1="train.txt.d0.s592.e3" e2="train.txt.d0.s592.e6" id="train.txt.d0.s592.p184" interaction="False"/>
      <pair e1="train.txt.d0.s592.e3" e2="train.txt.d0.s592.e8" id="train.txt.d0.s592.p185" interaction="False"/>
      <pair e1="train.txt.d0.s592.e3" e2="train.txt.d0.s592.e9" id="train.txt.d0.s592.p186" interaction="False"/>
      <pair e1="train.txt.d0.s592.e3" e2="train.txt.d0.s592.e10" id="train.txt.d0.s592.p187" interaction="False"/>
      <pair e1="train.txt.d0.s592.e3" e2="train.txt.d0.s592.e11" id="train.txt.d0.s592.p188" interaction="False"/>
      <pair e1="train.txt.d0.s592.e3" e2="train.txt.d0.s592.e12" id="train.txt.d0.s592.p189" interaction="False"/>
      <pair e1="train.txt.d0.s592.e3" e2="train.txt.d0.s592.e13" id="train.txt.d0.s592.p190" interaction="False"/>
      <pair e1="train.txt.d0.s592.e3" e2="train.txt.d0.s592.e14" id="train.txt.d0.s592.p191" interaction="False"/>
      <pair e1="train.txt.d0.s592.e3" e2="train.txt.d0.s592.e15" id="train.txt.d0.s592.p192" interaction="False"/>
      <pair e1="train.txt.d0.s592.e3" e2="train.txt.d0.s592.e16" id="train.txt.d0.s592.p193" interaction="False"/>
      <pair e1="train.txt.d0.s592.e7" e2="train.txt.d0.s592.e4" id="train.txt.d0.s592.p194" interaction="False"/>
      <pair e1="train.txt.d0.s592.e7" e2="train.txt.d0.s592.e5" id="train.txt.d0.s592.p195" interaction="False"/>
      <pair e1="train.txt.d0.s592.e7" e2="train.txt.d0.s592.e6" id="train.txt.d0.s592.p196" interaction="False"/>
      <pair e1="train.txt.d0.s592.e7" e2="train.txt.d0.s592.e8" id="train.txt.d0.s592.p197" interaction="False"/>
      <pair e1="train.txt.d0.s592.e7" e2="train.txt.d0.s592.e9" id="train.txt.d0.s592.p198" interaction="False"/>
      <pair e1="train.txt.d0.s592.e7" e2="train.txt.d0.s592.e10" id="train.txt.d0.s592.p199" interaction="False"/>
      <pair e1="train.txt.d0.s592.e7" e2="train.txt.d0.s592.e11" id="train.txt.d0.s592.p200" interaction="False"/>
      <pair e1="train.txt.d0.s592.e7" e2="train.txt.d0.s592.e12" id="train.txt.d0.s592.p201" interaction="False"/>
      <pair e1="train.txt.d0.s592.e7" e2="train.txt.d0.s592.e13" id="train.txt.d0.s592.p202" interaction="False"/>
      <pair e1="train.txt.d0.s592.e7" e2="train.txt.d0.s592.e14" id="train.txt.d0.s592.p203" interaction="False"/>
      <pair e1="train.txt.d0.s592.e7" e2="train.txt.d0.s592.e15" id="train.txt.d0.s592.p204" interaction="False"/>
      <pair e1="train.txt.d0.s592.e7" e2="train.txt.d0.s592.e16" id="train.txt.d0.s592.p205" interaction="False"/>
      <pair e1="train.txt.d0.s592.e4" e2="train.txt.d0.s592.e5" id="train.txt.d0.s592.p206" interaction="False"/>
      <pair e1="train.txt.d0.s592.e4" e2="train.txt.d0.s592.e6" id="train.txt.d0.s592.p207" interaction="False"/>
      <pair e1="train.txt.d0.s592.e4" e2="train.txt.d0.s592.e8" id="train.txt.d0.s592.p208" interaction="False"/>
      <pair e1="train.txt.d0.s592.e4" e2="train.txt.d0.s592.e9" id="train.txt.d0.s592.p209" interaction="False"/>
      <pair e1="train.txt.d0.s592.e4" e2="train.txt.d0.s592.e10" id="train.txt.d0.s592.p210" interaction="False"/>
      <pair e1="train.txt.d0.s592.e4" e2="train.txt.d0.s592.e11" id="train.txt.d0.s592.p211" interaction="False"/>
      <pair e1="train.txt.d0.s592.e4" e2="train.txt.d0.s592.e12" id="train.txt.d0.s592.p212" interaction="False"/>
      <pair e1="train.txt.d0.s592.e4" e2="train.txt.d0.s592.e13" id="train.txt.d0.s592.p213" interaction="False"/>
      <pair e1="train.txt.d0.s592.e4" e2="train.txt.d0.s592.e14" id="train.txt.d0.s592.p214" interaction="False"/>
      <pair e1="train.txt.d0.s592.e4" e2="train.txt.d0.s592.e15" id="train.txt.d0.s592.p215" interaction="False"/>
      <pair e1="train.txt.d0.s592.e4" e2="train.txt.d0.s592.e16" id="train.txt.d0.s592.p216" interaction="False"/>
      <pair e1="train.txt.d0.s592.e5" e2="train.txt.d0.s592.e6" id="train.txt.d0.s592.p217" interaction="False"/>
      <pair e1="train.txt.d0.s592.e5" e2="train.txt.d0.s592.e8" id="train.txt.d0.s592.p218" interaction="False"/>
      <pair e1="train.txt.d0.s592.e5" e2="train.txt.d0.s592.e9" id="train.txt.d0.s592.p219" interaction="False"/>
      <pair e1="train.txt.d0.s592.e5" e2="train.txt.d0.s592.e10" id="train.txt.d0.s592.p220" interaction="False"/>
      <pair e1="train.txt.d0.s592.e5" e2="train.txt.d0.s592.e11" id="train.txt.d0.s592.p221" interaction="False"/>
      <pair e1="train.txt.d0.s592.e5" e2="train.txt.d0.s592.e12" id="train.txt.d0.s592.p222" interaction="False"/>
      <pair e1="train.txt.d0.s592.e5" e2="train.txt.d0.s592.e13" id="train.txt.d0.s592.p223" interaction="False"/>
      <pair e1="train.txt.d0.s592.e5" e2="train.txt.d0.s592.e14" id="train.txt.d0.s592.p224" interaction="False"/>
      <pair e1="train.txt.d0.s592.e5" e2="train.txt.d0.s592.e15" id="train.txt.d0.s592.p225" interaction="False"/>
      <pair e1="train.txt.d0.s592.e5" e2="train.txt.d0.s592.e16" id="train.txt.d0.s592.p226" interaction="False"/>
      <pair e1="train.txt.d0.s592.e6" e2="train.txt.d0.s592.e8" id="train.txt.d0.s592.p227" interaction="False"/>
      <pair e1="train.txt.d0.s592.e6" e2="train.txt.d0.s592.e9" id="train.txt.d0.s592.p228" interaction="False"/>
      <pair e1="train.txt.d0.s592.e6" e2="train.txt.d0.s592.e10" id="train.txt.d0.s592.p229" interaction="False"/>
      <pair e1="train.txt.d0.s592.e6" e2="train.txt.d0.s592.e11" id="train.txt.d0.s592.p230" interaction="False"/>
      <pair e1="train.txt.d0.s592.e6" e2="train.txt.d0.s592.e12" id="train.txt.d0.s592.p231" interaction="False"/>
      <pair e1="train.txt.d0.s592.e6" e2="train.txt.d0.s592.e13" id="train.txt.d0.s592.p232" interaction="False"/>
      <pair e1="train.txt.d0.s592.e6" e2="train.txt.d0.s592.e14" id="train.txt.d0.s592.p233" interaction="False"/>
      <pair e1="train.txt.d0.s592.e6" e2="train.txt.d0.s592.e15" id="train.txt.d0.s592.p234" interaction="False"/>
      <pair e1="train.txt.d0.s592.e6" e2="train.txt.d0.s592.e16" id="train.txt.d0.s592.p235" interaction="False"/>
      <pair e1="train.txt.d0.s592.e8" e2="train.txt.d0.s592.e9" id="train.txt.d0.s592.p236" interaction="False"/>
      <pair e1="train.txt.d0.s592.e8" e2="train.txt.d0.s592.e10" id="train.txt.d0.s592.p237" interaction="False"/>
      <pair e1="train.txt.d0.s592.e8" e2="train.txt.d0.s592.e11" id="train.txt.d0.s592.p238" interaction="False"/>
      <pair e1="train.txt.d0.s592.e8" e2="train.txt.d0.s592.e12" id="train.txt.d0.s592.p239" interaction="False"/>
      <pair e1="train.txt.d0.s592.e8" e2="train.txt.d0.s592.e13" id="train.txt.d0.s592.p240" interaction="False"/>
      <pair e1="train.txt.d0.s592.e8" e2="train.txt.d0.s592.e14" id="train.txt.d0.s592.p241" interaction="False"/>
      <pair e1="train.txt.d0.s592.e8" e2="train.txt.d0.s592.e15" id="train.txt.d0.s592.p242" interaction="False"/>
      <pair e1="train.txt.d0.s592.e8" e2="train.txt.d0.s592.e16" id="train.txt.d0.s592.p243" interaction="False"/>
      <pair e1="train.txt.d0.s592.e9" e2="train.txt.d0.s592.e10" id="train.txt.d0.s592.p244" interaction="False"/>
      <pair e1="train.txt.d0.s592.e9" e2="train.txt.d0.s592.e11" id="train.txt.d0.s592.p245" interaction="False"/>
      <pair e1="train.txt.d0.s592.e9" e2="train.txt.d0.s592.e12" id="train.txt.d0.s592.p246" interaction="False"/>
      <pair e1="train.txt.d0.s592.e9" e2="train.txt.d0.s592.e13" id="train.txt.d0.s592.p247" interaction="False"/>
      <pair e1="train.txt.d0.s592.e9" e2="train.txt.d0.s592.e14" id="train.txt.d0.s592.p248" interaction="False"/>
      <pair e1="train.txt.d0.s592.e9" e2="train.txt.d0.s592.e15" id="train.txt.d0.s592.p249" interaction="False"/>
      <pair e1="train.txt.d0.s592.e9" e2="train.txt.d0.s592.e16" id="train.txt.d0.s592.p250" interaction="False"/>
      <pair e1="train.txt.d0.s592.e10" e2="train.txt.d0.s592.e11" id="train.txt.d0.s592.p251" interaction="False"/>
      <pair e1="train.txt.d0.s592.e10" e2="train.txt.d0.s592.e12" id="train.txt.d0.s592.p252" interaction="False"/>
      <pair e1="train.txt.d0.s592.e10" e2="train.txt.d0.s592.e13" id="train.txt.d0.s592.p253" interaction="False"/>
      <pair e1="train.txt.d0.s592.e10" e2="train.txt.d0.s592.e14" id="train.txt.d0.s592.p254" interaction="False"/>
      <pair e1="train.txt.d0.s592.e10" e2="train.txt.d0.s592.e15" id="train.txt.d0.s592.p255" interaction="False"/>
      <pair e1="train.txt.d0.s592.e10" e2="train.txt.d0.s592.e16" id="train.txt.d0.s592.p256" interaction="False"/>
      <pair e1="train.txt.d0.s592.e11" e2="train.txt.d0.s592.e12" id="train.txt.d0.s592.p257" interaction="False"/>
      <pair e1="train.txt.d0.s592.e11" e2="train.txt.d0.s592.e13" id="train.txt.d0.s592.p258" interaction="False"/>
      <pair e1="train.txt.d0.s592.e11" e2="train.txt.d0.s592.e14" id="train.txt.d0.s592.p259" interaction="False"/>
      <pair e1="train.txt.d0.s592.e11" e2="train.txt.d0.s592.e15" id="train.txt.d0.s592.p260" interaction="False"/>
      <pair e1="train.txt.d0.s592.e11" e2="train.txt.d0.s592.e16" id="train.txt.d0.s592.p261" interaction="False"/>
      <pair e1="train.txt.d0.s592.e12" e2="train.txt.d0.s592.e13" id="train.txt.d0.s592.p262" interaction="False"/>
      <pair e1="train.txt.d0.s592.e12" e2="train.txt.d0.s592.e14" id="train.txt.d0.s592.p263" interaction="False"/>
      <pair e1="train.txt.d0.s592.e12" e2="train.txt.d0.s592.e15" id="train.txt.d0.s592.p264" interaction="False"/>
      <pair e1="train.txt.d0.s592.e12" e2="train.txt.d0.s592.e16" id="train.txt.d0.s592.p265" interaction="False"/>
      <pair e1="train.txt.d0.s592.e13" e2="train.txt.d0.s592.e14" id="train.txt.d0.s592.p266" interaction="False"/>
      <pair e1="train.txt.d0.s592.e13" e2="train.txt.d0.s592.e15" id="train.txt.d0.s592.p267" interaction="False"/>
      <pair e1="train.txt.d0.s592.e13" e2="train.txt.d0.s592.e16" id="train.txt.d0.s592.p268" interaction="False"/>
      <pair e1="train.txt.d0.s592.e14" e2="train.txt.d0.s592.e15" id="train.txt.d0.s592.p269" interaction="False"/>
      <pair e1="train.txt.d0.s592.e14" e2="train.txt.d0.s592.e16" id="train.txt.d0.s592.p270" interaction="False"/>
      <pair e1="train.txt.d0.s592.e15" e2="train.txt.d0.s592.e16" id="train.txt.d0.s592.p271" interaction="False"/>
      <sentenceanalyses>
        <parses>
          <parse parser="split_parse" tokenizer="split">
            <dependency id="split_1" t1="st_3" t2="st_1" type="nsubj"/>
            <dependency id="split_2" t1="st_49" t2="st_1" type="nsubj"/>
            <dependency id="split_3" t1="st_3" t2="st_2" type="aux"/>
            <dependency id="split_4" t1="st_9" t2="st_5" type="nn"/>
            <dependency id="split_5" t1="st_5" t2="st_7" type="conj_or"/>
            <dependency id="split_6" t1="st_9" t2="st_7" type="nn"/>
            <dependency id="split_7" t1="st_9" t2="st_8" type="nn"/>
            <dependency id="split_8" t1="st_3" t2="st_9" type="prep_with"/>
            <dependency id="split_9" t1="st_12" t2="st_11" type="aux"/>
            <dependency id="split_10" t1="st_9" t2="st_12" type="dep"/>
            <dependency id="split_11" t1="st_16" t2="st_13" type="det"/>
            <dependency id="split_12" t1="st_16" t2="st_14" type="nn"/>
            <dependency id="split_13" t1="st_16" t2="st_15" type="nn"/>
            <dependency id="split_14" t1="st_12" t2="st_16" type="dobj"/>
            <dependency id="split_15" t1="st_20" t2="st_18" type="preconj"/>
            <dependency id="split_16" t1="st_20" t2="st_19" type="det"/>
            <dependency id="split_17" t1="st_16" t2="st_20" type="prep_of"/>
            <dependency id="split_18" t1="st_16" t2="st_22" type="prep_of"/>
            <dependency id="split_19" t1="st_20" t2="st_22" type="conj_or"/>
            <dependency id="split_20" t1="st_3" t2="st_25" type="prep_with"/>
            <dependency id="split_21" t1="st_9" t2="st_25" type="conj_or"/>
            <dependency id="split_22" t1="st_28" t2="st_27" type="amod"/>
            <dependency id="split_23" t1="st_3" t2="st_28" type="prep_with"/>
            <dependency id="split_24" t1="st_9" t2="st_28" type="conj_or"/>
            <dependency id="split_25" t1="st_31" t2="st_30" type="amod"/>
            <dependency id="split_26" t1="st_28" t2="st_31" type="prep_with"/>
            <dependency id="split_27" t1="st_34" t2="st_33" type="amod"/>
            <dependency id="split_28" t1="st_37" t2="st_34" type="nsubjpass"/>
            <dependency id="split_29" t1="st_37" t2="st_35" type="aux"/>
            <dependency id="split_30" t1="st_37" t2="st_36" type="auxpass"/>
            <dependency id="split_31" t1="st_28" t2="st_37" type="dep"/>
            <dependency id="split_32" t1="st_42" t2="st_38" type="advmod"/>
            <dependency id="split_33" t1="st_40" t2="st_39" type="det"/>
            <dependency id="split_34" t1="st_42" t2="st_40" type="nsubjpass"/>
            <dependency id="split_35" t1="st_42" t2="st_41" type="auxpass"/>
            <dependency id="split_36" t1="st_37" t2="st_42" type="advcl"/>
            <dependency id="split_37" t1="st_42" t2="st_43" type="advmod"/>
            <dependency id="split_38" t1="st_42" t2="st_45" type="prep_with"/>
            <dependency id="split_39" t1="st_3" t2="st_49" type="conj_and"/>
            <dependency id="split_40" t1="st_54" t2="st_50" type="amod"/>
            <dependency id="split_41" t1="st_54" t2="st_52" type="abbrev"/>
            <dependency id="split_42" t1="st_49" t2="st_54" type="dobj"/>
            <dependency id="split_43" t1="st_57" t2="st_56" type="amod"/>
            <dependency id="split_44" t1="st_61" t2="st_57" type="nsubj"/>
            <dependency id="split_45" t1="st_63" t2="st_57" type="nsubj"/>
            <dependency id="split_46" t1="st_57" t2="st_59" type="prep_with"/>
            <dependency id="split_47" t1="st_61" t2="st_60" type="aux"/>
            <dependency id="split_48" t1="st_49" t2="st_61" type="parataxis"/>
            <dependency id="split_49" t1="st_49" t2="st_63" type="parataxis"/>
            <dependency id="split_50" t1="st_61" t2="st_63" type="conj_and"/>
            <dependency id="split_51" t1="st_69" t2="st_64" type="det"/>
            <dependency id="split_52" t1="st_69" t2="st_65" type="amod"/>
            <dependency id="split_53" t1="st_65" t2="st_67" type="conj_and"/>
            <dependency id="split_54" t1="st_69" t2="st_67" type="amod"/>
            <dependency id="split_55" t1="st_69" t2="st_68" type="nn"/>
            <dependency id="split_56" t1="st_61" t2="st_69" type="dobj"/>
            <dependency id="split_57" t1="st_69" t2="st_71" type="prep_of"/>
          </parse>
        </parses>
        <tokenizations>
          <tokenization tokenizer="split">
            <token POS="NNP" charOffset="0-17" id="st_1" text="Dexbrompheniramine"/>
            <token POS="MD" charOffset="19-21" id="st_2" text="can"/>
            <token POS="VB" charOffset="23-30" id="st_3" text="interact"/>
            <token POS="IN" charOffset="32-35" id="st_4" text="with"/>
            <token POS="NN" charOffset="37-43" id="st_5" text="alcohol"/>
            <token POS="CC" charOffset="45-46" id="st_6" text="or"/>
            <token POS="JJ" charOffset="48-52" id="st_7" text="other"/>
            <token POS="NN" charOffset="54-56" id="st_8" text="CNS"/>
            <token POS="NNS" charOffset="58-68" id="st_9" text="depressants"/>
            <token POS="(" charOffset="70-70" id="st_10" text="("/>
            <token POS="MD" charOffset="71-73" id="st_11" text="may"/>
            <token POS="VB" charOffset="75-84" id="st_12" text="potentiate"/>
            <token POS="DT" charOffset="86-88" id="st_13" text="the"/>
            <token POS="NNP" charOffset="90-92" id="st_14" text="CNS"/>
            <token POS="NN" charOffset="94-103" id="st_15" text="depressant"/>
            <token POS="NNS" charOffset="105-111" id="st_16" text="effects"/>
            <token POS="IN" charOffset="113-114" id="st_17" text="of"/>
            <token POS="CC" charOffset="116-121" id="st_18" text="either"/>
            <token POS="DT" charOffset="123-127" id="st_19" text="these"/>
            <token POS="NNS" charOffset="129-139" id="st_20" text="medications"/>
            <token POS="CC" charOffset="141-142" id="st_21" text="or"/>
            <token POS="NNS" charOffset="144-157" id="st_22" text="antihistamines"/>
            <token POS=")" charOffset="158-158" id="st_23" text=")"/>
            <token POS="," charOffset="159-159" id="st_24" text=","/>
            <token POS="NNS" charOffset="161-176" id="st_25" text="anticholinergics"/>
            <token POS="CC" charOffset="178-179" id="st_26" text="or"/>
            <token POS="JJ" charOffset="181-185" id="st_27" text="other"/>
            <token POS="NNS" charOffset="187-197" id="st_28" text="medications"/>
            <token POS="IN" charOffset="199-202" id="st_29" text="with"/>
            <token POS="JJ" charOffset="204-218" id="st_30" text="anticholinergic"/>
            <token POS="NN" charOffset="220-227" id="st_31" text="activity"/>
            <token POS="(" charOffset="229-229" id="st_32" text="("/>
            <token POS="JJ" charOffset="230-244" id="st_33" text="anticholinergic"/>
            <token POS="NNS" charOffset="246-252" id="st_34" text="effects"/>
            <token POS="MD" charOffset="254-256" id="st_35" text="may"/>
            <token POS="VB" charOffset="258-259" id="st_36" text="be"/>
            <token POS="VBN" charOffset="261-271" id="st_37" text="potentiated"/>
            <token POS="WRB" charOffset="273-276" id="st_38" text="when"/>
            <token POS="DT" charOffset="278-282" id="st_39" text="these"/>
            <token POS="NNS" charOffset="284-294" id="st_40" text="medications"/>
            <token POS="VBP" charOffset="296-298" id="st_41" text="are"/>
            <token POS="VBN" charOffset="300-303" id="st_42" text="used"/>
            <token POS="RB" charOffset="305-316" id="st_43" text="concurrently"/>
            <token POS="IN" charOffset="318-321" id="st_44" text="with"/>
            <token POS="NNS" charOffset="323-336" id="st_45" text="antihistamines"/>
            <token POS=")" charOffset="337-337" id="st_46" text=")"/>
            <token POS="," charOffset="338-338" id="st_47" text=","/>
            <token POS="CC" charOffset="340-342" id="st_48" text="and"/>
            <token POS="VB" charOffset="344-352" id="st_49" text="monoamine"/>
            <token POS="JJ" charOffset="354-360" id="st_50" text="oxidase"/>
            <token POS="(" charOffset="362-362" id="st_51" text="("/>
            <token POS="NNP" charOffset="363-365" id="st_52" text="MAO"/>
            <token POS=")" charOffset="366-366" id="st_53" text=")"/>
            <token POS="NNS" charOffset="368-377" id="st_54" text="inhibitors"/>
            <token POS="(" charOffset="379-379" id="st_55" text="("/>
            <token POS="JJ" charOffset="380-389" id="st_56" text="concurrent"/>
            <token POS="NN" charOffset="391-393" id="st_57" text="use"/>
            <token POS="IN" charOffset="395-398" id="st_58" text="with"/>
            <token POS="NNS" charOffset="400-413" id="st_59" text="antihistamines"/>
            <token POS="MD" charOffset="415-417" id="st_60" text="may"/>
            <token POS="VB" charOffset="419-425" id="st_61" text="prolong"/>
            <token POS="CC" charOffset="427-429" id="st_62" text="and"/>
            <token POS="VB" charOffset="431-439" id="st_63" text="intensify"/>
            <token POS="DT" charOffset="441-443" id="st_64" text="the"/>
            <token POS="JJ" charOffset="445-459" id="st_65" text="anticholinergic"/>
            <token POS="CC" charOffset="461-463" id="st_66" text="and"/>
            <token POS="JJ" charOffset="465-467" id="st_67" text="CNS"/>
            <token POS="NN" charOffset="469-478" id="st_68" text="depressant"/>
            <token POS="NNS" charOffset="480-486" id="st_69" text="effects"/>
            <token POS="IN" charOffset="488-489" id="st_70" text="of"/>
            <token POS="NNS" charOffset="491-504" id="st_71" text="antihistamines"/>
            <token POS=")" charOffset="505-505" id="st_72" text=")"/>
            <token POS="." charOffset="506-506" id="st_73" text="."/>
          </tokenization>
        </tokenizations>
      </sentenceanalyses>
    </sentence>
    <sentence id="train.txt.d0.s593" text="Acidifying agents: Gastrointestinal acidifying agents (guanethidine, reserpine, glutamic acid HCl, ascorbic acid, fruit juices, etc.) lower absorption of amphetamines.">
      <entity charOffset="19-53" id="train.txt.d0.s593.e0" text="Gastrointestinal acidifying agents" type="agent"/>
      <entity charOffset="154-166" id="train.txt.d0.s593.e1" text="amphetamines" tpye="target"/>
      <entity charOffset="55-67" id="train.txt.d0.s593.e2" text="guanethidine" type="agent"/>
      <entity charOffset="69-78" id="train.txt.d0.s593.e3" text="reserpine" type="agent"/>
      <entity charOffset="80-97" id="train.txt.d0.s593.e4" text="glutamic acid HCl" type="agent"/>
      <entity charOffset="99-112" id="train.txt.d0.s593.e5" text="ascorbic acid" type="agent"/>
      <entity charOffset="0-17" id="train.txt.d0.s593.e6" text="Acidifying agents" type="target"/>
      <pair e1="train.txt.d0.s593.e0" e2="train.txt.d0.s593.e1" id="train.txt.d0.s593.p0" interaction="True"/>
      <pair e1="train.txt.d0.s593.e2" e2="train.txt.d0.s593.e1" id="train.txt.d0.s593.p1" interaction="True"/>
      <pair e1="train.txt.d0.s593.e3" e2="train.txt.d0.s593.e1" id="train.txt.d0.s593.p2" interaction="True"/>
      <pair e1="train.txt.d0.s593.e4" e2="train.txt.d0.s593.e1" id="train.txt.d0.s593.p3" interaction="True"/>
      <pair e1="train.txt.d0.s593.e5" e2="train.txt.d0.s593.e1" id="train.txt.d0.s593.p4" interaction="True"/>
      <pair e1="train.txt.d0.s593.e6" e2="train.txt.d0.s593.e0" id="train.txt.d0.s593.p5" interaction="False"/>
      <pair e1="train.txt.d0.s593.e6" e2="train.txt.d0.s593.e2" id="train.txt.d0.s593.p6" interaction="False"/>
      <pair e1="train.txt.d0.s593.e6" e2="train.txt.d0.s593.e3" id="train.txt.d0.s593.p7" interaction="False"/>
      <pair e1="train.txt.d0.s593.e6" e2="train.txt.d0.s593.e4" id="train.txt.d0.s593.p8" interaction="False"/>
      <pair e1="train.txt.d0.s593.e6" e2="train.txt.d0.s593.e5" id="train.txt.d0.s593.p9" interaction="False"/>
      <pair e1="train.txt.d0.s593.e6" e2="train.txt.d0.s593.e1" id="train.txt.d0.s593.p10" interaction="False"/>
      <pair e1="train.txt.d0.s593.e0" e2="train.txt.d0.s593.e2" id="train.txt.d0.s593.p11" interaction="False"/>
      <pair e1="train.txt.d0.s593.e0" e2="train.txt.d0.s593.e3" id="train.txt.d0.s593.p12" interaction="False"/>
      <pair e1="train.txt.d0.s593.e0" e2="train.txt.d0.s593.e4" id="train.txt.d0.s593.p13" interaction="False"/>
      <pair e1="train.txt.d0.s593.e0" e2="train.txt.d0.s593.e5" id="train.txt.d0.s593.p14" interaction="False"/>
      <pair e1="train.txt.d0.s593.e2" e2="train.txt.d0.s593.e3" id="train.txt.d0.s593.p15" interaction="False"/>
      <pair e1="train.txt.d0.s593.e2" e2="train.txt.d0.s593.e4" id="train.txt.d0.s593.p16" interaction="False"/>
      <pair e1="train.txt.d0.s593.e2" e2="train.txt.d0.s593.e5" id="train.txt.d0.s593.p17" interaction="False"/>
      <pair e1="train.txt.d0.s593.e3" e2="train.txt.d0.s593.e4" id="train.txt.d0.s593.p18" interaction="False"/>
      <pair e1="train.txt.d0.s593.e3" e2="train.txt.d0.s593.e5" id="train.txt.d0.s593.p19" interaction="False"/>
      <pair e1="train.txt.d0.s593.e4" e2="train.txt.d0.s593.e5" id="train.txt.d0.s593.p20" interaction="False"/>
      <sentenceanalyses>
        <parses>
          <parse parser="split_parse" tokenizer="split">
            <dependency id="split_1" t1="st_2" t2="st_1" type="amod"/>
            <dependency id="split_2" t1="st_5" t2="st_4" type="nsubj"/>
            <dependency id="split_3" t1="st_2" t2="st_5" type="dep"/>
            <dependency id="split_4" t1="st_25" t2="st_6" type="nsubj"/>
            <dependency id="split_5" t1="st_6" t2="st_8" type="dep"/>
            <dependency id="split_6" t1="st_8" t2="st_10" type="appos"/>
            <dependency id="split_7" t1="st_14" t2="st_12" type="amod"/>
            <dependency id="split_8" t1="st_14" t2="st_13" type="nn"/>
            <dependency id="split_9" t1="st_8" t2="st_14" type="appos"/>
            <dependency id="split_10" t1="st_17" t2="st_16" type="amod"/>
            <dependency id="split_11" t1="st_8" t2="st_17" type="appos"/>
            <dependency id="split_12" t1="st_20" t2="st_19" type="nn"/>
            <dependency id="split_13" t1="st_8" t2="st_20" type="appos"/>
            <dependency id="split_14" t1="st_8" t2="st_22" type="dep"/>
            <dependency id="split_15" t1="st_25" t2="st_24" type="amod"/>
            <dependency id="split_16" t1="st_5" t2="st_25" type="xcomp"/>
            <dependency id="split_17" t1="st_25" t2="st_27" type="prep_of"/>
          </parse>
        </parses>
        <tokenizations>
          <tokenization tokenizer="split">
            <token POS="VBG" charOffset="0-9" id="st_1" text="Acidifying"/>
            <token POS="NNS" charOffset="11-16" id="st_2" text="agents"/>
            <token POS=":" charOffset="17-17" id="st_3" text=":"/>
            <token POS="NNP" charOffset="19-34" id="st_4" text="Gastrointestinal"/>
            <token POS="VBG" charOffset="36-45" id="st_5" text="acidifying"/>
            <token POS="NNS" charOffset="47-52" id="st_6" text="agents"/>
            <token POS="(" charOffset="54-54" id="st_7" text="("/>
            <token POS="NN" charOffset="55-66" id="st_8" text="guanethidine"/>
            <token POS="," charOffset="67-67" id="st_9" text=","/>
            <token POS="NN" charOffset="69-77" id="st_10" text="reserpine"/>
            <token POS="," charOffset="78-78" id="st_11" text=","/>
            <token POS="JJ" charOffset="80-87" id="st_12" text="glutamic"/>
            <token POS="NN" charOffset="89-92" id="st_13" text="acid"/>
            <token POS="NN" charOffset="94-96" id="st_14" text="HCl"/>
            <token POS="," charOffset="97-97" id="st_15" text=","/>
            <token POS="JJ" charOffset="99-106" id="st_16" text="ascorbic"/>
            <token POS="NN" charOffset="108-111" id="st_17" text="acid"/>
            <token POS="," charOffset="112-112" id="st_18" text=","/>
            <token POS="NN" charOffset="114-118" id="st_19" text="fruit"/>
            <token POS="NNS" charOffset="120-125" id="st_20" text="juices"/>
            <token POS="," charOffset="126-126" id="st_21" text=","/>
            <token POS="FW" charOffset="128-131" id="st_22" text="etc."/>
            <token POS=")" charOffset="132-132" id="st_23" text=")"/>
            <token POS="JJR" charOffset="134-138" id="st_24" text="lower"/>
            <token POS="NN" charOffset="140-149" id="st_25" text="absorption"/>
            <token POS="IN" charOffset="151-152" id="st_26" text="of"/>
            <token POS="NNS" charOffset="154-165" id="st_27" text="amphetamines"/>
            <token POS="." charOffset="166-166" id="st_28" text="."/>
          </tokenization>
        </tokenizations>
      </sentenceanalyses>
    </sentence>
    <sentence id="train.txt.d0.s594" text="Urinary acidifying agents (ammonium chloride, sodium acid phosphate, etc.) increase the concentration of the ionized species of the amphetamine molecule, thereby increasing urinary excretion.">
      <entity charOffset="8-25" id="train.txt.d0.s594.e0" text="acidifying agents" type="agent"/>
      <entity charOffset="132-144" id="train.txt.d0.s594.e1" text="amphetamine " tpye="target"/>
      <entity charOffset="27-44" id="train.txt.d0.s594.e2" text="ammonium chloride" type="agent"/>
      <entity charOffset="46-67" id="train.txt.d0.s594.e3" text="sodium acid phosphate" type="agent"/>
      <pair e1="train.txt.d0.s594.e0" e2="train.txt.d0.s594.e1" id="train.txt.d0.s594.p0" interaction="True"/>
      <pair e1="train.txt.d0.s594.e2" e2="train.txt.d0.s594.e1" id="train.txt.d0.s594.p1" interaction="True"/>
      <pair e1="train.txt.d0.s594.e3" e2="train.txt.d0.s594.e1" id="train.txt.d0.s594.p2" interaction="True"/>
      <pair e1="train.txt.d0.s594.e0" e2="train.txt.d0.s594.e2" id="train.txt.d0.s594.p3" interaction="False"/>
      <pair e1="train.txt.d0.s594.e0" e2="train.txt.d0.s594.e3" id="train.txt.d0.s594.p4" interaction="False"/>
      <pair e1="train.txt.d0.s594.e2" e2="train.txt.d0.s594.e3" id="train.txt.d0.s594.p5" interaction="False"/>
      <sentenceanalyses>
        <parses>
          <parse parser="split_parse" tokenizer="split">
            <dependency id="split_1" t1="st_2" t2="st_1" type="advmod"/>
            <dependency id="split_2" t1="st_3" t2="st_2" type="amod"/>
            <dependency id="split_3" t1="st_14" t2="st_3" type="nsubj"/>
            <dependency id="split_4" t1="st_3" t2="st_5" type="dep"/>
            <dependency id="split_5" t1="st_5" t2="st_6" type="dep"/>
            <dependency id="split_6" t1="st_10" t2="st_8" type="nn"/>
            <dependency id="split_7" t1="st_10" t2="st_9" type="nn"/>
            <dependency id="split_8" t1="st_5" t2="st_10" type="appos"/>
            <dependency id="split_9" t1="st_5" t2="st_12" type="dep"/>
            <dependency id="split_10" t1="st_16" t2="st_15" type="det"/>
            <dependency id="split_11" t1="st_14" t2="st_16" type="dobj"/>
            <dependency id="split_12" t1="st_20" t2="st_18" type="det"/>
            <dependency id="split_13" t1="st_20" t2="st_19" type="amod"/>
            <dependency id="split_14" t1="st_16" t2="st_20" type="prep_of"/>
            <dependency id="split_15" t1="st_24" t2="st_22" type="det"/>
            <dependency id="split_16" t1="st_24" t2="st_23" type="amod"/>
            <dependency id="split_17" t1="st_20" t2="st_24" type="prep_of"/>
            <dependency id="split_18" t1="st_27" t2="st_26" type="advmod"/>
            <dependency id="split_19" t1="st_14" t2="st_27" type="xcomp"/>
            <dependency id="split_20" t1="st_29" t2="st_28" type="amod"/>
            <dependency id="split_21" t1="st_27" t2="st_29" type="dobj"/>
          </parse>
        </parses>
        <tokenizations>
          <tokenization tokenizer="split">
            <token POS="RB" charOffset="0-6" id="st_1" text="Urinary"/>
            <token POS="JJ" charOffset="8-17" id="st_2" text="acidifying"/>
            <token POS="NNS" charOffset="19-24" id="st_3" text="agents"/>
            <token POS="(" charOffset="26-26" id="st_4" text="("/>
            <token POS="NN" charOffset="27-34" id="st_5" text="ammonium"/>
            <token POS="NN" charOffset="36-43" id="st_6" text="chloride"/>
            <token POS="," charOffset="44-44" id="st_7" text=","/>
            <token POS="NN" charOffset="46-51" id="st_8" text="sodium"/>
            <token POS="NN" charOffset="53-56" id="st_9" text="acid"/>
            <token POS="NN" charOffset="58-66" id="st_10" text="phosphate"/>
            <token POS="," charOffset="67-67" id="st_11" text=","/>
            <token POS="FW" charOffset="69-72" id="st_12" text="etc."/>
            <token POS=")" charOffset="73-73" id="st_13" text=")"/>
            <token POS="VBP" charOffset="75-82" id="st_14" text="increase"/>
            <token POS="DT" charOffset="84-86" id="st_15" text="the"/>
            <token POS="NN" charOffset="88-100" id="st_16" text="concentration"/>
            <token POS="IN" charOffset="102-103" id="st_17" text="of"/>
            <token POS="DT" charOffset="105-107" id="st_18" text="the"/>
            <token POS="VBN" charOffset="109-115" id="st_19" text="ionized"/>
            <token POS="NNS" charOffset="117-123" id="st_20" text="species"/>
            <token POS="IN" charOffset="125-126" id="st_21" text="of"/>
            <token POS="DT" charOffset="128-130" id="st_22" text="the"/>
            <token POS="JJ" charOffset="132-142" id="st_23" text="amphetamine"/>
            <token POS="NN" charOffset="144-151" id="st_24" text="molecule"/>
            <token POS="," charOffset="152-152" id="st_25" text=","/>
            <token POS="RB" charOffset="154-160" id="st_26" text="thereby"/>
            <token POS="VBG" charOffset="162-171" id="st_27" text="increasing"/>
            <token POS="JJ" charOffset="173-179" id="st_28" text="urinary"/>
            <token POS="NN" charOffset="181-189" id="st_29" text="excretion"/>
            <token POS="." charOffset="190-190" id="st_30" text="."/>
          </tokenization>
        </tokenizations>
      </sentenceanalyses>
    </sentence>
    <sentence id="train.txt.d0.s595" text="Adrenergic blockers: Adrenergic blockers are inhibited by amphetamines.">
      <entity charOffset="21-40" id="train.txt.d0.s595.e0" text="Adrenergic blockers" type="agent"/>
      <entity charOffset="58-70" id="train.txt.d0.s595.e1" text="amphetamines" tpye="target"/>
      <entity charOffset="0-19" id="train.txt.d0.s595.e2" text="Adrenergic blockers" type="target"/>
      <pair e1="train.txt.d0.s595.e0" e2="train.txt.d0.s595.e1" id="train.txt.d0.s595.p0" interaction="True"/>
      <pair e1="train.txt.d0.s595.e2" e2="train.txt.d0.s595.e0" id="train.txt.d0.s595.p1" interaction="False"/>
      <pair e1="train.txt.d0.s595.e2" e2="train.txt.d0.s595.e1" id="train.txt.d0.s595.p2" interaction="False"/>
      <sentenceanalyses>
        <parses>
          <parse parser="split_parse" tokenizer="split">
            <dependency id="split_1" t1="st_2" t2="st_1" type="amod"/>
            <dependency id="split_2" t1="st_5" t2="st_4" type="nn"/>
            <dependency id="split_3" t1="st_7" t2="st_5" type="nsubjpass"/>
            <dependency id="split_4" t1="st_7" t2="st_6" type="auxpass"/>
            <dependency id="split_5" t1="st_2" t2="st_7" type="dep"/>
            <dependency id="split_6" t1="st_7" t2="st_9" type="agent"/>
          </parse>
        </parses>
        <tokenizations>
          <tokenization tokenizer="split">
            <token POS="JJ" charOffset="0-9" id="st_1" text="Adrenergic"/>
            <token POS="NNS" charOffset="11-18" id="st_2" text="blockers"/>
            <token POS=":" charOffset="19-19" id="st_3" text=":"/>
            <token POS="NNP" charOffset="21-30" id="st_4" text="Adrenergic"/>
            <token POS="NNS" charOffset="32-39" id="st_5" text="blockers"/>
            <token POS="VBP" charOffset="41-43" id="st_6" text="are"/>
            <token POS="VBN" charOffset="45-53" id="st_7" text="inhibited"/>
            <token POS="IN" charOffset="55-56" id="st_8" text="by"/>
            <token POS="NNS" charOffset="58-69" id="st_9" text="amphetamines"/>
            <token POS="." charOffset="70-70" id="st_10" text="."/>
          </tokenization>
        </tokenizations>
      </sentenceanalyses>
    </sentence>
    <sentence id="train.txt.d0.s596" text="Alkalinizing agents: Gastrointestinal alkalinizing agents (sodium bicarbonate, etc.) increase absorption of amphetamines.">
      <entity charOffset="21-57" id="train.txt.d0.s596.e0" text="Gastrointestinal alkalinizing agents" type="agent"/>
      <entity charOffset="108-120" id="train.txt.d0.s596.e1" text="amphetamines" tpye="target"/>
      <entity charOffset="59-77" id="train.txt.d0.s596.e2" text="sodium bicarbonate" type="agent"/>
      <entity charOffset="0-19" id="train.txt.d0.s596.e3" text="Alkalinizing agents" type="target"/>
      <pair e1="train.txt.d0.s596.e0" e2="train.txt.d0.s596.e1" id="train.txt.d0.s596.p0" interaction="True"/>
      <pair e1="train.txt.d0.s596.e2" e2="train.txt.d0.s596.e1" id="train.txt.d0.s596.p1" interaction="True"/>
      <pair e1="train.txt.d0.s596.e3" e2="train.txt.d0.s596.e0" id="train.txt.d0.s596.p2" interaction="False"/>
      <pair e1="train.txt.d0.s596.e3" e2="train.txt.d0.s596.e2" id="train.txt.d0.s596.p3" interaction="False"/>
      <pair e1="train.txt.d0.s596.e3" e2="train.txt.d0.s596.e1" id="train.txt.d0.s596.p4" interaction="False"/>
      <pair e1="train.txt.d0.s596.e0" e2="train.txt.d0.s596.e2" id="train.txt.d0.s596.p5" interaction="False"/>
      <sentenceanalyses>
        <parses>
          <parse parser="split_parse" tokenizer="split">
            <dependency id="split_1" t1="st_2" t2="st_1" type="amod"/>
            <dependency id="split_2" t1="st_5" t2="st_4" type="nsubj"/>
            <dependency id="split_3" t1="st_2" t2="st_5" type="dep"/>
            <dependency id="split_4" t1="st_14" t2="st_6" type="nn"/>
            <dependency id="split_5" t1="st_9" t2="st_8" type="nn"/>
            <dependency id="split_6" t1="st_14" t2="st_9" type="dep"/>
            <dependency id="split_7" t1="st_9" t2="st_11" type="appos"/>
            <dependency id="split_8" t1="st_14" t2="st_13" type="nn"/>
            <dependency id="split_9" t1="st_5" t2="st_14" type="dobj"/>
            <dependency id="split_10" t1="st_14" t2="st_16" type="prep_of"/>
          </parse>
        </parses>
        <tokenizations>
          <tokenization tokenizer="split">
            <token POS="VBG" charOffset="0-11" id="st_1" text="Alkalinizing"/>
            <token POS="NNS" charOffset="13-18" id="st_2" text="agents"/>
            <token POS=":" charOffset="19-19" id="st_3" text=":"/>
            <token POS="NNP" charOffset="21-36" id="st_4" text="Gastrointestinal"/>
            <token POS="VBG" charOffset="38-49" id="st_5" text="alkalinizing"/>
            <token POS="NNS" charOffset="51-56" id="st_6" text="agents"/>
            <token POS="(" charOffset="58-58" id="st_7" text="("/>
            <token POS="NN" charOffset="59-64" id="st_8" text="sodium"/>
            <token POS="NN" charOffset="66-76" id="st_9" text="bicarbonate"/>
            <token POS="," charOffset="77-77" id="st_10" text=","/>
            <token POS="FW" charOffset="79-82" id="st_11" text="etc."/>
            <token POS=")" charOffset="83-83" id="st_12" text=")"/>
            <token POS="NN" charOffset="85-92" id="st_13" text="increase"/>
            <token POS="NN" charOffset="94-103" id="st_14" text="absorption"/>
            <token POS="IN" charOffset="105-106" id="st_15" text="of"/>
            <token POS="NNS" charOffset="108-119" id="st_16" text="amphetamines"/>
            <token POS="." charOffset="120-120" id="st_17" text="."/>
          </tokenization>
        </tokenizations>
      </sentenceanalyses>
    </sentence>
    <sentence id="train.txt.d0.s597" text="Antidepressants, tricyclic: Amphetamines may enhance the activity of tricyclic or sympathomimetic agents;">
      <entity charOffset="28-40" id="train.txt.d0.s597.e0" text="Amphetamines" type="agent"/>
      <entity charOffset="82-104" id="train.txt.d0.s597.e1" text="sympathomimetic agents" tpye="target"/>
      <entity charOffset="0-15" id="train.txt.d0.s597.e2" text="Antidepressants" type="target"/>
      <pair e1="train.txt.d0.s597.e0" e2="train.txt.d0.s597.e1" id="train.txt.d0.s597.p0" interaction="True"/>
      <pair e1="train.txt.d0.s597.e2" e2="train.txt.d0.s597.e0" id="train.txt.d0.s597.p1" interaction="False"/>
      <pair e1="train.txt.d0.s597.e2" e2="train.txt.d0.s597.e1" id="train.txt.d0.s597.p2" interaction="False"/>
      <sentenceanalyses>
        <parses>
          <parse parser="split_parse" tokenizer="split">
            <dependency id="split_1" t1="st_1" t2="st_3" type="amod"/>
            <dependency id="split_2" t1="st_3" t2="st_5" type="dep"/>
            <dependency id="split_3" t1="st_7" t2="st_6" type="aux"/>
            <dependency id="split_4" t1="st_5" t2="st_7" type="rcmod"/>
            <dependency id="split_5" t1="st_9" t2="st_8" type="det"/>
            <dependency id="split_6" t1="st_7" t2="st_9" type="dobj"/>
            <dependency id="split_7" t1="st_14" t2="st_11" type="amod"/>
            <dependency id="split_8" t1="st_11" t2="st_13" type="conj_or"/>
            <dependency id="split_9" t1="st_14" t2="st_13" type="amod"/>
            <dependency id="split_10" t1="st_9" t2="st_14" type="prep_of"/>
          </parse>
        </parses>
        <tokenizations>
          <tokenization tokenizer="split">
            <token POS="NNS" charOffset="0-14" id="st_1" text="Antidepressants"/>
            <token POS="," charOffset="15-15" id="st_2" text=","/>
            <token POS="JJ" charOffset="17-25" id="st_3" text="tricyclic"/>
            <token POS=":" charOffset="26-26" id="st_4" text=":"/>
            <token POS="NNP" charOffset="28-39" id="st_5" text="Amphetamines"/>
            <token POS="MD" charOffset="41-43" id="st_6" text="may"/>
            <token POS="VB" charOffset="45-51" id="st_7" text="enhance"/>
            <token POS="DT" charOffset="53-55" id="st_8" text="the"/>
            <token POS="NN" charOffset="57-64" id="st_9" text="activity"/>
            <token POS="IN" charOffset="66-67" id="st_10" text="of"/>
            <token POS="JJ" charOffset="69-77" id="st_11" text="tricyclic"/>
            <token POS="CC" charOffset="79-80" id="st_12" text="or"/>
            <token POS="JJ" charOffset="82-96" id="st_13" text="sympathomimetic"/>
            <token POS="NNS" charOffset="98-103" id="st_14" text="agents"/>
            <token POS=":" charOffset="104-104" id="st_15" text=";"/>
          </tokenization>
        </tokenizations>
      </sentenceanalyses>
    </sentence>
    <sentence id="train.txt.d0.s598" text="MAO inhibitors: MAOI antidepressants, as well as a metabolite of furazolidone, slow amphetamine metabolism.">
      <entity charOffset="21-36" id="train.txt.d0.s598.e0" text="antidepressants" type="agent"/>
      <entity charOffset="84-96" id="train.txt.d0.s598.e1" text="amphetamine " tpye="target"/>
      <entity charOffset="65-77" id="train.txt.d0.s598.e2" text="furazolidone" type="agent"/>
      <entity charOffset="0-14" id="train.txt.d0.s598.e3" text="MAO inhibitors" type="target"/>
      <entity charOffset="51-61" id="train.txt.d0.s598.e4" text="metabolite" type="target"/>
      <pair e1="train.txt.d0.s598.e0" e2="train.txt.d0.s598.e1" id="train.txt.d0.s598.p0" interaction="True"/>
      <pair e1="train.txt.d0.s598.e2" e2="train.txt.d0.s598.e1" id="train.txt.d0.s598.p1" interaction="True"/>
      <pair e1="train.txt.d0.s598.e3" e2="train.txt.d0.s598.e0" id="train.txt.d0.s598.p2" interaction="False"/>
      <pair e1="train.txt.d0.s598.e3" e2="train.txt.d0.s598.e4" id="train.txt.d0.s598.p3" interaction="False"/>
      <pair e1="train.txt.d0.s598.e3" e2="train.txt.d0.s598.e2" id="train.txt.d0.s598.p4" interaction="False"/>
      <pair e1="train.txt.d0.s598.e3" e2="train.txt.d0.s598.e1" id="train.txt.d0.s598.p5" interaction="False"/>
      <pair e1="train.txt.d0.s598.e0" e2="train.txt.d0.s598.e4" id="train.txt.d0.s598.p6" interaction="False"/>
      <pair e1="train.txt.d0.s598.e0" e2="train.txt.d0.s598.e2" id="train.txt.d0.s598.p7" interaction="False"/>
      <pair e1="train.txt.d0.s598.e4" e2="train.txt.d0.s598.e2" id="train.txt.d0.s598.p8" interaction="False"/>
      <pair e1="train.txt.d0.s598.e4" e2="train.txt.d0.s598.e1" id="train.txt.d0.s598.p9" interaction="False"/>
      <sentenceanalyses>
        <parses>
          <parse parser="split_parse" tokenizer="split">
            <dependency id="split_1" t1="st_2" t2="st_1" type="nn"/>
            <dependency id="split_2" t1="st_2" t2="st_4" type="dep"/>
            <dependency id="split_3" t1="st_4" t2="st_5" type="dep"/>
            <dependency id="split_4" t1="st_11" t2="st_10" type="det"/>
            <dependency id="split_5" t1="st_2" t2="st_11" type="dep"/>
            <dependency id="split_6" t1="st_4" t2="st_11" type="conj_and"/>
            <dependency id="split_7" t1="st_17" t2="st_13" type="amod"/>
            <dependency id="split_8" t1="st_17" t2="st_15" type="amod"/>
            <dependency id="split_9" t1="st_17" t2="st_16" type="nn"/>
            <dependency id="split_10" t1="st_11" t2="st_17" type="prep_of"/>
          </parse>
        </parses>
        <tokenizations>
          <tokenization tokenizer="split">
            <token POS="NN" charOffset="0-2" id="st_1" text="MAO"/>
            <token POS="NNS" charOffset="4-13" id="st_2" text="inhibitors"/>
            <token POS=":" charOffset="14-14" id="st_3" text=":"/>
            <token POS="NNP" charOffset="16-19" id="st_4" text="MAOI"/>
            <token POS="NNS" charOffset="21-35" id="st_5" text="antidepressants"/>
            <token POS="," charOffset="36-36" id="st_6" text=","/>
            <token POS="RB" charOffset="38-39" id="st_7" text="as"/>
            <token POS="RB" charOffset="41-44" id="st_8" text="well"/>
            <token POS="IN" charOffset="46-47" id="st_9" text="as"/>
            <token POS="DT" charOffset="49-49" id="st_10" text="a"/>
            <token POS="NN" charOffset="51-60" id="st_11" text="metabolite"/>
            <token POS="IN" charOffset="62-63" id="st_12" text="of"/>
            <token POS="JJ" charOffset="65-76" id="st_13" text="furazolidone"/>
            <token POS="," charOffset="77-77" id="st_14" text=","/>
            <token POS="JJ" charOffset="79-82" id="st_15" text="slow"/>
            <token POS="NN" charOffset="84-94" id="st_16" text="amphetamine"/>
            <token POS="NN" charOffset="96-105" id="st_17" text="metabolism"/>
            <token POS="." charOffset="106-106" id="st_18" text="."/>
          </tokenization>
        </tokenizations>
      </sentenceanalyses>
    </sentence>
    <sentence id="train.txt.d0.s599" text="This slowing potentiates amphetamines, increasing their effect on the release of norepinephrine and other monoamines from adrenergic nerve endings;">
      <entity charOffset="25-37" id="train.txt.d0.s599.e0" text="amphetamines" type="agent"/>
      <entity charOffset="81-95" id="train.txt.d0.s599.e1" text="norepinephrine" tpye="target"/>
      <pair e1="train.txt.d0.s599.e0" e2="train.txt.d0.s599.e1" id="train.txt.d0.s599.p0" interaction="True"/>
      <pair e1="train.txt.d0.s599.e0" e2="train.txt.d0.s599.e1" id="train.txt.d0.s599.p1" interaction="True"/>
      <sentenceanalyses>
        <parses>
          <parse parser="split_parse" tokenizer="split">
            <dependency id="split_1" t1="st_3" t2="st_1" type="det"/>
            <dependency id="split_2" t1="st_3" t2="st_2" type="amod"/>
            <dependency id="split_3" t1="st_4" t2="st_3" type="nsubj"/>
            <dependency id="split_4" t1="st_4" t2="st_6" type="xcomp"/>
            <dependency id="split_5" t1="st_8" t2="st_7" type="poss"/>
            <dependency id="split_6" t1="st_6" t2="st_8" type="dobj"/>
            <dependency id="split_7" t1="st_11" t2="st_10" type="det"/>
            <dependency id="split_8" t1="st_6" t2="st_11" type="prep_on"/>
            <dependency id="split_9" t1="st_16" t2="st_13" type="amod"/>
            <dependency id="split_10" t1="st_13" t2="st_15" type="conj_and"/>
            <dependency id="split_11" t1="st_16" t2="st_15" type="amod"/>
            <dependency id="split_12" t1="st_11" t2="st_16" type="prep_of"/>
            <dependency id="split_13" t1="st_20" t2="st_18" type="amod"/>
            <dependency id="split_14" t1="st_20" t2="st_19" type="nn"/>
            <dependency id="split_15" t1="st_6" t2="st_20" type="prep_from"/>
          </parse>
        </parses>
        <tokenizations>
          <tokenization tokenizer="split">
            <token POS="DT" charOffset="0-3" id="st_1" text="This"/>
            <token POS="VBG" charOffset="5-11" id="st_2" text="slowing"/>
            <token POS="NNS" charOffset="13-23" id="st_3" text="potentiates"/>
            <token POS="VBZ" charOffset="25-36" id="st_4" text="amphetamines"/>
            <token POS="," charOffset="37-37" id="st_5" text=","/>
            <token POS="VBG" charOffset="39-48" id="st_6" text="increasing"/>
            <token POS="PRP$" charOffset="50-54" id="st_7" text="their"/>
            <token POS="NN" charOffset="56-61" id="st_8" text="effect"/>
            <token POS="IN" charOffset="63-64" id="st_9" text="on"/>
            <token POS="DT" charOffset="66-68" id="st_10" text="the"/>
            <token POS="NN" charOffset="70-76" id="st_11" text="release"/>
            <token POS="IN" charOffset="78-79" id="st_12" text="of"/>
            <token POS="JJ" charOffset="81-94" id="st_13" text="norepinephrine"/>
            <token POS="CC" charOffset="96-98" id="st_14" text="and"/>
            <token POS="JJ" charOffset="100-104" id="st_15" text="other"/>
            <token POS="NNS" charOffset="106-115" id="st_16" text="monoamines"/>
            <token POS="IN" charOffset="117-120" id="st_17" text="from"/>
            <token POS="JJ" charOffset="122-131" id="st_18" text="adrenergic"/>
            <token POS="NN" charOffset="133-137" id="st_19" text="nerve"/>
            <token POS="NNS" charOffset="139-145" id="st_20" text="endings"/>
            <token POS=":" charOffset="146-146" id="st_21" text=";"/>
          </tokenization>
        </tokenizations>
      </sentenceanalyses>
    </sentence>
    <sentence id="train.txt.d0.s600" text="Antihistamines: Amphetamines may counteract the sedative effect of antihistamines.">
      <entity charOffset="16-28" id="train.txt.d0.s600.e0" text="Amphetamines" type="agent"/>
      <entity charOffset="67-81" id="train.txt.d0.s600.e1" text="antihistamines" tpye="target"/>
      <entity charOffset="0-14" id="train.txt.d0.s600.e2" text="Antihistamines" type="target"/>
      <entity charOffset="48-56" id="train.txt.d0.s600.e3" text="sedative" type="target"/>
      <pair e1="train.txt.d0.s600.e0" e2="train.txt.d0.s600.e1" id="train.txt.d0.s600.p0" interaction="True"/>
      <pair e1="train.txt.d0.s600.e2" e2="train.txt.d0.s600.e0" id="train.txt.d0.s600.p1" interaction="False"/>
      <pair e1="train.txt.d0.s600.e2" e2="train.txt.d0.s600.e3" id="train.txt.d0.s600.p2" interaction="False"/>
      <pair e1="train.txt.d0.s600.e2" e2="train.txt.d0.s600.e1" id="train.txt.d0.s600.p3" interaction="False"/>
      <pair e1="train.txt.d0.s600.e0" e2="train.txt.d0.s600.e3" id="train.txt.d0.s600.p4" interaction="False"/>
      <pair e1="train.txt.d0.s600.e3" e2="train.txt.d0.s600.e1" id="train.txt.d0.s600.p5" interaction="False"/>
      <sentenceanalyses>
        <parses>
          <parse parser="split_parse" tokenizer="split">
            <dependency id="split_1" t1="st_5" t2="st_3" type="nsubj"/>
            <dependency id="split_2" t1="st_5" t2="st_4" type="aux"/>
            <dependency id="split_3" t1="st_1" t2="st_5" type="dep"/>
            <dependency id="split_4" t1="st_8" t2="st_6" type="det"/>
            <dependency id="split_5" t1="st_8" t2="st_7" type="amod"/>
            <dependency id="split_6" t1="st_5" t2="st_8" type="dobj"/>
            <dependency id="split_7" t1="st_8" t2="st_10" type="prep_of"/>
          </parse>
        </parses>
        <tokenizations>
          <tokenization tokenizer="split">
            <token POS="NNS" charOffset="0-13" id="st_1" text="Antihistamines"/>
            <token POS=":" charOffset="14-14" id="st_2" text=":"/>
            <token POS="NNP" charOffset="16-27" id="st_3" text="Amphetamines"/>
            <token POS="MD" charOffset="29-31" id="st_4" text="may"/>
            <token POS="VB" charOffset="33-42" id="st_5" text="counteract"/>
            <token POS="DT" charOffset="44-46" id="st_6" text="the"/>
            <token POS="JJ" charOffset="48-55" id="st_7" text="sedative"/>
            <token POS="NN" charOffset="57-62" id="st_8" text="effect"/>
            <token POS="IN" charOffset="64-65" id="st_9" text="of"/>
            <token POS="NNS" charOffset="67-80" id="st_10" text="antihistamines"/>
            <token POS="." charOffset="81-81" id="st_11" text="."/>
          </tokenization>
        </tokenizations>
      </sentenceanalyses>
    </sentence>
    <sentence id="train.txt.d0.s601" text="Antihypertensives: Amphetamines may antagonize the hypotensive effects of antihypertensives.">
      <entity charOffset="19-31" id="train.txt.d0.s601.e0" text="Amphetamines" type="agent"/>
      <entity charOffset="74-91" id="train.txt.d0.s601.e1" text="antihypertensives" tpye="target"/>
      <entity charOffset="0-17" id="train.txt.d0.s601.e2" text="Antihypertensives" type="target"/>
      <pair e1="train.txt.d0.s601.e0" e2="train.txt.d0.s601.e1" id="train.txt.d0.s601.p0" interaction="True"/>
      <pair e1="train.txt.d0.s601.e2" e2="train.txt.d0.s601.e0" id="train.txt.d0.s601.p1" interaction="False"/>
      <pair e1="train.txt.d0.s601.e2" e2="train.txt.d0.s601.e1" id="train.txt.d0.s601.p2" interaction="False"/>
      <sentenceanalyses>
        <parses>
          <parse parser="split_parse" tokenizer="split">
            <dependency id="split_1" t1="st_5" t2="st_3" type="nsubj"/>
            <dependency id="split_2" t1="st_5" t2="st_4" type="aux"/>
            <dependency id="split_3" t1="st_1" t2="st_5" type="dep"/>
            <dependency id="split_4" t1="st_8" t2="st_6" type="det"/>
            <dependency id="split_5" t1="st_8" t2="st_7" type="amod"/>
            <dependency id="split_6" t1="st_5" t2="st_8" type="dobj"/>
            <dependency id="split_7" t1="st_8" t2="st_10" type="prep_of"/>
          </parse>
        </parses>
        <tokenizations>
          <tokenization tokenizer="split">
            <token POS="NNS" charOffset="0-16" id="st_1" text="Antihypertensives"/>
            <token POS=":" charOffset="17-17" id="st_2" text=":"/>
            <token POS="NNP" charOffset="19-30" id="st_3" text="Amphetamines"/>
            <token POS="MD" charOffset="32-34" id="st_4" text="may"/>
            <token POS="VB" charOffset="36-45" id="st_5" text="antagonize"/>
            <token POS="DT" charOffset="47-49" id="st_6" text="the"/>
            <token POS="JJ" charOffset="51-61" id="st_7" text="hypotensive"/>
            <token POS="NNS" charOffset="63-69" id="st_8" text="effects"/>
            <token POS="IN" charOffset="71-72" id="st_9" text="of"/>
            <token POS="NNS" charOffset="74-90" id="st_10" text="antihypertensives"/>
            <token POS="." charOffset="91-91" id="st_11" text="."/>
          </tokenization>
        </tokenizations>
      </sentenceanalyses>
    </sentence>
    <sentence id="train.txt.d0.s602" text="Chlorpromazine: Chlorpromazine blocks dopamine and norepinephrine reuptake, thus inhibiting the central stimulant effects of amphetamines, and can be used to treat amphetamine poisoning.">
      <entity charOffset="16-30" id="train.txt.d0.s602.e0" text="Chlorpromazine" type="agent"/>
      <entity charOffset="38-46" id="train.txt.d0.s602.e1" text="dopamine" tpye="target"/>
      <entity charOffset="51-65" id="train.txt.d0.s602.e2" text="norepinephrine" tpye="target"/>
      <entity charOffset="125-137" id="train.txt.d0.s602.e3" text="amphetamines" tpye="target"/>
      <entity charOffset="0-14" id="train.txt.d0.s602.e4" text="Chlorpromazine" type="target"/>
      <entity charOffset="96-113" id="train.txt.d0.s602.e5" text="central stimulant" type="target"/>
      <pair e1="train.txt.d0.s602.e0" e2="train.txt.d0.s602.e1" id="train.txt.d0.s602.p0" interaction="True"/>
      <pair e1="train.txt.d0.s602.e0" e2="train.txt.d0.s602.e2" id="train.txt.d0.s602.p1" interaction="True"/>
      <pair e1="train.txt.d0.s602.e0" e2="train.txt.d0.s602.e3" id="train.txt.d0.s602.p2" interaction="True"/>
      <pair e1="train.txt.d0.s602.e4" e2="train.txt.d0.s602.e0" id="train.txt.d0.s602.p3" interaction="False"/>
      <pair e1="train.txt.d0.s602.e4" e2="train.txt.d0.s602.e1" id="train.txt.d0.s602.p4" interaction="False"/>
      <pair e1="train.txt.d0.s602.e4" e2="train.txt.d0.s602.e2" id="train.txt.d0.s602.p5" interaction="False"/>
      <pair e1="train.txt.d0.s602.e4" e2="train.txt.d0.s602.e5" id="train.txt.d0.s602.p6" interaction="False"/>
      <pair e1="train.txt.d0.s602.e4" e2="train.txt.d0.s602.e3" id="train.txt.d0.s602.p7" interaction="False"/>
      <pair e1="train.txt.d0.s602.e0" e2="train.txt.d0.s602.e5" id="train.txt.d0.s602.p8" interaction="False"/>
      <pair e1="train.txt.d0.s602.e1" e2="train.txt.d0.s602.e2" id="train.txt.d0.s602.p9" interaction="False"/>
      <pair e1="train.txt.d0.s602.e1" e2="train.txt.d0.s602.e5" id="train.txt.d0.s602.p10" interaction="False"/>
      <pair e1="train.txt.d0.s602.e1" e2="train.txt.d0.s602.e3" id="train.txt.d0.s602.p11" interaction="False"/>
      <pair e1="train.txt.d0.s602.e2" e2="train.txt.d0.s602.e5" id="train.txt.d0.s602.p12" interaction="False"/>
      <pair e1="train.txt.d0.s602.e2" e2="train.txt.d0.s602.e3" id="train.txt.d0.s602.p13" interaction="False"/>
      <pair e1="train.txt.d0.s602.e5" e2="train.txt.d0.s602.e3" id="train.txt.d0.s602.p14" interaction="False"/>
      <sentenceanalyses>
        <parses>
          <parse parser="split_parse" tokenizer="split">
            <dependency id="split_1" t1="st_4" t2="st_1" type="dep"/>
            <dependency id="split_2" t1="st_4" t2="st_3" type="nsubjpass"/>
            <dependency id="split_3" t1="st_22" t2="st_3" type="nsubjpass"/>
            <dependency id="split_4" t1="st_8" t2="st_5" type="amod"/>
            <dependency id="split_5" t1="st_5" t2="st_7" type="conj_and"/>
            <dependency id="split_6" t1="st_8" t2="st_7" type="amod"/>
            <dependency id="split_7" t1="st_4" t2="st_8" type="dobj"/>
            <dependency id="split_8" t1="st_11" t2="st_10" type="advmod"/>
            <dependency id="split_9" t1="st_8" t2="st_11" type="partmod"/>
            <dependency id="split_10" t1="st_15" t2="st_12" type="det"/>
            <dependency id="split_11" t1="st_15" t2="st_13" type="amod"/>
            <dependency id="split_12" t1="st_15" t2="st_14" type="nn"/>
            <dependency id="split_13" t1="st_11" t2="st_15" type="dobj"/>
            <dependency id="split_14" t1="st_15" t2="st_17" type="prep_of"/>
            <dependency id="split_15" t1="st_22" t2="st_20" type="aux"/>
            <dependency id="split_16" t1="st_22" t2="st_21" type="auxpass"/>
            <dependency id="split_17" t1="st_4" t2="st_22" type="conj_and"/>
            <dependency id="split_18" t1="st_24" t2="st_23" type="aux"/>
            <dependency id="split_19" t1="st_22" t2="st_24" type="purpcl"/>
            <dependency id="split_20" t1="st_26" t2="st_25" type="amod"/>
            <dependency id="split_21" t1="st_24" t2="st_26" type="dobj"/>
          </parse>
        </parses>
        <tokenizations>
          <tokenization tokenizer="split">
            <token POS="NNP" charOffset="0-13" id="st_1" text="Chlorpromazine"/>
            <token POS=":" charOffset="14-14" id="st_2" text=":"/>
            <token POS="NNP" charOffset="16-29" id="st_3" text="Chlorpromazine"/>
            <token POS="VBZ" charOffset="31-36" id="st_4" text="blocks"/>
            <token POS="JJ" charOffset="38-45" id="st_5" text="dopamine"/>
            <token POS="CC" charOffset="47-49" id="st_6" text="and"/>
            <token POS="JJ" charOffset="51-64" id="st_7" text="norepinephrine"/>
            <token POS="NN" charOffset="66-73" id="st_8" text="reuptake"/>
            <token POS="," charOffset="74-74" id="st_9" text=","/>
            <token POS="RB" charOffset="76-79" id="st_10" text="thus"/>
            <token POS="VBG" charOffset="81-90" id="st_11" text="inhibiting"/>
            <token POS="DT" charOffset="92-94" id="st_12" text="the"/>
            <token POS="JJ" charOffset="96-102" id="st_13" text="central"/>
            <token POS="NN" charOffset="104-112" id="st_14" text="stimulant"/>
            <token POS="NNS" charOffset="114-120" id="st_15" text="effects"/>
            <token POS="IN" charOffset="122-123" id="st_16" text="of"/>
            <token POS="NNS" charOffset="125-136" id="st_17" text="amphetamines"/>
            <token POS="," charOffset="137-137" id="st_18" text=","/>
            <token POS="CC" charOffset="139-141" id="st_19" text="and"/>
            <token POS="MD" charOffset="143-145" id="st_20" text="can"/>
            <token POS="VB" charOffset="147-148" id="st_21" text="be"/>
            <token POS="VBN" charOffset="150-153" id="st_22" text="used"/>
            <token POS="TO" charOffset="155-156" id="st_23" text="to"/>
            <token POS="VB" charOffset="158-162" id="st_24" text="treat"/>
            <token POS="JJ" charOffset="164-174" id="st_25" text="amphetamine"/>
            <token POS="NN" charOffset="176-184" id="st_26" text="poisoning"/>
            <token POS="." charOffset="185-185" id="st_27" text="."/>
          </tokenization>
        </tokenizations>
      </sentenceanalyses>
    </sentence>
    <sentence id="train.txt.d0.s603" text="Ethosuximide: Amphetamines may delay intestinal absorption of ethosuximide.">
      <entity charOffset="14-26" id="train.txt.d0.s603.e0" text="Amphetamines" type="agent"/>
      <entity charOffset="62-74" id="train.txt.d0.s603.e1" text="ethosuximide" tpye="target"/>
      <entity charOffset="0-12" id="train.txt.d0.s603.e2" text="Ethosuximide" type="target"/>
      <pair e1="train.txt.d0.s603.e0" e2="train.txt.d0.s603.e1" id="train.txt.d0.s603.p0" interaction="True"/>
      <pair e1="train.txt.d0.s603.e2" e2="train.txt.d0.s603.e0" id="train.txt.d0.s603.p1" interaction="False"/>
      <pair e1="train.txt.d0.s603.e2" e2="train.txt.d0.s603.e1" id="train.txt.d0.s603.p2" interaction="False"/>
      <sentenceanalyses>
        <parses>
          <parse parser="split_parse" tokenizer="split">
            <dependency id="split_1" t1="st_5" t2="st_1" type="dep"/>
            <dependency id="split_2" t1="st_5" t2="st_3" type="nsubj"/>
            <dependency id="split_3" t1="st_5" t2="st_4" type="aux"/>
            <dependency id="split_4" t1="st_7" t2="st_6" type="amod"/>
            <dependency id="split_5" t1="st_5" t2="st_7" type="dobj"/>
            <dependency id="split_6" t1="st_7" t2="st_9" type="prep_of"/>
          </parse>
        </parses>
        <tokenizations>
          <tokenization tokenizer="split">
            <token POS="NNP" charOffset="0-11" id="st_1" text="Ethosuximide"/>
            <token POS=":" charOffset="12-12" id="st_2" text=":"/>
            <token POS="NNP" charOffset="14-25" id="st_3" text="Amphetamines"/>
            <token POS="MD" charOffset="27-29" id="st_4" text="may"/>
            <token POS="VB" charOffset="31-35" id="st_5" text="delay"/>
            <token POS="JJ" charOffset="37-46" id="st_6" text="intestinal"/>
            <token POS="NN" charOffset="48-57" id="st_7" text="absorption"/>
            <token POS="IN" charOffset="59-60" id="st_8" text="of"/>
            <token POS="NN" charOffset="62-73" id="st_9" text="ethosuximide"/>
            <token POS="." charOffset="74-74" id="st_10" text="."/>
          </tokenization>
        </tokenizations>
      </sentenceanalyses>
    </sentence>
    <sentence id="train.txt.d0.s604" text="Haloperidol: Haloperidol blocks dopamine and norepinephrine reuptake, thus inhibiting the central stimulant effects of amphetamines.">
      <entity charOffset="13-24" id="train.txt.d0.s604.e0" text="Haloperidol" type="agent"/>
      <entity charOffset="32-40" id="train.txt.d0.s604.e1" text="dopamine" tpye="target"/>
      <entity charOffset="45-59" id="train.txt.d0.s604.e2" text="norepinephrine" tpye="target"/>
      <entity charOffset="119-131" id="train.txt.d0.s604.e3" text="amphetamines" tpye="target"/>
      <entity charOffset="0-11" id="train.txt.d0.s604.e4" text="Haloperidol" type="target"/>
      <entity charOffset="90-107" id="train.txt.d0.s604.e5" text="central stimulant" type="target"/>
      <pair e1="train.txt.d0.s604.e0" e2="train.txt.d0.s604.e1" id="train.txt.d0.s604.p0" interaction="True"/>
      <pair e1="train.txt.d0.s604.e0" e2="train.txt.d0.s604.e2" id="train.txt.d0.s604.p1" interaction="True"/>
      <pair e1="train.txt.d0.s604.e0" e2="train.txt.d0.s604.e3" id="train.txt.d0.s604.p2" interaction="True"/>
      <pair e1="train.txt.d0.s604.e4" e2="train.txt.d0.s604.e0" id="train.txt.d0.s604.p3" interaction="False"/>
      <pair e1="train.txt.d0.s604.e4" e2="train.txt.d0.s604.e1" id="train.txt.d0.s604.p4" interaction="False"/>
      <pair e1="train.txt.d0.s604.e4" e2="train.txt.d0.s604.e2" id="train.txt.d0.s604.p5" interaction="False"/>
      <pair e1="train.txt.d0.s604.e4" e2="train.txt.d0.s604.e5" id="train.txt.d0.s604.p6" interaction="False"/>
      <pair e1="train.txt.d0.s604.e4" e2="train.txt.d0.s604.e3" id="train.txt.d0.s604.p7" interaction="False"/>
      <pair e1="train.txt.d0.s604.e0" e2="train.txt.d0.s604.e5" id="train.txt.d0.s604.p8" interaction="False"/>
      <pair e1="train.txt.d0.s604.e1" e2="train.txt.d0.s604.e2" id="train.txt.d0.s604.p9" interaction="False"/>
      <pair e1="train.txt.d0.s604.e1" e2="train.txt.d0.s604.e5" id="train.txt.d0.s604.p10" interaction="False"/>
      <pair e1="train.txt.d0.s604.e1" e2="train.txt.d0.s604.e3" id="train.txt.d0.s604.p11" interaction="False"/>
      <pair e1="train.txt.d0.s604.e2" e2="train.txt.d0.s604.e5" id="train.txt.d0.s604.p12" interaction="False"/>
      <pair e1="train.txt.d0.s604.e2" e2="train.txt.d0.s604.e3" id="train.txt.d0.s604.p13" interaction="False"/>
      <pair e1="train.txt.d0.s604.e5" e2="train.txt.d0.s604.e3" id="train.txt.d0.s604.p14" interaction="False"/>
      <sentenceanalyses>
        <parses>
          <parse parser="split_parse" tokenizer="split">
            <dependency id="split_1" t1="st_5" t2="st_1" type="dep"/>
            <dependency id="split_2" t1="st_4" t2="st_3" type="nn"/>
            <dependency id="split_3" t1="st_5" t2="st_4" type="nsubj"/>
            <dependency id="split_4" t1="st_7" t2="st_4" type="nsubj"/>
            <dependency id="split_5" t1="st_11" t2="st_4" type="nsubj"/>
            <dependency id="split_6" t1="st_5" t2="st_7" type="conj_and"/>
            <dependency id="split_7" t1="st_5" t2="st_8" type="dobj"/>
            <dependency id="split_8" t1="st_11" t2="st_10" type="advmod"/>
            <dependency id="split_9" t1="st_5" t2="st_11" type="conj_and"/>
            <dependency id="split_10" t1="st_5" t2="st_11" type="xcomp"/>
            <dependency id="split_11" t1="st_15" t2="st_12" type="det"/>
            <dependency id="split_12" t1="st_15" t2="st_13" type="amod"/>
            <dependency id="split_13" t1="st_15" t2="st_14" type="nn"/>
            <dependency id="split_14" t1="st_11" t2="st_15" type="dobj"/>
            <dependency id="split_15" t1="st_15" t2="st_17" type="prep_of"/>
          </parse>
        </parses>
        <tokenizations>
          <tokenization tokenizer="split">
            <token POS="NNP" charOffset="0-10" id="st_1" text="Haloperidol"/>
            <token POS=":" charOffset="11-11" id="st_2" text=":"/>
            <token POS="NNP" charOffset="13-23" id="st_3" text="Haloperidol"/>
            <token POS="NNS" charOffset="25-30" id="st_4" text="blocks"/>
            <token POS="VBP" charOffset="32-39" id="st_5" text="dopamine"/>
            <token POS="CC" charOffset="41-43" id="st_6" text="and"/>
            <token POS="VBP" charOffset="45-58" id="st_7" text="norepinephrine"/>
            <token POS="NN" charOffset="60-67" id="st_8" text="reuptake"/>
            <token POS="," charOffset="68-68" id="st_9" text=","/>
            <token POS="RB" charOffset="70-73" id="st_10" text="thus"/>
            <token POS="VBG" charOffset="75-84" id="st_11" text="inhibiting"/>
            <token POS="DT" charOffset="86-88" id="st_12" text="the"/>
            <token POS="JJ" charOffset="90-96" id="st_13" text="central"/>
            <token POS="NN" charOffset="98-106" id="st_14" text="stimulant"/>
            <token POS="NNS" charOffset="108-114" id="st_15" text="effects"/>
            <token POS="IN" charOffset="116-117" id="st_16" text="of"/>
            <token POS="NNS" charOffset="119-130" id="st_17" text="amphetamines"/>
            <token POS="." charOffset="131-131" id="st_18" text="."/>
          </tokenization>
        </tokenizations>
      </sentenceanalyses>
    </sentence>
    <sentence id="train.txt.d0.s605" text="Lithium carbonate: The stimulatory effects of amphetamines may be inhibited by lithium carbonate.">
      <entity charOffset="46-58" id="train.txt.d0.s605.e0" text="amphetamines" type="agent"/>
      <entity charOffset="79-96" id="train.txt.d0.s605.e1" text="lithium carbonate" tpye="target"/>
      <entity charOffset="0-17" id="train.txt.d0.s605.e2" text="Lithium carbonate" type="target"/>
      <pair e1="train.txt.d0.s605.e0" e2="train.txt.d0.s605.e1" id="train.txt.d0.s605.p0" interaction="True"/>
      <pair e1="train.txt.d0.s605.e2" e2="train.txt.d0.s605.e0" id="train.txt.d0.s605.p1" interaction="False"/>
      <pair e1="train.txt.d0.s605.e2" e2="train.txt.d0.s605.e1" id="train.txt.d0.s605.p2" interaction="False"/>
      <sentenceanalyses>
        <parses>
          <parse parser="split_parse" tokenizer="split">
            <dependency id="split_1" t1="st_2" t2="st_1" type="nn"/>
            <dependency id="split_2" t1="st_11" t2="st_2" type="dep"/>
            <dependency id="split_3" t1="st_6" t2="st_4" type="det"/>
            <dependency id="split_4" t1="st_6" t2="st_5" type="amod"/>
            <dependency id="split_5" t1="st_11" t2="st_6" type="nsubjpass"/>
            <dependency id="split_6" t1="st_6" t2="st_8" type="prep_of"/>
            <dependency id="split_7" t1="st_11" t2="st_9" type="aux"/>
            <dependency id="split_8" t1="st_11" t2="st_10" type="auxpass"/>
            <dependency id="split_9" t1="st_14" t2="st_13" type="nn"/>
            <dependency id="split_10" t1="st_11" t2="st_14" type="agent"/>
          </parse>
        </parses>
        <tokenizations>
          <tokenization tokenizer="split">
            <token POS="NN" charOffset="0-6" id="st_1" text="Lithium"/>
            <token POS="NN" charOffset="8-16" id="st_2" text="carbonate"/>
            <token POS=":" charOffset="17-17" id="st_3" text=":"/>
            <token POS="DT" charOffset="19-21" id="st_4" text="The"/>
            <token POS="JJ" charOffset="23-33" id="st_5" text="stimulatory"/>
            <token POS="NNS" charOffset="35-41" id="st_6" text="effects"/>
            <token POS="IN" charOffset="43-44" id="st_7" text="of"/>
            <token POS="NNS" charOffset="46-57" id="st_8" text="amphetamines"/>
            <token POS="MD" charOffset="59-61" id="st_9" text="may"/>
            <token POS="VB" charOffset="63-64" id="st_10" text="be"/>
            <token POS="VBN" charOffset="66-74" id="st_11" text="inhibited"/>
            <token POS="IN" charOffset="76-77" id="st_12" text="by"/>
            <token POS="NN" charOffset="79-85" id="st_13" text="lithium"/>
            <token POS="NN" charOffset="87-95" id="st_14" text="carbonate"/>
            <token POS="." charOffset="96-96" id="st_15" text="."/>
          </tokenization>
        </tokenizations>
      </sentenceanalyses>
    </sentence>
    <sentence id="train.txt.d0.s606" text="Meperidine: Amphetamines potentiate the analgesic effect of meperidine.">
      <entity charOffset="12-24" id="train.txt.d0.s606.e0" text="Amphetamines" type="agent"/>
      <entity charOffset="60-70" id="train.txt.d0.s606.e1" text="meperidine" tpye="target"/>
      <entity charOffset="0-10" id="train.txt.d0.s606.e2" text="Meperidine" type="target"/>
      <pair e1="train.txt.d0.s606.e0" e2="train.txt.d0.s606.e1" id="train.txt.d0.s606.p0" interaction="True"/>
      <pair e1="train.txt.d0.s606.e2" e2="train.txt.d0.s606.e0" id="train.txt.d0.s606.p1" interaction="False"/>
      <pair e1="train.txt.d0.s606.e2" e2="train.txt.d0.s606.e1" id="train.txt.d0.s606.p2" interaction="False"/>
      <sentenceanalyses>
        <parses>
          <parse parser="split_parse" tokenizer="split">
            <dependency id="split_1" t1="st_4" t2="st_1" type="dep"/>
            <dependency id="split_2" t1="st_4" t2="st_3" type="nsubj"/>
            <dependency id="split_3" t1="st_7" t2="st_5" type="det"/>
            <dependency id="split_4" t1="st_7" t2="st_6" type="amod"/>
            <dependency id="split_5" t1="st_4" t2="st_7" type="dobj"/>
            <dependency id="split_6" t1="st_7" t2="st_9" type="prep_of"/>
          </parse>
        </parses>
        <tokenizations>
          <tokenization tokenizer="split">
            <token POS="NNP" charOffset="0-9" id="st_1" text="Meperidine"/>
            <token POS=":" charOffset="10-10" id="st_2" text=":"/>
            <token POS="NNP" charOffset="12-23" id="st_3" text="Amphetamines"/>
            <token POS="VBP" charOffset="25-34" id="st_4" text="potentiate"/>
            <token POS="DT" charOffset="36-38" id="st_5" text="the"/>
            <token POS="JJ" charOffset="40-48" id="st_6" text="analgesic"/>
            <token POS="NN" charOffset="50-55" id="st_7" text="effect"/>
            <token POS="IN" charOffset="57-58" id="st_8" text="of"/>
            <token POS="NN" charOffset="60-69" id="st_9" text="meperidine"/>
            <token POS="." charOffset="70-70" id="st_10" text="."/>
          </tokenization>
        </tokenizations>
      </sentenceanalyses>
    </sentence>
    <sentence id="train.txt.d0.s607" text="Methenamine therapy: Urinary excretion of amphetamines is increased, and efficacy is reduced, by acidifying agents used in methenamine therapy.">
      <entity charOffset="42-54" id="train.txt.d0.s607.e0" text="amphetamines" type="agent"/>
      <entity charOffset="97-114" id="train.txt.d0.s607.e1" text="acidifying agents" tpye="target"/>
      <entity charOffset="0-11" id="train.txt.d0.s607.e2" text="Methenamine" type="target"/>
      <entity charOffset="123-134" id="train.txt.d0.s607.e3" text="methenamine" type="target"/>
      <pair e1="train.txt.d0.s607.e0" e2="train.txt.d0.s607.e1" id="train.txt.d0.s607.p0" interaction="True"/>
      <pair e1="train.txt.d0.s607.e2" e2="train.txt.d0.s607.e0" id="train.txt.d0.s607.p1" interaction="False"/>
      <pair e1="train.txt.d0.s607.e2" e2="train.txt.d0.s607.e1" id="train.txt.d0.s607.p2" interaction="False"/>
      <pair e1="train.txt.d0.s607.e2" e2="train.txt.d0.s607.e3" id="train.txt.d0.s607.p3" interaction="False"/>
      <pair e1="train.txt.d0.s607.e0" e2="train.txt.d0.s607.e3" id="train.txt.d0.s607.p4" interaction="False"/>
      <pair e1="train.txt.d0.s607.e1" e2="train.txt.d0.s607.e3" id="train.txt.d0.s607.p5" interaction="False"/>
      <sentenceanalyses>
        <parses>
          <parse parser="split_parse" tokenizer="split">
            <dependency id="split_1" t1="st_2" t2="st_1" type="amod"/>
            <dependency id="split_2" t1="st_9" t2="st_2" type="dep"/>
            <dependency id="split_3" t1="st_5" t2="st_4" type="nn"/>
            <dependency id="split_4" t1="st_9" t2="st_5" type="nsubjpass"/>
            <dependency id="split_5" t1="st_5" t2="st_7" type="prep_of"/>
            <dependency id="split_6" t1="st_9" t2="st_8" type="auxpass"/>
            <dependency id="split_7" t1="st_14" t2="st_12" type="nsubjpass"/>
            <dependency id="split_8" t1="st_14" t2="st_13" type="auxpass"/>
            <dependency id="split_9" t1="st_9" t2="st_14" type="conj_and"/>
            <dependency id="split_10" t1="st_18" t2="st_17" type="amod"/>
            <dependency id="split_11" t1="st_14" t2="st_18" type="agent"/>
            <dependency id="split_12" t1="st_18" t2="st_19" type="partmod"/>
            <dependency id="split_13" t1="st_22" t2="st_21" type="amod"/>
            <dependency id="split_14" t1="st_19" t2="st_22" type="prep_in"/>
          </parse>
        </parses>
        <tokenizations>
          <tokenization tokenizer="split">
            <token POS="JJ" charOffset="0-10" id="st_1" text="Methenamine"/>
            <token POS="NN" charOffset="12-18" id="st_2" text="therapy"/>
            <token POS=":" charOffset="19-19" id="st_3" text=":"/>
            <token POS="NNP" charOffset="21-27" id="st_4" text="Urinary"/>
            <token POS="NNP" charOffset="29-37" id="st_5" text="excretion"/>
            <token POS="IN" charOffset="39-40" id="st_6" text="of"/>
            <token POS="NNS" charOffset="42-53" id="st_7" text="amphetamines"/>
            <token POS="VBZ" charOffset="55-56" id="st_8" text="is"/>
            <token POS="VBN" charOffset="58-66" id="st_9" text="increased"/>
            <token POS="," charOffset="67-67" id="st_10" text=","/>
            <token POS="CC" charOffset="69-71" id="st_11" text="and"/>
            <token POS="NN" charOffset="73-80" id="st_12" text="efficacy"/>
            <token POS="VBZ" charOffset="82-83" id="st_13" text="is"/>
            <token POS="VBN" charOffset="85-91" id="st_14" text="reduced"/>
            <token POS="," charOffset="92-92" id="st_15" text=","/>
            <token POS="IN" charOffset="94-95" id="st_16" text="by"/>
            <token POS="VBG" charOffset="97-106" id="st_17" text="acidifying"/>
            <token POS="NNS" charOffset="108-113" id="st_18" text="agents"/>
            <token POS="VBN" charOffset="115-118" id="st_19" text="used"/>
            <token POS="IN" charOffset="120-121" id="st_20" text="in"/>
            <token POS="JJ" charOffset="123-133" id="st_21" text="methenamine"/>
            <token POS="NN" charOffset="135-141" id="st_22" text="therapy"/>
            <token POS="." charOffset="142-142" id="st_23" text="."/>
          </tokenization>
        </tokenizations>
      </sentenceanalyses>
    </sentence>
    <sentence id="train.txt.d0.s608" text="Norepinephrine: Amphetamines enhance the adrenergic effect of norepinephrine.">
      <entity charOffset="16-28" id="train.txt.d0.s608.e0" text="Amphetamines" type="agent"/>
      <entity charOffset="62-76" id="train.txt.d0.s608.e1" text="norepinephrine" tpye="target"/>
      <entity charOffset="0-14" id="train.txt.d0.s608.e2" text="Norepinephrine" type="target"/>
      <pair e1="train.txt.d0.s608.e0" e2="train.txt.d0.s608.e1" id="train.txt.d0.s608.p0" interaction="True"/>
      <pair e1="train.txt.d0.s608.e2" e2="train.txt.d0.s608.e0" id="train.txt.d0.s608.p1" interaction="False"/>
      <pair e1="train.txt.d0.s608.e2" e2="train.txt.d0.s608.e1" id="train.txt.d0.s608.p2" interaction="False"/>
      <sentenceanalyses>
        <parses>
          <parse parser="split_parse" tokenizer="split">
            <dependency id="split_1" t1="st_4" t2="st_1" type="dep"/>
            <dependency id="split_2" t1="st_4" t2="st_3" type="nsubj"/>
            <dependency id="split_3" t1="st_7" t2="st_5" type="det"/>
            <dependency id="split_4" t1="st_7" t2="st_6" type="amod"/>
            <dependency id="split_5" t1="st_4" t2="st_7" type="dobj"/>
            <dependency id="split_6" t1="st_7" t2="st_9" type="prep_of"/>
          </parse>
        </parses>
        <tokenizations>
          <tokenization tokenizer="split">
            <token POS="NNP" charOffset="0-13" id="st_1" text="Norepinephrine"/>
            <token POS=":" charOffset="14-14" id="st_2" text=":"/>
            <token POS="NNP" charOffset="16-27" id="st_3" text="Amphetamines"/>
            <token POS="VBP" charOffset="29-35" id="st_4" text="enhance"/>
            <token POS="DT" charOffset="37-39" id="st_5" text="the"/>
            <token POS="JJ" charOffset="41-50" id="st_6" text="adrenergic"/>
            <token POS="NN" charOffset="52-57" id="st_7" text="effect"/>
            <token POS="IN" charOffset="59-60" id="st_8" text="of"/>
            <token POS="NN" charOffset="62-75" id="st_9" text="norepinephrine"/>
            <token POS="." charOffset="76-76" id="st_10" text="."/>
          </tokenization>
        </tokenizations>
      </sentenceanalyses>
    </sentence>
    <sentence id="train.txt.d0.s609" text="Phenobarbital: Amphetamines may delay intestinal absorption of phenobarbital;">
      <entity charOffset="15-27" id="train.txt.d0.s609.e0" text="Amphetamines" type="agent"/>
      <entity charOffset="63-76" id="train.txt.d0.s609.e1" text="phenobarbital" tpye="target"/>
      <entity charOffset="0-13" id="train.txt.d0.s609.e2" text="Phenobarbital" type="target"/>
      <pair e1="train.txt.d0.s609.e0" e2="train.txt.d0.s609.e1" id="train.txt.d0.s609.p0" interaction="True"/>
      <pair e1="train.txt.d0.s609.e2" e2="train.txt.d0.s609.e0" id="train.txt.d0.s609.p1" interaction="False"/>
      <pair e1="train.txt.d0.s609.e2" e2="train.txt.d0.s609.e1" id="train.txt.d0.s609.p2" interaction="False"/>
      <sentenceanalyses>
        <parses>
          <parse parser="split_parse" tokenizer="split">
            <dependency id="split_1" t1="st_5" t2="st_1" type="nsubj"/>
            <dependency id="split_2" t1="st_1" t2="st_3" type="dep"/>
            <dependency id="split_3" t1="st_5" t2="st_4" type="aux"/>
            <dependency id="split_4" t1="st_7" t2="st_6" type="amod"/>
            <dependency id="split_5" t1="st_5" t2="st_7" type="dobj"/>
            <dependency id="split_6" t1="st_7" t2="st_9" type="prep_of"/>
          </parse>
        </parses>
        <tokenizations>
          <tokenization tokenizer="split">
            <token POS="NNP" charOffset="0-12" id="st_1" text="Phenobarbital"/>
            <token POS=":" charOffset="13-13" id="st_2" text=":"/>
            <token POS="NNP" charOffset="15-26" id="st_3" text="Amphetamines"/>
            <token POS="MD" charOffset="28-30" id="st_4" text="may"/>
            <token POS="VB" charOffset="32-36" id="st_5" text="delay"/>
            <token POS="JJ" charOffset="38-47" id="st_6" text="intestinal"/>
            <token POS="NN" charOffset="49-58" id="st_7" text="absorption"/>
            <token POS="IN" charOffset="60-61" id="st_8" text="of"/>
            <token POS="NN" charOffset="63-75" id="st_9" text="phenobarbital"/>
            <token POS=":" charOffset="76-76" id="st_10" text=";"/>
          </tokenization>
        </tokenizations>
      </sentenceanalyses>
    </sentence>
    <sentence id="train.txt.d0.s610" text="Phenytoin: Amphetamines may delay intestinal absorption of phenytoin;">
      <entity charOffset="11-23" id="train.txt.d0.s610.e0" text="Amphetamines" type="agent"/>
      <entity charOffset="59-68" id="train.txt.d0.s610.e1" text="phenytoin" tpye="target"/>
      <entity charOffset="0-9" id="train.txt.d0.s610.e2" text="Phenytoin" type="target"/>
      <pair e1="train.txt.d0.s610.e0" e2="train.txt.d0.s610.e1" id="train.txt.d0.s610.p0" interaction="True"/>
      <pair e1="train.txt.d0.s610.e2" e2="train.txt.d0.s610.e0" id="train.txt.d0.s610.p1" interaction="False"/>
      <pair e1="train.txt.d0.s610.e2" e2="train.txt.d0.s610.e1" id="train.txt.d0.s610.p2" interaction="False"/>
      <sentenceanalyses>
        <parses>
          <parse parser="split_parse" tokenizer="split">
            <dependency id="split_1" t1="st_5" t2="st_1" type="nsubj"/>
            <dependency id="split_2" t1="st_1" t2="st_3" type="dep"/>
            <dependency id="split_3" t1="st_5" t2="st_4" type="aux"/>
            <dependency id="split_4" t1="st_7" t2="st_6" type="amod"/>
            <dependency id="split_5" t1="st_5" t2="st_7" type="dobj"/>
            <dependency id="split_6" t1="st_7" t2="st_9" type="prep_of"/>
          </parse>
        </parses>
        <tokenizations>
          <tokenization tokenizer="split">
            <token POS="NN" charOffset="0-8" id="st_1" text="Phenytoin"/>
            <token POS=":" charOffset="9-9" id="st_2" text=":"/>
            <token POS="NNP" charOffset="11-22" id="st_3" text="Amphetamines"/>
            <token POS="MD" charOffset="24-26" id="st_4" text="may"/>
            <token POS="VB" charOffset="28-32" id="st_5" text="delay"/>
            <token POS="JJ" charOffset="34-43" id="st_6" text="intestinal"/>
            <token POS="NN" charOffset="45-54" id="st_7" text="absorption"/>
            <token POS="IN" charOffset="56-57" id="st_8" text="of"/>
            <token POS="NN" charOffset="59-67" id="st_9" text="phenytoin"/>
            <token POS=":" charOffset="68-68" id="st_10" text=";"/>
          </tokenization>
        </tokenizations>
      </sentenceanalyses>
    </sentence>
    <sentence id="train.txt.d0.s611" text="Propoxyphene: In cases of propoxyphene overdosage, amphetamine CNS stimulation is potentiated and fatal convulsions can occur.">
      <entity charOffset="26-38" id="train.txt.d0.s611.e0" text="propoxyphene" type="agent"/>
      <entity charOffset="51-67" id="train.txt.d0.s611.e1" text="amphetamine CNS " tpye="target"/>
      <entity charOffset="0-12" id="train.txt.d0.s611.e2" text="Propoxyphene" type="target"/>
      <pair e1="train.txt.d0.s611.e0" e2="train.txt.d0.s611.e1" id="train.txt.d0.s611.p0" interaction="True"/>
      <pair e1="train.txt.d0.s611.e2" e2="train.txt.d0.s611.e0" id="train.txt.d0.s611.p1" interaction="False"/>
      <pair e1="train.txt.d0.s611.e2" e2="train.txt.d0.s611.e1" id="train.txt.d0.s611.p2" interaction="False"/>
      <sentenceanalyses>
        <parses>
          <parse parser="split_parse" tokenizer="split">
            <dependency id="split_1" t1="st_13" t2="st_1" type="dep"/>
            <dependency id="split_2" t1="st_13" t2="st_4" type="prep_in"/>
            <dependency id="split_3" t1="st_7" t2="st_6" type="amod"/>
            <dependency id="split_4" t1="st_4" t2="st_7" type="prep_of"/>
            <dependency id="split_5" t1="st_11" t2="st_9" type="amod"/>
            <dependency id="split_6" t1="st_11" t2="st_10" type="nn"/>
            <dependency id="split_7" t1="st_13" t2="st_11" type="nsubj"/>
            <dependency id="split_8" t1="st_15" t2="st_11" type="nsubj"/>
            <dependency id="split_9" t1="st_13" t2="st_12" type="cop"/>
            <dependency id="split_10" t1="st_13" t2="st_15" type="conj_and"/>
            <dependency id="split_11" t1="st_18" t2="st_16" type="nsubj"/>
            <dependency id="split_12" t1="st_18" t2="st_17" type="aux"/>
            <dependency id="split_13" t1="st_13" t2="st_18" type="ccomp"/>
          </parse>
        </parses>
        <tokenizations>
          <tokenization tokenizer="split">
            <token POS="NNP" charOffset="0-11" id="st_1" text="Propoxyphene"/>
            <token POS=":" charOffset="12-12" id="st_2" text=":"/>
            <token POS="IN" charOffset="14-15" id="st_3" text="In"/>
            <token POS="NNS" charOffset="17-21" id="st_4" text="cases"/>
            <token POS="IN" charOffset="23-24" id="st_5" text="of"/>
            <token POS="JJ" charOffset="26-37" id="st_6" text="propoxyphene"/>
            <token POS="NN" charOffset="39-48" id="st_7" text="overdosage"/>
            <token POS="," charOffset="49-49" id="st_8" text=","/>
            <token POS="JJ" charOffset="51-61" id="st_9" text="amphetamine"/>
            <token POS="NN" charOffset="63-65" id="st_10" text="CNS"/>
            <token POS="NN" charOffset="67-77" id="st_11" text="stimulation"/>
            <token POS="VBZ" charOffset="79-80" id="st_12" text="is"/>
            <token POS="JJ" charOffset="82-92" id="st_13" text="potentiated"/>
            <token POS="CC" charOffset="94-96" id="st_14" text="and"/>
            <token POS="JJ" charOffset="98-102" id="st_15" text="fatal"/>
            <token POS="NNS" charOffset="104-114" id="st_16" text="convulsions"/>
            <token POS="MD" charOffset="116-118" id="st_17" text="can"/>
            <token POS="VB" charOffset="120-124" id="st_18" text="occur"/>
            <token POS="." charOffset="125-125" id="st_19" text="."/>
          </tokenization>
        </tokenizations>
      </sentenceanalyses>
    </sentence>
    <sentence id="train.txt.d0.s612" text="Veratrum alkaloids: Amphetamines inhibit the hypotensive effect of veratrum alkaloids.">
      <entity charOffset="20-32" id="train.txt.d0.s612.e0" text="Amphetamines" type="agent"/>
      <entity charOffset="67-85" id="train.txt.d0.s612.e1" text="veratrum alkaloids" tpye="target"/>
      <entity charOffset="0-18" id="train.txt.d0.s612.e2" text="Veratrum alkaloids" type="target"/>
      <pair e1="train.txt.d0.s612.e0" e2="train.txt.d0.s612.e1" id="train.txt.d0.s612.p0" interaction="True"/>
      <pair e1="train.txt.d0.s612.e2" e2="train.txt.d0.s612.e0" id="train.txt.d0.s612.p1" interaction="False"/>
      <pair e1="train.txt.d0.s612.e2" e2="train.txt.d0.s612.e1" id="train.txt.d0.s612.p2" interaction="False"/>
      <sentenceanalyses>
        <parses>
          <parse parser="split_parse" tokenizer="split">
            <dependency id="split_1" t1="st_2" t2="st_1" type="nn"/>
            <dependency id="split_2" t1="st_5" t2="st_4" type="nsubj"/>
            <dependency id="split_3" t1="st_2" t2="st_5" type="dep"/>
            <dependency id="split_4" t1="st_8" t2="st_6" type="det"/>
            <dependency id="split_5" t1="st_8" t2="st_7" type="amod"/>
            <dependency id="split_6" t1="st_5" t2="st_8" type="dobj"/>
            <dependency id="split_7" t1="st_11" t2="st_10" type="nn"/>
            <dependency id="split_8" t1="st_8" t2="st_11" type="prep_of"/>
          </parse>
        </parses>
        <tokenizations>
          <tokenization tokenizer="split">
            <token POS="NN" charOffset="0-7" id="st_1" text="Veratrum"/>
            <token POS="NNS" charOffset="9-17" id="st_2" text="alkaloids"/>
            <token POS=":" charOffset="18-18" id="st_3" text=":"/>
            <token POS="NNP" charOffset="20-31" id="st_4" text="Amphetamines"/>
            <token POS="VBP" charOffset="33-39" id="st_5" text="inhibit"/>
            <token POS="DT" charOffset="41-43" id="st_6" text="the"/>
            <token POS="JJ" charOffset="45-55" id="st_7" text="hypotensive"/>
            <token POS="NN" charOffset="57-62" id="st_8" text="effect"/>
            <token POS="IN" charOffset="64-65" id="st_9" text="of"/>
            <token POS="NN" charOffset="67-74" id="st_10" text="veratrum"/>
            <token POS="NNS" charOffset="76-84" id="st_11" text="alkaloids"/>
            <token POS="." charOffset="85-85" id="st_12" text="."/>
          </tokenization>
        </tokenizations>
      </sentenceanalyses>
    </sentence>
    <sentence id="train.txt.d0.s613" text="Drug/Laboratory Test Interactions: Amphetamines can cause a significant elevation in plasma corticosteroid levels.">
      <entity charOffset="35-47" id="train.txt.d0.s613.e0" text="Amphetamines" type="agent"/>
      <entity charOffset="92-106" id="train.txt.d0.s613.e1" text="corticosteroid" tpye="target"/>
      <entity charOffset="0-4" id="train.txt.d0.s613.e2" text="Drug" type="target"/>
      <pair e1="train.txt.d0.s613.e0" e2="train.txt.d0.s613.e1" id="train.txt.d0.s613.p0" interaction="True"/>
      <pair e1="train.txt.d0.s613.e0" e2="train.txt.d0.s613.e1" id="train.txt.d0.s613.p1" interaction="True"/>
      <pair e1="train.txt.d0.s613.e2" e2="train.txt.d0.s613.e0" id="train.txt.d0.s613.p2" interaction="False"/>
      <pair e1="train.txt.d0.s613.e2" e2="train.txt.d0.s613.e1" id="train.txt.d0.s613.p3" interaction="False"/>
      <pair e1="train.txt.d0.s613.e2" e2="train.txt.d0.s613.e0" id="train.txt.d0.s613.p4" interaction="False"/>
      <pair e1="train.txt.d0.s613.e2" e2="train.txt.d0.s613.e1" id="train.txt.d0.s613.p5" interaction="False"/>
      <sentenceanalyses>
        <parses>
          <parse parser="split_parse" tokenizer="split">
            <dependency id="split_1" t1="st_3" t2="st_1" type="nn"/>
            <dependency id="split_2" t1="st_3" t2="st_2" type="nn"/>
            <dependency id="split_3" t1="st_7" t2="st_3" type="dep"/>
            <dependency id="split_4" t1="st_7" t2="st_5" type="nsubj"/>
            <dependency id="split_5" t1="st_7" t2="st_6" type="aux"/>
            <dependency id="split_6" t1="st_10" t2="st_8" type="det"/>
            <dependency id="split_7" t1="st_10" t2="st_9" type="amod"/>
            <dependency id="split_8" t1="st_7" t2="st_10" type="dobj"/>
            <dependency id="split_9" t1="st_14" t2="st_12" type="nn"/>
            <dependency id="split_10" t1="st_14" t2="st_13" type="nn"/>
            <dependency id="split_11" t1="st_7" t2="st_14" type="prep_in"/>
          </parse>
        </parses>
        <tokenizations>
          <tokenization tokenizer="split">
            <token POS="NNP" charOffset="0-14" id="st_1" text="Drug/Laboratory"/>
            <token POS="NNP" charOffset="16-19" id="st_2" text="Test"/>
            <token POS="NNPS" charOffset="21-32" id="st_3" text="Interactions"/>
            <token POS=":" charOffset="33-33" id="st_4" text=":"/>
            <token POS="NNP" charOffset="35-46" id="st_5" text="Amphetamines"/>
            <token POS="MD" charOffset="48-50" id="st_6" text="can"/>
            <token POS="VB" charOffset="52-56" id="st_7" text="cause"/>
            <token POS="DT" charOffset="58-58" id="st_8" text="a"/>
            <token POS="JJ" charOffset="60-70" id="st_9" text="significant"/>
            <token POS="NN" charOffset="72-80" id="st_10" text="elevation"/>
            <token POS="IN" charOffset="82-83" id="st_11" text="in"/>
            <token POS="NN" charOffset="85-90" id="st_12" text="plasma"/>
            <token POS="NN" charOffset="92-105" id="st_13" text="corticosteroid"/>
            <token POS="NNS" charOffset="107-112" id="st_14" text="levels"/>
            <token POS="." charOffset="113-113" id="st_15" text="."/>
          </tokenization>
        </tokenizations>
      </sentenceanalyses>
    </sentence>
    <sentence id="train.txt.d0.s614" text="Caution is advised in patients receiving concomitant high-dose aspirin and carbonic anhydrase inhibitors, as anorexia, tachypnea, lethargy and coma have been rarely reported due to a possible drug interaction.">
      <entity charOffset="63-70" id="train.txt.d0.s614.e0" text="aspirin" type="agent"/>
      <entity charOffset="75-104" id="train.txt.d0.s614.e1" text="carbonic anhydrase inhibitors" tpye="target"/>
      <pair e1="train.txt.d0.s614.e0" e2="train.txt.d0.s614.e1" id="train.txt.d0.s614.p0" interaction="True"/>
      <sentenceanalyses>
        <parses>
          <parse parser="split_parse" tokenizer="split">
            <dependency id="split_1" t1="st_26" t2="st_1" type="nsubjpass"/>
            <dependency id="split_2" t1="st_3" t2="st_2" type="auxpass"/>
            <dependency id="split_3" t1="st_1" t2="st_3" type="rcmod"/>
            <dependency id="split_4" t1="st_3" t2="st_5" type="prep_in"/>
            <dependency id="split_5" t1="st_5" t2="st_6" type="partmod"/>
            <dependency id="split_6" t1="st_9" t2="st_7" type="amod"/>
            <dependency id="split_7" t1="st_9" t2="st_8" type="amod"/>
            <dependency id="split_8" t1="st_6" t2="st_9" type="dobj"/>
            <dependency id="split_9" t1="st_13" t2="st_11" type="amod"/>
            <dependency id="split_10" t1="st_13" t2="st_12" type="nn"/>
            <dependency id="split_11" t1="st_6" t2="st_13" type="dobj"/>
            <dependency id="split_12" t1="st_9" t2="st_13" type="conj_and"/>
            <dependency id="split_13" t1="st_6" t2="st_16" type="prep_as"/>
            <dependency id="split_14" t1="st_6" t2="st_18" type="prep_as"/>
            <dependency id="split_15" t1="st_16" t2="st_18" type="conj_and"/>
            <dependency id="split_16" t1="st_6" t2="st_20" type="prep_as"/>
            <dependency id="split_17" t1="st_16" t2="st_20" type="conj_and"/>
            <dependency id="split_18" t1="st_6" t2="st_22" type="prep_as"/>
            <dependency id="split_19" t1="st_16" t2="st_22" type="conj_and"/>
            <dependency id="split_20" t1="st_26" t2="st_23" type="aux"/>
            <dependency id="split_21" t1="st_26" t2="st_24" type="auxpass"/>
            <dependency id="split_22" t1="st_26" t2="st_25" type="advmod"/>
            <dependency id="split_23" t1="st_32" t2="st_29" type="det"/>
            <dependency id="split_24" t1="st_32" t2="st_30" type="amod"/>
            <dependency id="split_25" t1="st_32" t2="st_31" type="nn"/>
            <dependency id="split_26" t1="st_26" t2="st_32" type="prep_due_to"/>
          </parse>
        </parses>
        <tokenizations>
          <tokenization tokenizer="split">
            <token POS="NN" charOffset="0-6" id="st_1" text="Caution"/>
            <token POS="VBZ" charOffset="8-9" id="st_2" text="is"/>
            <token POS="VBN" charOffset="11-17" id="st_3" text="advised"/>
            <token POS="IN" charOffset="19-20" id="st_4" text="in"/>
            <token POS="NNS" charOffset="22-29" id="st_5" text="patients"/>
            <token POS="VBG" charOffset="31-39" id="st_6" text="receiving"/>
            <token POS="JJ" charOffset="41-51" id="st_7" text="concomitant"/>
            <token POS="JJ" charOffset="53-61" id="st_8" text="high-dose"/>
            <token POS="NN" charOffset="63-69" id="st_9" text="aspirin"/>
            <token POS="CC" charOffset="71-73" id="st_10" text="and"/>
            <token POS="JJ" charOffset="75-82" id="st_11" text="carbonic"/>
            <token POS="NN" charOffset="84-92" id="st_12" text="anhydrase"/>
            <token POS="NNS" charOffset="94-103" id="st_13" text="inhibitors"/>
            <token POS="," charOffset="104-104" id="st_14" text=","/>
            <token POS="IN" charOffset="106-107" id="st_15" text="as"/>
            <token POS="NN" charOffset="109-116" id="st_16" text="anorexia"/>
            <token POS="," charOffset="117-117" id="st_17" text=","/>
            <token POS="NN" charOffset="119-127" id="st_18" text="tachypnea"/>
            <token POS="," charOffset="128-128" id="st_19" text=","/>
            <token POS="NN" charOffset="130-137" id="st_20" text="lethargy"/>
            <token POS="CC" charOffset="139-141" id="st_21" text="and"/>
            <token POS="NN" charOffset="143-146" id="st_22" text="coma"/>
            <token POS="VBP" charOffset="148-151" id="st_23" text="have"/>
            <token POS="VBN" charOffset="153-156" id="st_24" text="been"/>
            <token POS="RB" charOffset="158-163" id="st_25" text="rarely"/>
            <token POS="VBN" charOffset="165-172" id="st_26" text="reported"/>
            <token POS="JJ" charOffset="174-176" id="st_27" text="due"/>
            <token POS="TO" charOffset="178-179" id="st_28" text="to"/>
            <token POS="DT" charOffset="181-181" id="st_29" text="a"/>
            <token POS="JJ" charOffset="183-190" id="st_30" text="possible"/>
            <token POS="NN" charOffset="192-195" id="st_31" text="drug"/>
            <token POS="NN" charOffset="197-207" id="st_32" text="interaction"/>
            <token POS="." charOffset="208-208" id="st_33" text="."/>
          </tokenization>
        </tokenizations>
      </sentenceanalyses>
    </sentence>
    <sentence id="train.txt.d0.s615" text="Aspirin: Concomitant administration of diclofenac and aspirin is not recommended because diclofenac is displaced from its binding sites during the concomitant administration of aspirin, resulting in lower plasma concentrations, peak plasma levels, and AUC values.">
      <entity charOffset="39-49" id="train.txt.d0.s615.e0" text="diclofenac" type="agent"/>
      <entity charOffset="54-61" id="train.txt.d0.s615.e1" text="aspirin" tpye="target"/>
      <entity charOffset="0-7" id="train.txt.d0.s615.e2" text="Aspirin" type="target"/>
      <entity charOffset="89-99" id="train.txt.d0.s615.e3" text="diclofenac" type="target"/>
      <entity charOffset="177-184" id="train.txt.d0.s615.e4" text="aspirin" type="target"/>
      <pair e1="train.txt.d0.s615.e0" e2="train.txt.d0.s615.e1" id="train.txt.d0.s615.p0" interaction="True"/>
      <pair e1="train.txt.d0.s615.e2" e2="train.txt.d0.s615.e0" id="train.txt.d0.s615.p1" interaction="False"/>
      <pair e1="train.txt.d0.s615.e2" e2="train.txt.d0.s615.e1" id="train.txt.d0.s615.p2" interaction="False"/>
      <pair e1="train.txt.d0.s615.e2" e2="train.txt.d0.s615.e3" id="train.txt.d0.s615.p3" interaction="False"/>
      <pair e1="train.txt.d0.s615.e2" e2="train.txt.d0.s615.e4" id="train.txt.d0.s615.p4" interaction="False"/>
      <pair e1="train.txt.d0.s615.e0" e2="train.txt.d0.s615.e3" id="train.txt.d0.s615.p5" interaction="False"/>
      <pair e1="train.txt.d0.s615.e0" e2="train.txt.d0.s615.e4" id="train.txt.d0.s615.p6" interaction="False"/>
      <pair e1="train.txt.d0.s615.e1" e2="train.txt.d0.s615.e3" id="train.txt.d0.s615.p7" interaction="False"/>
      <pair e1="train.txt.d0.s615.e1" e2="train.txt.d0.s615.e4" id="train.txt.d0.s615.p8" interaction="False"/>
      <pair e1="train.txt.d0.s615.e3" e2="train.txt.d0.s615.e4" id="train.txt.d0.s615.p9" interaction="False"/>
      <sentenceanalyses>
        <parses>
          <parse parser="split_parse" tokenizer="split">
            <dependency id="split_1" t1="st_11" t2="st_1" type="dep"/>
            <dependency id="split_2" t1="st_4" t2="st_3" type="amod"/>
            <dependency id="split_3" t1="st_11" t2="st_4" type="nsubjpass"/>
            <dependency id="split_4" t1="st_4" t2="st_6" type="prep_of"/>
            <dependency id="split_5" t1="st_4" t2="st_8" type="prep_of"/>
            <dependency id="split_6" t1="st_6" t2="st_8" type="conj_and"/>
            <dependency id="split_7" t1="st_11" t2="st_9" type="auxpass"/>
            <dependency id="split_8" t1="st_11" t2="st_10" type="neg"/>
            <dependency id="split_9" t1="st_15" t2="st_12" type="mark"/>
            <dependency id="split_10" t1="st_15" t2="st_13" type="nsubjpass"/>
            <dependency id="split_11" t1="st_15" t2="st_14" type="auxpass"/>
            <dependency id="split_12" t1="st_11" t2="st_15" type="advcl"/>
            <dependency id="split_13" t1="st_19" t2="st_17" type="poss"/>
            <dependency id="split_14" t1="st_19" t2="st_18" type="nn"/>
            <dependency id="split_15" t1="st_15" t2="st_19" type="prep_from"/>
            <dependency id="split_16" t1="st_23" t2="st_21" type="det"/>
            <dependency id="split_17" t1="st_23" t2="st_22" type="amod"/>
            <dependency id="split_18" t1="st_15" t2="st_23" type="prep_during"/>
            <dependency id="split_19" t1="st_23" t2="st_25" type="prep_of"/>
            <dependency id="split_20" t1="st_15" t2="st_27" type="xcomp"/>
            <dependency id="split_21" t1="st_31" t2="st_29" type="amod"/>
            <dependency id="split_22" t1="st_31" t2="st_30" type="nn"/>
            <dependency id="split_23" t1="st_27" t2="st_31" type="prep_in"/>
            <dependency id="split_24" t1="st_35" t2="st_33" type="amod"/>
            <dependency id="split_25" t1="st_35" t2="st_34" type="nn"/>
            <dependency id="split_26" t1="st_27" t2="st_35" type="prep_in"/>
            <dependency id="split_27" t1="st_31" t2="st_35" type="conj_and"/>
            <dependency id="split_28" t1="st_39" t2="st_38" type="nn"/>
            <dependency id="split_29" t1="st_27" t2="st_39" type="prep_in"/>
            <dependency id="split_30" t1="st_31" t2="st_39" type="conj_and"/>
          </parse>
        </parses>
        <tokenizations>
          <tokenization tokenizer="split">
            <token POS="NN" charOffset="0-6" id="st_1" text="Aspirin"/>
            <token POS=":" charOffset="7-7" id="st_2" text=":"/>
            <token POS="JJ" charOffset="9-19" id="st_3" text="Concomitant"/>
            <token POS="NN" charOffset="21-34" id="st_4" text="administration"/>
            <token POS="IN" charOffset="36-37" id="st_5" text="of"/>
            <token POS="NN" charOffset="39-48" id="st_6" text="diclofenac"/>
            <token POS="CC" charOffset="50-52" id="st_7" text="and"/>
            <token POS="NN" charOffset="54-60" id="st_8" text="aspirin"/>
            <token POS="VBZ" charOffset="62-63" id="st_9" text="is"/>
            <token POS="RB" charOffset="65-67" id="st_10" text="not"/>
            <token POS="VBN" charOffset="69-79" id="st_11" text="recommended"/>
            <token POS="IN" charOffset="81-87" id="st_12" text="because"/>
            <token POS="JJ" charOffset="89-98" id="st_13" text="diclofenac"/>
            <token POS="VBZ" charOffset="100-101" id="st_14" text="is"/>
            <token POS="VBN" charOffset="103-111" id="st_15" text="displaced"/>
            <token POS="IN" charOffset="113-116" id="st_16" text="from"/>
            <token POS="PRP$" charOffset="118-120" id="st_17" text="its"/>
            <token POS="NN" charOffset="122-128" id="st_18" text="binding"/>
            <token POS="NNS" charOffset="130-134" id="st_19" text="sites"/>
            <token POS="IN" charOffset="136-141" id="st_20" text="during"/>
            <token POS="DT" charOffset="143-145" id="st_21" text="the"/>
            <token POS="JJ" charOffset="147-157" id="st_22" text="concomitant"/>
            <token POS="NN" charOffset="159-172" id="st_23" text="administration"/>
            <token POS="IN" charOffset="174-175" id="st_24" text="of"/>
            <token POS="NN" charOffset="177-183" id="st_25" text="aspirin"/>
            <token POS="," charOffset="184-184" id="st_26" text=","/>
            <token POS="VBG" charOffset="186-194" id="st_27" text="resulting"/>
            <token POS="IN" charOffset="196-197" id="st_28" text="in"/>
            <token POS="JJR" charOffset="199-203" id="st_29" text="lower"/>
            <token POS="NN" charOffset="205-210" id="st_30" text="plasma"/>
            <token POS="NNS" charOffset="212-225" id="st_31" text="concentrations"/>
            <token POS="," charOffset="226-226" id="st_32" text=","/>
            <token POS="JJ" charOffset="228-231" id="st_33" text="peak"/>
            <token POS="NN" charOffset="233-238" id="st_34" text="plasma"/>
            <token POS="NNS" charOffset="240-245" id="st_35" text="levels"/>
            <token POS="," charOffset="246-246" id="st_36" text=","/>
            <token POS="CC" charOffset="248-250" id="st_37" text="and"/>
            <token POS="NN" charOffset="252-254" id="st_38" text="AUC"/>
            <token POS="NNS" charOffset="256-261" id="st_39" text="values"/>
            <token POS="." charOffset="262-262" id="st_40" text="."/>
          </tokenization>
        </tokenizations>
      </sentenceanalyses>
    </sentence>
    <sentence id="train.txt.d0.s616" text="Anticoagulants: While studies have not shown diclofenac to interact with anticoagulants of the warfarin type, caution should be exercised, nonetheless, since interactions have been seen with other NSAIDs.">
      <entity charOffset="45-55" id="train.txt.d0.s616.e0" text="diclofenac" type="agent"/>
      <entity charOffset="197-203" id="train.txt.d0.s616.e1" text="NSAIDs" tpye="target"/>
      <entity charOffset="0-14" id="train.txt.d0.s616.e2" text="Anticoagulants" type="target"/>
      <entity charOffset="73-87" id="train.txt.d0.s616.e3" text="anticoagulants" type="target"/>
      <entity charOffset="95-103" id="train.txt.d0.s616.e4" text="warfarin" type="target"/>
      <pair e1="train.txt.d0.s616.e0" e2="train.txt.d0.s616.e1" id="train.txt.d0.s616.p0" interaction="True"/>
      <pair e1="train.txt.d0.s616.e2" e2="train.txt.d0.s616.e0" id="train.txt.d0.s616.p1" interaction="False"/>
      <pair e1="train.txt.d0.s616.e2" e2="train.txt.d0.s616.e3" id="train.txt.d0.s616.p2" interaction="False"/>
      <pair e1="train.txt.d0.s616.e2" e2="train.txt.d0.s616.e4" id="train.txt.d0.s616.p3" interaction="False"/>
      <pair e1="train.txt.d0.s616.e2" e2="train.txt.d0.s616.e1" id="train.txt.d0.s616.p4" interaction="False"/>
      <pair e1="train.txt.d0.s616.e0" e2="train.txt.d0.s616.e3" id="train.txt.d0.s616.p5" interaction="False"/>
      <pair e1="train.txt.d0.s616.e0" e2="train.txt.d0.s616.e4" id="train.txt.d0.s616.p6" interaction="False"/>
      <pair e1="train.txt.d0.s616.e3" e2="train.txt.d0.s616.e4" id="train.txt.d0.s616.p7" interaction="False"/>
      <pair e1="train.txt.d0.s616.e3" e2="train.txt.d0.s616.e1" id="train.txt.d0.s616.p8" interaction="False"/>
      <pair e1="train.txt.d0.s616.e4" e2="train.txt.d0.s616.e1" id="train.txt.d0.s616.p9" interaction="False"/>
      <sentenceanalyses>
        <parses>
          <parse parser="split_parse" tokenizer="split">
            <dependency id="split_1" t1="st_7" t2="st_3" type="mark"/>
            <dependency id="split_2" t1="st_7" t2="st_4" type="nsubj"/>
            <dependency id="split_3" t1="st_7" t2="st_5" type="aux"/>
            <dependency id="split_4" t1="st_7" t2="st_6" type="neg"/>
            <dependency id="split_5" t1="st_21" t2="st_7" type="advcl"/>
            <dependency id="split_6" t1="st_7" t2="st_8" type="acomp"/>
            <dependency id="split_7" t1="st_10" t2="st_9" type="aux"/>
            <dependency id="split_8" t1="st_8" t2="st_10" type="xcomp"/>
            <dependency id="split_9" t1="st_10" t2="st_12" type="prep_with"/>
            <dependency id="split_10" t1="st_16" t2="st_14" type="det"/>
            <dependency id="split_11" t1="st_16" t2="st_15" type="nn"/>
            <dependency id="split_12" t1="st_12" t2="st_16" type="prep_of"/>
            <dependency id="split_13" t1="st_21" t2="st_18" type="nsubjpass"/>
            <dependency id="split_14" t1="st_21" t2="st_19" type="aux"/>
            <dependency id="split_15" t1="st_21" t2="st_20" type="auxpass"/>
            <dependency id="split_16" t1="st_1" t2="st_21" type="dep"/>
            <dependency id="split_17" t1="st_21" t2="st_23" type="advmod"/>
            <dependency id="split_18" t1="st_29" t2="st_25" type="mark"/>
            <dependency id="split_19" t1="st_29" t2="st_26" type="nsubjpass"/>
            <dependency id="split_20" t1="st_29" t2="st_27" type="aux"/>
            <dependency id="split_21" t1="st_29" t2="st_28" type="auxpass"/>
            <dependency id="split_22" t1="st_21" t2="st_29" type="advcl"/>
            <dependency id="split_23" t1="st_32" t2="st_31" type="amod"/>
            <dependency id="split_24" t1="st_29" t2="st_32" type="prep_with"/>
          </parse>
        </parses>
        <tokenizations>
          <tokenization tokenizer="split">
            <token POS="NNS" charOffset="0-13" id="st_1" text="Anticoagulants"/>
            <token POS=":" charOffset="14-14" id="st_2" text=":"/>
            <token POS="IN" charOffset="16-20" id="st_3" text="While"/>
            <token POS="NNS" charOffset="22-28" id="st_4" text="studies"/>
            <token POS="VBP" charOffset="30-33" id="st_5" text="have"/>
            <token POS="RB" charOffset="35-37" id="st_6" text="not"/>
            <token POS="VBN" charOffset="39-43" id="st_7" text="shown"/>
            <token POS="JJ" charOffset="45-54" id="st_8" text="diclofenac"/>
            <token POS="TO" charOffset="56-57" id="st_9" text="to"/>
            <token POS="VB" charOffset="59-66" id="st_10" text="interact"/>
            <token POS="IN" charOffset="68-71" id="st_11" text="with"/>
            <token POS="NNS" charOffset="73-86" id="st_12" text="anticoagulants"/>
            <token POS="IN" charOffset="88-89" id="st_13" text="of"/>
            <token POS="DT" charOffset="91-93" id="st_14" text="the"/>
            <token POS="NN" charOffset="95-102" id="st_15" text="warfarin"/>
            <token POS="NN" charOffset="104-107" id="st_16" text="type"/>
            <token POS="," charOffset="108-108" id="st_17" text=","/>
            <token POS="NN" charOffset="110-116" id="st_18" text="caution"/>
            <token POS="MD" charOffset="118-123" id="st_19" text="should"/>
            <token POS="VB" charOffset="125-126" id="st_20" text="be"/>
            <token POS="VBN" charOffset="128-136" id="st_21" text="exercised"/>
            <token POS="," charOffset="137-137" id="st_22" text=","/>
            <token POS="RB" charOffset="139-149" id="st_23" text="nonetheless"/>
            <token POS="," charOffset="150-150" id="st_24" text=","/>
            <token POS="IN" charOffset="152-156" id="st_25" text="since"/>
            <token POS="NNS" charOffset="158-169" id="st_26" text="interactions"/>
            <token POS="VBP" charOffset="171-174" id="st_27" text="have"/>
            <token POS="VBN" charOffset="176-179" id="st_28" text="been"/>
            <token POS="VBN" charOffset="181-184" id="st_29" text="seen"/>
            <token POS="IN" charOffset="186-189" id="st_30" text="with"/>
            <token POS="JJ" charOffset="191-195" id="st_31" text="other"/>
            <token POS="NNS" charOffset="197-202" id="st_32" text="NSAIDs"/>
            <token POS="." charOffset="203-203" id="st_33" text="."/>
          </tokenization>
        </tokenizations>
      </sentenceanalyses>
    </sentence>
    <sentence id="train.txt.d0.s617" text="Digoxin, Methotrexate, Cyclosporine: Diclofenac, like other NSAIDs, may affect renal prostaglandins and increase the toxicity of certain drugs.">
      <entity charOffset="37-47" id="train.txt.d0.s617.e0" text="Diclofenac" type="agent"/>
      <entity charOffset="85-99" id="train.txt.d0.s617.e1" text="prostaglandins" tpye="target"/>
      <entity charOffset="137-142" id="train.txt.d0.s617.e2" text="drugs" tpye="target"/>
      <entity charOffset="60-66" id="train.txt.d0.s617.e3" text="NSAIDs" type="agent"/>
      <entity charOffset="0-7" id="train.txt.d0.s617.e4" text="Digoxin" type="target"/>
      <entity charOffset="9-21" id="train.txt.d0.s617.e5" text="Methotrexate" type="target"/>
      <entity charOffset="23-35" id="train.txt.d0.s617.e6" text="Cyclosporine" type="target"/>
      <pair e1="train.txt.d0.s617.e0" e2="train.txt.d0.s617.e1" id="train.txt.d0.s617.p0" interaction="True"/>
      <pair e1="train.txt.d0.s617.e0" e2="train.txt.d0.s617.e2" id="train.txt.d0.s617.p1" interaction="True"/>
      <pair e1="train.txt.d0.s617.e3" e2="train.txt.d0.s617.e1" id="train.txt.d0.s617.p2" interaction="True"/>
      <pair e1="train.txt.d0.s617.e3" e2="train.txt.d0.s617.e2" id="train.txt.d0.s617.p3" interaction="True"/>
      <pair e1="train.txt.d0.s617.e4" e2="train.txt.d0.s617.e5" id="train.txt.d0.s617.p4" interaction="False"/>
      <pair e1="train.txt.d0.s617.e4" e2="train.txt.d0.s617.e6" id="train.txt.d0.s617.p5" interaction="False"/>
      <pair e1="train.txt.d0.s617.e4" e2="train.txt.d0.s617.e0" id="train.txt.d0.s617.p6" interaction="False"/>
      <pair e1="train.txt.d0.s617.e4" e2="train.txt.d0.s617.e3" id="train.txt.d0.s617.p7" interaction="False"/>
      <pair e1="train.txt.d0.s617.e4" e2="train.txt.d0.s617.e1" id="train.txt.d0.s617.p8" interaction="False"/>
      <pair e1="train.txt.d0.s617.e4" e2="train.txt.d0.s617.e2" id="train.txt.d0.s617.p9" interaction="False"/>
      <pair e1="train.txt.d0.s617.e5" e2="train.txt.d0.s617.e6" id="train.txt.d0.s617.p10" interaction="False"/>
      <pair e1="train.txt.d0.s617.e5" e2="train.txt.d0.s617.e0" id="train.txt.d0.s617.p11" interaction="False"/>
      <pair e1="train.txt.d0.s617.e5" e2="train.txt.d0.s617.e3" id="train.txt.d0.s617.p12" interaction="False"/>
      <pair e1="train.txt.d0.s617.e5" e2="train.txt.d0.s617.e1" id="train.txt.d0.s617.p13" interaction="False"/>
      <pair e1="train.txt.d0.s617.e5" e2="train.txt.d0.s617.e2" id="train.txt.d0.s617.p14" interaction="False"/>
      <pair e1="train.txt.d0.s617.e6" e2="train.txt.d0.s617.e0" id="train.txt.d0.s617.p15" interaction="False"/>
      <pair e1="train.txt.d0.s617.e6" e2="train.txt.d0.s617.e3" id="train.txt.d0.s617.p16" interaction="False"/>
      <pair e1="train.txt.d0.s617.e6" e2="train.txt.d0.s617.e1" id="train.txt.d0.s617.p17" interaction="False"/>
      <pair e1="train.txt.d0.s617.e6" e2="train.txt.d0.s617.e2" id="train.txt.d0.s617.p18" interaction="False"/>
      <pair e1="train.txt.d0.s617.e0" e2="train.txt.d0.s617.e3" id="train.txt.d0.s617.p19" interaction="False"/>
      <pair e1="train.txt.d0.s617.e1" e2="train.txt.d0.s617.e2" id="train.txt.d0.s617.p20" interaction="False"/>
      <sentenceanalyses>
        <parses>
          <parse parser="split_parse" tokenizer="split">
            <dependency id="split_1" t1="st_14" t2="st_1" type="nsubj"/>
            <dependency id="split_2" t1="st_18" t2="st_1" type="nsubj"/>
            <dependency id="split_3" t1="st_5" t2="st_3" type="nn"/>
            <dependency id="split_4" t1="st_1" t2="st_5" type="appos"/>
            <dependency id="split_5" t1="st_1" t2="st_7" type="dep"/>
            <dependency id="split_6" t1="st_11" t2="st_10" type="amod"/>
            <dependency id="split_7" t1="st_1" t2="st_11" type="prep_like"/>
            <dependency id="split_8" t1="st_14" t2="st_13" type="aux"/>
            <dependency id="split_9" t1="st_16" t2="st_15" type="amod"/>
            <dependency id="split_10" t1="st_14" t2="st_16" type="dobj"/>
            <dependency id="split_11" t1="st_14" t2="st_18" type="conj_and"/>
            <dependency id="split_12" t1="st_20" t2="st_19" type="det"/>
            <dependency id="split_13" t1="st_18" t2="st_20" type="dobj"/>
            <dependency id="split_14" t1="st_23" t2="st_22" type="amod"/>
            <dependency id="split_15" t1="st_20" t2="st_23" type="prep_of"/>
          </parse>
        </parses>
        <tokenizations>
          <tokenization tokenizer="split">
            <token POS="NN" charOffset="0-6" id="st_1" text="Digoxin"/>
            <token POS="," charOffset="7-7" id="st_2" text=","/>
            <token POS="NNP" charOffset="9-20" id="st_3" text="Methotrexate"/>
            <token POS="," charOffset="21-21" id="st_4" text=","/>
            <token POS="NNP" charOffset="23-34" id="st_5" text="Cyclosporine"/>
            <token POS=":" charOffset="35-35" id="st_6" text=":"/>
            <token POS="NNP" charOffset="37-46" id="st_7" text="Diclofenac"/>
            <token POS="," charOffset="47-47" id="st_8" text=","/>
            <token POS="IN" charOffset="49-52" id="st_9" text="like"/>
            <token POS="JJ" charOffset="54-58" id="st_10" text="other"/>
            <token POS="NNS" charOffset="60-65" id="st_11" text="NSAIDs"/>
            <token POS="," charOffset="66-66" id="st_12" text=","/>
            <token POS="MD" charOffset="68-70" id="st_13" text="may"/>
            <token POS="VB" charOffset="72-77" id="st_14" text="affect"/>
            <token POS="JJ" charOffset="79-83" id="st_15" text="renal"/>
            <token POS="NNS" charOffset="85-98" id="st_16" text="prostaglandins"/>
            <token POS="CC" charOffset="100-102" id="st_17" text="and"/>
            <token POS="VB" charOffset="104-111" id="st_18" text="increase"/>
            <token POS="DT" charOffset="113-115" id="st_19" text="the"/>
            <token POS="NN" charOffset="117-124" id="st_20" text="toxicity"/>
            <token POS="IN" charOffset="126-127" id="st_21" text="of"/>
            <token POS="JJ" charOffset="129-135" id="st_22" text="certain"/>
            <token POS="NNS" charOffset="137-141" id="st_23" text="drugs"/>
            <token POS="." charOffset="142-142" id="st_24" text="."/>
          </tokenization>
        </tokenizations>
      </sentenceanalyses>
    </sentence>
    <sentence id="train.txt.d0.s618" text="Ingestion of diclofenac may increase serum concentrations of digoxin and methotrexate and increase cyclosporine?s nephrotoxicity.">
      <entity charOffset="13-23" id="train.txt.d0.s618.e0" text="diclofenac" type="agent"/>
      <entity charOffset="61-68" id="train.txt.d0.s618.e1" text="digoxin" tpye="target"/>
      <entity charOffset="73-85" id="train.txt.d0.s618.e2" text="methotrexate" tpye="target"/>
      <pair e1="train.txt.d0.s618.e0" e2="train.txt.d0.s618.e1" id="train.txt.d0.s618.p0" interaction="True"/>
      <pair e1="train.txt.d0.s618.e0" e2="train.txt.d0.s618.e2" id="train.txt.d0.s618.p1" interaction="True"/>
      <pair e1="train.txt.d0.s618.e1" e2="train.txt.d0.s618.e2" id="train.txt.d0.s618.p2" interaction="False"/>
      <sentenceanalyses>
        <parses>
          <parse parser="split_parse" tokenizer="split">
            <dependency id="split_1" t1="st_5" t2="st_1" type="nsubj"/>
            <dependency id="split_2" t1="st_13" t2="st_1" type="nsubj"/>
            <dependency id="split_3" t1="st_1" t2="st_3" type="prep_of"/>
            <dependency id="split_4" t1="st_5" t2="st_4" type="aux"/>
            <dependency id="split_5" t1="st_7" t2="st_6" type="nn"/>
            <dependency id="split_6" t1="st_5" t2="st_7" type="dobj"/>
            <dependency id="split_7" t1="st_7" t2="st_9" type="prep_of"/>
            <dependency id="split_8" t1="st_7" t2="st_11" type="prep_of"/>
            <dependency id="split_9" t1="st_9" t2="st_11" type="conj_and"/>
            <dependency id="split_10" t1="st_5" t2="st_13" type="conj_and"/>
            <dependency id="split_11" t1="st_13" t2="st_14" type="dobj"/>
            <dependency id="split_12" t1="st_17" t2="st_16" type="cop"/>
            <dependency id="split_13" t1="st_14" t2="st_17" type="rcmod"/>
          </parse>
        </parses>
        <tokenizations>
          <tokenization tokenizer="split">
            <token POS="NN" charOffset="0-8" id="st_1" text="Ingestion"/>
            <token POS="IN" charOffset="10-11" id="st_2" text="of"/>
            <token POS="NN" charOffset="13-22" id="st_3" text="diclofenac"/>
            <token POS="MD" charOffset="24-26" id="st_4" text="may"/>
            <token POS="VB" charOffset="28-35" id="st_5" text="increase"/>
            <token POS="NN" charOffset="37-41" id="st_6" text="serum"/>
            <token POS="NNS" charOffset="43-56" id="st_7" text="concentrations"/>
            <token POS="IN" charOffset="58-59" id="st_8" text="of"/>
            <token POS="NN" charOffset="61-67" id="st_9" text="digoxin"/>
            <token POS="CC" charOffset="69-71" id="st_10" text="and"/>
            <token POS="NN" charOffset="73-84" id="st_11" text="methotrexate"/>
            <token POS="CC" charOffset="86-88" id="st_12" text="and"/>
            <token POS="VB" charOffset="90-97" id="st_13" text="increase"/>
            <token POS="NNP" charOffset="99-110" id="st_14" text="cyclosporine"/>
            <token POS="." charOffset="111-111" id="st_15" text="?"/>
            <token POS="VBZ" charOffset="112-112" id="st_16" text="s"/>
            <token POS="JJ" charOffset="114-127" id="st_17" text="nephrotoxicity"/>
            <token POS="." charOffset="128-128" id="st_18" text="."/>
          </tokenization>
        </tokenizations>
      </sentenceanalyses>
    </sentence>
    <sentence id="train.txt.d0.s619" text="Patients who begin taking diclofenac or who increase their diclofenac dose or any other NSAID while taking digoxin, methotrexate, or cyclosporine may develop toxicity characteristics for these drugs.">
      <entity charOffset="26-36" id="train.txt.d0.s619.e0" text="diclofenac" type="agent"/>
      <entity charOffset="107-114" id="train.txt.d0.s619.e1" text="digoxin" tpye="target"/>
      <entity charOffset="116-128" id="train.txt.d0.s619.e2" text="methotrexate" tpye="target"/>
      <entity charOffset="133-145" id="train.txt.d0.s619.e3" text="cyclosporine" tpye="target"/>
      <entity charOffset="88-93" id="train.txt.d0.s619.e4" text="NSAID" type="agent"/>
      <entity charOffset="59-69" id="train.txt.d0.s619.e5" text="diclofenac" type="target"/>
      <entity charOffset="193-198" id="train.txt.d0.s619.e6" text="drugs" type="target"/>
      <pair e1="train.txt.d0.s619.e0" e2="train.txt.d0.s619.e1" id="train.txt.d0.s619.p0" interaction="True"/>
      <pair e1="train.txt.d0.s619.e0" e2="train.txt.d0.s619.e2" id="train.txt.d0.s619.p1" interaction="True"/>
      <pair e1="train.txt.d0.s619.e0" e2="train.txt.d0.s619.e3" id="train.txt.d0.s619.p2" interaction="True"/>
      <pair e1="train.txt.d0.s619.e4" e2="train.txt.d0.s619.e1" id="train.txt.d0.s619.p3" interaction="True"/>
      <pair e1="train.txt.d0.s619.e4" e2="train.txt.d0.s619.e2" id="train.txt.d0.s619.p4" interaction="True"/>
      <pair e1="train.txt.d0.s619.e4" e2="train.txt.d0.s619.e3" id="train.txt.d0.s619.p5" interaction="True"/>
      <pair e1="train.txt.d0.s619.e0" e2="train.txt.d0.s619.e5" id="train.txt.d0.s619.p6" interaction="False"/>
      <pair e1="train.txt.d0.s619.e0" e2="train.txt.d0.s619.e4" id="train.txt.d0.s619.p7" interaction="False"/>
      <pair e1="train.txt.d0.s619.e0" e2="train.txt.d0.s619.e6" id="train.txt.d0.s619.p8" interaction="False"/>
      <pair e1="train.txt.d0.s619.e5" e2="train.txt.d0.s619.e4" id="train.txt.d0.s619.p9" interaction="False"/>
      <pair e1="train.txt.d0.s619.e5" e2="train.txt.d0.s619.e1" id="train.txt.d0.s619.p10" interaction="False"/>
      <pair e1="train.txt.d0.s619.e5" e2="train.txt.d0.s619.e2" id="train.txt.d0.s619.p11" interaction="False"/>
      <pair e1="train.txt.d0.s619.e5" e2="train.txt.d0.s619.e3" id="train.txt.d0.s619.p12" interaction="False"/>
      <pair e1="train.txt.d0.s619.e5" e2="train.txt.d0.s619.e6" id="train.txt.d0.s619.p13" interaction="False"/>
      <pair e1="train.txt.d0.s619.e4" e2="train.txt.d0.s619.e6" id="train.txt.d0.s619.p14" interaction="False"/>
      <pair e1="train.txt.d0.s619.e1" e2="train.txt.d0.s619.e2" id="train.txt.d0.s619.p15" interaction="False"/>
      <pair e1="train.txt.d0.s619.e1" e2="train.txt.d0.s619.e3" id="train.txt.d0.s619.p16" interaction="False"/>
      <pair e1="train.txt.d0.s619.e1" e2="train.txt.d0.s619.e6" id="train.txt.d0.s619.p17" interaction="False"/>
      <pair e1="train.txt.d0.s619.e2" e2="train.txt.d0.s619.e3" id="train.txt.d0.s619.p18" interaction="False"/>
      <pair e1="train.txt.d0.s619.e2" e2="train.txt.d0.s619.e6" id="train.txt.d0.s619.p19" interaction="False"/>
      <pair e1="train.txt.d0.s619.e3" e2="train.txt.d0.s619.e6" id="train.txt.d0.s619.p20" interaction="False"/>
      <sentenceanalyses>
        <parses>
          <parse parser="split_parse" tokenizer="split">
            <dependency id="split_1" t1="st_3" t2="st_1" type="nsubj"/>
            <dependency id="split_2" t1="st_8" t2="st_1" type="nsubj"/>
            <dependency id="split_3" t1="st_25" t2="st_1" type="nsubj"/>
            <dependency id="split_4" t1="st_1" t2="st_3" type="rcmod"/>
            <dependency id="split_5" t1="st_3" t2="st_4" type="xcomp"/>
            <dependency id="split_6" t1="st_4" t2="st_5" type="acomp"/>
            <dependency id="split_7" t1="st_1" t2="st_8" type="rcmod"/>
            <dependency id="split_8" t1="st_3" t2="st_8" type="conj_or"/>
            <dependency id="split_9" t1="st_11" t2="st_9" type="poss"/>
            <dependency id="split_10" t1="st_11" t2="st_10" type="amod"/>
            <dependency id="split_11" t1="st_8" t2="st_11" type="dobj"/>
            <dependency id="split_12" t1="st_15" t2="st_13" type="det"/>
            <dependency id="split_13" t1="st_15" t2="st_14" type="amod"/>
            <dependency id="split_14" t1="st_8" t2="st_15" type="dobj"/>
            <dependency id="split_15" t1="st_11" t2="st_15" type="conj_or"/>
            <dependency id="split_16" t1="st_8" t2="st_17" type="prepc_while"/>
            <dependency id="split_17" t1="st_17" t2="st_18" type="dobj"/>
            <dependency id="split_18" t1="st_17" t2="st_20" type="dobj"/>
            <dependency id="split_19" t1="st_18" t2="st_20" type="conj_or"/>
            <dependency id="split_20" t1="st_17" t2="st_23" type="dobj"/>
            <dependency id="split_21" t1="st_18" t2="st_23" type="conj_or"/>
            <dependency id="split_22" t1="st_25" t2="st_24" type="aux"/>
            <dependency id="split_23" t1="st_27" t2="st_26" type="nn"/>
            <dependency id="split_24" t1="st_25" t2="st_27" type="dobj"/>
            <dependency id="split_25" t1="st_30" t2="st_29" type="det"/>
            <dependency id="split_26" t1="st_25" t2="st_30" type="prep_for"/>
          </parse>
        </parses>
        <tokenizations>
          <tokenization tokenizer="split">
            <token POS="NNS" charOffset="0-7" id="st_1" text="Patients"/>
            <token POS="WP" charOffset="9-11" id="st_2" text="who"/>
            <token POS="VBP" charOffset="13-17" id="st_3" text="begin"/>
            <token POS="VBG" charOffset="19-24" id="st_4" text="taking"/>
            <token POS="JJ" charOffset="26-35" id="st_5" text="diclofenac"/>
            <token POS="CC" charOffset="37-38" id="st_6" text="or"/>
            <token POS="WP" charOffset="40-42" id="st_7" text="who"/>
            <token POS="VBP" charOffset="44-51" id="st_8" text="increase"/>
            <token POS="PRP$" charOffset="53-57" id="st_9" text="their"/>
            <token POS="JJ" charOffset="59-68" id="st_10" text="diclofenac"/>
            <token POS="NN" charOffset="70-73" id="st_11" text="dose"/>
            <token POS="CC" charOffset="75-76" id="st_12" text="or"/>
            <token POS="DT" charOffset="78-80" id="st_13" text="any"/>
            <token POS="JJ" charOffset="82-86" id="st_14" text="other"/>
            <token POS="NN" charOffset="88-92" id="st_15" text="NSAID"/>
            <token POS="IN" charOffset="94-98" id="st_16" text="while"/>
            <token POS="VBG" charOffset="100-105" id="st_17" text="taking"/>
            <token POS="NN" charOffset="107-113" id="st_18" text="digoxin"/>
            <token POS="," charOffset="114-114" id="st_19" text=","/>
            <token POS="NN" charOffset="116-127" id="st_20" text="methotrexate"/>
            <token POS="," charOffset="128-128" id="st_21" text=","/>
            <token POS="CC" charOffset="130-131" id="st_22" text="or"/>
            <token POS="NN" charOffset="133-144" id="st_23" text="cyclosporine"/>
            <token POS="MD" charOffset="146-148" id="st_24" text="may"/>
            <token POS="VB" charOffset="150-156" id="st_25" text="develop"/>
            <token POS="NN" charOffset="158-165" id="st_26" text="toxicity"/>
            <token POS="NNS" charOffset="167-181" id="st_27" text="characteristics"/>
            <token POS="IN" charOffset="183-185" id="st_28" text="for"/>
            <token POS="DT" charOffset="187-191" id="st_29" text="these"/>
            <token POS="NNS" charOffset="193-197" id="st_30" text="drugs"/>
            <token POS="." charOffset="198-198" id="st_31" text="."/>
          </tokenization>
        </tokenizations>
      </sentenceanalyses>
    </sentence>
    <sentence id="train.txt.d0.s620" text="In patients taking diclofenac and lithium concomitantly, lithium toxicity may develop.">
      <entity charOffset="19-29" id="train.txt.d0.s620.e0" text="diclofenac" type="agent"/>
      <entity charOffset="34-41" id="train.txt.d0.s620.e1" text="lithium" tpye="target"/>
      <pair e1="train.txt.d0.s620.e0" e2="train.txt.d0.s620.e1" id="train.txt.d0.s620.p0" interaction="True"/>
      <sentenceanalyses>
        <parses>
          <parse parser="split_parse" tokenizer="split">
            <dependency id="split_1" t1="st_3" t2="st_2" type="nsubj"/>
            <dependency id="split_2" t1="st_12" t2="st_3" type="prepc_in"/>
            <dependency id="split_3" t1="st_3" t2="st_4" type="dobj"/>
            <dependency id="split_4" t1="st_3" t2="st_6" type="dobj"/>
            <dependency id="split_5" t1="st_4" t2="st_6" type="conj_and"/>
            <dependency id="split_6" t1="st_3" t2="st_7" type="advmod"/>
            <dependency id="split_7" t1="st_10" t2="st_9" type="nn"/>
            <dependency id="split_8" t1="st_12" t2="st_10" type="nsubj"/>
            <dependency id="split_9" t1="st_12" t2="st_11" type="aux"/>
          </parse>
        </parses>
        <tokenizations>
          <tokenization tokenizer="split">
            <token POS="IN" charOffset="0-1" id="st_1" text="In"/>
            <token POS="NNS" charOffset="3-10" id="st_2" text="patients"/>
            <token POS="VBG" charOffset="12-17" id="st_3" text="taking"/>
            <token POS="NN" charOffset="19-28" id="st_4" text="diclofenac"/>
            <token POS="CC" charOffset="30-32" id="st_5" text="and"/>
            <token POS="NN" charOffset="34-40" id="st_6" text="lithium"/>
            <token POS="RB" charOffset="42-54" id="st_7" text="concomitantly"/>
            <token POS="," charOffset="55-55" id="st_8" text=","/>
            <token POS="NN" charOffset="57-63" id="st_9" text="lithium"/>
            <token POS="NN" charOffset="65-72" id="st_10" text="toxicity"/>
            <token POS="MD" charOffset="74-76" id="st_11" text="may"/>
            <token POS="VB" charOffset="78-84" id="st_12" text="develop"/>
            <token POS="." charOffset="85-85" id="st_13" text="."/>
          </tokenization>
        </tokenizations>
      </sentenceanalyses>
    </sentence>
    <sentence id="train.txt.d0.s621" text="There are rare reports, however, from marketing experiences, of changes in effects of insulin or oral hypoglycemic agents in the presence of diclofenac that necessitated changes in the doses of such agents.">
      <entity charOffset="86-93" id="train.txt.d0.s621.e0" text="insulin" type="agent"/>
      <entity charOffset="141-151" id="train.txt.d0.s621.e1" text="diclofenac" tpye="target"/>
      <entity charOffset="102-121" id="train.txt.d0.s621.e2" text="hypoglycemic agents" type="agent"/>
      <pair e1="train.txt.d0.s621.e0" e2="train.txt.d0.s621.e1" id="train.txt.d0.s621.p0" interaction="True"/>
      <pair e1="train.txt.d0.s621.e2" e2="train.txt.d0.s621.e1" id="train.txt.d0.s621.p1" interaction="True"/>
      <pair e1="train.txt.d0.s621.e0" e2="train.txt.d0.s621.e2" id="train.txt.d0.s621.p2" interaction="False"/>
      <sentenceanalyses>
        <parses>
          <parse parser="split_parse" tokenizer="split">
            <dependency id="split_1" t1="st_2" t2="st_1" type="expl"/>
            <dependency id="split_2" t1="st_4" t2="st_3" type="amod"/>
            <dependency id="split_3" t1="st_2" t2="st_4" type="nsubj"/>
            <dependency id="split_4" t1="st_2" t2="st_6" type="advmod"/>
            <dependency id="split_5" t1="st_10" t2="st_9" type="nn"/>
            <dependency id="split_6" t1="st_2" t2="st_10" type="prep_from"/>
            <dependency id="split_7" t1="st_10" t2="st_13" type="prep_of"/>
            <dependency id="split_8" t1="st_13" t2="st_15" type="prep_in"/>
            <dependency id="split_9" t1="st_15" t2="st_17" type="prep_of"/>
            <dependency id="split_10" t1="st_21" t2="st_19" type="amod"/>
            <dependency id="split_11" t1="st_21" t2="st_20" type="amod"/>
            <dependency id="split_12" t1="st_10" t2="st_21" type="prep_of"/>
            <dependency id="split_13" t1="st_13" t2="st_21" type="conj_or"/>
            <dependency id="split_14" t1="st_28" t2="st_21" type="nsubj"/>
            <dependency id="split_15" t1="st_24" t2="st_23" type="det"/>
            <dependency id="split_16" t1="st_21" t2="st_24" type="prep_in"/>
            <dependency id="split_17" t1="st_24" t2="st_26" type="prep_of"/>
            <dependency id="split_18" t1="st_21" t2="st_28" type="rcmod"/>
            <dependency id="split_19" t1="st_28" t2="st_29" type="dobj"/>
            <dependency id="split_20" t1="st_32" t2="st_31" type="det"/>
            <dependency id="split_21" t1="st_28" t2="st_32" type="prep_in"/>
            <dependency id="split_22" t1="st_35" t2="st_34" type="amod"/>
            <dependency id="split_23" t1="st_32" t2="st_35" type="prep_of"/>
          </parse>
        </parses>
        <tokenizations>
          <tokenization tokenizer="split">
            <token POS="EX" charOffset="0-4" id="st_1" text="There"/>
            <token POS="VBP" charOffset="6-8" id="st_2" text="are"/>
            <token POS="JJ" charOffset="10-13" id="st_3" text="rare"/>
            <token POS="NNS" charOffset="15-21" id="st_4" text="reports"/>
            <token POS="," charOffset="22-22" id="st_5" text=","/>
            <token POS="RB" charOffset="24-30" id="st_6" text="however"/>
            <token POS="," charOffset="31-31" id="st_7" text=","/>
            <token POS="IN" charOffset="33-36" id="st_8" text="from"/>
            <token POS="NN" charOffset="38-46" id="st_9" text="marketing"/>
            <token POS="NNS" charOffset="48-58" id="st_10" text="experiences"/>
            <token POS="," charOffset="59-59" id="st_11" text=","/>
            <token POS="IN" charOffset="61-62" id="st_12" text="of"/>
            <token POS="NNS" charOffset="64-70" id="st_13" text="changes"/>
            <token POS="IN" charOffset="72-73" id="st_14" text="in"/>
            <token POS="NNS" charOffset="75-81" id="st_15" text="effects"/>
            <token POS="IN" charOffset="83-84" id="st_16" text="of"/>
            <token POS="NN" charOffset="86-92" id="st_17" text="insulin"/>
            <token POS="CC" charOffset="94-95" id="st_18" text="or"/>
            <token POS="JJ" charOffset="97-100" id="st_19" text="oral"/>
            <token POS="JJ" charOffset="102-113" id="st_20" text="hypoglycemic"/>
            <token POS="NNS" charOffset="115-120" id="st_21" text="agents"/>
            <token POS="IN" charOffset="122-123" id="st_22" text="in"/>
            <token POS="DT" charOffset="125-127" id="st_23" text="the"/>
            <token POS="NN" charOffset="129-136" id="st_24" text="presence"/>
            <token POS="IN" charOffset="138-139" id="st_25" text="of"/>
            <token POS="NN" charOffset="141-150" id="st_26" text="diclofenac"/>
            <token POS="WDT" charOffset="152-155" id="st_27" text="that"/>
            <token POS="VBD" charOffset="157-168" id="st_28" text="necessitated"/>
            <token POS="NNS" charOffset="170-176" id="st_29" text="changes"/>
            <token POS="IN" charOffset="178-179" id="st_30" text="in"/>
            <token POS="DT" charOffset="181-183" id="st_31" text="the"/>
            <token POS="NNS" charOffset="185-189" id="st_32" text="doses"/>
            <token POS="IN" charOffset="191-192" id="st_33" text="of"/>
            <token POS="JJ" charOffset="194-197" id="st_34" text="such"/>
            <token POS="NNS" charOffset="199-204" id="st_35" text="agents"/>
            <token POS="." charOffset="205-205" id="st_36" text="."/>
          </tokenization>
        </tokenizations>
      </sentenceanalyses>
    </sentence>
    <sentence id="train.txt.d0.s622" text="A direct causal relationship has not been established, but physicians should consider the possibility that diclofenac may alter a diabetic patient?s response to insulin or oral hypoglycemic agents.">
      <entity charOffset="107-117" id="train.txt.d0.s622.e0" text="diclofenac" type="agent"/>
      <entity charOffset="161-168" id="train.txt.d0.s622.e1" text="insulin" tpye="target"/>
      <entity charOffset="177-196" id="train.txt.d0.s622.e2" text="hypoglycemic agents" tpye="target"/>
      <pair e1="train.txt.d0.s622.e0" e2="train.txt.d0.s622.e1" id="train.txt.d0.s622.p0" interaction="True"/>
      <pair e1="train.txt.d0.s622.e0" e2="train.txt.d0.s622.e2" id="train.txt.d0.s622.p1" interaction="True"/>
      <pair e1="train.txt.d0.s622.e1" e2="train.txt.d0.s622.e2" id="train.txt.d0.s622.p2" interaction="False"/>
      <sentenceanalyses>
        <parses>
          <parse parser="split_parse" tokenizer="split">
            <dependency id="split_1" t1="st_4" t2="st_1" type="det"/>
            <dependency id="split_2" t1="st_4" t2="st_2" type="amod"/>
            <dependency id="split_3" t1="st_4" t2="st_3" type="amod"/>
            <dependency id="split_4" t1="st_8" t2="st_4" type="nsubjpass"/>
            <dependency id="split_5" t1="st_8" t2="st_5" type="aux"/>
            <dependency id="split_6" t1="st_8" t2="st_6" type="neg"/>
            <dependency id="split_7" t1="st_8" t2="st_7" type="auxpass"/>
            <dependency id="split_8" t1="st_24" t2="st_8" type="dep"/>
            <dependency id="split_9" t1="st_13" t2="st_11" type="nsubj"/>
            <dependency id="split_10" t1="st_13" t2="st_12" type="aux"/>
            <dependency id="split_11" t1="st_8" t2="st_13" type="conj_but"/>
            <dependency id="split_12" t1="st_24" t2="st_13" type="dep"/>
            <dependency id="split_13" t1="st_15" t2="st_14" type="det"/>
            <dependency id="split_14" t1="st_13" t2="st_15" type="dobj"/>
            <dependency id="split_15" t1="st_19" t2="st_16" type="complm"/>
            <dependency id="split_16" t1="st_19" t2="st_17" type="nsubj"/>
            <dependency id="split_17" t1="st_19" t2="st_18" type="aux"/>
            <dependency id="split_18" t1="st_13" t2="st_19" type="ccomp"/>
            <dependency id="split_19" t1="st_22" t2="st_20" type="det"/>
            <dependency id="split_20" t1="st_22" t2="st_21" type="amod"/>
            <dependency id="split_21" t1="st_19" t2="st_22" type="dobj"/>
            <dependency id="split_22" t1="st_24" t2="st_25" type="nsubj"/>
            <dependency id="split_23" t1="st_31" t2="st_27" type="nn"/>
            <dependency id="split_24" t1="st_27" t2="st_29" type="conj_or"/>
            <dependency id="split_25" t1="st_31" t2="st_29" type="nn"/>
            <dependency id="split_26" t1="st_31" t2="st_30" type="amod"/>
            <dependency id="split_27" t1="st_25" t2="st_31" type="prep_to"/>
          </parse>
        </parses>
        <tokenizations>
          <tokenization tokenizer="split">
            <token POS="DT" charOffset="0-0" id="st_1" text="A"/>
            <token POS="JJ" charOffset="2-7" id="st_2" text="direct"/>
            <token POS="JJ" charOffset="9-14" id="st_3" text="causal"/>
            <token POS="NN" charOffset="16-27" id="st_4" text="relationship"/>
            <token POS="VBZ" charOffset="29-31" id="st_5" text="has"/>
            <token POS="RB" charOffset="33-35" id="st_6" text="not"/>
            <token POS="VBN" charOffset="37-40" id="st_7" text="been"/>
            <token POS="VBN" charOffset="42-52" id="st_8" text="established"/>
            <token POS="," charOffset="53-53" id="st_9" text=","/>
            <token POS="CC" charOffset="55-57" id="st_10" text="but"/>
            <token POS="NNS" charOffset="59-68" id="st_11" text="physicians"/>
            <token POS="MD" charOffset="70-75" id="st_12" text="should"/>
            <token POS="VB" charOffset="77-84" id="st_13" text="consider"/>
            <token POS="DT" charOffset="86-88" id="st_14" text="the"/>
            <token POS="NN" charOffset="90-100" id="st_15" text="possibility"/>
            <token POS="IN" charOffset="102-105" id="st_16" text="that"/>
            <token POS="JJ" charOffset="107-116" id="st_17" text="diclofenac"/>
            <token POS="MD" charOffset="118-120" id="st_18" text="may"/>
            <token POS="VB" charOffset="122-126" id="st_19" text="alter"/>
            <token POS="DT" charOffset="128-128" id="st_20" text="a"/>
            <token POS="JJ" charOffset="130-137" id="st_21" text="diabetic"/>
            <token POS="NN" charOffset="139-145" id="st_22" text="patient"/>
            <token POS="." charOffset="146-146" id="st_23" text="?"/>
            <token POS="VBZ" charOffset="147-147" id="st_24" text="s"/>
            <token POS="NN" charOffset="149-156" id="st_25" text="response"/>
            <token POS="TO" charOffset="158-159" id="st_26" text="to"/>
            <token POS="NN" charOffset="161-167" id="st_27" text="insulin"/>
            <token POS="CC" charOffset="169-170" id="st_28" text="or"/>
            <token POS="JJ" charOffset="172-175" id="st_29" text="oral"/>
            <token POS="JJ" charOffset="177-188" id="st_30" text="hypoglycemic"/>
            <token POS="NNS" charOffset="190-195" id="st_31" text="agents"/>
            <token POS="." charOffset="196-196" id="st_32" text="."/>
          </tokenization>
        </tokenizations>
      </sentenceanalyses>
    </sentence>
    <sentence id="train.txt.d0.s623" text="Diuretics: Diclofenac and other NSAIDs can inhibit the activity of diuretics.">
      <entity charOffset="11-21" id="train.txt.d0.s623.e0" text="Diclofenac" type="agent"/>
      <entity charOffset="67-76" id="train.txt.d0.s623.e1" text="diuretics" tpye="target"/>
      <entity charOffset="32-38" id="train.txt.d0.s623.e2" text="NSAIDs" type="agent"/>
      <entity charOffset="0-9" id="train.txt.d0.s623.e3" text="Diuretics" type="target"/>
      <pair e1="train.txt.d0.s623.e0" e2="train.txt.d0.s623.e1" id="train.txt.d0.s623.p0" interaction="True"/>
      <pair e1="train.txt.d0.s623.e2" e2="train.txt.d0.s623.e1" id="train.txt.d0.s623.p1" interaction="True"/>
      <pair e1="train.txt.d0.s623.e3" e2="train.txt.d0.s623.e0" id="train.txt.d0.s623.p2" interaction="False"/>
      <pair e1="train.txt.d0.s623.e3" e2="train.txt.d0.s623.e2" id="train.txt.d0.s623.p3" interaction="False"/>
      <pair e1="train.txt.d0.s623.e3" e2="train.txt.d0.s623.e1" id="train.txt.d0.s623.p4" interaction="False"/>
      <pair e1="train.txt.d0.s623.e0" e2="train.txt.d0.s623.e2" id="train.txt.d0.s623.p5" interaction="False"/>
      <sentenceanalyses>
        <parses>
          <parse parser="split_parse" tokenizer="split">
            <dependency id="split_1" t1="st_8" t2="st_3" type="nsubj"/>
            <dependency id="split_2" t1="st_6" t2="st_5" type="amod"/>
            <dependency id="split_3" t1="st_3" t2="st_6" type="conj_and"/>
            <dependency id="split_4" t1="st_8" t2="st_6" type="nsubj"/>
            <dependency id="split_5" t1="st_8" t2="st_7" type="aux"/>
            <dependency id="split_6" t1="st_1" t2="st_8" type="dep"/>
            <dependency id="split_7" t1="st_10" t2="st_9" type="det"/>
            <dependency id="split_8" t1="st_8" t2="st_10" type="dobj"/>
            <dependency id="split_9" t1="st_10" t2="st_12" type="prep_of"/>
          </parse>
        </parses>
        <tokenizations>
          <tokenization tokenizer="split">
            <token POS="NNS" charOffset="0-8" id="st_1" text="Diuretics"/>
            <token POS=":" charOffset="9-9" id="st_2" text=":"/>
            <token POS="NNP" charOffset="11-20" id="st_3" text="Diclofenac"/>
            <token POS="CC" charOffset="22-24" id="st_4" text="and"/>
            <token POS="JJ" charOffset="26-30" id="st_5" text="other"/>
            <token POS="NNS" charOffset="32-37" id="st_6" text="NSAIDs"/>
            <token POS="MD" charOffset="39-41" id="st_7" text="can"/>
            <token POS="VB" charOffset="43-49" id="st_8" text="inhibit"/>
            <token POS="DT" charOffset="51-53" id="st_9" text="the"/>
            <token POS="NN" charOffset="55-62" id="st_10" text="activity"/>
            <token POS="IN" charOffset="64-65" id="st_11" text="of"/>
            <token POS="NNS" charOffset="67-75" id="st_12" text="diuretics"/>
            <token POS="." charOffset="76-76" id="st_13" text="."/>
          </tokenization>
        </tokenizations>
      </sentenceanalyses>
    </sentence>
    <sentence id="train.txt.d0.s624" text="Protein Binding In vitro, diclofenac interferes minimally or not at all with the protein binding of salicylic acid (20% decrease in binding), tolbutamide, prednisolone (10% decrease in binding), or warfarin.">
      <entity charOffset="26-36" id="train.txt.d0.s624.e0" text="diclofenac" type="agent"/>
      <entity charOffset="100-114" id="train.txt.d0.s624.e1" text="salicylic acid" tpye="target"/>
      <entity charOffset="142-153" id="train.txt.d0.s624.e2" text="tolbutamide" tpye="target"/>
      <entity charOffset="155-167" id="train.txt.d0.s624.e3" text="prednisolone" tpye="target"/>
      <entity charOffset="198-206" id="train.txt.d0.s624.e4" text="warfarin" tpye="target"/>
      <pair e1="train.txt.d0.s624.e0" e2="train.txt.d0.s624.e1" id="train.txt.d0.s624.p0" interaction="True"/>
      <pair e1="train.txt.d0.s624.e0" e2="train.txt.d0.s624.e2" id="train.txt.d0.s624.p1" interaction="True"/>
      <pair e1="train.txt.d0.s624.e0" e2="train.txt.d0.s624.e3" id="train.txt.d0.s624.p2" interaction="True"/>
      <pair e1="train.txt.d0.s624.e0" e2="train.txt.d0.s624.e4" id="train.txt.d0.s624.p3" interaction="True"/>
      <pair e1="train.txt.d0.s624.e1" e2="train.txt.d0.s624.e2" id="train.txt.d0.s624.p4" interaction="False"/>
      <pair e1="train.txt.d0.s624.e1" e2="train.txt.d0.s624.e3" id="train.txt.d0.s624.p5" interaction="False"/>
      <pair e1="train.txt.d0.s624.e1" e2="train.txt.d0.s624.e4" id="train.txt.d0.s624.p6" interaction="False"/>
      <pair e1="train.txt.d0.s624.e2" e2="train.txt.d0.s624.e3" id="train.txt.d0.s624.p7" interaction="False"/>
      <pair e1="train.txt.d0.s624.e2" e2="train.txt.d0.s624.e4" id="train.txt.d0.s624.p8" interaction="False"/>
      <pair e1="train.txt.d0.s624.e3" e2="train.txt.d0.s624.e4" id="train.txt.d0.s624.p9" interaction="False"/>
      <sentenceanalyses>
        <parses>
          <parse parser="split_parse" tokenizer="split">
            <dependency id="split_1" t1="st_2" t2="st_1" type="nn"/>
            <dependency id="split_2" t1="st_7" t2="st_2" type="ccomp"/>
            <dependency id="split_3" t1="st_2" t2="st_3" type="amod"/>
            <dependency id="split_4" t1="st_3" t2="st_4" type="dep"/>
            <dependency id="split_5" t1="st_7" t2="st_6" type="nsubj"/>
            <dependency id="split_6" t1="st_7" t2="st_8" type="advmod"/>
            <dependency id="split_7" t1="st_7" t2="st_10" type="advmod"/>
            <dependency id="split_8" t1="st_8" t2="st_10" type="conj_or"/>
            <dependency id="split_9" t1="st_10" t2="st_11" type="dep"/>
            <dependency id="split_10" t1="st_10" t2="st_12" type="dep"/>
            <dependency id="split_11" t1="st_16" t2="st_14" type="det"/>
            <dependency id="split_12" t1="st_16" t2="st_15" type="nn"/>
            <dependency id="split_13" t1="st_7" t2="st_16" type="prep_with"/>
            <dependency id="split_14" t1="st_19" t2="st_18" type="amod"/>
            <dependency id="split_15" t1="st_16" t2="st_19" type="prep_of"/>
            <dependency id="split_16" t1="st_22" t2="st_21" type="dep"/>
            <dependency id="split_17" t1="st_23" t2="st_22" type="amod"/>
            <dependency id="split_18" t1="st_19" t2="st_23" type="dep"/>
            <dependency id="split_19" t1="st_23" t2="st_25" type="prep_in"/>
            <dependency id="split_20" t1="st_16" t2="st_28" type="prep_of"/>
            <dependency id="split_21" t1="st_19" t2="st_28" type="conj_or"/>
            <dependency id="split_22" t1="st_16" t2="st_30" type="prep_of"/>
            <dependency id="split_23" t1="st_19" t2="st_30" type="conj_or"/>
            <dependency id="split_24" t1="st_33" t2="st_32" type="dep"/>
            <dependency id="split_25" t1="st_34" t2="st_33" type="amod"/>
            <dependency id="split_26" t1="st_30" t2="st_34" type="dep"/>
            <dependency id="split_27" t1="st_34" t2="st_36" type="prep_in"/>
            <dependency id="split_28" t1="st_16" t2="st_40" type="prep_of"/>
            <dependency id="split_29" t1="st_19" t2="st_40" type="conj_or"/>
          </parse>
        </parses>
        <tokenizations>
          <tokenization tokenizer="split">
            <token POS="NN" charOffset="0-6" id="st_1" text="Protein"/>
            <token POS="NN" charOffset="8-14" id="st_2" text="Binding"/>
            <token POS="FW" charOffset="16-17" id="st_3" text="In"/>
            <token POS="FW" charOffset="19-23" id="st_4" text="vitro"/>
            <token POS="," charOffset="24-24" id="st_5" text=","/>
            <token POS="JJ" charOffset="26-35" id="st_6" text="diclofenac"/>
            <token POS="VBZ" charOffset="37-46" id="st_7" text="interferes"/>
            <token POS="RB" charOffset="48-56" id="st_8" text="minimally"/>
            <token POS="CC" charOffset="58-59" id="st_9" text="or"/>
            <token POS="RB" charOffset="61-63" id="st_10" text="not"/>
            <token POS="IN" charOffset="65-66" id="st_11" text="at"/>
            <token POS="DT" charOffset="68-70" id="st_12" text="all"/>
            <token POS="IN" charOffset="72-75" id="st_13" text="with"/>
            <token POS="DT" charOffset="77-79" id="st_14" text="the"/>
            <token POS="NN" charOffset="81-87" id="st_15" text="protein"/>
            <token POS="NN" charOffset="89-95" id="st_16" text="binding"/>
            <token POS="IN" charOffset="97-98" id="st_17" text="of"/>
            <token POS="JJ" charOffset="100-108" id="st_18" text="salicylic"/>
            <token POS="NN" charOffset="110-113" id="st_19" text="acid"/>
            <token POS="(" charOffset="115-115" id="st_20" text="("/>
            <token POS="CD" charOffset="116-117" id="st_21" text="20"/>
            <token POS="NN" charOffset="118-118" id="st_22" text="%"/>
            <token POS="NN" charOffset="120-127" id="st_23" text="decrease"/>
            <token POS="IN" charOffset="129-130" id="st_24" text="in"/>
            <token POS="NN" charOffset="132-138" id="st_25" text="binding"/>
            <token POS=")" charOffset="139-139" id="st_26" text=")"/>
            <token POS="," charOffset="140-140" id="st_27" text=","/>
            <token POS="NN" charOffset="142-152" id="st_28" text="tolbutamide"/>
            <token POS="," charOffset="153-153" id="st_29" text=","/>
            <token POS="NN" charOffset="155-166" id="st_30" text="prednisolone"/>
            <token POS="(" charOffset="168-168" id="st_31" text="("/>
            <token POS="CD" charOffset="169-170" id="st_32" text="10"/>
            <token POS="NN" charOffset="171-171" id="st_33" text="%"/>
            <token POS="NN" charOffset="173-180" id="st_34" text="decrease"/>
            <token POS="IN" charOffset="182-183" id="st_35" text="in"/>
            <token POS="NN" charOffset="185-191" id="st_36" text="binding"/>
            <token POS=")" charOffset="192-192" id="st_37" text=")"/>
            <token POS="," charOffset="193-193" id="st_38" text=","/>
            <token POS="CC" charOffset="195-196" id="st_39" text="or"/>
            <token POS="NN" charOffset="198-205" id="st_40" text="warfarin"/>
            <token POS="." charOffset="206-206" id="st_41" text="."/>
          </tokenization>
        </tokenizations>
      </sentenceanalyses>
    </sentence>
    <sentence id="train.txt.d0.s625" text="Tetracycline, a bacteriostatic antibiotic, may antagonize the bactercidal effect of penicillin and concurrent use of these drugs should be avoided.">
      <entity charOffset="0-12" id="train.txt.d0.s625.e0" text="Tetracycline" type="agent"/>
      <entity charOffset="16-28" id="train.txt.d0.s625.e1" text="bacteriostat" tpye="target"/>
      <entity charOffset="84-94" id="train.txt.d0.s625.e2" text="penicillin" tpye="target"/>
      <entity charOffset="123-128" id="train.txt.d0.s625.e3" text="drugs" type="target"/>
      <pair e1="train.txt.d0.s625.e0" e2="train.txt.d0.s625.e1" id="train.txt.d0.s625.p0" interaction="True"/>
      <pair e1="train.txt.d0.s625.e0" e2="train.txt.d0.s625.e2" id="train.txt.d0.s625.p1" interaction="True"/>
      <pair e1="train.txt.d0.s625.e0" e2="train.txt.d0.s625.e3" id="train.txt.d0.s625.p2" interaction="False"/>
      <pair e1="train.txt.d0.s625.e1" e2="train.txt.d0.s625.e2" id="train.txt.d0.s625.p3" interaction="False"/>
      <pair e1="train.txt.d0.s625.e1" e2="train.txt.d0.s625.e3" id="train.txt.d0.s625.p4" interaction="False"/>
      <pair e1="train.txt.d0.s625.e2" e2="train.txt.d0.s625.e3" id="train.txt.d0.s625.p5" interaction="False"/>
      <sentenceanalyses>
        <parses>
          <parse parser="split_parse" tokenizer="split">
            <dependency id="split_1" t1="st_8" t2="st_1" type="nsubj"/>
            <dependency id="split_2" t1="st_5" t2="st_3" type="det"/>
            <dependency id="split_3" t1="st_5" t2="st_4" type="amod"/>
            <dependency id="split_4" t1="st_1" t2="st_5" type="appos"/>
            <dependency id="split_5" t1="st_8" t2="st_7" type="aux"/>
            <dependency id="split_6" t1="st_11" t2="st_9" type="det"/>
            <dependency id="split_7" t1="st_11" t2="st_10" type="amod"/>
            <dependency id="split_8" t1="st_8" t2="st_11" type="dobj"/>
            <dependency id="split_9" t1="st_11" t2="st_13" type="prep_of"/>
            <dependency id="split_10" t1="st_16" t2="st_15" type="amod"/>
            <dependency id="split_11" t1="st_22" t2="st_16" type="nsubjpass"/>
            <dependency id="split_12" t1="st_19" t2="st_18" type="det"/>
            <dependency id="split_13" t1="st_16" t2="st_19" type="prep_of"/>
            <dependency id="split_14" t1="st_22" t2="st_20" type="aux"/>
            <dependency id="split_15" t1="st_22" t2="st_21" type="auxpass"/>
            <dependency id="split_16" t1="st_8" t2="st_22" type="conj_and"/>
          </parse>
        </parses>
        <tokenizations>
          <tokenization tokenizer="split">
            <token POS="NNP" charOffset="0-11" id="st_1" text="Tetracycline"/>
            <token POS="," charOffset="12-12" id="st_2" text=","/>
            <token POS="DT" charOffset="14-14" id="st_3" text="a"/>
            <token POS="JJ" charOffset="16-29" id="st_4" text="bacteriostatic"/>
            <token POS="NN" charOffset="31-40" id="st_5" text="antibiotic"/>
            <token POS="," charOffset="41-41" id="st_6" text=","/>
            <token POS="MD" charOffset="43-45" id="st_7" text="may"/>
            <token POS="VB" charOffset="47-56" id="st_8" text="antagonize"/>
            <token POS="DT" charOffset="58-60" id="st_9" text="the"/>
            <token POS="JJ" charOffset="62-72" id="st_10" text="bactercidal"/>
            <token POS="NN" charOffset="74-79" id="st_11" text="effect"/>
            <token POS="IN" charOffset="81-82" id="st_12" text="of"/>
            <token POS="NN" charOffset="84-93" id="st_13" text="penicillin"/>
            <token POS="CC" charOffset="95-97" id="st_14" text="and"/>
            <token POS="JJ" charOffset="99-108" id="st_15" text="concurrent"/>
            <token POS="NN" charOffset="110-112" id="st_16" text="use"/>
            <token POS="IN" charOffset="114-115" id="st_17" text="of"/>
            <token POS="DT" charOffset="117-121" id="st_18" text="these"/>
            <token POS="NNS" charOffset="123-127" id="st_19" text="drugs"/>
            <token POS="MD" charOffset="129-134" id="st_20" text="should"/>
            <token POS="VB" charOffset="136-137" id="st_21" text="be"/>
            <token POS="VBN" charOffset="139-145" id="st_22" text="avoided"/>
            <token POS="." charOffset="146-146" id="st_23" text="."/>
          </tokenization>
        </tokenizations>
      </sentenceanalyses>
    </sentence>
    <sentence id="train.txt.d0.s626" text="The following agents may increase certain actions or side effects of anticholinergic drugs. amantadine antiarrhythmic agents of class (e.g. quinidine), antihistamines antipsychotic agents (e.g. phenothiazines), benzodiazepines.">
      <entity charOffset="69-90" id="train.txt.d0.s626.e0" text="anticholinergic drugs" type="agent"/>
      <entity charOffset="92-102" id="train.txt.d0.s626.e1" text="amantadine" tpye="target"/>
      <entity charOffset="140-149" id="train.txt.d0.s626.e2" text="quinidine" tpye="target"/>
      <entity charOffset="152-166" id="train.txt.d0.s626.e3" text="antihistamines" tpye="target"/>
      <entity charOffset="194-208" id="train.txt.d0.s626.e4" text="phenothiazines" tpye="target"/>
      <entity charOffset="211-226" id="train.txt.d0.s626.e5" text="benzodiazepines" tpye="target"/>
      <entity charOffset="167-187" id="train.txt.d0.s626.e6" text="antipsychotic agents" type="target"/>
      <pair e1="train.txt.d0.s626.e0" e2="train.txt.d0.s626.e1" id="train.txt.d0.s626.p0" interaction="True"/>
      <pair e1="train.txt.d0.s626.e0" e2="train.txt.d0.s626.e2" id="train.txt.d0.s626.p1" interaction="True"/>
      <pair e1="train.txt.d0.s626.e0" e2="train.txt.d0.s626.e3" id="train.txt.d0.s626.p2" interaction="True"/>
      <pair e1="train.txt.d0.s626.e0" e2="train.txt.d0.s626.e4" id="train.txt.d0.s626.p3" interaction="True"/>
      <pair e1="train.txt.d0.s626.e0" e2="train.txt.d0.s626.e5" id="train.txt.d0.s626.p4" interaction="True"/>
      <pair e1="train.txt.d0.s626.e0" e2="train.txt.d0.s626.e6" id="train.txt.d0.s626.p5" interaction="False"/>
      <pair e1="train.txt.d0.s626.e1" e2="train.txt.d0.s626.e2" id="train.txt.d0.s626.p6" interaction="False"/>
      <pair e1="train.txt.d0.s626.e1" e2="train.txt.d0.s626.e3" id="train.txt.d0.s626.p7" interaction="False"/>
      <pair e1="train.txt.d0.s626.e1" e2="train.txt.d0.s626.e6" id="train.txt.d0.s626.p8" interaction="False"/>
      <pair e1="train.txt.d0.s626.e1" e2="train.txt.d0.s626.e4" id="train.txt.d0.s626.p9" interaction="False"/>
      <pair e1="train.txt.d0.s626.e1" e2="train.txt.d0.s626.e5" id="train.txt.d0.s626.p10" interaction="False"/>
      <pair e1="train.txt.d0.s626.e2" e2="train.txt.d0.s626.e3" id="train.txt.d0.s626.p11" interaction="False"/>
      <pair e1="train.txt.d0.s626.e2" e2="train.txt.d0.s626.e6" id="train.txt.d0.s626.p12" interaction="False"/>
      <pair e1="train.txt.d0.s626.e2" e2="train.txt.d0.s626.e4" id="train.txt.d0.s626.p13" interaction="False"/>
      <pair e1="train.txt.d0.s626.e2" e2="train.txt.d0.s626.e5" id="train.txt.d0.s626.p14" interaction="False"/>
      <pair e1="train.txt.d0.s626.e3" e2="train.txt.d0.s626.e6" id="train.txt.d0.s626.p15" interaction="False"/>
      <pair e1="train.txt.d0.s626.e3" e2="train.txt.d0.s626.e4" id="train.txt.d0.s626.p16" interaction="False"/>
      <pair e1="train.txt.d0.s626.e3" e2="train.txt.d0.s626.e5" id="train.txt.d0.s626.p17" interaction="False"/>
      <pair e1="train.txt.d0.s626.e6" e2="train.txt.d0.s626.e4" id="train.txt.d0.s626.p18" interaction="False"/>
      <pair e1="train.txt.d0.s626.e6" e2="train.txt.d0.s626.e5" id="train.txt.d0.s626.p19" interaction="False"/>
      <pair e1="train.txt.d0.s626.e4" e2="train.txt.d0.s626.e5" id="train.txt.d0.s626.p20" interaction="False"/>
      <sentenceanalyses>
        <parses>
          <parse parser="split_parse" tokenizer="split">
            <dependency id="split_1" t1="st_3" t2="st_1" type="det"/>
            <dependency id="split_2" t1="st_3" t2="st_2" type="amod"/>
            <dependency id="split_3" t1="st_5" t2="st_3" type="nsubj"/>
            <dependency id="split_4" t1="st_5" t2="st_4" type="aux"/>
            <dependency id="split_5" t1="st_25" t2="st_5" type="ccomp"/>
            <dependency id="split_6" t1="st_7" t2="st_6" type="amod"/>
            <dependency id="split_7" t1="st_15" t2="st_7" type="nsubj"/>
            <dependency id="split_8" t1="st_10" t2="st_9" type="nn"/>
            <dependency id="split_9" t1="st_7" t2="st_10" type="conj_or"/>
            <dependency id="split_10" t1="st_15" t2="st_10" type="nsubj"/>
            <dependency id="split_11" t1="st_13" t2="st_12" type="amod"/>
            <dependency id="split_12" t1="st_10" t2="st_13" type="prep_of"/>
            <dependency id="split_13" t1="st_5" t2="st_15" type="ccomp"/>
            <dependency id="split_14" t1="st_17" t2="st_16" type="amod"/>
            <dependency id="split_15" t1="st_15" t2="st_17" type="dobj"/>
            <dependency id="split_16" t1="st_17" t2="st_19" type="prep_of"/>
            <dependency id="split_17" t1="st_22" t2="st_21" type="nn"/>
            <dependency id="split_18" t1="st_19" t2="st_22" type="appos"/>
            <dependency id="split_19" t1="st_27" t2="st_26" type="amod"/>
            <dependency id="split_20" t1="st_25" t2="st_27" type="nsubj"/>
            <dependency id="split_21" t1="st_30" t2="st_29" type="num"/>
            <dependency id="split_22" t1="st_27" t2="st_30" type="appos"/>
            <dependency id="split_23" t1="st_27" t2="st_33" type="appos"/>
          </parse>
        </parses>
        <tokenizations>
          <tokenization tokenizer="split">
            <token POS="DT" charOffset="0-2" id="st_1" text="The"/>
            <token POS="JJ" charOffset="4-12" id="st_2" text="following"/>
            <token POS="NNS" charOffset="14-19" id="st_3" text="agents"/>
            <token POS="MD" charOffset="21-23" id="st_4" text="may"/>
            <token POS="VB" charOffset="25-32" id="st_5" text="increase"/>
            <token POS="JJ" charOffset="34-40" id="st_6" text="certain"/>
            <token POS="NNS" charOffset="42-48" id="st_7" text="actions"/>
            <token POS="CC" charOffset="50-51" id="st_8" text="or"/>
            <token POS="NN" charOffset="53-56" id="st_9" text="side"/>
            <token POS="NNS" charOffset="58-64" id="st_10" text="effects"/>
            <token POS="IN" charOffset="66-67" id="st_11" text="of"/>
            <token POS="JJ" charOffset="69-83" id="st_12" text="anticholinergic"/>
            <token POS="NNS" charOffset="85-89" id="st_13" text="drugs"/>
            <token POS="." charOffset="90-90" id="st_14" text="."/>
            <token POS="VB" charOffset="92-101" id="st_15" text="amantadine"/>
            <token POS="JJ" charOffset="103-116" id="st_16" text="antiarrhythmic"/>
            <token POS="NNS" charOffset="118-123" id="st_17" text="agents"/>
            <token POS="IN" charOffset="125-126" id="st_18" text="of"/>
            <token POS="NN" charOffset="128-132" id="st_19" text="class"/>
            <token POS="(" charOffset="134-134" id="st_20" text="("/>
            <token POS="NN" charOffset="135-138" id="st_21" text="e.g."/>
            <token POS="NN" charOffset="140-148" id="st_22" text="quinidine"/>
            <token POS=")" charOffset="149-149" id="st_23" text=")"/>
            <token POS="," charOffset="150-150" id="st_24" text=","/>
            <token POS="VBZ" charOffset="152-165" id="st_25" text="antihistamines"/>
            <token POS="JJ" charOffset="167-179" id="st_26" text="antipsychotic"/>
            <token POS="NNS" charOffset="181-186" id="st_27" text="agents"/>
            <token POS="(" charOffset="188-188" id="st_28" text="("/>
            <token POS="CD" charOffset="189-192" id="st_29" text="e.g."/>
            <token POS="NNS" charOffset="194-207" id="st_30" text="phenothiazines"/>
            <token POS=")" charOffset="208-208" id="st_31" text=")"/>
            <token POS="," charOffset="209-209" id="st_32" text=","/>
            <token POS="NNS" charOffset="211-225" id="st_33" text="benzodiazepines"/>
            <token POS="." charOffset="226-226" id="st_34" text="."/>
          </tokenization>
        </tokenizations>
      </sentenceanalyses>
    </sentence>
    <sentence id="train.txt.d0.s627" text="Anticholinergic agents may affect gastrointestinal absorption of various drugs, such as slowly dissolving dosage forms of digoxin;">
      <entity charOffset="0-22" id="train.txt.d0.s627.e0" text="Anticholinergic agents" type="agent"/>
      <entity charOffset="73-78" id="train.txt.d0.s627.e1" text="drugs" tpye="target"/>
      <entity charOffset="122-129" id="train.txt.d0.s627.e2" text="digoxin" tpye="target"/>
      <pair e1="train.txt.d0.s627.e0" e2="train.txt.d0.s627.e1" id="train.txt.d0.s627.p0" interaction="True"/>
      <pair e1="train.txt.d0.s627.e0" e2="train.txt.d0.s627.e2" id="train.txt.d0.s627.p1" interaction="True"/>
      <pair e1="train.txt.d0.s627.e1" e2="train.txt.d0.s627.e2" id="train.txt.d0.s627.p2" interaction="False"/>
      <sentenceanalyses>
        <parses>
          <parse parser="split_parse" tokenizer="split">
            <dependency id="split_1" t1="st_2" t2="st_1" type="amod"/>
            <dependency id="split_2" t1="st_4" t2="st_2" type="nsubj"/>
            <dependency id="split_3" t1="st_4" t2="st_3" type="aux"/>
            <dependency id="split_4" t1="st_6" t2="st_5" type="amod"/>
            <dependency id="split_5" t1="st_4" t2="st_6" type="dobj"/>
            <dependency id="split_6" t1="st_9" t2="st_8" type="amod"/>
            <dependency id="split_7" t1="st_6" t2="st_9" type="prep_of"/>
            <dependency id="split_8" t1="st_14" t2="st_13" type="advmod"/>
            <dependency id="split_9" t1="st_6" t2="st_14" type="prepc_such_as"/>
            <dependency id="split_10" t1="st_16" t2="st_15" type="nn"/>
            <dependency id="split_11" t1="st_14" t2="st_16" type="dobj"/>
            <dependency id="split_12" t1="st_16" t2="st_18" type="prep_of"/>
          </parse>
        </parses>
        <tokenizations>
          <tokenization tokenizer="split">
            <token POS="JJ" charOffset="0-14" id="st_1" text="Anticholinergic"/>
            <token POS="NNS" charOffset="16-21" id="st_2" text="agents"/>
            <token POS="MD" charOffset="23-25" id="st_3" text="may"/>
            <token POS="VB" charOffset="27-32" id="st_4" text="affect"/>
            <token POS="JJ" charOffset="34-49" id="st_5" text="gastrointestinal"/>
            <token POS="NN" charOffset="51-60" id="st_6" text="absorption"/>
            <token POS="IN" charOffset="62-63" id="st_7" text="of"/>
            <token POS="JJ" charOffset="65-71" id="st_8" text="various"/>
            <token POS="NNS" charOffset="73-77" id="st_9" text="drugs"/>
            <token POS="," charOffset="78-78" id="st_10" text=","/>
            <token POS="JJ" charOffset="80-83" id="st_11" text="such"/>
            <token POS="IN" charOffset="85-86" id="st_12" text="as"/>
            <token POS="RB" charOffset="88-93" id="st_13" text="slowly"/>
            <token POS="VBG" charOffset="95-104" id="st_14" text="dissolving"/>
            <token POS="NN" charOffset="106-111" id="st_15" text="dosage"/>
            <token POS="NNS" charOffset="113-117" id="st_16" text="forms"/>
            <token POS="IN" charOffset="119-120" id="st_17" text="of"/>
            <token POS="NN" charOffset="122-128" id="st_18" text="digoxin"/>
            <token POS=":" charOffset="129-129" id="st_19" text=";"/>
          </tokenization>
        </tokenizations>
      </sentenceanalyses>
    </sentence>
    <sentence id="train.txt.d0.s628" text="Anticholinergic drugs may antagonize the effects of the drugs that alter gastrointestinal motility, such as metoclopramide.">
      <entity charOffset="0-21" id="train.txt.d0.s628.e0" text="Anticholinergic drugs" type="agent"/>
      <entity charOffset="56-61" id="train.txt.d0.s628.e1" text="drugs" tpye="target"/>
      <entity charOffset="108-123" id="train.txt.d0.s628.e2" text="metoclopramide." tpye="target"/>
      <pair e1="train.txt.d0.s628.e0" e2="train.txt.d0.s628.e1" id="train.txt.d0.s628.p0" interaction="True"/>
      <pair e1="train.txt.d0.s628.e0" e2="train.txt.d0.s628.e2" id="train.txt.d0.s628.p1" interaction="True"/>
      <pair e1="train.txt.d0.s628.e1" e2="train.txt.d0.s628.e2" id="train.txt.d0.s628.p2" interaction="False"/>
      <sentenceanalyses>
        <parses>
          <parse parser="split_parse" tokenizer="split">
            <dependency id="split_1" t1="st_2" t2="st_1" type="amod"/>
            <dependency id="split_2" t1="st_4" t2="st_2" type="nsubj"/>
            <dependency id="split_3" t1="st_4" t2="st_3" type="aux"/>
            <dependency id="split_4" t1="st_6" t2="st_5" type="det"/>
            <dependency id="split_5" t1="st_4" t2="st_6" type="dobj"/>
            <dependency id="split_6" t1="st_9" t2="st_8" type="det"/>
            <dependency id="split_7" t1="st_6" t2="st_9" type="prep_of"/>
            <dependency id="split_8" t1="st_11" t2="st_9" type="nsubj"/>
            <dependency id="split_9" t1="st_9" t2="st_11" type="rcmod"/>
            <dependency id="split_10" t1="st_13" t2="st_12" type="amod"/>
            <dependency id="split_11" t1="st_11" t2="st_13" type="dobj"/>
            <dependency id="split_12" t1="st_9" t2="st_17" type="prep_such_as"/>
          </parse>
        </parses>
        <tokenizations>
          <tokenization tokenizer="split">
            <token POS="JJ" charOffset="0-14" id="st_1" text="Anticholinergic"/>
            <token POS="NNS" charOffset="16-20" id="st_2" text="drugs"/>
            <token POS="MD" charOffset="22-24" id="st_3" text="may"/>
            <token POS="VB" charOffset="26-35" id="st_4" text="antagonize"/>
            <token POS="DT" charOffset="37-39" id="st_5" text="the"/>
            <token POS="NNS" charOffset="41-47" id="st_6" text="effects"/>
            <token POS="IN" charOffset="49-50" id="st_7" text="of"/>
            <token POS="DT" charOffset="52-54" id="st_8" text="the"/>
            <token POS="NNS" charOffset="56-60" id="st_9" text="drugs"/>
            <token POS="WDT" charOffset="62-65" id="st_10" text="that"/>
            <token POS="VBP" charOffset="67-71" id="st_11" text="alter"/>
            <token POS="JJ" charOffset="73-88" id="st_12" text="gastrointestinal"/>
            <token POS="NN" charOffset="90-97" id="st_13" text="motility"/>
            <token POS="," charOffset="98-98" id="st_14" text=","/>
            <token POS="JJ" charOffset="100-103" id="st_15" text="such"/>
            <token POS="IN" charOffset="105-106" id="st_16" text="as"/>
            <token POS="NN" charOffset="108-121" id="st_17" text="metoclopramide"/>
            <token POS="." charOffset="122-122" id="st_18" text="."/>
          </tokenization>
        </tokenizations>
      </sentenceanalyses>
    </sentence>
    <sentence id="train.txt.d0.s629" text="Because antacids may interfere with the absorption of anticholinergic agents, simultaneous use of these drugs should be avoided.">
      <entity charOffset="8-16" id="train.txt.d0.s629.e0" text="antacids" type="agent"/>
      <entity charOffset="54-76" id="train.txt.d0.s629.e1" text="anticholinergic agents" tpye="target"/>
      <entity charOffset="104-109" id="train.txt.d0.s629.e2" text="drugs" type="target"/>
      <pair e1="train.txt.d0.s629.e0" e2="train.txt.d0.s629.e1" id="train.txt.d0.s629.p0" interaction="True"/>
      <pair e1="train.txt.d0.s629.e0" e2="train.txt.d0.s629.e2" id="train.txt.d0.s629.p1" interaction="False"/>
      <pair e1="train.txt.d0.s629.e1" e2="train.txt.d0.s629.e2" id="train.txt.d0.s629.p2" interaction="False"/>
      <sentenceanalyses>
        <parses>
          <parse parser="split_parse" tokenizer="split">
            <dependency id="split_1" t1="st_4" t2="st_1" type="mark"/>
            <dependency id="split_2" t1="st_4" t2="st_2" type="nsubj"/>
            <dependency id="split_3" t1="st_4" t2="st_3" type="aux"/>
            <dependency id="split_4" t1="st_19" t2="st_4" type="advcl"/>
            <dependency id="split_5" t1="st_7" t2="st_6" type="det"/>
            <dependency id="split_6" t1="st_4" t2="st_7" type="prep_with"/>
            <dependency id="split_7" t1="st_10" t2="st_9" type="amod"/>
            <dependency id="split_8" t1="st_7" t2="st_10" type="prep_of"/>
            <dependency id="split_9" t1="st_13" t2="st_12" type="amod"/>
            <dependency id="split_10" t1="st_19" t2="st_13" type="nsubjpass"/>
            <dependency id="split_11" t1="st_16" t2="st_15" type="det"/>
            <dependency id="split_12" t1="st_13" t2="st_16" type="prep_of"/>
            <dependency id="split_13" t1="st_19" t2="st_17" type="aux"/>
            <dependency id="split_14" t1="st_19" t2="st_18" type="auxpass"/>
          </parse>
        </parses>
        <tokenizations>
          <tokenization tokenizer="split">
            <token POS="IN" charOffset="0-6" id="st_1" text="Because"/>
            <token POS="NNS" charOffset="8-15" id="st_2" text="antacids"/>
            <token POS="MD" charOffset="17-19" id="st_3" text="may"/>
            <token POS="VB" charOffset="21-29" id="st_4" text="interfere"/>
            <token POS="IN" charOffset="31-34" id="st_5" text="with"/>
            <token POS="DT" charOffset="36-38" id="st_6" text="the"/>
            <token POS="NN" charOffset="40-49" id="st_7" text="absorption"/>
            <token POS="IN" charOffset="51-52" id="st_8" text="of"/>
            <token POS="JJ" charOffset="54-68" id="st_9" text="anticholinergic"/>
            <token POS="NNS" charOffset="70-75" id="st_10" text="agents"/>
            <token POS="," charOffset="76-76" id="st_11" text=","/>
            <token POS="JJ" charOffset="78-89" id="st_12" text="simultaneous"/>
            <token POS="NN" charOffset="91-93" id="st_13" text="use"/>
            <token POS="IN" charOffset="95-96" id="st_14" text="of"/>
            <token POS="DT" charOffset="98-102" id="st_15" text="these"/>
            <token POS="NNS" charOffset="104-108" id="st_16" text="drugs"/>
            <token POS="MD" charOffset="110-115" id="st_17" text="should"/>
            <token POS="VB" charOffset="117-118" id="st_18" text="be"/>
            <token POS="VBN" charOffset="120-126" id="st_19" text="avoided"/>
            <token POS="." charOffset="127-127" id="st_20" text="."/>
          </tokenization>
        </tokenizations>
      </sentenceanalyses>
    </sentence>
    <sentence id="train.txt.d0.s630" text="Coadministration of VIDEX with drugs that are known to cause pancreatitis may increase the risk of this toxicity (see WARNINGS) and should be done with extreme caution, only if other alternatives are not available, and only if clearly indicated.">
      <entity charOffset="20-25" id="train.txt.d0.s630.e0" text="VIDEX" type="agent"/>
      <entity charOffset="31-36" id="train.txt.d0.s630.e1" text="drugs" tpye="target"/>
      <pair e1="train.txt.d0.s630.e0" e2="train.txt.d0.s630.e1" id="train.txt.d0.s630.p0" interaction="True"/>
      <sentenceanalyses>
        <parses>
          <parse parser="split_parse" tokenizer="split">
            <dependency id="split_1" t1="st_13" t2="st_1" type="nsubjpass"/>
            <dependency id="split_2" t1="st_26" t2="st_1" type="nsubjpass"/>
            <dependency id="split_3" t1="st_1" t2="st_3" type="prep_of"/>
            <dependency id="split_4" t1="st_3" t2="st_5" type="prep_with"/>
            <dependency id="split_5" t1="st_8" t2="st_5" type="nsubjpass"/>
            <dependency id="split_6" t1="st_8" t2="st_7" type="auxpass"/>
            <dependency id="split_7" t1="st_5" t2="st_8" type="rcmod"/>
            <dependency id="split_8" t1="st_10" t2="st_9" type="aux"/>
            <dependency id="split_9" t1="st_8" t2="st_10" type="xcomp"/>
            <dependency id="split_10" t1="st_10" t2="st_11" type="dobj"/>
            <dependency id="split_11" t1="st_13" t2="st_12" type="aux"/>
            <dependency id="split_12" t1="st_15" t2="st_14" type="det"/>
            <dependency id="split_13" t1="st_13" t2="st_15" type="dobj"/>
            <dependency id="split_14" t1="st_18" t2="st_17" type="det"/>
            <dependency id="split_15" t1="st_15" t2="st_18" type="prep_of"/>
            <dependency id="split_16" t1="st_13" t2="st_20" type="parataxis"/>
            <dependency id="split_17" t1="st_26" t2="st_20" type="parataxis"/>
            <dependency id="split_18" t1="st_20" t2="st_21" type="dobj"/>
            <dependency id="split_19" t1="st_26" t2="st_24" type="aux"/>
            <dependency id="split_20" t1="st_26" t2="st_25" type="auxpass"/>
            <dependency id="split_21" t1="st_13" t2="st_26" type="conj_and"/>
            <dependency id="split_22" t1="st_29" t2="st_28" type="amod"/>
            <dependency id="split_23" t1="st_26" t2="st_29" type="prep_with"/>
            <dependency id="split_24" t1="st_37" t2="st_31" type="advmod"/>
            <dependency id="split_25" t1="st_37" t2="st_32" type="dep"/>
            <dependency id="split_26" t1="st_34" t2="st_33" type="amod"/>
            <dependency id="split_27" t1="st_37" t2="st_34" type="nsubj"/>
            <dependency id="split_28" t1="st_43" t2="st_34" type="nsubj"/>
            <dependency id="split_29" t1="st_37" t2="st_35" type="cop"/>
            <dependency id="split_30" t1="st_37" t2="st_36" type="neg"/>
            <dependency id="split_31" t1="st_13" t2="st_37" type="dep"/>
            <dependency id="split_32" t1="st_13" t2="st_40" type="dep"/>
            <dependency id="split_33" t1="st_37" t2="st_40" type="advmod"/>
            <dependency id="split_34" t1="st_37" t2="st_40" type="conj_and"/>
            <dependency id="split_35" t1="st_43" t2="st_41" type="mark"/>
            <dependency id="split_36" t1="st_43" t2="st_42" type="advmod"/>
            <dependency id="split_37" t1="st_13" t2="st_43" type="dep"/>
            <dependency id="split_38" t1="st_37" t2="st_43" type="conj_and"/>
          </parse>
        </parses>
        <tokenizations>
          <tokenization tokenizer="split">
            <token POS="NN" charOffset="0-15" id="st_1" text="Coadministration"/>
            <token POS="IN" charOffset="17-18" id="st_2" text="of"/>
            <token POS="NNP" charOffset="20-24" id="st_3" text="VIDEX"/>
            <token POS="IN" charOffset="26-29" id="st_4" text="with"/>
            <token POS="NNS" charOffset="31-35" id="st_5" text="drugs"/>
            <token POS="WDT" charOffset="37-40" id="st_6" text="that"/>
            <token POS="VBP" charOffset="42-44" id="st_7" text="are"/>
            <token POS="VBN" charOffset="46-50" id="st_8" text="known"/>
            <token POS="TO" charOffset="52-53" id="st_9" text="to"/>
            <token POS="VB" charOffset="55-59" id="st_10" text="cause"/>
            <token POS="NNS" charOffset="61-72" id="st_11" text="pancreatitis"/>
            <token POS="MD" charOffset="74-76" id="st_12" text="may"/>
            <token POS="VB" charOffset="78-85" id="st_13" text="increase"/>
            <token POS="DT" charOffset="87-89" id="st_14" text="the"/>
            <token POS="NN" charOffset="91-94" id="st_15" text="risk"/>
            <token POS="IN" charOffset="96-97" id="st_16" text="of"/>
            <token POS="DT" charOffset="99-102" id="st_17" text="this"/>
            <token POS="NN" charOffset="104-111" id="st_18" text="toxicity"/>
            <token POS="(" charOffset="113-113" id="st_19" text="("/>
            <token POS="VB" charOffset="114-116" id="st_20" text="see"/>
            <token POS="NNS" charOffset="118-125" id="st_21" text="WARNINGS"/>
            <token POS=")" charOffset="126-126" id="st_22" text=")"/>
            <token POS="CC" charOffset="128-130" id="st_23" text="and"/>
            <token POS="MD" charOffset="132-137" id="st_24" text="should"/>
            <token POS="VB" charOffset="139-140" id="st_25" text="be"/>
            <token POS="VBN" charOffset="142-145" id="st_26" text="done"/>
            <token POS="IN" charOffset="147-150" id="st_27" text="with"/>
            <token POS="JJ" charOffset="152-158" id="st_28" text="extreme"/>
            <token POS="NN" charOffset="160-166" id="st_29" text="caution"/>
            <token POS="," charOffset="167-167" id="st_30" text=","/>
            <token POS="RB" charOffset="169-172" id="st_31" text="only"/>
            <token POS="IN" charOffset="174-175" id="st_32" text="if"/>
            <token POS="JJ" charOffset="177-181" id="st_33" text="other"/>
            <token POS="NNS" charOffset="183-194" id="st_34" text="alternatives"/>
            <token POS="VBP" charOffset="196-198" id="st_35" text="are"/>
            <token POS="RB" charOffset="200-202" id="st_36" text="not"/>
            <token POS="JJ" charOffset="204-212" id="st_37" text="available"/>
            <token POS="," charOffset="213-213" id="st_38" text=","/>
            <token POS="CC" charOffset="215-217" id="st_39" text="and"/>
            <token POS="RB" charOffset="219-222" id="st_40" text="only"/>
            <token POS="IN" charOffset="224-225" id="st_41" text="if"/>
            <token POS="RB" charOffset="227-233" id="st_42" text="clearly"/>
            <token POS="VBD" charOffset="235-243" id="st_43" text="indicated"/>
            <token POS="." charOffset="244-244" id="st_44" text="."/>
          </tokenization>
        </tokenizations>
      </sentenceanalyses>
    </sentence>
    <sentence id="train.txt.d0.s631" text="Allopurinol: The AUC of didanosine was increased about 4-fold when allopurinol at 300 mg/day was coadministered with a single 200-mg dose of VIDEX to two patients with renal impairment (CLcr=15 and 18 mL/min).">
      <entity charOffset="67-78" id="train.txt.d0.s631.e0" text="allopurinol" type="agent"/>
      <entity charOffset="141-146" id="train.txt.d0.s631.e1" text="VIDEX" tpye="target"/>
      <entity charOffset="0-11" id="train.txt.d0.s631.e2" text="Allopurinol" type="target"/>
      <entity charOffset="24-34" id="train.txt.d0.s631.e3" text="didanosine" type="target"/>
      <pair e1="train.txt.d0.s631.e0" e2="train.txt.d0.s631.e1" id="train.txt.d0.s631.p0" interaction="True"/>
      <pair e1="train.txt.d0.s631.e2" e2="train.txt.d0.s631.e3" id="train.txt.d0.s631.p1" interaction="False"/>
      <pair e1="train.txt.d0.s631.e2" e2="train.txt.d0.s631.e0" id="train.txt.d0.s631.p2" interaction="False"/>
      <pair e1="train.txt.d0.s631.e2" e2="train.txt.d0.s631.e1" id="train.txt.d0.s631.p3" interaction="False"/>
      <pair e1="train.txt.d0.s631.e3" e2="train.txt.d0.s631.e0" id="train.txt.d0.s631.p4" interaction="False"/>
      <pair e1="train.txt.d0.s631.e3" e2="train.txt.d0.s631.e1" id="train.txt.d0.s631.p5" interaction="False"/>
      <sentenceanalyses>
        <parses>
          <parse parser="split_parse" tokenizer="split">
            <dependency id="split_1" t1="st_8" t2="st_1" type="dep"/>
            <dependency id="split_2" t1="st_4" t2="st_3" type="det"/>
            <dependency id="split_3" t1="st_8" t2="st_4" type="nsubjpass"/>
            <dependency id="split_4" t1="st_4" t2="st_6" type="prep_of"/>
            <dependency id="split_5" t1="st_8" t2="st_7" type="auxpass"/>
            <dependency id="split_6" t1="st_8" t2="st_10" type="prep_about"/>
            <dependency id="split_7" t1="st_17" t2="st_11" type="advmod"/>
            <dependency id="split_8" t1="st_17" t2="st_12" type="nsubjpass"/>
            <dependency id="split_9" t1="st_12" t2="st_14" type="prep_at"/>
            <dependency id="split_10" t1="st_17" t2="st_15" type="advmod"/>
            <dependency id="split_11" t1="st_17" t2="st_16" type="auxpass"/>
            <dependency id="split_12" t1="st_8" t2="st_17" type="advcl"/>
            <dependency id="split_13" t1="st_22" t2="st_19" type="det"/>
            <dependency id="split_14" t1="st_22" t2="st_20" type="amod"/>
            <dependency id="split_15" t1="st_22" t2="st_21" type="amod"/>
            <dependency id="split_16" t1="st_17" t2="st_22" type="prep_with"/>
            <dependency id="split_17" t1="st_22" t2="st_24" type="prep_of"/>
            <dependency id="split_18" t1="st_27" t2="st_26" type="num"/>
            <dependency id="split_19" t1="st_17" t2="st_27" type="prep_to"/>
            <dependency id="split_20" t1="st_30" t2="st_29" type="amod"/>
            <dependency id="split_21" t1="st_27" t2="st_30" type="prep_with"/>
            <dependency id="split_22" t1="st_33" t2="st_32" type="nsubj"/>
            <dependency id="split_23" t1="st_30" t2="st_33" type="dep"/>
            <dependency id="split_24" t1="st_33" t2="st_34" type="iobj"/>
            <dependency id="split_25" t1="st_33" t2="st_36" type="iobj"/>
            <dependency id="split_26" t1="st_34" t2="st_36" type="conj_and"/>
            <dependency id="split_27" t1="st_33" t2="st_37" type="dobj"/>
          </parse>
        </parses>
        <tokenizations>
          <tokenization tokenizer="split">
            <token POS="NNP" charOffset="0-10" id="st_1" text="Allopurinol"/>
            <token POS=":" charOffset="11-11" id="st_2" text=":"/>
            <token POS="DT" charOffset="13-15" id="st_3" text="The"/>
            <token POS="NN" charOffset="17-19" id="st_4" text="AUC"/>
            <token POS="IN" charOffset="21-22" id="st_5" text="of"/>
            <token POS="NN" charOffset="24-33" id="st_6" text="didanosine"/>
            <token POS="VBD" charOffset="35-37" id="st_7" text="was"/>
            <token POS="VBN" charOffset="39-47" id="st_8" text="increased"/>
            <token POS="IN" charOffset="49-53" id="st_9" text="about"/>
            <token POS="NN" charOffset="55-60" id="st_10" text="4-fold"/>
            <token POS="WRB" charOffset="62-65" id="st_11" text="when"/>
            <token POS="NN" charOffset="67-77" id="st_12" text="allopurinol"/>
            <token POS="IN" charOffset="79-80" id="st_13" text="at"/>
            <token POS="CD" charOffset="82-84" id="st_14" text="300"/>
            <token POS="RB" charOffset="86-91" id="st_15" text="mg/day"/>
            <token POS="VBD" charOffset="93-95" id="st_16" text="was"/>
            <token POS="VBN" charOffset="97-110" id="st_17" text="coadministered"/>
            <token POS="IN" charOffset="112-115" id="st_18" text="with"/>
            <token POS="DT" charOffset="117-117" id="st_19" text="a"/>
            <token POS="JJ" charOffset="119-124" id="st_20" text="single"/>
            <token POS="JJ" charOffset="126-131" id="st_21" text="200-mg"/>
            <token POS="NN" charOffset="133-136" id="st_22" text="dose"/>
            <token POS="IN" charOffset="138-139" id="st_23" text="of"/>
            <token POS="NNP" charOffset="141-145" id="st_24" text="VIDEX"/>
            <token POS="TO" charOffset="147-148" id="st_25" text="to"/>
            <token POS="CD" charOffset="150-152" id="st_26" text="two"/>
            <token POS="NNS" charOffset="154-161" id="st_27" text="patients"/>
            <token POS="IN" charOffset="163-166" id="st_28" text="with"/>
            <token POS="JJ" charOffset="168-172" id="st_29" text="renal"/>
            <token POS="NN" charOffset="174-183" id="st_30" text="impairment"/>
            <token POS="(" charOffset="185-185" id="st_31" text="("/>
            <token POS="NNP" charOffset="186-189" id="st_32" text="CLcr"/>
            <token POS="JJ" charOffset="190-190" id="st_33" text="="/>
            <token POS="CD" charOffset="191-192" id="st_34" text="15"/>
            <token POS="CC" charOffset="194-196" id="st_35" text="and"/>
            <token POS="CD" charOffset="198-199" id="st_36" text="18"/>
            <token POS="NN" charOffset="201-206" id="st_37" text="mL/min"/>
            <token POS=")" charOffset="207-207" id="st_38" text=")"/>
            <token POS="." charOffset="208-208" id="st_39" text="."/>
          </tokenization>
        </tokenizations>
      </sentenceanalyses>
    </sentence>
    <sentence id="train.txt.d0.s632" text="Antacids: Concomitant administration of antacids containing magnesium or aluminum with VIDEX Chewable/Dispersible Buffered Tablets or Pediatric Powder for Oral Solution may potentiate adverse events associated with the antacid components.">
      <entity charOffset="40-48" id="train.txt.d0.s632.e0" text="antacids" type="agent"/>
      <entity charOffset="87-92" id="train.txt.d0.s632.e1" text="VIDEX" tpye="target"/>
      <entity charOffset="102-130" id="train.txt.d0.s632.e2" text="Dispersible Buffered Tablets" tpye="target"/>
      <entity charOffset="134-143" id="train.txt.d0.s632.e3" text="Pediatric" tpye="target"/>
      <entity charOffset="0-8" id="train.txt.d0.s632.e4" text="Antacids" type="target"/>
      <entity charOffset="60-69" id="train.txt.d0.s632.e5" text="magnesium" type="target"/>
      <entity charOffset="219-226" id="train.txt.d0.s632.e6" text="antacid" type="target"/>
      <pair e1="train.txt.d0.s632.e0" e2="train.txt.d0.s632.e1" id="train.txt.d0.s632.p0" interaction="True"/>
      <pair e1="train.txt.d0.s632.e0" e2="train.txt.d0.s632.e2" id="train.txt.d0.s632.p1" interaction="True"/>
      <pair e1="train.txt.d0.s632.e0" e2="train.txt.d0.s632.e3" id="train.txt.d0.s632.p2" interaction="True"/>
      <pair e1="train.txt.d0.s632.e4" e2="train.txt.d0.s632.e0" id="train.txt.d0.s632.p3" interaction="False"/>
      <pair e1="train.txt.d0.s632.e4" e2="train.txt.d0.s632.e5" id="train.txt.d0.s632.p4" interaction="False"/>
      <pair e1="train.txt.d0.s632.e4" e2="train.txt.d0.s632.e1" id="train.txt.d0.s632.p5" interaction="False"/>
      <pair e1="train.txt.d0.s632.e4" e2="train.txt.d0.s632.e2" id="train.txt.d0.s632.p6" interaction="False"/>
      <pair e1="train.txt.d0.s632.e4" e2="train.txt.d0.s632.e3" id="train.txt.d0.s632.p7" interaction="False"/>
      <pair e1="train.txt.d0.s632.e4" e2="train.txt.d0.s632.e6" id="train.txt.d0.s632.p8" interaction="False"/>
      <pair e1="train.txt.d0.s632.e0" e2="train.txt.d0.s632.e5" id="train.txt.d0.s632.p9" interaction="False"/>
      <pair e1="train.txt.d0.s632.e0" e2="train.txt.d0.s632.e6" id="train.txt.d0.s632.p10" interaction="False"/>
      <pair e1="train.txt.d0.s632.e5" e2="train.txt.d0.s632.e1" id="train.txt.d0.s632.p11" interaction="False"/>
      <pair e1="train.txt.d0.s632.e5" e2="train.txt.d0.s632.e2" id="train.txt.d0.s632.p12" interaction="False"/>
      <pair e1="train.txt.d0.s632.e5" e2="train.txt.d0.s632.e3" id="train.txt.d0.s632.p13" interaction="False"/>
      <pair e1="train.txt.d0.s632.e5" e2="train.txt.d0.s632.e6" id="train.txt.d0.s632.p14" interaction="False"/>
      <pair e1="train.txt.d0.s632.e1" e2="train.txt.d0.s632.e2" id="train.txt.d0.s632.p15" interaction="False"/>
      <pair e1="train.txt.d0.s632.e1" e2="train.txt.d0.s632.e3" id="train.txt.d0.s632.p16" interaction="False"/>
      <pair e1="train.txt.d0.s632.e1" e2="train.txt.d0.s632.e6" id="train.txt.d0.s632.p17" interaction="False"/>
      <pair e1="train.txt.d0.s632.e2" e2="train.txt.d0.s632.e3" id="train.txt.d0.s632.p18" interaction="False"/>
      <pair e1="train.txt.d0.s632.e2" e2="train.txt.d0.s632.e6" id="train.txt.d0.s632.p19" interaction="False"/>
      <pair e1="train.txt.d0.s632.e3" e2="train.txt.d0.s632.e6" id="train.txt.d0.s632.p20" interaction="False"/>
      <sentenceanalyses>
        <parses>
          <parse parser="split_parse" tokenizer="split">
            <dependency id="split_1" t1="st_4" t2="st_3" type="amod"/>
            <dependency id="split_2" t1="st_1" t2="st_4" type="dep"/>
            <dependency id="split_3" t1="st_4" t2="st_6" type="prep_of"/>
            <dependency id="split_4" t1="st_6" t2="st_7" type="partmod"/>
            <dependency id="split_5" t1="st_7" t2="st_8" type="dobj"/>
            <dependency id="split_6" t1="st_7" t2="st_10" type="dobj"/>
            <dependency id="split_7" t1="st_8" t2="st_10" type="conj_or"/>
            <dependency id="split_8" t1="st_15" t2="st_12" type="nn"/>
            <dependency id="split_9" t1="st_15" t2="st_13" type="nn"/>
            <dependency id="split_10" t1="st_15" t2="st_14" type="nn"/>
            <dependency id="split_11" t1="st_7" t2="st_15" type="prep_with"/>
            <dependency id="split_12" t1="st_18" t2="st_17" type="nn"/>
            <dependency id="split_13" t1="st_7" t2="st_18" type="prep_with"/>
            <dependency id="split_14" t1="st_15" t2="st_18" type="conj_or"/>
            <dependency id="split_15" t1="st_23" t2="st_19" type="mark"/>
            <dependency id="split_16" t1="st_21" t2="st_20" type="nn"/>
            <dependency id="split_17" t1="st_23" t2="st_21" type="nsubj"/>
            <dependency id="split_18" t1="st_23" t2="st_22" type="aux"/>
            <dependency id="split_19" t1="st_7" t2="st_23" type="advcl"/>
            <dependency id="split_20" t1="st_25" t2="st_24" type="amod"/>
            <dependency id="split_21" t1="st_23" t2="st_25" type="dobj"/>
            <dependency id="split_22" t1="st_25" t2="st_26" type="partmod"/>
            <dependency id="split_23" t1="st_30" t2="st_28" type="det"/>
            <dependency id="split_24" t1="st_30" t2="st_29" type="nn"/>
            <dependency id="split_25" t1="st_26" t2="st_30" type="prep_with"/>
          </parse>
[truncated: 2,459,996 more chars]
