# Supplementary material for: A Single Kernel-Based Approach to Extract Drug-Drug Interactions from Biomedical Literature
Source: PLoS One. 2012 Nov 1;7(11):e48901. doi: 10.1371/journal.pone.0048901 (PMC3486804; doi:10.1371/journal.pone.0048901)
Supplement: Tool S1 — DDI_Extraction_Tool. (ZIP) [file pone.0048901.s001.zip › DDI_Extraction_Tool/ddi_train2.xml]

<corpus version="1.0" source="train.txt">
  <document id="train.txt.d0">
    <sentence id="train.txt.d0.s1090" text="Therefore, when Hydrochlorothiazide and non-steroidal anti-inflammatory agents are used concomitantly, the patient should be observed closely to determine if the desired effect of the diuretic is obtained.">
      <entity charOffset="16-35" id="train.txt.d0.s1090.e0" text="Hydrochlorothiazide" type="agent"/>
      <entity charOffset="40-78" id="train.txt.d0.s1090.e1" text="non-steroidal anti-inflammatory agents" tpye="target"/>
      <entity charOffset="184-192" id="train.txt.d0.s1090.e2" text="diuretic" type="target"/>
      <pair e1="train.txt.d0.s1090.e0" e2="train.txt.d0.s1090.e1" id="train.txt.d0.s1090.p0" interaction="True"/>
      <pair e1="train.txt.d0.s1090.e0" e2="train.txt.d0.s1090.e2" id="train.txt.d0.s1090.p1" interaction="False"/>
      <pair e1="train.txt.d0.s1090.e1" e2="train.txt.d0.s1090.e2" id="train.txt.d0.s1090.p2" interaction="False"/>
      <sentenceanalyses>
        <parses>
          <parse parser="split_parse" tokenizer="split">
            <dependency id="split_1" t1="st_17" t2="st_1" type="advmod"/>
            <dependency id="split_2" t1="st_10" t2="st_3" type="advmod"/>
            <dependency id="split_3" t1="st_10" t2="st_4" type="nsubjpass"/>
            <dependency id="split_4" t1="st_8" t2="st_6" type="amod"/>
            <dependency id="split_5" t1="st_8" t2="st_7" type="amod"/>
            <dependency id="split_6" t1="st_4" t2="st_8" type="conj_and"/>
            <dependency id="split_7" t1="st_10" t2="st_8" type="nsubjpass"/>
            <dependency id="split_8" t1="st_10" t2="st_9" type="auxpass"/>
            <dependency id="split_9" t1="st_17" t2="st_10" type="dep"/>
            <dependency id="split_10" t1="st_10" t2="st_11" type="advmod"/>
            <dependency id="split_11" t1="st_14" t2="st_13" type="det"/>
            <dependency id="split_12" t1="st_17" t2="st_14" type="nsubj"/>
            <dependency id="split_13" t1="st_17" t2="st_15" type="aux"/>
            <dependency id="split_14" t1="st_17" t2="st_16" type="cop"/>
            <dependency id="split_15" t1="st_17" t2="st_18" type="advmod"/>
            <dependency id="split_16" t1="st_20" t2="st_19" type="aux"/>
            <dependency id="split_17" t1="st_17" t2="st_20" type="xcomp"/>
            <dependency id="split_18" t1="st_29" t2="st_21" type="mark"/>
            <dependency id="split_19" t1="st_24" t2="st_22" type="det"/>
            <dependency id="split_20" t1="st_24" t2="st_23" type="amod"/>
            <dependency id="split_21" t1="st_29" t2="st_24" type="nsubjpass"/>
            <dependency id="split_22" t1="st_27" t2="st_26" type="det"/>
            <dependency id="split_23" t1="st_24" t2="st_27" type="prep_of"/>
            <dependency id="split_24" t1="st_29" t2="st_28" type="auxpass"/>
            <dependency id="split_25" t1="st_20" t2="st_29" type="advcl"/>
          </parse>
        </parses>
        <tokenizations>
          <tokenization tokenizer="split">
            <token POS="RB" charOffset="0-8" id="st_1" text="Therefore"/>
            <token POS="," charOffset="9-9" id="st_2" text=","/>
            <token POS="WRB" charOffset="11-14" id="st_3" text="when"/>
            <token POS="NNP" charOffset="16-34" id="st_4" text="Hydrochlorothiazide"/>
            <token POS="CC" charOffset="36-38" id="st_5" text="and"/>
            <token POS="JJ" charOffset="40-52" id="st_6" text="non-steroidal"/>
            <token POS="JJ" charOffset="54-70" id="st_7" text="anti-inflammatory"/>
            <token POS="NNS" charOffset="72-77" id="st_8" text="agents"/>
            <token POS="VBP" charOffset="79-81" id="st_9" text="are"/>
            <token POS="VBN" charOffset="83-86" id="st_10" text="used"/>
            <token POS="RB" charOffset="88-100" id="st_11" text="concomitantly"/>
            <token POS="," charOffset="101-101" id="st_12" text=","/>
            <token POS="DT" charOffset="103-105" id="st_13" text="the"/>
            <token POS="NN" charOffset="107-113" id="st_14" text="patient"/>
            <token POS="MD" charOffset="115-120" id="st_15" text="should"/>
            <token POS="VB" charOffset="122-123" id="st_16" text="be"/>
            <token POS="JJ" charOffset="125-132" id="st_17" text="observed"/>
            <token POS="RB" charOffset="134-140" id="st_18" text="closely"/>
            <token POS="TO" charOffset="142-143" id="st_19" text="to"/>
            <token POS="VB" charOffset="145-153" id="st_20" text="determine"/>
            <token POS="IN" charOffset="155-156" id="st_21" text="if"/>
            <token POS="DT" charOffset="158-160" id="st_22" text="the"/>
            <token POS="VBN" charOffset="162-168" id="st_23" text="desired"/>
            <token POS="NN" charOffset="170-175" id="st_24" text="effect"/>
            <token POS="IN" charOffset="177-178" id="st_25" text="of"/>
            <token POS="DT" charOffset="180-182" id="st_26" text="the"/>
            <token POS="NN" charOffset="184-191" id="st_27" text="diuretic"/>
            <token POS="VBZ" charOffset="193-194" id="st_28" text="is"/>
            <token POS="VBN" charOffset="196-203" id="st_29" text="obtained"/>
            <token POS="." charOffset="204-204" id="st_30" text="."/>
          </tokenization>
        </tokenizations>
      </sentenceanalyses>
    </sentence>
    <sentence id="train.txt.d0.s1091" text="Patients receiving other narcotic analgesics, antipsychotics, antianxiety agents, or other CNS depressants (including alcohol) concomitantly with hydrocodone and acetaminophen tablets may exhibit an additive CNS depression.">
      <entity charOffset="19-43" id="train.txt.d0.s1091.e0" text="other narcotic analgesic" type="agent"/>
      <entity charOffset="146-156" id="train.txt.d0.s1091.e1" text="hydrocodon" tpye="target"/>
      <entity charOffset="46-60" id="train.txt.d0.s1091.e2" text="antipsychotics" type="agent"/>
      <entity charOffset="162-183" id="train.txt.d0.s1091.e3" text="acetaminophen tablets" tpye="target"/>
      <entity charOffset="62-80" id="train.txt.d0.s1091.e4" text="antianxiety agents" type="agent"/>
      <entity charOffset="91-106" id="train.txt.d0.s1091.e5" text="CNS depressants" type="agent"/>
      <entity charOffset="118-125" id="train.txt.d0.s1091.e6" text="alcohol" type="target"/>
      <pair e1="train.txt.d0.s1091.e0" e2="train.txt.d0.s1091.e1" id="train.txt.d0.s1091.p0" interaction="True"/>
      <pair e1="train.txt.d0.s1091.e2" e2="train.txt.d0.s1091.e3" id="train.txt.d0.s1091.p1" interaction="True"/>
      <pair e1="train.txt.d0.s1091.e4" e2="train.txt.d0.s1091.e1" id="train.txt.d0.s1091.p2" interaction="True"/>
      <pair e1="train.txt.d0.s1091.e5" e2="train.txt.d0.s1091.e3" id="train.txt.d0.s1091.p3" interaction="True"/>
      <pair e1="train.txt.d0.s1091.e0" e2="train.txt.d0.s1091.e2" id="train.txt.d0.s1091.p4" interaction="False"/>
      <pair e1="train.txt.d0.s1091.e0" e2="train.txt.d0.s1091.e4" id="train.txt.d0.s1091.p5" interaction="False"/>
      <pair e1="train.txt.d0.s1091.e0" e2="train.txt.d0.s1091.e5" id="train.txt.d0.s1091.p6" interaction="False"/>
      <pair e1="train.txt.d0.s1091.e0" e2="train.txt.d0.s1091.e6" id="train.txt.d0.s1091.p7" interaction="False"/>
      <pair e1="train.txt.d0.s1091.e0" e2="train.txt.d0.s1091.e3" id="train.txt.d0.s1091.p8" interaction="False"/>
      <pair e1="train.txt.d0.s1091.e2" e2="train.txt.d0.s1091.e4" id="train.txt.d0.s1091.p9" interaction="False"/>
      <pair e1="train.txt.d0.s1091.e2" e2="train.txt.d0.s1091.e5" id="train.txt.d0.s1091.p10" interaction="False"/>
      <pair e1="train.txt.d0.s1091.e2" e2="train.txt.d0.s1091.e6" id="train.txt.d0.s1091.p11" interaction="False"/>
      <pair e1="train.txt.d0.s1091.e2" e2="train.txt.d0.s1091.e1" id="train.txt.d0.s1091.p12" interaction="False"/>
      <pair e1="train.txt.d0.s1091.e4" e2="train.txt.d0.s1091.e5" id="train.txt.d0.s1091.p13" interaction="False"/>
      <pair e1="train.txt.d0.s1091.e4" e2="train.txt.d0.s1091.e6" id="train.txt.d0.s1091.p14" interaction="False"/>
      <pair e1="train.txt.d0.s1091.e4" e2="train.txt.d0.s1091.e3" id="train.txt.d0.s1091.p15" interaction="False"/>
      <pair e1="train.txt.d0.s1091.e5" e2="train.txt.d0.s1091.e6" id="train.txt.d0.s1091.p16" interaction="False"/>
      <pair e1="train.txt.d0.s1091.e5" e2="train.txt.d0.s1091.e1" id="train.txt.d0.s1091.p17" interaction="False"/>
      <pair e1="train.txt.d0.s1091.e6" e2="train.txt.d0.s1091.e1" id="train.txt.d0.s1091.p18" interaction="False"/>
      <pair e1="train.txt.d0.s1091.e6" e2="train.txt.d0.s1091.e3" id="train.txt.d0.s1091.p19" interaction="False"/>
      <pair e1="train.txt.d0.s1091.e1" e2="train.txt.d0.s1091.e3" id="train.txt.d0.s1091.p20" interaction="False"/>
      <sentenceanalyses>
        <parses>
          <parse parser="split_parse" tokenizer="split">
            <dependency id="split_1" t1="st_27" t2="st_1" type="nsubj"/>
            <dependency id="split_2" t1="st_1" t2="st_2" type="partmod"/>
            <dependency id="split_3" t1="st_5" t2="st_3" type="amod"/>
            <dependency id="split_4" t1="st_5" t2="st_4" type="amod"/>
            <dependency id="split_5" t1="st_2" t2="st_5" type="dobj"/>
            <dependency id="split_6" t1="st_2" t2="st_7" type="dobj"/>
            <dependency id="split_7" t1="st_5" t2="st_7" type="conj_or"/>
            <dependency id="split_8" t1="st_10" t2="st_9" type="amod"/>
            <dependency id="split_9" t1="st_2" t2="st_10" type="dobj"/>
            <dependency id="split_10" t1="st_5" t2="st_10" type="conj_or"/>
            <dependency id="split_11" t1="st_15" t2="st_13" type="amod"/>
            <dependency id="split_12" t1="st_15" t2="st_14" type="nn"/>
            <dependency id="split_13" t1="st_2" t2="st_15" type="dobj"/>
            <dependency id="split_14" t1="st_5" t2="st_15" type="conj_or"/>
            <dependency id="split_15" t1="st_5" t2="st_17" type="dep"/>
            <dependency id="split_16" t1="st_17" t2="st_18" type="pobj"/>
            <dependency id="split_17" t1="st_2" t2="st_20" type="dep"/>
            <dependency id="split_18" t1="st_25" t2="st_22" type="nn"/>
            <dependency id="split_19" t1="st_22" t2="st_24" type="conj_and"/>
            <dependency id="split_20" t1="st_25" t2="st_24" type="nn"/>
            <dependency id="split_21" t1="st_2" t2="st_25" type="prep_with"/>
            <dependency id="split_22" t1="st_27" t2="st_26" type="aux"/>
            <dependency id="split_23" t1="st_31" t2="st_28" type="det"/>
            <dependency id="split_24" t1="st_31" t2="st_29" type="amod"/>
            <dependency id="split_25" t1="st_31" t2="st_30" type="nn"/>
            <dependency id="split_26" t1="st_27" t2="st_31" type="dobj"/>
          </parse>
        </parses>
        <tokenizations>
          <tokenization tokenizer="split">
            <token POS="NNS" charOffset="0-7" id="st_1" text="Patients"/>
            <token POS="VBG" charOffset="9-17" id="st_2" text="receiving"/>
            <token POS="JJ" charOffset="19-23" id="st_3" text="other"/>
            <token POS="JJ" charOffset="25-32" id="st_4" text="narcotic"/>
            <token POS="NNS" charOffset="34-43" id="st_5" text="analgesics"/>
            <token POS="," charOffset="44-44" id="st_6" text=","/>
            <token POS="NNS" charOffset="46-59" id="st_7" text="antipsychotics"/>
            <token POS="," charOffset="60-60" id="st_8" text=","/>
            <token POS="JJ" charOffset="62-72" id="st_9" text="antianxiety"/>
            <token POS="NNS" charOffset="74-79" id="st_10" text="agents"/>
            <token POS="," charOffset="80-80" id="st_11" text=","/>
            <token POS="CC" charOffset="82-83" id="st_12" text="or"/>
            <token POS="JJ" charOffset="85-89" id="st_13" text="other"/>
            <token POS="NN" charOffset="91-93" id="st_14" text="CNS"/>
            <token POS="NNS" charOffset="95-105" id="st_15" text="depressants"/>
            <token POS="(" charOffset="107-107" id="st_16" text="("/>
            <token POS="VBG" charOffset="108-116" id="st_17" text="including"/>
            <token POS="NN" charOffset="118-124" id="st_18" text="alcohol"/>
            <token POS=")" charOffset="125-125" id="st_19" text=")"/>
            <token POS="RB" charOffset="127-139" id="st_20" text="concomitantly"/>
            <token POS="IN" charOffset="141-144" id="st_21" text="with"/>
            <token POS="NN" charOffset="146-156" id="st_22" text="hydrocodone"/>
            <token POS="CC" charOffset="158-160" id="st_23" text="and"/>
            <token POS="NN" charOffset="162-174" id="st_24" text="acetaminophen"/>
            <token POS="NNS" charOffset="176-182" id="st_25" text="tablets"/>
            <token POS="MD" charOffset="184-186" id="st_26" text="may"/>
            <token POS="VB" charOffset="188-194" id="st_27" text="exhibit"/>
            <token POS="DT" charOffset="196-197" id="st_28" text="an"/>
            <token POS="JJ" charOffset="199-206" id="st_29" text="additive"/>
            <token POS="NN" charOffset="208-210" id="st_30" text="CNS"/>
            <token POS="NN" charOffset="212-221" id="st_31" text="depression"/>
            <token POS="." charOffset="222-222" id="st_32" text="."/>
          </tokenization>
        </tokenizations>
      </sentenceanalyses>
    </sentence>
    <sentence id="train.txt.d0.s1092" text="The use of MAO inhibitors or tricyclic antidepressants with hydrocodone preparations may increase the effect of either the antidepressant or hydrocodone.">
      <entity charOffset="11-25" id="train.txt.d0.s1092.e0" text="MAO inhibitors" type="agent"/>
      <entity charOffset="60-83" id="train.txt.d0.s1092.e1" text="hydrocodone preparation" tpye="target"/>
      <entity charOffset="29-54" id="train.txt.d0.s1092.e2" text="tricyclic antidepressants" type="target"/>
      <entity charOffset="123-137" id="train.txt.d0.s1092.e3" text="antidepressant" type="target"/>
      <entity charOffset="141-152" id="train.txt.d0.s1092.e4" text="hydrocodone" type="target"/>
      <pair e1="train.txt.d0.s1092.e0" e2="train.txt.d0.s1092.e1" id="train.txt.d0.s1092.p0" interaction="True"/>
      <pair e1="train.txt.d0.s1092.e0" e2="train.txt.d0.s1092.e2" id="train.txt.d0.s1092.p1" interaction="False"/>
      <pair e1="train.txt.d0.s1092.e0" e2="train.txt.d0.s1092.e3" id="train.txt.d0.s1092.p2" interaction="False"/>
      <pair e1="train.txt.d0.s1092.e0" e2="train.txt.d0.s1092.e4" id="train.txt.d0.s1092.p3" interaction="False"/>
      <pair e1="train.txt.d0.s1092.e2" e2="train.txt.d0.s1092.e1" id="train.txt.d0.s1092.p4" interaction="False"/>
      <pair e1="train.txt.d0.s1092.e2" e2="train.txt.d0.s1092.e3" id="train.txt.d0.s1092.p5" interaction="False"/>
      <pair e1="train.txt.d0.s1092.e2" e2="train.txt.d0.s1092.e4" id="train.txt.d0.s1092.p6" interaction="False"/>
      <pair e1="train.txt.d0.s1092.e1" e2="train.txt.d0.s1092.e3" id="train.txt.d0.s1092.p7" interaction="False"/>
      <pair e1="train.txt.d0.s1092.e1" e2="train.txt.d0.s1092.e4" id="train.txt.d0.s1092.p8" interaction="False"/>
      <pair e1="train.txt.d0.s1092.e3" e2="train.txt.d0.s1092.e4" id="train.txt.d0.s1092.p9" interaction="False"/>
      <sentenceanalyses>
        <parses>
          <parse parser="split_parse" tokenizer="split">
            <dependency id="split_1" t1="st_2" t2="st_1" type="det"/>
            <dependency id="split_2" t1="st_13" t2="st_2" type="nsubj"/>
            <dependency id="split_3" t1="st_5" t2="st_4" type="nn"/>
            <dependency id="split_4" t1="st_2" t2="st_5" type="prep_of"/>
            <dependency id="split_5" t1="st_8" t2="st_7" type="amod"/>
            <dependency id="split_6" t1="st_2" t2="st_8" type="conj_or"/>
            <dependency id="split_7" t1="st_13" t2="st_8" type="nsubj"/>
            <dependency id="split_8" t1="st_11" t2="st_10" type="amod"/>
            <dependency id="split_9" t1="st_8" t2="st_11" type="prep_with"/>
            <dependency id="split_10" t1="st_13" t2="st_12" type="aux"/>
            <dependency id="split_11" t1="st_15" t2="st_14" type="det"/>
            <dependency id="split_12" t1="st_13" t2="st_15" type="dobj"/>
            <dependency id="split_13" t1="st_19" t2="st_17" type="preconj"/>
            <dependency id="split_14" t1="st_19" t2="st_18" type="det"/>
            <dependency id="split_15" t1="st_15" t2="st_19" type="prep_of"/>
            <dependency id="split_16" t1="st_15" t2="st_21" type="prep_of"/>
            <dependency id="split_17" t1="st_19" t2="st_21" type="conj_or"/>
          </parse>
        </parses>
        <tokenizations>
          <tokenization tokenizer="split">
            <token POS="DT" charOffset="0-2" id="st_1" text="The"/>
            <token POS="NN" charOffset="4-6" id="st_2" text="use"/>
            <token POS="IN" charOffset="8-9" id="st_3" text="of"/>
            <token POS="NN" charOffset="11-13" id="st_4" text="MAO"/>
            <token POS="NNS" charOffset="15-24" id="st_5" text="inhibitors"/>
            <token POS="CC" charOffset="26-27" id="st_6" text="or"/>
            <token POS="JJ" charOffset="29-37" id="st_7" text="tricyclic"/>
            <token POS="NNS" charOffset="39-53" id="st_8" text="antidepressants"/>
            <token POS="IN" charOffset="55-58" id="st_9" text="with"/>
            <token POS="JJ" charOffset="60-70" id="st_10" text="hydrocodone"/>
            <token POS="NNS" charOffset="72-83" id="st_11" text="preparations"/>
            <token POS="MD" charOffset="85-87" id="st_12" text="may"/>
            <token POS="VB" charOffset="89-96" id="st_13" text="increase"/>
            <token POS="DT" charOffset="98-100" id="st_14" text="the"/>
            <token POS="NN" charOffset="102-107" id="st_15" text="effect"/>
            <token POS="IN" charOffset="109-110" id="st_16" text="of"/>
            <token POS="CC" charOffset="112-117" id="st_17" text="either"/>
            <token POS="DT" charOffset="119-121" id="st_18" text="the"/>
            <token POS="NN" charOffset="123-136" id="st_19" text="antidepressant"/>
            <token POS="CC" charOffset="138-139" id="st_20" text="or"/>
            <token POS="NN" charOffset="141-151" id="st_21" text="hydrocodone"/>
            <token POS="." charOffset="152-152" id="st_22" text="."/>
          </tokenization>
        </tokenizations>
      </sentenceanalyses>
    </sentence>
    <sentence id="train.txt.d0.s1093" text="The concurrent use of anticholinergics with hydrocodone may produce paralytic ileus.">
      <entity charOffset="22-38" id="train.txt.d0.s1093.e0" text="anticholinergics" type="agent"/>
      <entity charOffset="44-54" id="train.txt.d0.s1093.e1" text="hydrocodon" tpye="target"/>
      <pair e1="train.txt.d0.s1093.e0" e2="train.txt.d0.s1093.e1" id="train.txt.d0.s1093.p0" interaction="True"/>
      <sentenceanalyses>
        <parses>
          <parse parser="split_parse" tokenizer="split">
            <dependency id="split_1" t1="st_3" t2="st_1" type="det"/>
            <dependency id="split_2" t1="st_3" t2="st_2" type="amod"/>
            <dependency id="split_3" t1="st_9" t2="st_3" type="nsubj"/>
            <dependency id="split_4" t1="st_3" t2="st_5" type="prep_of"/>
            <dependency id="split_5" t1="st_5" t2="st_7" type="prep_with"/>
            <dependency id="split_6" t1="st_9" t2="st_8" type="aux"/>
            <dependency id="split_7" t1="st_11" t2="st_10" type="amod"/>
            <dependency id="split_8" t1="st_9" t2="st_11" type="dobj"/>
          </parse>
        </parses>
        <tokenizations>
          <tokenization tokenizer="split">
            <token POS="DT" charOffset="0-2" id="st_1" text="The"/>
            <token POS="JJ" charOffset="4-13" id="st_2" text="concurrent"/>
            <token POS="NN" charOffset="15-17" id="st_3" text="use"/>
            <token POS="IN" charOffset="19-20" id="st_4" text="of"/>
            <token POS="NNS" charOffset="22-37" id="st_5" text="anticholinergics"/>
            <token POS="IN" charOffset="39-42" id="st_6" text="with"/>
            <token POS="NN" charOffset="44-54" id="st_7" text="hydrocodone"/>
            <token POS="MD" charOffset="56-58" id="st_8" text="may"/>
            <token POS="VB" charOffset="60-66" id="st_9" text="produce"/>
            <token POS="JJ" charOffset="68-76" id="st_10" text="paralytic"/>
            <token POS="NNS" charOffset="78-82" id="st_11" text="ileus"/>
            <token POS="." charOffset="83-83" id="st_12" text="."/>
          </tokenization>
        </tokenizations>
      </sentenceanalyses>
    </sentence>
    <sentence id="train.txt.d0.s1094" text="for adult-onset diabetics, dosage adjustment of hypoglycemic medications may be necessary during and after thiazide diuretic therapy;">
      <entity charOffset="48-72" id="train.txt.d0.s1094.e0" text="hypoglycemic medications" type="agent"/>
      <entity charOffset="107-124" id="train.txt.d0.s1094.e1" text="thiazide diuretic" tpye="target"/>
      <pair e1="train.txt.d0.s1094.e0" e2="train.txt.d0.s1094.e1" id="train.txt.d0.s1094.p0" interaction="True"/>
      <sentenceanalyses>
        <parses>
          <parse parser="split_parse" tokenizer="split">
            <dependency id="split_1" t1="st_3" t2="st_2" type="amod"/>
            <dependency id="split_2" t1="st_12" t2="st_3" type="prep_for"/>
            <dependency id="split_3" t1="st_6" t2="st_5" type="amod"/>
            <dependency id="split_4" t1="st_12" t2="st_6" type="nsubj"/>
            <dependency id="split_5" t1="st_12" t2="st_6" type="nsubj"/>
            <dependency id="split_6" t1="st_9" t2="st_8" type="amod"/>
            <dependency id="split_7" t1="st_6" t2="st_9" type="prep_of"/>
            <dependency id="split_8" t1="st_12" t2="st_10" type="aux"/>
            <dependency id="split_9" t1="st_12" t2="st_11" type="cop"/>
            <dependency id="split_10" t1="st_12" t2="st_12" type="conj_and"/>
            <dependency id="split_11" t1="st_18" t2="st_16" type="amod"/>
            <dependency id="split_12" t1="st_18" t2="st_17" type="amod"/>
            <dependency id="split_13" t1="st_12" t2="st_18" type="prep_after"/>
            <dependency id="split_14" t1="st_12" t2="st_18" type="prep_during"/>
          </parse>
        </parses>
        <tokenizations>
          <tokenization tokenizer="split">
            <token POS="IN" charOffset="0-2" id="st_1" text="for"/>
            <token POS="JJ" charOffset="4-14" id="st_2" text="adult-onset"/>
            <token POS="NNS" charOffset="16-24" id="st_3" text="diabetics"/>
            <token POS="," charOffset="25-25" id="st_4" text=","/>
            <token POS="VBG" charOffset="27-32" id="st_5" text="dosage"/>
            <token POS="NN" charOffset="34-43" id="st_6" text="adjustment"/>
            <token POS="IN" charOffset="45-46" id="st_7" text="of"/>
            <token POS="JJ" charOffset="48-59" id="st_8" text="hypoglycemic"/>
            <token POS="NNS" charOffset="61-71" id="st_9" text="medications"/>
            <token POS="MD" charOffset="73-75" id="st_10" text="may"/>
            <token POS="VB" charOffset="77-78" id="st_11" text="be"/>
            <token POS="JJ" charOffset="80-88" id="st_12" text="necessary"/>
            <token POS="IN" charOffset="90-95" id="st_13" text="during"/>
            <token POS="CC" charOffset="97-99" id="st_14" text="and"/>
            <token POS="IN" charOffset="101-105" id="st_15" text="after"/>
            <token POS="JJ" charOffset="107-114" id="st_16" text="thiazide"/>
            <token POS="JJ" charOffset="116-123" id="st_17" text="diuretic"/>
            <token POS="NN" charOffset="125-131" id="st_18" text="therapy"/>
            <token POS=":" charOffset="132-132" id="st_19" text=";"/>
          </tokenization>
        </tokenizations>
      </sentenceanalyses>
    </sentence>
    <sentence id="train.txt.d0.s1095" text="(In some patients, the steroidal anti-inflammatory agent can reduce the diuretic, natriuretic, and antihypertensive effects of loop, potassium sparing, and thiazide diuretics.">
      <entity charOffset="23-56" id="train.txt.d0.s1095.e0" text="steroidal anti-inflammatory agent" type="agent"/>
      <entity charOffset="156-174" id="train.txt.d0.s1095.e1" text="thiazide diuretics" tpye="target"/>
      <entity charOffset="72-80" id="train.txt.d0.s1095.e2" text="diuretic" type="target"/>
      <entity charOffset="99-115" id="train.txt.d0.s1095.e3" text="antihypertensive" type="target"/>
      <entity charOffset="133-142" id="train.txt.d0.s1095.e4" text="potassium" type="target"/>
      <pair e1="train.txt.d0.s1095.e0" e2="train.txt.d0.s1095.e1" id="train.txt.d0.s1095.p0" interaction="True"/>
      <pair e1="train.txt.d0.s1095.e0" e2="train.txt.d0.s1095.e2" id="train.txt.d0.s1095.p1" interaction="False"/>
      <pair e1="train.txt.d0.s1095.e0" e2="train.txt.d0.s1095.e3" id="train.txt.d0.s1095.p2" interaction="False"/>
      <pair e1="train.txt.d0.s1095.e0" e2="train.txt.d0.s1095.e4" id="train.txt.d0.s1095.p3" interaction="False"/>
      <pair e1="train.txt.d0.s1095.e2" e2="train.txt.d0.s1095.e3" id="train.txt.d0.s1095.p4" interaction="False"/>
      <pair e1="train.txt.d0.s1095.e2" e2="train.txt.d0.s1095.e4" id="train.txt.d0.s1095.p5" interaction="False"/>
      <pair e1="train.txt.d0.s1095.e2" e2="train.txt.d0.s1095.e1" id="train.txt.d0.s1095.p6" interaction="False"/>
      <pair e1="train.txt.d0.s1095.e3" e2="train.txt.d0.s1095.e4" id="train.txt.d0.s1095.p7" interaction="False"/>
      <pair e1="train.txt.d0.s1095.e3" e2="train.txt.d0.s1095.e1" id="train.txt.d0.s1095.p8" interaction="False"/>
      <pair e1="train.txt.d0.s1095.e4" e2="train.txt.d0.s1095.e1" id="train.txt.d0.s1095.p9" interaction="False"/>
      <sentenceanalyses>
        <parses>
          <parse parser="split_parse" tokenizer="split">
            <dependency id="split_1" t1="st_4" t2="st_3" type="det"/>
            <dependency id="split_2" t1="st_11" t2="st_4" type="prep_in"/>
            <dependency id="split_3" t1="st_9" t2="st_6" type="det"/>
            <dependency id="split_4" t1="st_9" t2="st_7" type="amod"/>
            <dependency id="split_5" t1="st_9" t2="st_8" type="amod"/>
            <dependency id="split_6" t1="st_11" t2="st_9" type="nsubj"/>
            <dependency id="split_7" t1="st_11" t2="st_10" type="aux"/>
            <dependency id="split_8" t1="st_13" t2="st_12" type="det"/>
            <dependency id="split_9" t1="st_11" t2="st_13" type="dobj"/>
            <dependency id="split_10" t1="st_13" t2="st_15" type="dep"/>
            <dependency id="split_11" t1="st_19" t2="st_18" type="nn"/>
            <dependency id="split_12" t1="st_11" t2="st_19" type="dobj"/>
            <dependency id="split_13" t1="st_13" t2="st_19" type="conj_and"/>
            <dependency id="split_14" t1="st_13" t2="st_21" type="prep_of"/>
            <dependency id="split_15" t1="st_24" t2="st_23" type="nn"/>
            <dependency id="split_16" t1="st_13" t2="st_24" type="prep_of"/>
            <dependency id="split_17" t1="st_21" t2="st_24" type="conj_and"/>
            <dependency id="split_18" t1="st_28" t2="st_27" type="amod"/>
            <dependency id="split_19" t1="st_13" t2="st_28" type="prep_of"/>
            <dependency id="split_20" t1="st_21" t2="st_28" type="conj_and"/>
          </parse>
        </parses>
        <tokenizations>
          <tokenization tokenizer="split">
            <token POS="(" charOffset="0-0" id="st_1" text="("/>
            <token POS="IN" charOffset="1-2" id="st_2" text="In"/>
            <token POS="DT" charOffset="4-7" id="st_3" text="some"/>
            <token POS="NNS" charOffset="9-16" id="st_4" text="patients"/>
            <token POS="," charOffset="17-17" id="st_5" text=","/>
            <token POS="DT" charOffset="19-21" id="st_6" text="the"/>
            <token POS="JJ" charOffset="23-31" id="st_7" text="steroidal"/>
            <token POS="JJ" charOffset="33-49" id="st_8" text="anti-inflammatory"/>
            <token POS="NN" charOffset="51-55" id="st_9" text="agent"/>
            <token POS="MD" charOffset="57-59" id="st_10" text="can"/>
            <token POS="VB" charOffset="61-66" id="st_11" text="reduce"/>
            <token POS="DT" charOffset="68-70" id="st_12" text="the"/>
            <token POS="JJ" charOffset="72-79" id="st_13" text="diuretic"/>
            <token POS="," charOffset="80-80" id="st_14" text=","/>
            <token POS="JJ" charOffset="82-92" id="st_15" text="natriuretic"/>
            <token POS="," charOffset="93-93" id="st_16" text=","/>
            <token POS="CC" charOffset="95-97" id="st_17" text="and"/>
            <token POS="NN" charOffset="99-114" id="st_18" text="antihypertensive"/>
            <token POS="NNS" charOffset="116-122" id="st_19" text="effects"/>
            <token POS="IN" charOffset="124-125" id="st_20" text="of"/>
            <token POS="NN" charOffset="127-130" id="st_21" text="loop"/>
            <token POS="," charOffset="131-131" id="st_22" text=","/>
            <token POS="NN" charOffset="133-141" id="st_23" text="potassium"/>
            <token POS="NNS" charOffset="143-149" id="st_24" text="sparing"/>
            <token POS="," charOffset="150-150" id="st_25" text=","/>
            <token POS="CC" charOffset="152-154" id="st_26" text="and"/>
            <token POS="JJ" charOffset="156-163" id="st_27" text="thiazide"/>
            <token POS="NNS" charOffset="165-173" id="st_28" text="diuretics"/>
            <token POS="." charOffset="174-174" id="st_29" text="."/>
          </tokenization>
        </tokenizations>
      </sentenceanalyses>
    </sentence>
    <sentence id="train.txt.d0.s1096" text="Therefore, when hydroflumethiazide and nonsteroidal anti-inflammatory agents are used concomitantly, the patient should be observed closely to determine if the desired effect of the diuretic is obtained.)">
      <entity charOffset="16-34" id="train.txt.d0.s1096.e0" text="hydroflumethiazide" type="agent"/>
      <entity charOffset="39-76" id="train.txt.d0.s1096.e1" text="nonsteroidal anti-inflammatory agents" tpye="target"/>
      <entity charOffset="182-190" id="train.txt.d0.s1096.e2" text="diuretic" type="target"/>
      <pair e1="train.txt.d0.s1096.e0" e2="train.txt.d0.s1096.e1" id="train.txt.d0.s1096.p0" interaction="True"/>
      <pair e1="train.txt.d0.s1096.e0" e2="train.txt.d0.s1096.e2" id="train.txt.d0.s1096.p1" interaction="False"/>
      <pair e1="train.txt.d0.s1096.e1" e2="train.txt.d0.s1096.e2" id="train.txt.d0.s1096.p2" interaction="False"/>
      <sentenceanalyses>
        <parses>
          <parse parser="split_parse" tokenizer="split">
            <dependency id="split_1" t1="st_17" t2="st_1" type="advmod"/>
            <dependency id="split_2" t1="st_10" t2="st_3" type="advmod"/>
            <dependency id="split_3" t1="st_8" t2="st_4" type="amod"/>
            <dependency id="split_4" t1="st_4" t2="st_6" type="conj_and"/>
            <dependency id="split_5" t1="st_8" t2="st_6" type="amod"/>
            <dependency id="split_6" t1="st_8" t2="st_7" type="amod"/>
            <dependency id="split_7" t1="st_10" t2="st_8" type="nsubjpass"/>
            <dependency id="split_8" t1="st_10" t2="st_9" type="auxpass"/>
            <dependency id="split_9" t1="st_17" t2="st_10" type="dep"/>
            <dependency id="split_10" t1="st_10" t2="st_11" type="advmod"/>
            <dependency id="split_11" t1="st_14" t2="st_13" type="det"/>
            <dependency id="split_12" t1="st_17" t2="st_14" type="nsubj"/>
            <dependency id="split_13" t1="st_17" t2="st_15" type="aux"/>
            <dependency id="split_14" t1="st_17" t2="st_16" type="cop"/>
            <dependency id="split_15" t1="st_17" t2="st_18" type="advmod"/>
            <dependency id="split_16" t1="st_20" t2="st_19" type="aux"/>
            <dependency id="split_17" t1="st_17" t2="st_20" type="xcomp"/>
            <dependency id="split_18" t1="st_29" t2="st_21" type="mark"/>
            <dependency id="split_19" t1="st_24" t2="st_22" type="det"/>
            <dependency id="split_20" t1="st_24" t2="st_23" type="amod"/>
            <dependency id="split_21" t1="st_29" t2="st_24" type="nsubjpass"/>
            <dependency id="split_22" t1="st_27" t2="st_26" type="det"/>
            <dependency id="split_23" t1="st_24" t2="st_27" type="prep_of"/>
            <dependency id="split_24" t1="st_29" t2="st_28" type="auxpass"/>
            <dependency id="split_25" t1="st_20" t2="st_29" type="advcl"/>
          </parse>
        </parses>
        <tokenizations>
          <tokenization tokenizer="split">
            <token POS="RB" charOffset="0-8" id="st_1" text="Therefore"/>
            <token POS="," charOffset="9-9" id="st_2" text=","/>
            <token POS="WRB" charOffset="11-14" id="st_3" text="when"/>
            <token POS="JJ" charOffset="16-33" id="st_4" text="hydroflumethiazide"/>
            <token POS="CC" charOffset="35-37" id="st_5" text="and"/>
            <token POS="JJ" charOffset="39-50" id="st_6" text="nonsteroidal"/>
            <token POS="JJ" charOffset="52-68" id="st_7" text="anti-inflammatory"/>
            <token POS="NNS" charOffset="70-75" id="st_8" text="agents"/>
            <token POS="VBP" charOffset="77-79" id="st_9" text="are"/>
            <token POS="VBN" charOffset="81-84" id="st_10" text="used"/>
            <token POS="RB" charOffset="86-98" id="st_11" text="concomitantly"/>
            <token POS="," charOffset="99-99" id="st_12" text=","/>
            <token POS="DT" charOffset="101-103" id="st_13" text="the"/>
            <token POS="NN" charOffset="105-111" id="st_14" text="patient"/>
            <token POS="MD" charOffset="113-118" id="st_15" text="should"/>
            <token POS="VB" charOffset="120-121" id="st_16" text="be"/>
            <token POS="JJ" charOffset="123-130" id="st_17" text="observed"/>
            <token POS="RB" charOffset="132-138" id="st_18" text="closely"/>
            <token POS="TO" charOffset="140-141" id="st_19" text="to"/>
            <token POS="VB" charOffset="143-151" id="st_20" text="determine"/>
            <token POS="IN" charOffset="153-154" id="st_21" text="if"/>
            <token POS="DT" charOffset="156-158" id="st_22" text="the"/>
            <token POS="VBN" charOffset="160-166" id="st_23" text="desired"/>
            <token POS="NN" charOffset="168-173" id="st_24" text="effect"/>
            <token POS="IN" charOffset="175-176" id="st_25" text="of"/>
            <token POS="DT" charOffset="178-180" id="st_26" text="the"/>
            <token POS="NN" charOffset="182-189" id="st_27" text="diuretic"/>
            <token POS="VBZ" charOffset="191-192" id="st_28" text="is"/>
            <token POS="VBN" charOffset="194-201" id="st_29" text="obtained"/>
            <token POS="." charOffset="202-202" id="st_30" text="."/>
            <token POS=")" charOffset="203-203" id="st_31" text=")"/>
          </tokenization>
        </tokenizations>
      </sentenceanalyses>
    </sentence>
    <sentence id="train.txt.d0.s1097" text="(Thiazides may decrease arterial responsiveness to norepinephrine.">
      <entity charOffset="1-10" id="train.txt.d0.s1097.e0" text="Thiazides" type="agent"/>
      <entity charOffset="51-65" id="train.txt.d0.s1097.e1" text="norepinephrine" tpye="target"/>
      <pair e1="train.txt.d0.s1097.e0" e2="train.txt.d0.s1097.e1" id="train.txt.d0.s1097.p0" interaction="True"/>
      <sentenceanalyses>
        <parses>
          <parse parser="split_parse" tokenizer="split">
            <dependency id="split_1" t1="st_4" t2="st_2" type="nsubj"/>
            <dependency id="split_2" t1="st_4" t2="st_3" type="aux"/>
            <dependency id="split_3" t1="st_6" t2="st_5" type="amod"/>
            <dependency id="split_4" t1="st_4" t2="st_6" type="dobj"/>
            <dependency id="split_5" t1="st_8" t2="st_7" type="aux"/>
            <dependency id="split_6" t1="st_4" t2="st_8" type="xcomp"/>
          </parse>
        </parses>
        <tokenizations>
          <tokenization tokenizer="split">
            <token POS="(" charOffset="0-0" id="st_1" text="("/>
            <token POS="NNP" charOffset="1-9" id="st_2" text="Thiazides"/>
            <token POS="MD" charOffset="11-13" id="st_3" text="may"/>
            <token POS="VB" charOffset="15-22" id="st_4" text="decrease"/>
            <token POS="JJ" charOffset="24-31" id="st_5" text="arterial"/>
            <token POS="NN" charOffset="33-46" id="st_6" text="responsiveness"/>
            <token POS="TO" charOffset="48-49" id="st_7" text="to"/>
            <token POS="VB" charOffset="51-64" id="st_8" text="norepinephrine"/>
            <token POS="." charOffset="65-65" id="st_9" text="."/>
          </tokenization>
        </tokenizations>
      </sentenceanalyses>
    </sentence>
    <sentence id="train.txt.d0.s1098" text="(Thiazide drugs may increase the responsiveness to tubocurarine.)">
      <entity charOffset="1-9" id="train.txt.d0.s1098.e0" text="Thiazide" type="agent"/>
      <entity charOffset="51-63" id="train.txt.d0.s1098.e1" text="tubocurarine" tpye="target"/>
      <pair e1="train.txt.d0.s1098.e0" e2="train.txt.d0.s1098.e1" id="train.txt.d0.s1098.p0" interaction="True"/>
      <sentenceanalyses>
        <parses>
          <parse parser="split_parse" tokenizer="split">
            <dependency id="split_1" t1="st_3" t2="st_2" type="nn"/>
            <dependency id="split_2" t1="st_5" t2="st_3" type="nsubj"/>
            <dependency id="split_3" t1="st_5" t2="st_4" type="aux"/>
            <dependency id="split_4" t1="st_7" t2="st_6" type="det"/>
            <dependency id="split_5" t1="st_5" t2="st_7" type="dobj"/>
            <dependency id="split_6" t1="st_9" t2="st_8" type="aux"/>
            <dependency id="split_7" t1="st_7" t2="st_9" type="infmod"/>
          </parse>
        </parses>
        <tokenizations>
          <tokenization tokenizer="split">
            <token POS="(" charOffset="0-0" id="st_1" text="("/>
            <token POS="NNP" charOffset="1-8" id="st_2" text="Thiazide"/>
            <token POS="NNS" charOffset="10-14" id="st_3" text="drugs"/>
            <token POS="MD" charOffset="16-18" id="st_4" text="may"/>
            <token POS="VB" charOffset="20-27" id="st_5" text="increase"/>
            <token POS="DT" charOffset="29-31" id="st_6" text="the"/>
            <token POS="NN" charOffset="33-46" id="st_7" text="responsiveness"/>
            <token POS="TO" charOffset="48-49" id="st_8" text="to"/>
            <token POS="VB" charOffset="51-62" id="st_9" text="tubocurarine"/>
            <token POS="." charOffset="63-63" id="st_10" text="."/>
            <token POS=")" charOffset="64-64" id="st_11" text=")"/>
          </tokenization>
        </tokenizations>
      </sentenceanalyses>
    </sentence>
    <sentence id="train.txt.d0.s1099" text="Patients receiving other narcotic analgesics, general anesthetics, phenothiazines, tranquilizers, sedative-hypnotics, tricyclic antidepressants or other CNS depressants (including alcohol) concomitantly with DILAUDID may exhibit an additive CNS depression.">
      <entity charOffset="19-43" id="train.txt.d0.s1099.e0" text="other narcotic analgesic" type="agent"/>
      <entity charOffset="208-216" id="train.txt.d0.s1099.e1" text="DILAUDID" tpye="target"/>
      <entity charOffset="67-81" id="train.txt.d0.s1099.e2" text="phenothiazines" type="agent"/>
      <entity charOffset="98-116" id="train.txt.d0.s1099.e3" text="sedative-hypnotics" type="agent"/>
      <entity charOffset="153-168" id="train.txt.d0.s1099.e4" text="CNS depressants" type="agent"/>
      <entity charOffset="46-65" id="train.txt.d0.s1099.e5" text="general anesthetics" type="target"/>
      <entity charOffset="83-96" id="train.txt.d0.s1099.e6" text="tranquilizers" type="target"/>
      <entity charOffset="118-143" id="train.txt.d0.s1099.e7" text="tricyclic antidepressants" type="target"/>
      <entity charOffset="180-187" id="train.txt.d0.s1099.e8" text="alcohol" type="target"/>
      <pair e1="train.txt.d0.s1099.e0" e2="train.txt.d0.s1099.e1" id="train.txt.d0.s1099.p0" interaction="True"/>
      <pair e1="train.txt.d0.s1099.e2" e2="train.txt.d0.s1099.e1" id="train.txt.d0.s1099.p1" interaction="True"/>
      <pair e1="train.txt.d0.s1099.e3" e2="train.txt.d0.s1099.e1" id="train.txt.d0.s1099.p2" interaction="True"/>
      <pair e1="train.txt.d0.s1099.e4" e2="train.txt.d0.s1099.e1" id="train.txt.d0.s1099.p3" interaction="True"/>
      <pair e1="train.txt.d0.s1099.e0" e2="train.txt.d0.s1099.e5" id="train.txt.d0.s1099.p4" interaction="False"/>
      <pair e1="train.txt.d0.s1099.e0" e2="train.txt.d0.s1099.e2" id="train.txt.d0.s1099.p5" interaction="False"/>
      <pair e1="train.txt.d0.s1099.e0" e2="train.txt.d0.s1099.e6" id="train.txt.d0.s1099.p6" interaction="False"/>
      <pair e1="train.txt.d0.s1099.e0" e2="train.txt.d0.s1099.e3" id="train.txt.d0.s1099.p7" interaction="False"/>
      <pair e1="train.txt.d0.s1099.e0" e2="train.txt.d0.s1099.e7" id="train.txt.d0.s1099.p8" interaction="False"/>
      <pair e1="train.txt.d0.s1099.e0" e2="train.txt.d0.s1099.e4" id="train.txt.d0.s1099.p9" interaction="False"/>
      <pair e1="train.txt.d0.s1099.e0" e2="train.txt.d0.s1099.e8" id="train.txt.d0.s1099.p10" interaction="False"/>
      <pair e1="train.txt.d0.s1099.e5" e2="train.txt.d0.s1099.e2" id="train.txt.d0.s1099.p11" interaction="False"/>
      <pair e1="train.txt.d0.s1099.e5" e2="train.txt.d0.s1099.e6" id="train.txt.d0.s1099.p12" interaction="False"/>
      <pair e1="train.txt.d0.s1099.e5" e2="train.txt.d0.s1099.e3" id="train.txt.d0.s1099.p13" interaction="False"/>
      <pair e1="train.txt.d0.s1099.e5" e2="train.txt.d0.s1099.e7" id="train.txt.d0.s1099.p14" interaction="False"/>
      <pair e1="train.txt.d0.s1099.e5" e2="train.txt.d0.s1099.e4" id="train.txt.d0.s1099.p15" interaction="False"/>
      <pair e1="train.txt.d0.s1099.e5" e2="train.txt.d0.s1099.e8" id="train.txt.d0.s1099.p16" interaction="False"/>
      <pair e1="train.txt.d0.s1099.e5" e2="train.txt.d0.s1099.e1" id="train.txt.d0.s1099.p17" interaction="False"/>
      <pair e1="train.txt.d0.s1099.e2" e2="train.txt.d0.s1099.e6" id="train.txt.d0.s1099.p18" interaction="False"/>
      <pair e1="train.txt.d0.s1099.e2" e2="train.txt.d0.s1099.e3" id="train.txt.d0.s1099.p19" interaction="False"/>
      <pair e1="train.txt.d0.s1099.e2" e2="train.txt.d0.s1099.e7" id="train.txt.d0.s1099.p20" interaction="False"/>
      <pair e1="train.txt.d0.s1099.e2" e2="train.txt.d0.s1099.e4" id="train.txt.d0.s1099.p21" interaction="False"/>
      <pair e1="train.txt.d0.s1099.e2" e2="train.txt.d0.s1099.e8" id="train.txt.d0.s1099.p22" interaction="False"/>
      <pair e1="train.txt.d0.s1099.e6" e2="train.txt.d0.s1099.e3" id="train.txt.d0.s1099.p23" interaction="False"/>
      <pair e1="train.txt.d0.s1099.e6" e2="train.txt.d0.s1099.e7" id="train.txt.d0.s1099.p24" interaction="False"/>
      <pair e1="train.txt.d0.s1099.e6" e2="train.txt.d0.s1099.e4" id="train.txt.d0.s1099.p25" interaction="False"/>
      <pair e1="train.txt.d0.s1099.e6" e2="train.txt.d0.s1099.e8" id="train.txt.d0.s1099.p26" interaction="False"/>
      <pair e1="train.txt.d0.s1099.e6" e2="train.txt.d0.s1099.e1" id="train.txt.d0.s1099.p27" interaction="False"/>
      <pair e1="train.txt.d0.s1099.e3" e2="train.txt.d0.s1099.e7" id="train.txt.d0.s1099.p28" interaction="False"/>
      <pair e1="train.txt.d0.s1099.e3" e2="train.txt.d0.s1099.e4" id="train.txt.d0.s1099.p29" interaction="False"/>
      <pair e1="train.txt.d0.s1099.e3" e2="train.txt.d0.s1099.e8" id="train.txt.d0.s1099.p30" interaction="False"/>
      <pair e1="train.txt.d0.s1099.e7" e2="train.txt.d0.s1099.e4" id="train.txt.d0.s1099.p31" interaction="False"/>
      <pair e1="train.txt.d0.s1099.e7" e2="train.txt.d0.s1099.e8" id="train.txt.d0.s1099.p32" interaction="False"/>
      <pair e1="train.txt.d0.s1099.e7" e2="train.txt.d0.s1099.e1" id="train.txt.d0.s1099.p33" interaction="False"/>
      <pair e1="train.txt.d0.s1099.e4" e2="train.txt.d0.s1099.e8" id="train.txt.d0.s1099.p34" interaction="False"/>
      <pair e1="train.txt.d0.s1099.e8" e2="train.txt.d0.s1099.e1" id="train.txt.d0.s1099.p35" interaction="False"/>
      <sentenceanalyses>
        <parses>
          <parse parser="split_parse" tokenizer="split">
            <dependency id="split_1" t1="st_21" t2="st_1" type="nsubj"/>
            <dependency id="split_2" t1="st_1" t2="st_2" type="partmod"/>
            <dependency id="split_3" t1="st_5" t2="st_3" type="amod"/>
            <dependency id="split_4" t1="st_5" t2="st_4" type="amod"/>
            <dependency id="split_5" t1="st_2" t2="st_5" type="dobj"/>
            <dependency id="split_6" t1="st_8" t2="st_7" type="amod"/>
            <dependency id="split_7" t1="st_2" t2="st_8" type="dobj"/>
            <dependency id="split_8" t1="st_5" t2="st_8" type="conj_or"/>
            <dependency id="split_9" t1="st_2" t2="st_10" type="dobj"/>
            <dependency id="split_10" t1="st_5" t2="st_10" type="conj_or"/>
            <dependency id="split_11" t1="st_2" t2="st_12" type="dobj"/>
            <dependency id="split_12" t1="st_5" t2="st_12" type="conj_or"/>
            <dependency id="split_13" t1="st_2" t2="st_14" type="dobj"/>
            <dependency id="split_14" t1="st_5" t2="st_14" type="conj_or"/>
            <dependency id="split_15" t1="st_17" t2="st_16" type="amod"/>
            <dependency id="split_16" t1="st_2" t2="st_17" type="dobj"/>
            <dependency id="split_17" t1="st_5" t2="st_17" type="conj_or"/>
            <dependency id="split_18" t1="st_20" t2="st_19" type="amod"/>
            <dependency id="split_19" t1="st_2" t2="st_20" type="dobj"/>
            <dependency id="split_20" t1="st_5" t2="st_20" type="conj_or"/>
            <dependency id="split_21" t1="st_21" t2="st_23" type="dep"/>
            <dependency id="split_22" t1="st_23" t2="st_24" type="pobj"/>
            <dependency id="split_23" t1="st_30" t2="st_26" type="advmod"/>
            <dependency id="split_24" t1="st_30" t2="st_27" type="dep"/>
            <dependency id="split_25" t1="st_30" t2="st_28" type="nsubj"/>
            <dependency id="split_26" t1="st_30" t2="st_29" type="aux"/>
            <dependency id="split_27" t1="st_21" t2="st_30" type="ccomp"/>
            <dependency id="split_28" t1="st_34" t2="st_31" type="det"/>
            <dependency id="split_29" t1="st_34" t2="st_32" type="amod"/>
            <dependency id="split_30" t1="st_34" t2="st_33" type="nn"/>
            <dependency id="split_31" t1="st_30" t2="st_34" type="dobj"/>
          </parse>
        </parses>
        <tokenizations>
          <tokenization tokenizer="split">
            <token POS="NNS" charOffset="0-7" id="st_1" text="Patients"/>
            <token POS="VBG" charOffset="9-17" id="st_2" text="receiving"/>
            <token POS="JJ" charOffset="19-23" id="st_3" text="other"/>
            <token POS="JJ" charOffset="25-32" id="st_4" text="narcotic"/>
            <token POS="NNS" charOffset="34-43" id="st_5" text="analgesics"/>
            <token POS="," charOffset="44-44" id="st_6" text=","/>
            <token POS="JJ" charOffset="46-52" id="st_7" text="general"/>
            <token POS="NNS" charOffset="54-64" id="st_8" text="anesthetics"/>
            <token POS="," charOffset="65-65" id="st_9" text=","/>
            <token POS="NNS" charOffset="67-80" id="st_10" text="phenothiazines"/>
            <token POS="," charOffset="81-81" id="st_11" text=","/>
            <token POS="NNS" charOffset="83-95" id="st_12" text="tranquilizers"/>
            <token POS="," charOffset="96-96" id="st_13" text=","/>
            <token POS="NNS" charOffset="98-115" id="st_14" text="sedative-hypnotics"/>
            <token POS="," charOffset="116-116" id="st_15" text=","/>
            <token POS="JJ" charOffset="118-126" id="st_16" text="tricyclic"/>
            <token POS="NNS" charOffset="128-142" id="st_17" text="antidepressants"/>
            <token POS="CC" charOffset="144-145" id="st_18" text="or"/>
            <token POS="JJ" charOffset="147-151" id="st_19" text="other"/>
            <token POS="NN" charOffset="153-155" id="st_20" text="CNS"/>
            <token POS="VBZ" charOffset="157-167" id="st_21" text="depressants"/>
            <token POS="(" charOffset="169-169" id="st_22" text="("/>
            <token POS="VBG" charOffset="170-178" id="st_23" text="including"/>
            <token POS="NN" charOffset="180-186" id="st_24" text="alcohol"/>
            <token POS=")" charOffset="187-187" id="st_25" text=")"/>
            <token POS="RB" charOffset="189-201" id="st_26" text="concomitantly"/>
            <token POS="IN" charOffset="203-206" id="st_27" text="with"/>
            <token POS="NNP" charOffset="208-215" id="st_28" text="DILAUDID"/>
            <token POS="MD" charOffset="217-219" id="st_29" text="may"/>
            <token POS="VB" charOffset="221-227" id="st_30" text="exhibit"/>
            <token POS="DT" charOffset="229-230" id="st_31" text="an"/>
            <token POS="JJ" charOffset="232-239" id="st_32" text="additive"/>
            <token POS="NN" charOffset="241-243" id="st_33" text="CNS"/>
            <token POS="NN" charOffset="245-254" id="st_34" text="depression"/>
            <token POS="." charOffset="255-255" id="st_35" text="."/>
          </tokenization>
        </tokenizations>
      </sentenceanalyses>
    </sentence>
    <sentence id="train.txt.d0.s1100" text="Since hydroxyurea may raise the serum uric acid level, dosage adjustment of uricosuric medication may be necessary">
      <entity charOffset="6-17" id="train.txt.d0.s1100.e0" text="hydroxyurea" type="agent"/>
      <entity charOffset="76-98" id="train.txt.d0.s1100.e1" text="uricosuric medication " tpye="target"/>
      <pair e1="train.txt.d0.s1100.e0" e2="train.txt.d0.s1100.e1" id="train.txt.d0.s1100.p0" interaction="True"/>
      <sentenceanalyses>
        <parses>
          <parse parser="split_parse" tokenizer="split">
            <dependency id="split_1" t1="st_4" t2="st_1" type="mark"/>
            <dependency id="split_2" t1="st_4" t2="st_2" type="nsubj"/>
            <dependency id="split_3" t1="st_4" t2="st_3" type="aux"/>
            <dependency id="split_4" t1="st_18" t2="st_4" type="advcl"/>
            <dependency id="split_5" t1="st_9" t2="st_5" type="det"/>
            <dependency id="split_6" t1="st_9" t2="st_6" type="amod"/>
            <dependency id="split_7" t1="st_9" t2="st_7" type="amod"/>
            <dependency id="split_8" t1="st_9" t2="st_8" type="nn"/>
            <dependency id="split_9" t1="st_4" t2="st_9" type="dobj"/>
            <dependency id="split_10" t1="st_12" t2="st_11" type="nn"/>
            <dependency id="split_11" t1="st_18" t2="st_12" type="nsubj"/>
            <dependency id="split_12" t1="st_15" t2="st_14" type="amod"/>
            <dependency id="split_13" t1="st_12" t2="st_15" type="prep_of"/>
            <dependency id="split_14" t1="st_18" t2="st_16" type="aux"/>
            <dependency id="split_15" t1="st_18" t2="st_17" type="cop"/>
          </parse>
        </parses>
        <tokenizations>
          <tokenization tokenizer="split">
            <token POS="IN" charOffset="0-4" id="st_1" text="Since"/>
            <token POS="NN" charOffset="6-16" id="st_2" text="hydroxyurea"/>
            <token POS="MD" charOffset="18-20" id="st_3" text="may"/>
            <token POS="VB" charOffset="22-26" id="st_4" text="raise"/>
            <token POS="DT" charOffset="28-30" id="st_5" text="the"/>
            <token POS="JJ" charOffset="32-36" id="st_6" text="serum"/>
            <token POS="JJ" charOffset="38-41" id="st_7" text="uric"/>
            <token POS="NN" charOffset="43-46" id="st_8" text="acid"/>
            <token POS="NN" charOffset="48-52" id="st_9" text="level"/>
            <token POS="," charOffset="53-53" id="st_10" text=","/>
            <token POS="NN" charOffset="55-60" id="st_11" text="dosage"/>
            <token POS="NN" charOffset="62-71" id="st_12" text="adjustment"/>
            <token POS="IN" charOffset="73-74" id="st_13" text="of"/>
            <token POS="JJ" charOffset="76-85" id="st_14" text="uricosuric"/>
            <token POS="NN" charOffset="87-96" id="st_15" text="medication"/>
            <token POS="MD" charOffset="98-100" id="st_16" text="may"/>
            <token POS="VB" charOffset="102-103" id="st_17" text="be"/>
            <token POS="JJ" charOffset="105-113" id="st_18" text="necessary"/>
          </tokenization>
        </tokenizations>
      </sentenceanalyses>
    </sentence>
    <sentence id="train.txt.d0.s1101" text="THE POTENTIATING ACTION OF HYDROXYZINE MUST BE CONSIDERED WHEN THE DRUG IS USED IN CONJUNCTION WITH CENTRAL NERVOUS SYSTEM DEPRESSANTS SUCH AS NARCOTICS, NON-NARCOTIC ANALGESICS AND BARBITURATES.">
      <entity charOffset="27-38" id="train.txt.d0.s1101.e0" text="HYDROXYZINE" type="agent"/>
      <entity charOffset="100-134" id="train.txt.d0.s1101.e1" text="CENTRAL NERVOUS SYSTEM DEPRESSANTS" tpye="target"/>
      <entity charOffset="154-178" id="train.txt.d0.s1101.e2" text="NON-NARCOTIC ANALGESICS " tpye="target"/>
      <entity charOffset="67-71" id="train.txt.d0.s1101.e3" text="DRUG" type="target"/>
      <entity charOffset="143-152" id="train.txt.d0.s1101.e4" text="NARCOTICS" type="target"/>
      <entity charOffset="182-194" id="train.txt.d0.s1101.e5" text="BARBITURATES" type="target"/>
      <pair e1="train.txt.d0.s1101.e0" e2="train.txt.d0.s1101.e1" id="train.txt.d0.s1101.p0" interaction="True"/>
      <pair e1="train.txt.d0.s1101.e0" e2="train.txt.d0.s1101.e2" id="train.txt.d0.s1101.p1" interaction="True"/>
      <pair e1="train.txt.d0.s1101.e0" e2="train.txt.d0.s1101.e3" id="train.txt.d0.s1101.p2" interaction="False"/>
      <pair e1="train.txt.d0.s1101.e0" e2="train.txt.d0.s1101.e4" id="train.txt.d0.s1101.p3" interaction="False"/>
      <pair e1="train.txt.d0.s1101.e0" e2="train.txt.d0.s1101.e5" id="train.txt.d0.s1101.p4" interaction="False"/>
      <pair e1="train.txt.d0.s1101.e3" e2="train.txt.d0.s1101.e1" id="train.txt.d0.s1101.p5" interaction="False"/>
      <pair e1="train.txt.d0.s1101.e3" e2="train.txt.d0.s1101.e4" id="train.txt.d0.s1101.p6" interaction="False"/>
      <pair e1="train.txt.d0.s1101.e3" e2="train.txt.d0.s1101.e2" id="train.txt.d0.s1101.p7" interaction="False"/>
      <pair e1="train.txt.d0.s1101.e3" e2="train.txt.d0.s1101.e5" id="train.txt.d0.s1101.p8" interaction="False"/>
      <pair e1="train.txt.d0.s1101.e1" e2="train.txt.d0.s1101.e4" id="train.txt.d0.s1101.p9" interaction="False"/>
      <pair e1="train.txt.d0.s1101.e1" e2="train.txt.d0.s1101.e2" id="train.txt.d0.s1101.p10" interaction="False"/>
      <pair e1="train.txt.d0.s1101.e1" e2="train.txt.d0.s1101.e5" id="train.txt.d0.s1101.p11" interaction="False"/>
      <pair e1="train.txt.d0.s1101.e4" e2="train.txt.d0.s1101.e2" id="train.txt.d0.s1101.p12" interaction="False"/>
      <pair e1="train.txt.d0.s1101.e4" e2="train.txt.d0.s1101.e5" id="train.txt.d0.s1101.p13" interaction="False"/>
      <pair e1="train.txt.d0.s1101.e2" e2="train.txt.d0.s1101.e5" id="train.txt.d0.s1101.p14" interaction="False"/>
      <sentenceanalyses>
        <parses>
          <parse parser="split_parse" tokenizer="split">
            <dependency id="split_1" t1="st_3" t2="st_1" type="det"/>
            <dependency id="split_2" t1="st_3" t2="st_2" type="nn"/>
            <dependency id="split_3" t1="st_8" t2="st_3" type="nsubj"/>
            <dependency id="split_4" t1="st_7" t2="st_5" type="nn"/>
            <dependency id="split_5" t1="st_7" t2="st_6" type="nn"/>
            <dependency id="split_6" t1="st_3" t2="st_7" type="prep_of"/>
            <dependency id="split_7" t1="st_13" t2="st_9" type="advmod"/>
            <dependency id="split_8" t1="st_11" t2="st_10" type="det"/>
            <dependency id="split_9" t1="st_13" t2="st_11" type="nsubjpass"/>
            <dependency id="split_10" t1="st_13" t2="st_12" type="auxpass"/>
            <dependency id="split_11" t1="st_8" t2="st_13" type="advcl"/>
            <dependency id="split_12" t1="st_13" t2="st_15" type="prep_in"/>
            <dependency id="split_13" t1="st_23" t2="st_17" type="nn"/>
            <dependency id="split_14" t1="st_23" t2="st_18" type="nn"/>
            <dependency id="split_15" t1="st_23" t2="st_19" type="nn"/>
            <dependency id="split_16" t1="st_23" t2="st_20" type="nn"/>
            <dependency id="split_17" t1="st_23" t2="st_21" type="nn"/>
            <dependency id="split_18" t1="st_23" t2="st_22" type="dep"/>
            <dependency id="split_19" t1="st_13" t2="st_23" type="prep_with"/>
            <dependency id="split_20" t1="st_26" t2="st_25" type="nn"/>
            <dependency id="split_21" t1="st_23" t2="st_26" type="appos"/>
            <dependency id="split_22" t1="st_23" t2="st_28" type="appos"/>
            <dependency id="split_23" t1="st_26" t2="st_28" type="conj_and"/>
          </parse>
        </parses>
        <tokenizations>
          <tokenization tokenizer="split">
            <token POS="DT" charOffset="0-2" id="st_1" text="THE"/>
            <token POS="NNP" charOffset="4-15" id="st_2" text="POTENTIATING"/>
            <token POS="NNP" charOffset="17-22" id="st_3" text="ACTION"/>
            <token POS="IN" charOffset="24-25" id="st_4" text="OF"/>
            <token POS="NNP" charOffset="27-37" id="st_5" text="HYDROXYZINE"/>
            <token POS="NNP" charOffset="39-42" id="st_6" text="MUST"/>
            <token POS="NNP" charOffset="44-45" id="st_7" text="BE"/>
            <token POS="VBD" charOffset="47-56" id="st_8" text="CONSIDERED"/>
            <token POS="WRB" charOffset="58-61" id="st_9" text="WHEN"/>
            <token POS="DT" charOffset="63-65" id="st_10" text="THE"/>
            <token POS="NN" charOffset="67-70" id="st_11" text="DRUG"/>
            <token POS="VBZ" charOffset="72-73" id="st_12" text="IS"/>
            <token POS="VBN" charOffset="75-78" id="st_13" text="USED"/>
            <token POS="IN" charOffset="80-81" id="st_14" text="IN"/>
            <token POS="NNP" charOffset="83-93" id="st_15" text="CONJUNCTION"/>
            <token POS="IN" charOffset="95-98" id="st_16" text="WITH"/>
            <token POS="NNP" charOffset="100-106" id="st_17" text="CENTRAL"/>
            <token POS="NNP" charOffset="108-114" id="st_18" text="NERVOUS"/>
            <token POS="NNP" charOffset="116-121" id="st_19" text="SYSTEM"/>
            <token POS="NNP" charOffset="123-133" id="st_20" text="DEPRESSANTS"/>
            <token POS="NNP" charOffset="135-138" id="st_21" text="SUCH"/>
            <token POS="IN" charOffset="140-141" id="st_22" text="AS"/>
            <token POS="NNP" charOffset="143-151" id="st_23" text="NARCOTICS"/>
            <token POS="," charOffset="152-152" id="st_24" text=","/>
            <token POS="NNP" charOffset="154-165" id="st_25" text="NON-NARCOTIC"/>
            <token POS="NNP" charOffset="167-176" id="st_26" text="ANALGESICS"/>
            <token POS="CC" charOffset="178-180" id="st_27" text="AND"/>
            <token POS="NNP" charOffset="182-193" id="st_28" text="BARBITURATES"/>
            <token POS="." charOffset="194-194" id="st_29" text="."/>
          </tokenization>
        </tokenizations>
      </sentenceanalyses>
    </sentence>
    <sentence id="train.txt.d0.s1102" text="Therefore when central nervous system depressants are administered concomitantly with hydroxyzine their dosage should be reduced.">
      <entity charOffset="15-49" id="train.txt.d0.s1102.e0" text="central nervous system depressants" type="agent"/>
      <entity charOffset="86-97" id="train.txt.d0.s1102.e1" text="hydroxyzine" tpye="target"/>
      <pair e1="train.txt.d0.s1102.e0" e2="train.txt.d0.s1102.e1" id="train.txt.d0.s1102.p0" interaction="True"/>
      <sentenceanalyses>
        <parses>
          <parse parser="split_parse" tokenizer="split">
            <dependency id="split_1" t1="st_8" t2="st_1" type="advmod"/>
            <dependency id="split_2" t1="st_8" t2="st_2" type="advmod"/>
            <dependency id="split_3" t1="st_6" t2="st_3" type="amod"/>
            <dependency id="split_4" t1="st_6" t2="st_4" type="amod"/>
            <dependency id="split_5" t1="st_6" t2="st_5" type="nn"/>
            <dependency id="split_6" t1="st_8" t2="st_6" type="nsubjpass"/>
            <dependency id="split_7" t1="st_8" t2="st_7" type="auxpass"/>
            <dependency id="split_8" t1="st_16" t2="st_8" type="dep"/>
            <dependency id="split_9" t1="st_8" t2="st_9" type="advmod"/>
            <dependency id="split_10" t1="st_8" t2="st_11" type="prep_with"/>
            <dependency id="split_11" t1="st_13" t2="st_12" type="poss"/>
            <dependency id="split_12" t1="st_16" t2="st_13" type="nsubjpass"/>
            <dependency id="split_13" t1="st_16" t2="st_14" type="aux"/>
            <dependency id="split_14" t1="st_16" t2="st_15" type="auxpass"/>
          </parse>
        </parses>
        <tokenizations>
          <tokenization tokenizer="split">
            <token POS="RB" charOffset="0-8" id="st_1" text="Therefore"/>
            <token POS="WRB" charOffset="10-13" id="st_2" text="when"/>
            <token POS="JJ" charOffset="15-21" id="st_3" text="central"/>
            <token POS="JJ" charOffset="23-29" id="st_4" text="nervous"/>
            <token POS="NN" charOffset="31-36" id="st_5" text="system"/>
            <token POS="NNS" charOffset="38-48" id="st_6" text="depressants"/>
            <token POS="VBP" charOffset="50-52" id="st_7" text="are"/>
            <token POS="VBN" charOffset="54-65" id="st_8" text="administered"/>
            <token POS="RB" charOffset="67-79" id="st_9" text="concomitantly"/>
            <token POS="IN" charOffset="81-84" id="st_10" text="with"/>
            <token POS="NN" charOffset="86-96" id="st_11" text="hydroxyzine"/>
            <token POS="PRP$" charOffset="98-102" id="st_12" text="their"/>
            <token POS="NN" charOffset="104-109" id="st_13" text="dosage"/>
            <token POS="MD" charOffset="111-116" id="st_14" text="should"/>
            <token POS="VB" charOffset="118-119" id="st_15" text="be"/>
            <token POS="VBN" charOffset="121-127" id="st_16" text="reduced"/>
            <token POS="." charOffset="128-128" id="st_17" text="."/>
          </tokenization>
        </tokenizations>
      </sentenceanalyses>
    </sentence>
    <sentence id="train.txt.d0.s1103" text="Patients should be advised against the simultaneous use of other CNS depressant drugs, and cautioned that the effect of alcohol may be increased.">
      <entity charOffset="65-85" id="train.txt.d0.s1103.e0" text="CNS depressant drugs" type="agent"/>
      <entity charOffset="120-127" id="train.txt.d0.s1103.e1" text="alcohol" tpye="target"/>
      <pair e1="train.txt.d0.s1103.e0" e2="train.txt.d0.s1103.e1" id="train.txt.d0.s1103.p0" interaction="True"/>
      <sentenceanalyses>
        <parses>
          <parse parser="split_parse" tokenizer="split">
            <dependency id="split_1" t1="st_4" t2="st_1" type="nsubjpass"/>
            <dependency id="split_2" t1="st_16" t2="st_1" type="nsubjpass"/>
            <dependency id="split_3" t1="st_4" t2="st_2" type="aux"/>
            <dependency id="split_4" t1="st_4" t2="st_3" type="auxpass"/>
            <dependency id="split_5" t1="st_8" t2="st_6" type="det"/>
            <dependency id="split_6" t1="st_8" t2="st_7" type="amod"/>
            <dependency id="split_7" t1="st_4" t2="st_8" type="prep_against"/>
            <dependency id="split_8" t1="st_13" t2="st_10" type="amod"/>
            <dependency id="split_9" t1="st_13" t2="st_11" type="nn"/>
            <dependency id="split_10" t1="st_13" t2="st_12" type="nn"/>
            <dependency id="split_11" t1="st_8" t2="st_13" type="prep_of"/>
            <dependency id="split_12" t1="st_4" t2="st_16" type="conj_and"/>
            <dependency id="split_13" t1="st_24" t2="st_17" type="complm"/>
            <dependency id="split_14" t1="st_19" t2="st_18" type="det"/>
            <dependency id="split_15" t1="st_24" t2="st_19" type="nsubjpass"/>
            <dependency id="split_16" t1="st_19" t2="st_21" type="prep_of"/>
            <dependency id="split_17" t1="st_24" t2="st_22" type="aux"/>
            <dependency id="split_18" t1="st_24" t2="st_23" type="auxpass"/>
            <dependency id="split_19" t1="st_16" t2="st_24" type="ccomp"/>
          </parse>
        </parses>
        <tokenizations>
          <tokenization tokenizer="split">
            <token POS="NNS" charOffset="0-7" id="st_1" text="Patients"/>
            <token POS="MD" charOffset="9-14" id="st_2" text="should"/>
            <token POS="VB" charOffset="16-17" id="st_3" text="be"/>
            <token POS="VBN" charOffset="19-25" id="st_4" text="advised"/>
            <token POS="IN" charOffset="27-33" id="st_5" text="against"/>
            <token POS="DT" charOffset="35-37" id="st_6" text="the"/>
            <token POS="JJ" charOffset="39-50" id="st_7" text="simultaneous"/>
            <token POS="NN" charOffset="52-54" id="st_8" text="use"/>
            <token POS="IN" charOffset="56-57" id="st_9" text="of"/>
            <token POS="JJ" charOffset="59-63" id="st_10" text="other"/>
            <token POS="NNP" charOffset="65-67" id="st_11" text="CNS"/>
            <token POS="NN" charOffset="69-78" id="st_12" text="depressant"/>
            <token POS="NNS" charOffset="80-84" id="st_13" text="drugs"/>
            <token POS="," charOffset="85-85" id="st_14" text=","/>
            <token POS="CC" charOffset="87-89" id="st_15" text="and"/>
            <token POS="VBD" charOffset="91-99" id="st_16" text="cautioned"/>
            <token POS="IN" charOffset="101-104" id="st_17" text="that"/>
            <token POS="DT" charOffset="106-108" id="st_18" text="the"/>
            <token POS="NN" charOffset="110-115" id="st_19" text="effect"/>
            <token POS="IN" charOffset="117-118" id="st_20" text="of"/>
            <token POS="NN" charOffset="120-126" id="st_21" text="alcohol"/>
            <token POS="MD" charOffset="128-130" id="st_22" text="may"/>
            <token POS="VB" charOffset="132-133" id="st_23" text="be"/>
            <token POS="VBN" charOffset="135-143" id="st_24" text="increased"/>
            <token POS="." charOffset="144-144" id="st_25" text="."/>
          </tokenization>
        </tokenizations>
      </sentenceanalyses>
    </sentence>
    <sentence id="train.txt.d0.s1104" text="Additive adverse effects resulting from cholinergic blockade may occur when LEVSIN is administered concomitantly with other antimuscarinics, amantadine, haloperidol, phenothiazines, monoamine oxidase (MAO) inhibitors, tricyclic antidepressants or some antihistamines.">
      <entity charOffset="76-82" id="train.txt.d0.s1104.e0" text="LEVSIN" type="agent"/>
      <entity charOffset="124-138" id="train.txt.d0.s1104.e1" text="antimuscarinic" tpye="target"/>
      <entity charOffset="153-164" id="train.txt.d0.s1104.e2" text="haloperidol" tpye="target"/>
      <entity charOffset="218-243" id="train.txt.d0.s1104.e3" text="tricyclic antidepressants" tpye="target"/>
      <entity charOffset="141-151" id="train.txt.d0.s1104.e4" text="amantadine" type="target"/>
      <entity charOffset="166-180" id="train.txt.d0.s1104.e5" text="phenothiazines" type="target"/>
      <entity charOffset="182-199" id="train.txt.d0.s1104.e6" text="monoamine oxidase" type="target"/>
      <entity charOffset="252-266" id="train.txt.d0.s1104.e7" text="antihistamines" type="target"/>
      <pair e1="train.txt.d0.s1104.e0" e2="train.txt.d0.s1104.e1" id="train.txt.d0.s1104.p0" interaction="True"/>
      <pair e1="train.txt.d0.s1104.e0" e2="train.txt.d0.s1104.e2" id="train.txt.d0.s1104.p1" interaction="True"/>
      <pair e1="train.txt.d0.s1104.e0" e2="train.txt.d0.s1104.e3" id="train.txt.d0.s1104.p2" interaction="True"/>
      <pair e1="train.txt.d0.s1104.e0" e2="train.txt.d0.s1104.e4" id="train.txt.d0.s1104.p3" interaction="False"/>
      <pair e1="train.txt.d0.s1104.e0" e2="train.txt.d0.s1104.e5" id="train.txt.d0.s1104.p4" interaction="False"/>
      <pair e1="train.txt.d0.s1104.e0" e2="train.txt.d0.s1104.e6" id="train.txt.d0.s1104.p5" interaction="False"/>
      <pair e1="train.txt.d0.s1104.e0" e2="train.txt.d0.s1104.e7" id="train.txt.d0.s1104.p6" interaction="False"/>
      <pair e1="train.txt.d0.s1104.e1" e2="train.txt.d0.s1104.e4" id="train.txt.d0.s1104.p7" interaction="False"/>
      <pair e1="train.txt.d0.s1104.e1" e2="train.txt.d0.s1104.e2" id="train.txt.d0.s1104.p8" interaction="False"/>
      <pair e1="train.txt.d0.s1104.e1" e2="train.txt.d0.s1104.e5" id="train.txt.d0.s1104.p9" interaction="False"/>
      <pair e1="train.txt.d0.s1104.e1" e2="train.txt.d0.s1104.e6" id="train.txt.d0.s1104.p10" interaction="False"/>
      <pair e1="train.txt.d0.s1104.e1" e2="train.txt.d0.s1104.e3" id="train.txt.d0.s1104.p11" interaction="False"/>
      <pair e1="train.txt.d0.s1104.e1" e2="train.txt.d0.s1104.e7" id="train.txt.d0.s1104.p12" interaction="False"/>
      <pair e1="train.txt.d0.s1104.e4" e2="train.txt.d0.s1104.e2" id="train.txt.d0.s1104.p13" interaction="False"/>
      <pair e1="train.txt.d0.s1104.e4" e2="train.txt.d0.s1104.e5" id="train.txt.d0.s1104.p14" interaction="False"/>
      <pair e1="train.txt.d0.s1104.e4" e2="train.txt.d0.s1104.e6" id="train.txt.d0.s1104.p15" interaction="False"/>
      <pair e1="train.txt.d0.s1104.e4" e2="train.txt.d0.s1104.e3" id="train.txt.d0.s1104.p16" interaction="False"/>
      <pair e1="train.txt.d0.s1104.e4" e2="train.txt.d0.s1104.e7" id="train.txt.d0.s1104.p17" interaction="False"/>
      <pair e1="train.txt.d0.s1104.e2" e2="train.txt.d0.s1104.e5" id="train.txt.d0.s1104.p18" interaction="False"/>
      <pair e1="train.txt.d0.s1104.e2" e2="train.txt.d0.s1104.e6" id="train.txt.d0.s1104.p19" interaction="False"/>
      <pair e1="train.txt.d0.s1104.e2" e2="train.txt.d0.s1104.e3" id="train.txt.d0.s1104.p20" interaction="False"/>
      <pair e1="train.txt.d0.s1104.e2" e2="train.txt.d0.s1104.e7" id="train.txt.d0.s1104.p21" interaction="False"/>
      <pair e1="train.txt.d0.s1104.e5" e2="train.txt.d0.s1104.e6" id="train.txt.d0.s1104.p22" interaction="False"/>
      <pair e1="train.txt.d0.s1104.e5" e2="train.txt.d0.s1104.e3" id="train.txt.d0.s1104.p23" interaction="False"/>
      <pair e1="train.txt.d0.s1104.e5" e2="train.txt.d0.s1104.e7" id="train.txt.d0.s1104.p24" interaction="False"/>
      <pair e1="train.txt.d0.s1104.e6" e2="train.txt.d0.s1104.e3" id="train.txt.d0.s1104.p25" interaction="False"/>
      <pair e1="train.txt.d0.s1104.e6" e2="train.txt.d0.s1104.e7" id="train.txt.d0.s1104.p26" interaction="False"/>
      <pair e1="train.txt.d0.s1104.e3" e2="train.txt.d0.s1104.e7" id="train.txt.d0.s1104.p27" interaction="False"/>
      <sentenceanalyses>
        <parses>
          <parse parser="split_parse" tokenizer="split">
            <dependency id="split_1" t1="st_3" t2="st_1" type="amod"/>
            <dependency id="split_2" t1="st_3" t2="st_2" type="amod"/>
            <dependency id="split_3" t1="st_9" t2="st_3" type="nsubj"/>
            <dependency id="split_4" t1="st_3" t2="st_4" type="partmod"/>
            <dependency id="split_5" t1="st_7" t2="st_6" type="amod"/>
            <dependency id="split_6" t1="st_4" t2="st_7" type="prep_from"/>
            <dependency id="split_7" t1="st_9" t2="st_8" type="aux"/>
            <dependency id="split_8" t1="st_13" t2="st_10" type="advmod"/>
            <dependency id="split_9" t1="st_13" t2="st_11" type="nsubjpass"/>
            <dependency id="split_10" t1="st_13" t2="st_12" type="auxpass"/>
            <dependency id="split_11" t1="st_9" t2="st_13" type="advcl"/>
            <dependency id="split_12" t1="st_13" t2="st_14" type="advmod"/>
            <dependency id="split_13" t1="st_17" t2="st_16" type="amod"/>
            <dependency id="split_14" t1="st_13" t2="st_17" type="prep_with"/>
            <dependency id="split_15" t1="st_30" t2="st_19" type="amod"/>
            <dependency id="split_16" t1="st_19" t2="st_21" type="dep"/>
            <dependency id="split_17" t1="st_19" t2="st_23" type="dep"/>
            <dependency id="split_18" t1="st_19" t2="st_25" type="dep"/>
            <dependency id="split_19" t1="st_30" t2="st_26" type="nn"/>
            <dependency id="split_20" t1="st_30" t2="st_28" type="abbrev"/>
            <dependency id="split_21" t1="st_13" t2="st_30" type="prep_with"/>
            <dependency id="split_22" t1="st_17" t2="st_30" type="conj_or"/>
            <dependency id="split_23" t1="st_33" t2="st_32" type="amod"/>
            <dependency id="split_24" t1="st_13" t2="st_33" type="prep_with"/>
            <dependency id="split_25" t1="st_17" t2="st_33" type="conj_or"/>
            <dependency id="split_26" t1="st_36" t2="st_35" type="det"/>
            <dependency id="split_27" t1="st_13" t2="st_36" type="prep_with"/>
            <dependency id="split_28" t1="st_17" t2="st_36" type="conj_or"/>
          </parse>
        </parses>
        <tokenizations>
          <tokenization tokenizer="split">
            <token POS="JJ" charOffset="0-7" id="st_1" text="Additive"/>
            <token POS="JJ" charOffset="9-15" id="st_2" text="adverse"/>
            <token POS="NNS" charOffset="17-23" id="st_3" text="effects"/>
            <token POS="VBG" charOffset="25-33" id="st_4" text="resulting"/>
            <token POS="IN" charOffset="35-38" id="st_5" text="from"/>
            <token POS="JJ" charOffset="40-50" id="st_6" text="cholinergic"/>
            <token POS="NN" charOffset="52-59" id="st_7" text="blockade"/>
            <token POS="MD" charOffset="61-63" id="st_8" text="may"/>
            <token POS="VB" charOffset="65-69" id="st_9" text="occur"/>
            <token POS="WRB" charOffset="71-74" id="st_10" text="when"/>
            <token POS="NNP" charOffset="76-81" id="st_11" text="LEVSIN"/>
            <token POS="VBZ" charOffset="83-84" id="st_12" text="is"/>
            <token POS="VBN" charOffset="86-97" id="st_13" text="administered"/>
            <token POS="RB" charOffset="99-111" id="st_14" text="concomitantly"/>
            <token POS="IN" charOffset="113-116" id="st_15" text="with"/>
            <token POS="JJ" charOffset="118-122" id="st_16" text="other"/>
            <token POS="NNS" charOffset="124-138" id="st_17" text="antimuscarinics"/>
            <token POS="," charOffset="139-139" id="st_18" text=","/>
            <token POS="JJ" charOffset="141-150" id="st_19" text="amantadine"/>
            <token POS="," charOffset="151-151" id="st_20" text=","/>
            <token POS="JJ" charOffset="153-163" id="st_21" text="haloperidol"/>
            <token POS="," charOffset="164-164" id="st_22" text=","/>
            <token POS="JJ" charOffset="166-179" id="st_23" text="phenothiazines"/>
            <token POS="," charOffset="180-180" id="st_24" text=","/>
            <token POS="JJ" charOffset="182-190" id="st_25" text="monoamine"/>
            <token POS="NN" charOffset="192-198" id="st_26" text="oxidase"/>
            <token POS="(" charOffset="200-200" id="st_27" text="("/>
            <token POS="NNP" charOffset="201-203" id="st_28" text="MAO"/>
            <token POS=")" charOffset="204-204" id="st_29" text=")"/>
            <token POS="NNS" charOffset="206-215" id="st_30" text="inhibitors"/>
            <token POS="," charOffset="216-216" id="st_31" text=","/>
            <token POS="JJ" charOffset="218-226" id="st_32" text="tricyclic"/>
            <token POS="NNS" charOffset="228-242" id="st_33" text="antidepressants"/>
            <token POS="CC" charOffset="244-245" id="st_34" text="or"/>
            <token POS="DT" charOffset="247-250" id="st_35" text="some"/>
            <token POS="NNS" charOffset="252-265" id="st_36" text="antihistamines"/>
            <token POS="." charOffset="266-266" id="st_37" text="."/>
          </tokenization>
        </tokenizations>
      </sentenceanalyses>
    </sentence>
    <sentence id="train.txt.d0.s1105" text="Antacids may interfere with the absorption of LEVSIN.">
      <entity charOffset="0-8" id="train.txt.d0.s1105.e0" text="Antacids" type="agent"/>
      <entity charOffset="46-52" id="train.txt.d0.s1105.e1" text="LEVSIN" tpye="target"/>
      <pair e1="train.txt.d0.s1105.e0" e2="train.txt.d0.s1105.e1" id="train.txt.d0.s1105.p0" interaction="True"/>
      <sentenceanalyses>
        <parses>
          <parse parser="split_parse" tokenizer="split">
            <dependency id="split_1" t1="st_3" t2="st_1" type="nsubj"/>
            <dependency id="split_2" t1="st_3" t2="st_2" type="aux"/>
            <dependency id="split_3" t1="st_6" t2="st_5" type="det"/>
            <dependency id="split_4" t1="st_3" t2="st_6" type="prep_with"/>
            <dependency id="split_5" t1="st_6" t2="st_8" type="prep_of"/>
          </parse>
        </parses>
        <tokenizations>
          <tokenization tokenizer="split">
            <token POS="NNS" charOffset="0-7" id="st_1" text="Antacids"/>
            <token POS="MD" charOffset="9-11" id="st_2" text="may"/>
            <token POS="VB" charOffset="13-21" id="st_3" text="interfere"/>
            <token POS="IN" charOffset="23-26" id="st_4" text="with"/>
            <token POS="DT" charOffset="28-30" id="st_5" text="the"/>
            <token POS="NN" charOffset="32-41" id="st_6" text="absorption"/>
            <token POS="IN" charOffset="43-44" id="st_7" text="of"/>
            <token POS="NNP" charOffset="46-51" id="st_8" text="LEVSIN"/>
            <token POS="." charOffset="52-52" id="st_9" text="."/>
          </tokenization>
        </tokenizations>
      </sentenceanalyses>
    </sentence>
    <sentence id="train.txt.d0.s1106" text="Coumarin-Type Anticoagulants: Several short-term controlled studies failed to wshow that ibuprofen significantly affected prothrombin times or a variety of other clotting factors when administered to individuals on coumarin-type anticoagulants.">
      <entity charOffset="89-98" id="train.txt.d0.s1106.e0" text="ibuprofen" type="agent"/>
      <entity charOffset="215-243" id="train.txt.d0.s1106.e1" text="coumarin-type anticoagulants" tpye="target"/>
      <entity charOffset="0-28" id="train.txt.d0.s1106.e2" text="Coumarin-Type Anticoagulants" type="target"/>
      <entity charOffset="162-177" id="train.txt.d0.s1106.e3" text="clotting factor" type="target"/>
      <pair e1="train.txt.d0.s1106.e0" e2="train.txt.d0.s1106.e1" id="train.txt.d0.s1106.p0" interaction="True"/>
      <pair e1="train.txt.d0.s1106.e2" e2="train.txt.d0.s1106.e0" id="train.txt.d0.s1106.p1" interaction="False"/>
      <pair e1="train.txt.d0.s1106.e2" e2="train.txt.d0.s1106.e3" id="train.txt.d0.s1106.p2" interaction="False"/>
      <pair e1="train.txt.d0.s1106.e2" e2="train.txt.d0.s1106.e1" id="train.txt.d0.s1106.p3" interaction="False"/>
      <pair e1="train.txt.d0.s1106.e0" e2="train.txt.d0.s1106.e3" id="train.txt.d0.s1106.p4" interaction="False"/>
      <pair e1="train.txt.d0.s1106.e3" e2="train.txt.d0.s1106.e1" id="train.txt.d0.s1106.p5" interaction="False"/>
      <sentenceanalyses>
        <parses>
          <parse parser="split_parse" tokenizer="split">
            <dependency id="split_1" t1="st_2" t2="st_1" type="amod"/>
            <dependency id="split_2" t1="st_7" t2="st_4" type="amod"/>
            <dependency id="split_3" t1="st_7" t2="st_5" type="amod"/>
            <dependency id="split_4" t1="st_7" t2="st_6" type="amod"/>
            <dependency id="split_5" t1="st_2" t2="st_7" type="dep"/>
            <dependency id="split_6" t1="st_10" t2="st_7" type="xsubj"/>
            <dependency id="split_7" t1="st_7" t2="st_8" type="partmod"/>
            <dependency id="split_8" t1="st_10" t2="st_9" type="aux"/>
            <dependency id="split_9" t1="st_8" t2="st_10" type="xcomp"/>
            <dependency id="split_10" t1="st_12" t2="st_11" type="det"/>
            <dependency id="split_11" t1="st_10" t2="st_12" type="dobj"/>
            <dependency id="split_12" t1="st_14" t2="st_13" type="advmod"/>
            <dependency id="split_13" t1="st_16" t2="st_14" type="amod"/>
            <dependency id="split_14" t1="st_16" t2="st_15" type="nn"/>
            <dependency id="split_15" t1="st_12" t2="st_16" type="dep"/>
            <dependency id="split_16" t1="st_19" t2="st_18" type="det"/>
            <dependency id="split_17" t1="st_10" t2="st_19" type="dobj"/>
            <dependency id="split_18" t1="st_12" t2="st_19" type="conj_or"/>
            <dependency id="split_19" t1="st_23" t2="st_21" type="amod"/>
            <dependency id="split_20" t1="st_23" t2="st_22" type="nn"/>
            <dependency id="split_21" t1="st_19" t2="st_23" type="prep_of"/>
            <dependency id="split_22" t1="st_25" t2="st_24" type="advmod"/>
            <dependency id="split_23" t1="st_10" t2="st_25" type="advcl"/>
            <dependency id="split_24" t1="st_25" t2="st_27" type="prep_to"/>
            <dependency id="split_25" t1="st_30" t2="st_29" type="amod"/>
            <dependency id="split_26" t1="st_27" t2="st_30" type="prep_on"/>
          </parse>
        </parses>
        <tokenizations>
          <tokenization tokenizer="split">
            <token POS="JJ" charOffset="0-12" id="st_1" text="Coumarin-Type"/>
            <token POS="NNS" charOffset="14-27" id="st_2" text="Anticoagulants"/>
            <token POS=":" charOffset="28-28" id="st_3" text=":"/>
            <token POS="JJ" charOffset="30-36" id="st_4" text="Several"/>
            <token POS="JJ" charOffset="38-47" id="st_5" text="short-term"/>
            <token POS="JJ" charOffset="49-58" id="st_6" text="controlled"/>
            <token POS="NNS" charOffset="60-66" id="st_7" text="studies"/>
            <token POS="VBN" charOffset="68-73" id="st_8" text="failed"/>
            <token POS="TO" charOffset="75-76" id="st_9" text="to"/>
            <token POS="VB" charOffset="78-82" id="st_10" text="wshow"/>
            <token POS="DT" charOffset="84-87" id="st_11" text="that"/>
            <token POS="NN" charOffset="89-97" id="st_12" text="ibuprofen"/>
            <token POS="RB" charOffset="99-111" id="st_13" text="significantly"/>
            <token POS="JJ" charOffset="113-120" id="st_14" text="affected"/>
            <token POS="NN" charOffset="122-132" id="st_15" text="prothrombin"/>
            <token POS="NNS" charOffset="134-138" id="st_16" text="times"/>
            <token POS="CC" charOffset="140-141" id="st_17" text="or"/>
            <token POS="DT" charOffset="143-143" id="st_18" text="a"/>
            <token POS="NN" charOffset="145-151" id="st_19" text="variety"/>
            <token POS="IN" charOffset="153-154" id="st_20" text="of"/>
            <token POS="JJ" charOffset="156-160" id="st_21" text="other"/>
            <token POS="NN" charOffset="162-169" id="st_22" text="clotting"/>
            <token POS="NNS" charOffset="171-177" id="st_23" text="factors"/>
            <token POS="WRB" charOffset="179-182" id="st_24" text="when"/>
            <token POS="VBN" charOffset="184-195" id="st_25" text="administered"/>
            <token POS="TO" charOffset="197-198" id="st_26" text="to"/>
            <token POS="NNS" charOffset="200-210" id="st_27" text="individuals"/>
            <token POS="IN" charOffset="212-213" id="st_28" text="on"/>
            <token POS="JJ" charOffset="215-227" id="st_29" text="coumarin-type"/>
            <token POS="NNS" charOffset="229-242" id="st_30" text="anticoagulants"/>
            <token POS="." charOffset="243-243" id="st_31" text="."/>
          </tokenization>
        </tokenizations>
      </sentenceanalyses>
    </sentence>
    <sentence id="train.txt.d0.s1107" text="However, because bleeding has been reported when ibuprofen and other nonsteroidal anti-inflammatory agents have been administered to patients on coumarin-type anticoagulants, the physician should be cautious when administering ibuprofen to patients on anticoagulants.">
      <entity charOffset="49-58" id="train.txt.d0.s1107.e0" text="ibuprofen" type="agent"/>
      <entity charOffset="145-173" id="train.txt.d0.s1107.e1" text="coumarin-type anticoagulants" tpye="target"/>
      <entity charOffset="227-236" id="train.txt.d0.s1107.e2" text="ibuprofen" type="agent"/>
      <entity charOffset="252-266" id="train.txt.d0.s1107.e3" text="anticoagulants" tpye="target"/>
      <entity charOffset="69-106" id="train.txt.d0.s1107.e4" text="nonsteroidal anti-inflammatory agents" type="target"/>
      <pair e1="train.txt.d0.s1107.e0" e2="train.txt.d0.s1107.e1" id="train.txt.d0.s1107.p0" interaction="True"/>
      <pair e1="train.txt.d0.s1107.e2" e2="train.txt.d0.s1107.e3" id="train.txt.d0.s1107.p1" interaction="True"/>
      <pair e1="train.txt.d0.s1107.e0" e2="train.txt.d0.s1107.e4" id="train.txt.d0.s1107.p2" interaction="False"/>
      <pair e1="train.txt.d0.s1107.e0" e2="train.txt.d0.s1107.e2" id="train.txt.d0.s1107.p3" interaction="False"/>
      <pair e1="train.txt.d0.s1107.e0" e2="train.txt.d0.s1107.e3" id="train.txt.d0.s1107.p4" interaction="False"/>
      <pair e1="train.txt.d0.s1107.e4" e2="train.txt.d0.s1107.e1" id="train.txt.d0.s1107.p5" interaction="False"/>
      <pair e1="train.txt.d0.s1107.e4" e2="train.txt.d0.s1107.e2" id="train.txt.d0.s1107.p6" interaction="False"/>
      <pair e1="train.txt.d0.s1107.e4" e2="train.txt.d0.s1107.e3" id="train.txt.d0.s1107.p7" interaction="False"/>
      <pair e1="train.txt.d0.s1107.e1" e2="train.txt.d0.s1107.e2" id="train.txt.d0.s1107.p8" interaction="False"/>
      <pair e1="train.txt.d0.s1107.e1" e2="train.txt.d0.s1107.e3" id="train.txt.d0.s1107.p9" interaction="False"/>
      <sentenceanalyses>
        <parses>
          <parse parser="split_parse" tokenizer="split">
            <dependency id="split_1" t1="st_28" t2="st_1" type="advmod"/>
            <dependency id="split_2" t1="st_7" t2="st_3" type="mark"/>
            <dependency id="split_3" t1="st_7" t2="st_4" type="nsubjpass"/>
            <dependency id="split_4" t1="st_7" t2="st_5" type="aux"/>
            <dependency id="split_5" t1="st_7" t2="st_6" type="auxpass"/>
            <dependency id="split_6" t1="st_28" t2="st_7" type="advcl"/>
            <dependency id="split_7" t1="st_17" t2="st_8" type="advmod"/>
            <dependency id="split_8" t1="st_14" t2="st_9" type="nn"/>
            <dependency id="split_9" t1="st_9" t2="st_11" type="conj_and"/>
            <dependency id="split_10" t1="st_14" t2="st_11" type="nn"/>
            <dependency id="split_11" t1="st_14" t2="st_12" type="amod"/>
            <dependency id="split_12" t1="st_14" t2="st_13" type="nn"/>
            <dependency id="split_13" t1="st_17" t2="st_14" type="nsubjpass"/>
            <dependency id="split_14" t1="st_17" t2="st_15" type="aux"/>
            <dependency id="split_15" t1="st_17" t2="st_16" type="auxpass"/>
            <dependency id="split_16" t1="st_7" t2="st_17" type="advcl"/>
            <dependency id="split_17" t1="st_17" t2="st_19" type="prep_to"/>
            <dependency id="split_18" t1="st_22" t2="st_21" type="amod"/>
            <dependency id="split_19" t1="st_19" t2="st_22" type="prep_on"/>
            <dependency id="split_20" t1="st_25" t2="st_24" type="det"/>
            <dependency id="split_21" t1="st_28" t2="st_25" type="nsubj"/>
            <dependency id="split_22" t1="st_28" t2="st_26" type="aux"/>
            <dependency id="split_23" t1="st_28" t2="st_27" type="cop"/>
            <dependency id="split_24" t1="st_30" t2="st_29" type="advmod"/>
            <dependency id="split_25" t1="st_28" t2="st_30" type="advcl"/>
            <dependency id="split_26" t1="st_30" t2="st_31" type="dobj"/>
            <dependency id="split_27" t1="st_30" t2="st_33" type="prep_to"/>
            <dependency id="split_28" t1="st_33" t2="st_35" type="prep_on"/>
          </parse>
        </parses>
        <tokenizations>
          <tokenization tokenizer="split">
            <token POS="RB" charOffset="0-6" id="st_1" text="However"/>
            <token POS="," charOffset="7-7" id="st_2" text=","/>
            <token POS="IN" charOffset="9-15" id="st_3" text="because"/>
            <token POS="NN" charOffset="17-24" id="st_4" text="bleeding"/>
            <token POS="VBZ" charOffset="26-28" id="st_5" text="has"/>
            <token POS="VBN" charOffset="30-33" id="st_6" text="been"/>
            <token POS="VBN" charOffset="35-42" id="st_7" text="reported"/>
            <token POS="WRB" charOffset="44-47" id="st_8" text="when"/>
            <token POS="NN" charOffset="49-57" id="st_9" text="ibuprofen"/>
            <token POS="CC" charOffset="59-61" id="st_10" text="and"/>
            <token POS="JJ" charOffset="63-67" id="st_11" text="other"/>
            <token POS="JJ" charOffset="69-80" id="st_12" text="nonsteroidal"/>
            <token POS="NN" charOffset="82-98" id="st_13" text="anti-inflammatory"/>
            <token POS="NNS" charOffset="100-105" id="st_14" text="agents"/>
            <token POS="VBP" charOffset="107-110" id="st_15" text="have"/>
            <token POS="VBN" charOffset="112-115" id="st_16" text="been"/>
            <token POS="VBN" charOffset="117-128" id="st_17" text="administered"/>
            <token POS="TO" charOffset="130-131" id="st_18" text="to"/>
            <token POS="NNS" charOffset="133-140" id="st_19" text="patients"/>
            <token POS="IN" charOffset="142-143" id="st_20" text="on"/>
            <token POS="JJ" charOffset="145-157" id="st_21" text="coumarin-type"/>
            <token POS="NNS" charOffset="159-172" id="st_22" text="anticoagulants"/>
            <token POS="," charOffset="173-173" id="st_23" text=","/>
            <token POS="DT" charOffset="175-177" id="st_24" text="the"/>
            <token POS="NN" charOffset="179-187" id="st_25" text="physician"/>
            <token POS="MD" charOffset="189-194" id="st_26" text="should"/>
            <token POS="VB" charOffset="196-197" id="st_27" text="be"/>
            <token POS="JJ" charOffset="199-206" id="st_28" text="cautious"/>
            <token POS="WRB" charOffset="208-211" id="st_29" text="when"/>
            <token POS="VBG" charOffset="213-225" id="st_30" text="administering"/>
            <token POS="NN" charOffset="227-235" id="st_31" text="ibuprofen"/>
            <token POS="TO" charOffset="237-238" id="st_32" text="to"/>
            <token POS="NNS" charOffset="240-247" id="st_33" text="patients"/>
            <token POS="IN" charOffset="249-250" id="st_34" text="on"/>
            <token POS="NNS" charOffset="252-265" id="st_35" text="anticoagulants"/>
            <token POS="." charOffset="266-266" id="st_36" text="."/>
          </tokenization>
        </tokenizations>
      </sentenceanalyses>
    </sentence>
    <sentence id="train.txt.d0.s1108" text="Aspirin: Animal studies wshow that aspirin given with nonsteroidal anti-inflammatory agents, including ibuprofen, yields a net decrease in anti-inflammatory activity with lowered blood levels of the non-aspirin drug.">
      <entity charOffset="35-42" id="train.txt.d0.s1108.e0" text="aspirin" type="agent"/>
      <entity charOffset="54-91" id="train.txt.d0.s1108.e1" text="nonsteroidal anti-inflammatory agents" tpye="target"/>
      <entity charOffset="0-7" id="train.txt.d0.s1108.e2" text="Aspirin" type="target"/>
      <entity charOffset="103-112" id="train.txt.d0.s1108.e3" text="ibuprofen" type="target"/>
      <entity charOffset="123-126" id="train.txt.d0.s1108.e4" text="net" type="target"/>
      <entity charOffset="199-210" id="train.txt.d0.s1108.e5" text="non-aspirin" type="target"/>
      <pair e1="train.txt.d0.s1108.e0" e2="train.txt.d0.s1108.e1" id="train.txt.d0.s1108.p0" interaction="True"/>
      <pair e1="train.txt.d0.s1108.e2" e2="train.txt.d0.s1108.e0" id="train.txt.d0.s1108.p1" interaction="False"/>
      <pair e1="train.txt.d0.s1108.e2" e2="train.txt.d0.s1108.e1" id="train.txt.d0.s1108.p2" interaction="False"/>
      <pair e1="train.txt.d0.s1108.e2" e2="train.txt.d0.s1108.e3" id="train.txt.d0.s1108.p3" interaction="False"/>
      <pair e1="train.txt.d0.s1108.e2" e2="train.txt.d0.s1108.e4" id="train.txt.d0.s1108.p4" interaction="False"/>
      <pair e1="train.txt.d0.s1108.e2" e2="train.txt.d0.s1108.e5" id="train.txt.d0.s1108.p5" interaction="False"/>
      <pair e1="train.txt.d0.s1108.e0" e2="train.txt.d0.s1108.e3" id="train.txt.d0.s1108.p6" interaction="False"/>
      <pair e1="train.txt.d0.s1108.e0" e2="train.txt.d0.s1108.e4" id="train.txt.d0.s1108.p7" interaction="False"/>
      <pair e1="train.txt.d0.s1108.e0" e2="train.txt.d0.s1108.e5" id="train.txt.d0.s1108.p8" interaction="False"/>
      <pair e1="train.txt.d0.s1108.e1" e2="train.txt.d0.s1108.e3" id="train.txt.d0.s1108.p9" interaction="False"/>
      <pair e1="train.txt.d0.s1108.e1" e2="train.txt.d0.s1108.e4" id="train.txt.d0.s1108.p10" interaction="False"/>
      <pair e1="train.txt.d0.s1108.e1" e2="train.txt.d0.s1108.e5" id="train.txt.d0.s1108.p11" interaction="False"/>
      <pair e1="train.txt.d0.s1108.e3" e2="train.txt.d0.s1108.e4" id="train.txt.d0.s1108.p12" interaction="False"/>
      <pair e1="train.txt.d0.s1108.e3" e2="train.txt.d0.s1108.e5" id="train.txt.d0.s1108.p13" interaction="False"/>
      <pair e1="train.txt.d0.s1108.e4" e2="train.txt.d0.s1108.e5" id="train.txt.d0.s1108.p14" interaction="False"/>
      <sentenceanalyses>
        <parses>
          <parse parser="split_parse" tokenizer="split">
            <dependency id="split_1" t1="st_5" t2="st_1" type="dep"/>
            <dependency id="split_2" t1="st_4" t2="st_3" type="nn"/>
            <dependency id="split_3" t1="st_5" t2="st_4" type="nsubj"/>
            <dependency id="split_4" t1="st_17" t2="st_6" type="complm"/>
            <dependency id="split_5" t1="st_17" t2="st_7" type="nsubj"/>
            <dependency id="split_6" t1="st_7" t2="st_8" type="prep"/>
            <dependency id="split_7" t1="st_8" t2="st_9" type="dep"/>
            <dependency id="split_8" t1="st_12" t2="st_10" type="amod"/>
            <dependency id="split_9" t1="st_12" t2="st_11" type="amod"/>
            <dependency id="split_10" t1="st_9" t2="st_12" type="pobj"/>
            <dependency id="split_11" t1="st_17" t2="st_15" type="prep_including"/>
            <dependency id="split_12" t1="st_5" t2="st_17" type="ccomp"/>
            <dependency id="split_13" t1="st_20" t2="st_18" type="det"/>
            <dependency id="split_14" t1="st_20" t2="st_19" type="amod"/>
            <dependency id="split_15" t1="st_17" t2="st_20" type="dobj"/>
            <dependency id="split_16" t1="st_23" t2="st_22" type="amod"/>
            <dependency id="split_17" t1="st_20" t2="st_23" type="prep_in"/>
            <dependency id="split_18" t1="st_27" t2="st_25" type="amod"/>
            <dependency id="split_19" t1="st_27" t2="st_26" type="nn"/>
            <dependency id="split_20" t1="st_17" t2="st_27" type="prep_with"/>
            <dependency id="split_21" t1="st_31" t2="st_29" type="det"/>
            <dependency id="split_22" t1="st_31" t2="st_30" type="amod"/>
            <dependency id="split_23" t1="st_27" t2="st_31" type="prep_of"/>
          </parse>
        </parses>
        <tokenizations>
          <tokenization tokenizer="split">
            <token POS="NN" charOffset="0-6" id="st_1" text="Aspirin"/>
            <token POS=":" charOffset="7-7" id="st_2" text=":"/>
            <token POS="NNP" charOffset="9-14" id="st_3" text="Animal"/>
            <token POS="NNS" charOffset="16-22" id="st_4" text="studies"/>
            <token POS="VBD" charOffset="24-28" id="st_5" text="wshow"/>
            <token POS="IN" charOffset="30-33" id="st_6" text="that"/>
            <token POS="NN" charOffset="35-41" id="st_7" text="aspirin"/>
            <token POS="VBN" charOffset="43-47" id="st_8" text="given"/>
            <token POS="IN" charOffset="49-52" id="st_9" text="with"/>
            <token POS="JJ" charOffset="54-65" id="st_10" text="nonsteroidal"/>
            <token POS="JJ" charOffset="67-83" id="st_11" text="anti-inflammatory"/>
            <token POS="NNS" charOffset="85-90" id="st_12" text="agents"/>
            <token POS="," charOffset="91-91" id="st_13" text=","/>
            <token POS="VBG" charOffset="93-101" id="st_14" text="including"/>
            <token POS="NN" charOffset="103-111" id="st_15" text="ibuprofen"/>
            <token POS="," charOffset="112-112" id="st_16" text=","/>
            <token POS="VBZ" charOffset="114-119" id="st_17" text="yields"/>
            <token POS="DT" charOffset="121-121" id="st_18" text="a"/>
            <token POS="JJ" charOffset="123-125" id="st_19" text="net"/>
            <token POS="NN" charOffset="127-134" id="st_20" text="decrease"/>
            <token POS="IN" charOffset="136-137" id="st_21" text="in"/>
            <token POS="JJ" charOffset="139-155" id="st_22" text="anti-inflammatory"/>
            <token POS="NN" charOffset="157-164" id="st_23" text="activity"/>
            <token POS="IN" charOffset="166-169" id="st_24" text="with"/>
            <token POS="VBN" charOffset="171-177" id="st_25" text="lowered"/>
            <token POS="NN" charOffset="179-183" id="st_26" text="blood"/>
            <token POS="NNS" charOffset="185-190" id="st_27" text="levels"/>
            <token POS="IN" charOffset="192-193" id="st_28" text="of"/>
            <token POS="DT" charOffset="195-197" id="st_29" text="the"/>
            <token POS="JJ" charOffset="199-209" id="st_30" text="non-aspirin"/>
            <token POS="NN" charOffset="211-214" id="st_31" text="drug"/>
            <token POS="." charOffset="215-215" id="st_32" text="."/>
          </tokenization>
        </tokenizations>
      </sentenceanalyses>
    </sentence>
    <sentence id="train.txt.d0.s1109" text="Methotrexate: Ibuprofen, as well as other nonsteroidal anti-inflammatory drugs, probably reduces the tubular secretion of methotrexate based on in vitro studies in rabbit kidney slices.">
      <entity charOffset="14-23" id="train.txt.d0.s1109.e0" text="Ibuprofen" type="agent"/>
      <entity charOffset="122-134" id="train.txt.d0.s1109.e1" text="methotrexate" tpye="target"/>
      <entity charOffset="0-12" id="train.txt.d0.s1109.e2" text="Methotrexate" type="target"/>
      <entity charOffset="42-78" id="train.txt.d0.s1109.e3" text="nonsteroidal anti-inflammatory drugs" type="target"/>
      <pair e1="train.txt.d0.s1109.e0" e2="train.txt.d0.s1109.e1" id="train.txt.d0.s1109.p0" interaction="True"/>
      <pair e1="train.txt.d0.s1109.e2" e2="train.txt.d0.s1109.e0" id="train.txt.d0.s1109.p1" interaction="False"/>
      <pair e1="train.txt.d0.s1109.e2" e2="train.txt.d0.s1109.e3" id="train.txt.d0.s1109.p2" interaction="False"/>
      <pair e1="train.txt.d0.s1109.e2" e2="train.txt.d0.s1109.e1" id="train.txt.d0.s1109.p3" interaction="False"/>
      <pair e1="train.txt.d0.s1109.e0" e2="train.txt.d0.s1109.e3" id="train.txt.d0.s1109.p4" interaction="False"/>
      <pair e1="train.txt.d0.s1109.e3" e2="train.txt.d0.s1109.e1" id="train.txt.d0.s1109.p5" interaction="False"/>
      <sentenceanalyses>
        <parses>
          <parse parser="split_parse" tokenizer="split">
            <dependency id="split_1" t1="st_14" t2="st_1" type="nsubj"/>
            <dependency id="split_2" t1="st_1" t2="st_3" type="dep"/>
            <dependency id="split_3" t1="st_11" t2="st_8" type="amod"/>
            <dependency id="split_4" t1="st_11" t2="st_9" type="amod"/>
            <dependency id="split_5" t1="st_11" t2="st_10" type="amod"/>
            <dependency id="split_6" t1="st_1" t2="st_11" type="conj_and"/>
            <dependency id="split_7" t1="st_14" t2="st_11" type="nsubj"/>
            <dependency id="split_8" t1="st_14" t2="st_13" type="advmod"/>
            <dependency id="split_9" t1="st_17" t2="st_15" type="det"/>
            <dependency id="split_10" t1="st_17" t2="st_16" type="amod"/>
            <dependency id="split_11" t1="st_14" t2="st_17" type="dobj"/>
            <dependency id="split_12" t1="st_17" t2="st_19" type="prep_of"/>
            <dependency id="split_13" t1="st_24" t2="st_22" type="amod"/>
            <dependency id="split_14" t1="st_22" t2="st_23" type="dep"/>
            <dependency id="split_15" t1="st_14" t2="st_24" type="prep_based_on"/>
            <dependency id="split_16" t1="st_28" t2="st_26" type="nn"/>
            <dependency id="split_17" t1="st_28" t2="st_27" type="nn"/>
            <dependency id="split_18" t1="st_24" t2="st_28" type="prep_in"/>
          </parse>
        </parses>
        <tokenizations>
          <tokenization tokenizer="split">
            <token POS="NNP" charOffset="0-11" id="st_1" text="Methotrexate"/>
            <token POS=":" charOffset="12-12" id="st_2" text=":"/>
            <token POS="NNP" charOffset="14-22" id="st_3" text="Ibuprofen"/>
            <token POS="," charOffset="23-23" id="st_4" text=","/>
            <token POS="RB" charOffset="25-26" id="st_5" text="as"/>
            <token POS="RB" charOffset="28-31" id="st_6" text="well"/>
            <token POS="IN" charOffset="33-34" id="st_7" text="as"/>
            <token POS="JJ" charOffset="36-40" id="st_8" text="other"/>
            <token POS="JJ" charOffset="42-53" id="st_9" text="nonsteroidal"/>
            <token POS="JJ" charOffset="55-71" id="st_10" text="anti-inflammatory"/>
            <token POS="NNS" charOffset="73-77" id="st_11" text="drugs"/>
            <token POS="," charOffset="78-78" id="st_12" text=","/>
            <token POS="RB" charOffset="80-87" id="st_13" text="probably"/>
            <token POS="VBZ" charOffset="89-95" id="st_14" text="reduces"/>
            <token POS="DT" charOffset="97-99" id="st_15" text="the"/>
            <token POS="JJ" charOffset="101-107" id="st_16" text="tubular"/>
            <token POS="NN" charOffset="109-117" id="st_17" text="secretion"/>
            <token POS="IN" charOffset="119-120" id="st_18" text="of"/>
            <token POS="NN" charOffset="122-133" id="st_19" text="methotrexate"/>
            <token POS="VBN" charOffset="135-139" id="st_20" text="based"/>
            <token POS="IN" charOffset="141-142" id="st_21" text="on"/>
            <token POS="FW" charOffset="144-145" id="st_22" text="in"/>
            <token POS="FW" charOffset="147-151" id="st_23" text="vitro"/>
            <token POS="NNS" charOffset="153-159" id="st_24" text="studies"/>
            <token POS="IN" charOffset="161-162" id="st_25" text="in"/>
            <token POS="NN" charOffset="164-169" id="st_26" text="rabbit"/>
            <token POS="NN" charOffset="171-176" id="st_27" text="kidney"/>
            <token POS="NNS" charOffset="178-183" id="st_28" text="slices"/>
            <token POS="." charOffset="184-184" id="st_29" text="."/>
          </tokenization>
        </tokenizations>
      </sentenceanalyses>
    </sentence>
    <sentence id="train.txt.d0.s1110" text="This may indicate that ibuprofen could enhance the toxicity of methotrexate.">
      <entity charOffset="23-32" id="train.txt.d0.s1110.e0" text="ibuprofen" type="agent"/>
      <entity charOffset="63-75" id="train.txt.d0.s1110.e1" text="methotrexate" tpye="target"/>
      <pair e1="train.txt.d0.s1110.e0" e2="train.txt.d0.s1110.e1" id="train.txt.d0.s1110.p0" interaction="True"/>
      <sentenceanalyses>
        <parses>
          <parse parser="split_parse" tokenizer="split">
            <dependency id="split_1" t1="st_3" t2="st_1" type="nsubj"/>
            <dependency id="split_2" t1="st_3" t2="st_2" type="aux"/>
            <dependency id="split_3" t1="st_7" t2="st_4" type="complm"/>
            <dependency id="split_4" t1="st_7" t2="st_5" type="nsubj"/>
            <dependency id="split_5" t1="st_7" t2="st_6" type="aux"/>
            <dependency id="split_6" t1="st_3" t2="st_7" type="ccomp"/>
            <dependency id="split_7" t1="st_9" t2="st_8" type="det"/>
            <dependency id="split_8" t1="st_7" t2="st_9" type="dobj"/>
            <dependency id="split_9" t1="st_9" t2="st_11" type="prep_of"/>
          </parse>
        </parses>
        <tokenizations>
          <tokenization tokenizer="split">
            <token POS="DT" charOffset="0-3" id="st_1" text="This"/>
            <token POS="MD" charOffset="5-7" id="st_2" text="may"/>
            <token POS="VB" charOffset="9-16" id="st_3" text="indicate"/>
            <token POS="IN" charOffset="18-21" id="st_4" text="that"/>
            <token POS="NN" charOffset="23-31" id="st_5" text="ibuprofen"/>
            <token POS="MD" charOffset="33-37" id="st_6" text="could"/>
            <token POS="VB" charOffset="39-45" id="st_7" text="enhance"/>
            <token POS="DT" charOffset="47-49" id="st_8" text="the"/>
            <token POS="NN" charOffset="51-58" id="st_9" text="toxicity"/>
            <token POS="IN" charOffset="60-61" id="st_10" text="of"/>
            <token POS="NN" charOffset="63-74" id="st_11" text="methotrexate"/>
            <token POS="." charOffset="75-75" id="st_12" text="."/>
          </tokenization>
        </tokenizations>
      </sentenceanalyses>
    </sentence>
    <sentence id="train.txt.d0.s1111" text="Caution should be used if ibuprofen is administered concomitantly with methotrexate.">
      <entity charOffset="26-35" id="train.txt.d0.s1111.e0" text="ibuprofen" type="agent"/>
      <entity charOffset="71-83" id="train.txt.d0.s1111.e1" text="methotrexate" tpye="target"/>
      <pair e1="train.txt.d0.s1111.e0" e2="train.txt.d0.s1111.e1" id="train.txt.d0.s1111.p0" interaction="True"/>
      <sentenceanalyses>
        <parses>
          <parse parser="split_parse" tokenizer="split">
            <dependency id="split_1" t1="st_4" t2="st_1" type="nsubjpass"/>
            <dependency id="split_2" t1="st_4" t2="st_2" type="aux"/>
            <dependency id="split_3" t1="st_4" t2="st_3" type="auxpass"/>
            <dependency id="split_4" t1="st_8" t2="st_5" type="mark"/>
            <dependency id="split_5" t1="st_8" t2="st_6" type="nsubjpass"/>
            <dependency id="split_6" t1="st_8" t2="st_7" type="auxpass"/>
            <dependency id="split_7" t1="st_4" t2="st_8" type="advcl"/>
            <dependency id="split_8" t1="st_8" t2="st_9" type="advmod"/>
            <dependency id="split_9" t1="st_8" t2="st_11" type="prep_with"/>
          </parse>
        </parses>
        <tokenizations>
          <tokenization tokenizer="split">
            <token POS="NN" charOffset="0-6" id="st_1" text="Caution"/>
            <token POS="MD" charOffset="8-13" id="st_2" text="should"/>
            <token POS="VB" charOffset="15-16" id="st_3" text="be"/>
            <token POS="VBN" charOffset="18-21" id="st_4" text="used"/>
            <token POS="IN" charOffset="23-24" id="st_5" text="if"/>
            <token POS="NN" charOffset="26-34" id="st_6" text="ibuprofen"/>
            <token POS="VBZ" charOffset="36-37" id="st_7" text="is"/>
            <token POS="VBN" charOffset="39-50" id="st_8" text="administered"/>
            <token POS="RB" charOffset="52-64" id="st_9" text="concomitantly"/>
            <token POS="IN" charOffset="66-69" id="st_10" text="with"/>
            <token POS="NN" charOffset="71-82" id="st_11" text="methotrexate"/>
            <token POS="." charOffset="83-83" id="st_12" text="."/>
          </tokenization>
        </tokenizations>
      </sentenceanalyses>
    </sentence>
    <sentence id="train.txt.d0.s1112" text="Furosemide: Clinical studies, as well as random observations, have shown that ibuprofen can reduce the natriuretic effect of furosemide and thiazides in some patients.">
      <entity charOffset="78-87" id="train.txt.d0.s1112.e0" text="ibuprofen" type="agent"/>
      <entity charOffset="125-136" id="train.txt.d0.s1112.e1" text="furosemide " tpye="target"/>
      <entity charOffset="0-10" id="train.txt.d0.s1112.e2" text="Furosemide" type="target"/>
      <entity charOffset="103-114" id="train.txt.d0.s1112.e3" text="natriuretic" type="target"/>
      <entity charOffset="140-149" id="train.txt.d0.s1112.e4" text="thiazides" type="target"/>
      <pair e1="train.txt.d0.s1112.e0" e2="train.txt.d0.s1112.e1" id="train.txt.d0.s1112.p0" interaction="True"/>
      <pair e1="train.txt.d0.s1112.e2" e2="train.txt.d0.s1112.e0" id="train.txt.d0.s1112.p1" interaction="False"/>
      <pair e1="train.txt.d0.s1112.e2" e2="train.txt.d0.s1112.e3" id="train.txt.d0.s1112.p2" interaction="False"/>
      <pair e1="train.txt.d0.s1112.e2" e2="train.txt.d0.s1112.e1" id="train.txt.d0.s1112.p3" interaction="False"/>
      <pair e1="train.txt.d0.s1112.e2" e2="train.txt.d0.s1112.e4" id="train.txt.d0.s1112.p4" interaction="False"/>
      <pair e1="train.txt.d0.s1112.e0" e2="train.txt.d0.s1112.e3" id="train.txt.d0.s1112.p5" interaction="False"/>
      <pair e1="train.txt.d0.s1112.e0" e2="train.txt.d0.s1112.e4" id="train.txt.d0.s1112.p6" interaction="False"/>
      <pair e1="train.txt.d0.s1112.e3" e2="train.txt.d0.s1112.e1" id="train.txt.d0.s1112.p7" interaction="False"/>
      <pair e1="train.txt.d0.s1112.e3" e2="train.txt.d0.s1112.e4" id="train.txt.d0.s1112.p8" interaction="False"/>
      <pair e1="train.txt.d0.s1112.e1" e2="train.txt.d0.s1112.e4" id="train.txt.d0.s1112.p9" interaction="False"/>
      <sentenceanalyses>
        <parses>
          <parse parser="split_parse" tokenizer="split">
            <dependency id="split_1" t1="st_13" t2="st_1" type="dep"/>
            <dependency id="split_2" t1="st_4" t2="st_3" type="amod"/>
            <dependency id="split_3" t1="st_13" t2="st_4" type="nsubj"/>
            <dependency id="split_4" t1="st_10" t2="st_9" type="amod"/>
            <dependency id="split_5" t1="st_4" t2="st_10" type="conj_and"/>
            <dependency id="split_6" t1="st_13" t2="st_10" type="nsubj"/>
            <dependency id="split_7" t1="st_13" t2="st_12" type="aux"/>
            <dependency id="split_8" t1="st_17" t2="st_14" type="complm"/>
            <dependency id="split_9" t1="st_17" t2="st_15" type="nsubj"/>
            <dependency id="split_10" t1="st_17" t2="st_16" type="aux"/>
            <dependency id="split_11" t1="st_13" t2="st_17" type="ccomp"/>
            <dependency id="split_12" t1="st_20" t2="st_18" type="det"/>
            <dependency id="split_13" t1="st_20" t2="st_19" type="amod"/>
            <dependency id="split_14" t1="st_17" t2="st_20" type="dobj"/>
            <dependency id="split_15" t1="st_20" t2="st_22" type="prep_of"/>
            <dependency id="split_16" t1="st_20" t2="st_24" type="prep_of"/>
            <dependency id="split_17" t1="st_22" t2="st_24" type="conj_and"/>
            <dependency id="split_18" t1="st_27" t2="st_26" type="det"/>
            <dependency id="split_19" t1="st_17" t2="st_27" type="prep_in"/>
          </parse>
        </parses>
        <tokenizations>
          <tokenization tokenizer="split">
            <token POS="NNP" charOffset="0-9" id="st_1" text="Furosemide"/>
            <token POS=":" charOffset="10-10" id="st_2" text=":"/>
            <token POS="JJ" charOffset="12-19" id="st_3" text="Clinical"/>
            <token POS="NNS" charOffset="21-27" id="st_4" text="studies"/>
            <token POS="," charOffset="28-28" id="st_5" text=","/>
            <token POS="RB" charOffset="30-31" id="st_6" text="as"/>
            <token POS="RB" charOffset="33-36" id="st_7" text="well"/>
            <token POS="IN" charOffset="38-39" id="st_8" text="as"/>
            <token POS="JJ" charOffset="41-46" id="st_9" text="random"/>
            <token POS="NNS" charOffset="48-59" id="st_10" text="observations"/>
            <token POS="," charOffset="60-60" id="st_11" text=","/>
            <token POS="VBP" charOffset="62-65" id="st_12" text="have"/>
            <token POS="VBN" charOffset="67-71" id="st_13" text="shown"/>
            <token POS="IN" charOffset="73-76" id="st_14" text="that"/>
            <token POS="NN" charOffset="78-86" id="st_15" text="ibuprofen"/>
            <token POS="MD" charOffset="88-90" id="st_16" text="can"/>
            <token POS="VB" charOffset="92-97" id="st_17" text="reduce"/>
            <token POS="DT" charOffset="99-101" id="st_18" text="the"/>
            <token POS="JJ" charOffset="103-113" id="st_19" text="natriuretic"/>
            <token POS="NN" charOffset="115-120" id="st_20" text="effect"/>
            <token POS="IN" charOffset="122-123" id="st_21" text="of"/>
            <token POS="NN" charOffset="125-134" id="st_22" text="furosemide"/>
            <token POS="CC" charOffset="136-138" id="st_23" text="and"/>
            <token POS="NNS" charOffset="140-148" id="st_24" text="thiazides"/>
            <token POS="IN" charOffset="150-151" id="st_25" text="in"/>
            <token POS="DT" charOffset="153-156" id="st_26" text="some"/>
            <token POS="NNS" charOffset="158-165" id="st_27" text="patients"/>
            <token POS="." charOffset="166-166" id="st_28" text="."/>
          </tokenization>
        </tokenizations>
      </sentenceanalyses>
    </sentence>
    <sentence id="train.txt.d0.s1113" text="Lithium: Ibuprofen produced an elevation of plasma lithium levels and a reduction in renal lithium clearance in a study of eleven normal volunteers.">
      <entity charOffset="9-18" id="train.txt.d0.s1113.e0" text="Ibuprofen" type="agent"/>
      <entity charOffset="91-98" id="train.txt.d0.s1113.e1" text="lithium" tpye="target"/>
      <entity charOffset="0-7" id="train.txt.d0.s1113.e2" text="Lithium" type="target"/>
      <pair e1="train.txt.d0.s1113.e0" e2="train.txt.d0.s1113.e1" id="train.txt.d0.s1113.p0" interaction="True"/>
      <pair e1="train.txt.d0.s1113.e2" e2="train.txt.d0.s1113.e0" id="train.txt.d0.s1113.p1" interaction="False"/>
      <pair e1="train.txt.d0.s1113.e2" e2="train.txt.d0.s1113.e1" id="train.txt.d0.s1113.p2" interaction="False"/>
      <sentenceanalyses>
        <parses>
          <parse parser="split_parse" tokenizer="split">
            <dependency id="split_1" t1="st_4" t2="st_1" type="advmod"/>
            <dependency id="split_2" t1="st_4" t2="st_3" type="nsubj"/>
            <dependency id="split_3" t1="st_6" t2="st_5" type="det"/>
            <dependency id="split_4" t1="st_4" t2="st_6" type="dobj"/>
            <dependency id="split_5" t1="st_10" t2="st_8" type="nn"/>
            <dependency id="split_6" t1="st_10" t2="st_9" type="nn"/>
            <dependency id="split_7" t1="st_6" t2="st_10" type="prep_of"/>
            <dependency id="split_8" t1="st_13" t2="st_12" type="det"/>
            <dependency id="split_9" t1="st_4" t2="st_13" type="dobj"/>
            <dependency id="split_10" t1="st_6" t2="st_13" type="conj_and"/>
            <dependency id="split_11" t1="st_17" t2="st_15" type="amod"/>
            <dependency id="split_12" t1="st_17" t2="st_16" type="nn"/>
            <dependency id="split_13" t1="st_13" t2="st_17" type="prep_in"/>
            <dependency id="split_14" t1="st_20" t2="st_19" type="det"/>
            <dependency id="split_15" t1="st_4" t2="st_20" type="prep_in"/>
            <dependency id="split_16" t1="st_24" t2="st_22" type="amod"/>
            <dependency id="split_17" t1="st_24" t2="st_23" type="amod"/>
            <dependency id="split_18" t1="st_20" t2="st_24" type="prep_of"/>
          </parse>
        </parses>
        <tokenizations>
          <tokenization tokenizer="split">
            <token POS="RB" charOffset="0-6" id="st_1" text="Lithium"/>
            <token POS=":" charOffset="7-7" id="st_2" text=":"/>
            <token POS="NNP" charOffset="9-17" id="st_3" text="Ibuprofen"/>
            <token POS="VBD" charOffset="19-26" id="st_4" text="produced"/>
            <token POS="DT" charOffset="28-29" id="st_5" text="an"/>
            <token POS="NN" charOffset="31-39" id="st_6" text="elevation"/>
            <token POS="IN" charOffset="41-42" id="st_7" text="of"/>
            <token POS="NN" charOffset="44-49" id="st_8" text="plasma"/>
            <token POS="NN" charOffset="51-57" id="st_9" text="lithium"/>
            <token POS="NNS" charOffset="59-64" id="st_10" text="levels"/>
            <token POS="CC" charOffset="66-68" id="st_11" text="and"/>
            <token POS="DT" charOffset="70-70" id="st_12" text="a"/>
            <token POS="NN" charOffset="72-80" id="st_13" text="reduction"/>
            <token POS="IN" charOffset="82-83" id="st_14" text="in"/>
            <token POS="JJ" charOffset="85-89" id="st_15" text="renal"/>
            <token POS="NN" charOffset="91-97" id="st_16" text="lithium"/>
            <token POS="NN" charOffset="99-107" id="st_17" text="clearance"/>
            <token POS="IN" charOffset="109-110" id="st_18" text="in"/>
            <token POS="DT" charOffset="112-112" id="st_19" text="a"/>
            <token POS="NN" charOffset="114-118" id="st_20" text="study"/>
            <token POS="IN" charOffset="120-121" id="st_21" text="of"/>
            <token POS="JJ" charOffset="123-128" id="st_22" text="eleven"/>
            <token POS="JJ" charOffset="130-135" id="st_23" text="normal"/>
            <token POS="NNS" charOffset="137-146" id="st_24" text="volunteers"/>
            <token POS="." charOffset="147-147" id="st_25" text="."/>
          </tokenization>
        </tokenizations>
      </sentenceanalyses>
    </sentence>
    <sentence id="train.txt.d0.s1114" text="Thus, when ibuprofen and lithium are administered concurrently, subjects should be observed carefully for signs of lithium toxicity.">
      <entity charOffset="11-20" id="train.txt.d0.s1114.e0" text="ibuprofen" type="agent"/>
      <entity charOffset="25-32" id="train.txt.d0.s1114.e1" text="lithium" tpye="target"/>
      <pair e1="train.txt.d0.s1114.e0" e2="train.txt.d0.s1114.e1" id="train.txt.d0.s1114.p0" interaction="True"/>
      <sentenceanalyses>
        <parses>
          <parse parser="split_parse" tokenizer="split">
            <dependency id="split_1" t1="st_14" t2="st_1" type="advmod"/>
            <dependency id="split_2" t1="st_8" t2="st_3" type="advmod"/>
            <dependency id="split_3" t1="st_8" t2="st_4" type="nsubjpass"/>
            <dependency id="split_4" t1="st_4" t2="st_6" type="conj_and"/>
            <dependency id="split_5" t1="st_8" t2="st_6" type="nsubjpass"/>
            <dependency id="split_6" t1="st_8" t2="st_7" type="auxpass"/>
            <dependency id="split_7" t1="st_14" t2="st_8" type="dep"/>
            <dependency id="split_8" t1="st_8" t2="st_9" type="advmod"/>
            <dependency id="split_9" t1="st_14" t2="st_11" type="nsubjpass"/>
            <dependency id="split_10" t1="st_14" t2="st_12" type="aux"/>
            <dependency id="split_11" t1="st_14" t2="st_13" type="auxpass"/>
            <dependency id="split_12" t1="st_14" t2="st_15" type="advmod"/>
            <dependency id="split_13" t1="st_14" t2="st_17" type="prep_for"/>
            <dependency id="split_14" t1="st_20" t2="st_19" type="nn"/>
            <dependency id="split_15" t1="st_17" t2="st_20" type="prep_of"/>
          </parse>
        </parses>
        <tokenizations>
          <tokenization tokenizer="split">
            <token POS="RB" charOffset="0-3" id="st_1" text="Thus"/>
            <token POS="," charOffset="4-4" id="st_2" text=","/>
            <token POS="WRB" charOffset="6-9" id="st_3" text="when"/>
            <token POS="NN" charOffset="11-19" id="st_4" text="ibuprofen"/>
            <token POS="CC" charOffset="21-23" id="st_5" text="and"/>
            <token POS="NN" charOffset="25-31" id="st_6" text="lithium"/>
            <token POS="VBP" charOffset="33-35" id="st_7" text="are"/>
            <token POS="VBN" charOffset="37-48" id="st_8" text="administered"/>
            <token POS="RB" charOffset="50-61" id="st_9" text="concurrently"/>
            <token POS="," charOffset="62-62" id="st_10" text=","/>
            <token POS="NNS" charOffset="64-71" id="st_11" text="subjects"/>
            <token POS="MD" charOffset="73-78" id="st_12" text="should"/>
            <token POS="VB" charOffset="80-81" id="st_13" text="be"/>
            <token POS="VBN" charOffset="83-90" id="st_14" text="observed"/>
            <token POS="RB" charOffset="92-100" id="st_15" text="carefully"/>
            <token POS="IN" charOffset="102-104" id="st_16" text="for"/>
            <token POS="NNS" charOffset="106-110" id="st_17" text="signs"/>
            <token POS="IN" charOffset="112-113" id="st_18" text="of"/>
            <token POS="NN" charOffset="115-121" id="st_19" text="lithium"/>
            <token POS="NN" charOffset="123-130" id="st_20" text="toxicity"/>
            <token POS="." charOffset="131-131" id="st_21" text="."/>
          </tokenization>
        </tokenizations>
      </sentenceanalyses>
    </sentence>
    <sentence id="train.txt.d0.s1115" text="Boric acid may interact with the idoxuridine preparation causing a gritty substance to form or may interact with the preservative in the idoxuridine preparation causing a toxic effect in the eye.">
      <entity charOffset="0-10" id="train.txt.d0.s1115.e0" text="Boric acid" type="agent"/>
      <entity charOffset="33-56" id="train.txt.d0.s1115.e1" text="idoxuridine preparation" tpye="target"/>
      <entity charOffset="137-160" id="train.txt.d0.s1115.e2" text="idoxuridine preparation" type="target"/>
      <pair e1="train.txt.d0.s1115.e0" e2="train.txt.d0.s1115.e1" id="train.txt.d0.s1115.p0" interaction="True"/>
      <pair e1="train.txt.d0.s1115.e0" e2="train.txt.d0.s1115.e2" id="train.txt.d0.s1115.p1" interaction="False"/>
      <pair e1="train.txt.d0.s1115.e1" e2="train.txt.d0.s1115.e2" id="train.txt.d0.s1115.p2" interaction="False"/>
      <sentenceanalyses>
        <parses>
          <parse parser="split_parse" tokenizer="split">
            <dependency id="split_1" t1="st_2" t2="st_1" type="amod"/>
            <dependency id="split_2" t1="st_4" t2="st_2" type="nsubj"/>
            <dependency id="split_3" t1="st_17" t2="st_2" type="nsubj"/>
            <dependency id="split_4" t1="st_4" t2="st_3" type="aux"/>
            <dependency id="split_5" t1="st_8" t2="st_6" type="det"/>
            <dependency id="split_6" t1="st_8" t2="st_7" type="amod"/>
            <dependency id="split_7" t1="st_4" t2="st_8" type="prep_with"/>
            <dependency id="split_8" t1="st_8" t2="st_9" type="partmod"/>
            <dependency id="split_9" t1="st_12" t2="st_10" type="det"/>
            <dependency id="split_10" t1="st_12" t2="st_11" type="amod"/>
            <dependency id="split_11" t1="st_9" t2="st_12" type="dobj"/>
            <dependency id="split_12" t1="st_14" t2="st_13" type="aux"/>
            <dependency id="split_13" t1="st_9" t2="st_14" type="xcomp"/>
            <dependency id="split_14" t1="st_17" t2="st_16" type="aux"/>
            <dependency id="split_15" t1="st_4" t2="st_17" type="conj_or"/>
            <dependency id="split_16" t1="st_20" t2="st_19" type="det"/>
            <dependency id="split_17" t1="st_17" t2="st_20" type="prep_with"/>
            <dependency id="split_18" t1="st_24" t2="st_22" type="det"/>
            <dependency id="split_19" t1="st_24" t2="st_23" type="amod"/>
            <dependency id="split_20" t1="st_20" t2="st_24" type="prep_in"/>
            <dependency id="split_21" t1="st_24" t2="st_25" type="partmod"/>
            <dependency id="split_22" t1="st_28" t2="st_26" type="det"/>
            <dependency id="split_23" t1="st_28" t2="st_27" type="amod"/>
            <dependency id="split_24" t1="st_25" t2="st_28" type="dobj"/>
            <dependency id="split_25" t1="st_31" t2="st_30" type="det"/>
            <dependency id="split_26" t1="st_28" t2="st_31" type="prep_in"/>
          </parse>
        </parses>
        <tokenizations>
          <tokenization tokenizer="split">
            <token POS="JJ" charOffset="0-4" id="st_1" text="Boric"/>
            <token POS="NN" charOffset="6-9" id="st_2" text="acid"/>
            <token POS="MD" charOffset="11-13" id="st_3" text="may"/>
            <token POS="VB" charOffset="15-22" id="st_4" text="interact"/>
            <token POS="IN" charOffset="24-27" id="st_5" text="with"/>
            <token POS="DT" charOffset="29-31" id="st_6" text="the"/>
            <token POS="JJ" charOffset="33-43" id="st_7" text="idoxuridine"/>
            <token POS="NN" charOffset="45-55" id="st_8" text="preparation"/>
            <token POS="VBG" charOffset="57-63" id="st_9" text="causing"/>
            <token POS="DT" charOffset="65-65" id="st_10" text="a"/>
            <token POS="JJ" charOffset="67-72" id="st_11" text="gritty"/>
            <token POS="NN" charOffset="74-82" id="st_12" text="substance"/>
            <token POS="TO" charOffset="84-85" id="st_13" text="to"/>
            <token POS="VB" charOffset="87-90" id="st_14" text="form"/>
            <token POS="CC" charOffset="92-93" id="st_15" text="or"/>
            <token POS="MD" charOffset="95-97" id="st_16" text="may"/>
            <token POS="VB" charOffset="99-106" id="st_17" text="interact"/>
            <token POS="IN" charOffset="108-111" id="st_18" text="with"/>
            <token POS="DT" charOffset="113-115" id="st_19" text="the"/>
            <token POS="NN" charOffset="117-128" id="st_20" text="preservative"/>
            <token POS="IN" charOffset="130-131" id="st_21" text="in"/>
            <token POS="DT" charOffset="133-135" id="st_22" text="the"/>
            <token POS="JJ" charOffset="137-147" id="st_23" text="idoxuridine"/>
            <token POS="NN" charOffset="149-159" id="st_24" text="preparation"/>
            <token POS="VBG" charOffset="161-167" id="st_25" text="causing"/>
            <token POS="DT" charOffset="169-169" id="st_26" text="a"/>
            <token POS="JJ" charOffset="171-175" id="st_27" text="toxic"/>
            <token POS="NN" charOffset="177-182" id="st_28" text="effect"/>
            <token POS="IN" charOffset="184-185" id="st_29" text="in"/>
            <token POS="DT" charOffset="187-189" id="st_30" text="the"/>
            <token POS="NN" charOffset="191-193" id="st_31" text="eye"/>
            <token POS="." charOffset="194-194" id="st_32" text="."/>
          </tokenization>
        </tokenizations>
      </sentenceanalyses>
    </sentence>
    <sentence id="train.txt.d0.s1116" text="However, iloprost has the potential to increase the hypotensive effect of vasodilators and antihypertensive agents.">
      <entity charOffset="9-17" id="train.txt.d0.s1116.e0" text="iloprost" type="agent"/>
      <entity charOffset="74-86" id="train.txt.d0.s1116.e1" text="vasodilators" tpye="target"/>
      <entity charOffset="91-114" id="train.txt.d0.s1116.e2" text="antihypertensive agents" type="target"/>
      <pair e1="train.txt.d0.s1116.e0" e2="train.txt.d0.s1116.e1" id="train.txt.d0.s1116.p0" interaction="True"/>
      <pair e1="train.txt.d0.s1116.e0" e2="train.txt.d0.s1116.e2" id="train.txt.d0.s1116.p1" interaction="False"/>
      <pair e1="train.txt.d0.s1116.e1" e2="train.txt.d0.s1116.e2" id="train.txt.d0.s1116.p2" interaction="False"/>
      <sentenceanalyses>
        <parses>
          <parse parser="split_parse" tokenizer="split">
            <dependency id="split_1" t1="st_4" t2="st_1" type="advmod"/>
            <dependency id="split_2" t1="st_4" t2="st_3" type="nsubj"/>
            <dependency id="split_3" t1="st_6" t2="st_5" type="det"/>
            <dependency id="split_4" t1="st_4" t2="st_6" type="dobj"/>
            <dependency id="split_5" t1="st_8" t2="st_7" type="aux"/>
            <dependency id="split_6" t1="st_6" t2="st_8" type="infmod"/>
            <dependency id="split_7" t1="st_11" t2="st_9" type="det"/>
            <dependency id="split_8" t1="st_11" t2="st_10" type="amod"/>
            <dependency id="split_9" t1="st_8" t2="st_11" type="dobj"/>
            <dependency id="split_10" t1="st_11" t2="st_13" type="prep_of"/>
            <dependency id="split_11" t1="st_16" t2="st_15" type="nn"/>
            <dependency id="split_12" t1="st_11" t2="st_16" type="prep_of"/>
            <dependency id="split_13" t1="st_13" t2="st_16" type="conj_and"/>
          </parse>
        </parses>
        <tokenizations>
          <tokenization tokenizer="split">
            <token POS="RB" charOffset="0-6" id="st_1" text="However"/>
            <token POS="," charOffset="7-7" id="st_2" text=","/>
            <token POS="NN" charOffset="9-16" id="st_3" text="iloprost"/>
            <token POS="VBZ" charOffset="18-20" id="st_4" text="has"/>
            <token POS="DT" charOffset="22-24" id="st_5" text="the"/>
            <token POS="NN" charOffset="26-34" id="st_6" text="potential"/>
            <token POS="TO" charOffset="36-37" id="st_7" text="to"/>
            <token POS="VB" charOffset="39-46" id="st_8" text="increase"/>
            <token POS="DT" charOffset="48-50" id="st_9" text="the"/>
            <token POS="JJ" charOffset="52-62" id="st_10" text="hypotensive"/>
            <token POS="NN" charOffset="64-69" id="st_11" text="effect"/>
            <token POS="IN" charOffset="71-72" id="st_12" text="of"/>
            <token POS="NNS" charOffset="74-85" id="st_13" text="vasodilators"/>
            <token POS="CC" charOffset="87-89" id="st_14" text="and"/>
            <token POS="NN" charOffset="91-106" id="st_15" text="antihypertensive"/>
            <token POS="NNS" charOffset="108-113" id="st_16" text="agents"/>
            <token POS="." charOffset="114-114" id="st_17" text="."/>
          </tokenization>
        </tokenizations>
      </sentenceanalyses>
    </sentence>
    <sentence id="train.txt.d0.s1117" text="Since iloprost inhibits platelet function, there is a potential for increased risk of bleeding, particularly in patients maintained on anticoagulants.">
      <entity charOffset="6-14" id="train.txt.d0.s1117.e0" text="iloprost" type="agent"/>
      <entity charOffset="135-149" id="train.txt.d0.s1117.e1" text="anticoagulants" tpye="target"/>
      <pair e1="train.txt.d0.s1117.e0" e2="train.txt.d0.s1117.e1" id="train.txt.d0.s1117.p0" interaction="True"/>
      <sentenceanalyses>
        <parses>
          <parse parser="split_parse" tokenizer="split">
            <dependency id="split_1" t1="st_3" t2="st_1" type="mark"/>
            <dependency id="split_2" t1="st_3" t2="st_2" type="nsubj"/>
            <dependency id="split_3" t1="st_8" t2="st_3" type="advcl"/>
            <dependency id="split_4" t1="st_5" t2="st_4" type="nn"/>
            <dependency id="split_5" t1="st_3" t2="st_5" type="dobj"/>
            <dependency id="split_6" t1="st_8" t2="st_7" type="expl"/>
            <dependency id="split_7" t1="st_10" t2="st_9" type="det"/>
            <dependency id="split_8" t1="st_8" t2="st_10" type="nsubj"/>
            <dependency id="split_9" t1="st_13" t2="st_12" type="amod"/>
            <dependency id="split_10" t1="st_8" t2="st_13" type="prep_for"/>
            <dependency id="split_11" t1="st_13" t2="st_15" type="prep_of"/>
            <dependency id="split_12" t1="st_8" t2="st_17" type="dep"/>
            <dependency id="split_13" t1="st_8" t2="st_18" type="dep"/>
            <dependency id="split_14" t1="st_18" t2="st_19" type="pobj"/>
            <dependency id="split_15" t1="st_19" t2="st_20" type="partmod"/>
            <dependency id="split_16" t1="st_20" t2="st_22" type="prep_on"/>
          </parse>
        </parses>
        <tokenizations>
          <tokenization tokenizer="split">
            <token POS="IN" charOffset="0-4" id="st_1" text="Since"/>
            <token POS="NN" charOffset="6-13" id="st_2" text="iloprost"/>
            <token POS="VBZ" charOffset="15-22" id="st_3" text="inhibits"/>
            <token POS="NN" charOffset="24-31" id="st_4" text="platelet"/>
            <token POS="NN" charOffset="33-40" id="st_5" text="function"/>
            <token POS="," charOffset="41-41" id="st_6" text=","/>
            <token POS="EX" charOffset="43-47" id="st_7" text="there"/>
            <token POS="VBZ" charOffset="49-50" id="st_8" text="is"/>
            <token POS="DT" charOffset="52-52" id="st_9" text="a"/>
            <token POS="NN" charOffset="54-62" id="st_10" text="potential"/>
            <token POS="IN" charOffset="64-66" id="st_11" text="for"/>
            <token POS="VBN" charOffset="68-76" id="st_12" text="increased"/>
            <token POS="NN" charOffset="78-81" id="st_13" text="risk"/>
            <token POS="IN" charOffset="83-84" id="st_14" text="of"/>
            <token POS="NN" charOffset="86-93" id="st_15" text="bleeding"/>
            <token POS="," charOffset="94-94" id="st_16" text=","/>
            <token POS="RB" charOffset="96-107" id="st_17" text="particularly"/>
            <token POS="IN" charOffset="109-110" id="st_18" text="in"/>
            <token POS="NNS" charOffset="112-119" id="st_19" text="patients"/>
            <token POS="VBN" charOffset="121-130" id="st_20" text="maintained"/>
            <token POS="IN" charOffset="132-133" id="st_21" text="on"/>
            <token POS="NNS" charOffset="135-148" id="st_22" text="anticoagulants"/>
            <token POS="." charOffset="149-149" id="st_23" text="."/>
          </tokenization>
        </tokenizations>
      </sentenceanalyses>
    </sentence>
    <sentence id="train.txt.d0.s1118" text="Drugs that may alter imatinib plasma concentrations Drugs that may increase imatinib plasma concentrations: Caution is recommended when administering Gleevec with inhibitors of the CYP3A4 family (e.g., ketoconazole, itraconazole, erythromycin, clarithromycin).">
      <entity charOffset="150-157" id="train.txt.d0.s1118.e0" text="Gleevec" type="agent"/>
      <entity charOffset="202-214" id="train.txt.d0.s1118.e1" text="ketoconazole" tpye="target"/>
      <entity charOffset="230-242" id="train.txt.d0.s1118.e2" text="erythromycin" tpye="target"/>
      <entity charOffset="0-5" id="train.txt.d0.s1118.e3" text="Drugs" type="target"/>
      <entity charOffset="21-29" id="train.txt.d0.s1118.e4" text="imatinib" type="target"/>
      <entity charOffset="76-84" id="train.txt.d0.s1118.e5" text="imatinib" type="target"/>
      <entity charOffset="181-187" id="train.txt.d0.s1118.e6" text="CYP3A4" type="target"/>
      <entity charOffset="216-228" id="train.txt.d0.s1118.e7" text="itraconazole" type="target"/>
      <entity charOffset="244-258" id="train.txt.d0.s1118.e8" text="clarithromycin" type="target"/>
      <pair e1="train.txt.d0.s1118.e0" e2="train.txt.d0.s1118.e1" id="train.txt.d0.s1118.p0" interaction="True"/>
      <pair e1="train.txt.d0.s1118.e0" e2="train.txt.d0.s1118.e2" id="train.txt.d0.s1118.p1" interaction="True"/>
      <pair e1="train.txt.d0.s1118.e3" e2="train.txt.d0.s1118.e4" id="train.txt.d0.s1118.p2" interaction="False"/>
      <pair e1="train.txt.d0.s1118.e3" e2="train.txt.d0.s1118.e5" id="train.txt.d0.s1118.p3" interaction="False"/>
      <pair e1="train.txt.d0.s1118.e3" e2="train.txt.d0.s1118.e0" id="train.txt.d0.s1118.p4" interaction="False"/>
      <pair e1="train.txt.d0.s1118.e3" e2="train.txt.d0.s1118.e6" id="train.txt.d0.s1118.p5" interaction="False"/>
      <pair e1="train.txt.d0.s1118.e3" e2="train.txt.d0.s1118.e1" id="train.txt.d0.s1118.p6" interaction="False"/>
      <pair e1="train.txt.d0.s1118.e3" e2="train.txt.d0.s1118.e7" id="train.txt.d0.s1118.p7" interaction="False"/>
      <pair e1="train.txt.d0.s1118.e3" e2="train.txt.d0.s1118.e2" id="train.txt.d0.s1118.p8" interaction="False"/>
      <pair e1="train.txt.d0.s1118.e3" e2="train.txt.d0.s1118.e8" id="train.txt.d0.s1118.p9" interaction="False"/>
      <pair e1="train.txt.d0.s1118.e4" e2="train.txt.d0.s1118.e5" id="train.txt.d0.s1118.p10" interaction="False"/>
      <pair e1="train.txt.d0.s1118.e4" e2="train.txt.d0.s1118.e0" id="train.txt.d0.s1118.p11" interaction="False"/>
      <pair e1="train.txt.d0.s1118.e4" e2="train.txt.d0.s1118.e6" id="train.txt.d0.s1118.p12" interaction="False"/>
      <pair e1="train.txt.d0.s1118.e4" e2="train.txt.d0.s1118.e1" id="train.txt.d0.s1118.p13" interaction="False"/>
      <pair e1="train.txt.d0.s1118.e4" e2="train.txt.d0.s1118.e7" id="train.txt.d0.s1118.p14" interaction="False"/>
      <pair e1="train.txt.d0.s1118.e4" e2="train.txt.d0.s1118.e2" id="train.txt.d0.s1118.p15" interaction="False"/>
      <pair e1="train.txt.d0.s1118.e4" e2="train.txt.d0.s1118.e8" id="train.txt.d0.s1118.p16" interaction="False"/>
      <pair e1="train.txt.d0.s1118.e5" e2="train.txt.d0.s1118.e0" id="train.txt.d0.s1118.p17" interaction="False"/>
      <pair e1="train.txt.d0.s1118.e5" e2="train.txt.d0.s1118.e6" id="train.txt.d0.s1118.p18" interaction="False"/>
      <pair e1="train.txt.d0.s1118.e5" e2="train.txt.d0.s1118.e1" id="train.txt.d0.s1118.p19" interaction="False"/>
      <pair e1="train.txt.d0.s1118.e5" e2="train.txt.d0.s1118.e7" id="train.txt.d0.s1118.p20" interaction="False"/>
      <pair e1="train.txt.d0.s1118.e5" e2="train.txt.d0.s1118.e2" id="train.txt.d0.s1118.p21" interaction="False"/>
      <pair e1="train.txt.d0.s1118.e5" e2="train.txt.d0.s1118.e8" id="train.txt.d0.s1118.p22" interaction="False"/>
      <pair e1="train.txt.d0.s1118.e0" e2="train.txt.d0.s1118.e6" id="train.txt.d0.s1118.p23" interaction="False"/>
      <pair e1="train.txt.d0.s1118.e0" e2="train.txt.d0.s1118.e7" id="train.txt.d0.s1118.p24" interaction="False"/>
      <pair e1="train.txt.d0.s1118.e0" e2="train.txt.d0.s1118.e8" id="train.txt.d0.s1118.p25" interaction="False"/>
      <pair e1="train.txt.d0.s1118.e6" e2="train.txt.d0.s1118.e1" id="train.txt.d0.s1118.p26" interaction="False"/>
      <pair e1="train.txt.d0.s1118.e6" e2="train.txt.d0.s1118.e7" id="train.txt.d0.s1118.p27" interaction="False"/>
      <pair e1="train.txt.d0.s1118.e6" e2="train.txt.d0.s1118.e2" id="train.txt.d0.s1118.p28" interaction="False"/>
      <pair e1="train.txt.d0.s1118.e6" e2="train.txt.d0.s1118.e8" id="train.txt.d0.s1118.p29" interaction="False"/>
      <pair e1="train.txt.d0.s1118.e1" e2="train.txt.d0.s1118.e7" id="train.txt.d0.s1118.p30" interaction="False"/>
      <pair e1="train.txt.d0.s1118.e1" e2="train.txt.d0.s1118.e2" id="train.txt.d0.s1118.p31" interaction="False"/>
      <pair e1="train.txt.d0.s1118.e1" e2="train.txt.d0.s1118.e8" id="train.txt.d0.s1118.p32" interaction="False"/>
      <pair e1="train.txt.d0.s1118.e7" e2="train.txt.d0.s1118.e2" id="train.txt.d0.s1118.p33" interaction="False"/>
      <pair e1="train.txt.d0.s1118.e7" e2="train.txt.d0.s1118.e8" id="train.txt.d0.s1118.p34" interaction="False"/>
      <pair e1="train.txt.d0.s1118.e2" e2="train.txt.d0.s1118.e8" id="train.txt.d0.s1118.p35" interaction="False"/>
      <sentenceanalyses>
        <parses>
          <parse parser="split_parse" tokenizer="split">
            <dependency id="split_1" t1="st_4" t2="st_1" type="nsubj"/>
            <dependency id="split_2" t1="st_4" t2="st_3" type="aux"/>
            <dependency id="split_3" t1="st_1" t2="st_4" type="rcmod"/>
            <dependency id="split_4" t1="st_8" t2="st_5" type="amod"/>
            <dependency id="split_5" t1="st_8" t2="st_6" type="nn"/>
            <dependency id="split_6" t1="st_8" t2="st_7" type="nn"/>
            <dependency id="split_7" t1="st_4" t2="st_8" type="dobj"/>
            <dependency id="split_8" t1="st_11" t2="st_8" type="nsubj"/>
            <dependency id="split_9" t1="st_11" t2="st_10" type="aux"/>
            <dependency id="split_10" t1="st_8" t2="st_11" type="rcmod"/>
            <dependency id="split_11" t1="st_14" t2="st_12" type="amod"/>
            <dependency id="split_12" t1="st_14" t2="st_13" type="nn"/>
            <dependency id="split_13" t1="st_11" t2="st_14" type="dobj"/>
            <dependency id="split_14" t1="st_18" t2="st_16" type="nsubjpass"/>
            <dependency id="split_15" t1="st_18" t2="st_17" type="auxpass"/>
            <dependency id="split_16" t1="st_1" t2="st_18" type="dep"/>
            <dependency id="split_17" t1="st_20" t2="st_19" type="advmod"/>
            <dependency id="split_18" t1="st_18" t2="st_20" type="advcl"/>
            <dependency id="split_19" t1="st_20" t2="st_21" type="dobj"/>
            <dependency id="split_20" t1="st_20" t2="st_23" type="prep_with"/>
            <dependency id="split_21" t1="st_27" t2="st_25" type="det"/>
            <dependency id="split_22" t1="st_27" t2="st_26" type="nn"/>
            <dependency id="split_23" t1="st_23" t2="st_27" type="prep_of"/>
            <dependency id="split_24" t1="st_27" t2="st_29" type="appos"/>
            <dependency id="split_25" t1="st_29" t2="st_31" type="dep"/>
            <dependency id="split_26" t1="st_37" t2="st_33" type="nn"/>
            <dependency id="split_27" t1="st_37" t2="st_35" type="dep"/>
            <dependency id="split_28" t1="st_29" t2="st_37" type="dep"/>
          </parse>
        </parses>
        <tokenizations>
          <tokenization tokenizer="split">
            <token POS="NNS" charOffset="0-4" id="st_1" text="Drugs"/>
            <token POS="WDT" charOffset="6-9" id="st_2" text="that"/>
            <token POS="MD" charOffset="11-13" id="st_3" text="may"/>
            <token POS="VB" charOffset="15-19" id="st_4" text="alter"/>
            <token POS="JJ" charOffset="21-28" id="st_5" text="imatinib"/>
            <token POS="NN" charOffset="30-35" id="st_6" text="plasma"/>
            <token POS="NNS" charOffset="37-50" id="st_7" text="concentrations"/>
            <token POS="NNS" charOffset="52-56" id="st_8" text="Drugs"/>
            <token POS="WDT" charOffset="58-61" id="st_9" text="that"/>
            <token POS="MD" charOffset="63-65" id="st_10" text="may"/>
            <token POS="VB" charOffset="67-74" id="st_11" text="increase"/>
            <token POS="JJ" charOffset="76-83" id="st_12" text="imatinib"/>
            <token POS="NN" charOffset="85-90" id="st_13" text="plasma"/>
            <token POS="NNS" charOffset="92-105" id="st_14" text="concentrations"/>
            <token POS=":" charOffset="106-106" id="st_15" text=":"/>
            <token POS="NN" charOffset="108-114" id="st_16" text="Caution"/>
            <token POS="VBZ" charOffset="116-117" id="st_17" text="is"/>
            <token POS="VBN" charOffset="119-129" id="st_18" text="recommended"/>
            <token POS="WRB" charOffset="131-134" id="st_19" text="when"/>
            <token POS="VBG" charOffset="136-148" id="st_20" text="administering"/>
            <token POS="NNP" charOffset="150-156" id="st_21" text="Gleevec"/>
            <token POS="IN" charOffset="158-161" id="st_22" text="with"/>
            <token POS="NNS" charOffset="163-172" id="st_23" text="inhibitors"/>
            <token POS="IN" charOffset="174-175" id="st_24" text="of"/>
            <token POS="DT" charOffset="177-179" id="st_25" text="the"/>
            <token POS="NN" charOffset="181-186" id="st_26" text="CYP3A4"/>
            <token POS="NN" charOffset="188-193" id="st_27" text="family"/>
            <token POS="(" charOffset="195-195" id="st_28" text="("/>
            <token POS="NN" charOffset="196-199" id="st_29" text="e.g."/>
            <token POS="," charOffset="200-200" id="st_30" text=","/>
            <token POS="NN" charOffset="202-213" id="st_31" text="ketoconazole"/>
            <token POS="," charOffset="214-214" id="st_32" text=","/>
            <token POS="NN" charOffset="216-227" id="st_33" text="itraconazole"/>
            <token POS="," charOffset="228-228" id="st_34" text=","/>
            <token POS="NN" charOffset="230-241" id="st_35" text="erythromycin"/>
            <token POS="," charOffset="242-242" id="st_36" text=","/>
            <token POS="NN" charOffset="244-257" id="st_37" text="clarithromycin"/>
            <token POS=")" charOffset="258-258" id="st_38" text=")"/>
            <token POS="." charOffset="259-259" id="st_39" text="."/>
          </tokenization>
        </tokenizations>
      </sentenceanalyses>
    </sentence>
    <sentence id="train.txt.d0.s1119" text="There is a significant increase in exposure to imatinib when Gleevec is coadministered with ketoconazole (CYP3A4 inhibitor).">
      <entity charOffset="61-68" id="train.txt.d0.s1119.e0" text="Gleevec" type="agent"/>
      <entity charOffset="92-104" id="train.txt.d0.s1119.e1" text="ketoconazole" tpye="target"/>
      <entity charOffset="47-55" id="train.txt.d0.s1119.e2" text="imatinib" type="target"/>
      <entity charOffset="106-112" id="train.txt.d0.s1119.e3" text="CYP3A4" type="target"/>
      <pair e1="train.txt.d0.s1119.e0" e2="train.txt.d0.s1119.e1" id="train.txt.d0.s1119.p0" interaction="True"/>
      <pair e1="train.txt.d0.s1119.e2" e2="train.txt.d0.s1119.e0" id="train.txt.d0.s1119.p1" interaction="False"/>
      <pair e1="train.txt.d0.s1119.e2" e2="train.txt.d0.s1119.e1" id="train.txt.d0.s1119.p2" interaction="False"/>
      <pair e1="train.txt.d0.s1119.e2" e2="train.txt.d0.s1119.e3" id="train.txt.d0.s1119.p3" interaction="False"/>
      <pair e1="train.txt.d0.s1119.e0" e2="train.txt.d0.s1119.e3" id="train.txt.d0.s1119.p4" interaction="False"/>
      <pair e1="train.txt.d0.s1119.e1" e2="train.txt.d0.s1119.e3" id="train.txt.d0.s1119.p5" interaction="False"/>
      <sentenceanalyses>
        <parses>
          <parse parser="split_parse" tokenizer="split">
            <dependency id="split_1" t1="st_2" t2="st_1" type="expl"/>
            <dependency id="split_2" t1="st_5" t2="st_3" type="det"/>
            <dependency id="split_3" t1="st_5" t2="st_4" type="amod"/>
            <dependency id="split_4" t1="st_2" t2="st_5" type="nsubj"/>
            <dependency id="split_5" t1="st_13" t2="st_5" type="tmod"/>
            <dependency id="split_6" t1="st_5" t2="st_7" type="prep_in"/>
            <dependency id="split_7" t1="st_7" t2="st_9" type="prep_to"/>
            <dependency id="split_8" t1="st_13" t2="st_10" type="advmod"/>
            <dependency id="split_9" t1="st_13" t2="st_10" type="rel"/>
            <dependency id="split_10" t1="st_13" t2="st_11" type="nsubjpass"/>
            <dependency id="split_11" t1="st_13" t2="st_12" type="auxpass"/>
            <dependency id="split_12" t1="st_5" t2="st_13" type="dep"/>
            <dependency id="split_13" t1="st_13" t2="st_15" type="prep_with"/>
            <dependency id="split_14" t1="st_18" t2="st_17" type="nn"/>
            <dependency id="split_15" t1="st_15" t2="st_18" type="abbrev"/>
          </parse>
        </parses>
        <tokenizations>
          <tokenization tokenizer="split">
            <token POS="EX" charOffset="0-4" id="st_1" text="There"/>
            <token POS="VBZ" charOffset="6-7" id="st_2" text="is"/>
            <token POS="DT" charOffset="9-9" id="st_3" text="a"/>
            <token POS="JJ" charOffset="11-21" id="st_4" text="significant"/>
            <token POS="NN" charOffset="23-30" id="st_5" text="increase"/>
            <token POS="IN" charOffset="32-33" id="st_6" text="in"/>
            <token POS="NN" charOffset="35-42" id="st_7" text="exposure"/>
            <token POS="TO" charOffset="44-45" id="st_8" text="to"/>
            <token POS="NN" charOffset="47-54" id="st_9" text="imatinib"/>
            <token POS="WRB" charOffset="56-59" id="st_10" text="when"/>
            <token POS="NNP" charOffset="61-67" id="st_11" text="Gleevec"/>
            <token POS="VBZ" charOffset="69-70" id="st_12" text="is"/>
            <token POS="VBN" charOffset="72-85" id="st_13" text="coadministered"/>
            <token POS="IN" charOffset="87-90" id="st_14" text="with"/>
            <token POS="NN" charOffset="92-103" id="st_15" text="ketoconazole"/>
            <token POS="(" charOffset="105-105" id="st_16" text="("/>
            <token POS="NN" charOffset="106-111" id="st_17" text="CYP3A4"/>
            <token POS="NN" charOffset="113-121" id="st_18" text="inhibitor"/>
            <token POS=")" charOffset="122-122" id="st_19" text=")"/>
            <token POS="." charOffset="123-123" id="st_20" text="."/>
          </tokenization>
        </tokenizations>
      </sentenceanalyses>
    </sentence>
    <sentence id="train.txt.d0.s1120" text="Pretreatment of healthy volunteers with multiple doses of rifampin followed by a single dose of Gleevec, increased Gleevec oral-dose clearance by 3.8-fold, which significantly (p 0.05) decreased mean cmax and AUC(0-8).">
      <entity charOffset="58-66" id="train.txt.d0.s1120.e0" text="rifampin" type="agent"/>
      <entity charOffset="96-103" id="train.txt.d0.s1120.e1" text="Gleevec" tpye="target"/>
      <entity charOffset="115-122" id="train.txt.d0.s1120.e2" text="Gleevec" type="target"/>
      <pair e1="train.txt.d0.s1120.e0" e2="train.txt.d0.s1120.e1" id="train.txt.d0.s1120.p0" interaction="True"/>
      <pair e1="train.txt.d0.s1120.e0" e2="train.txt.d0.s1120.e2" id="train.txt.d0.s1120.p1" interaction="False"/>
      <pair e1="train.txt.d0.s1120.e1" e2="train.txt.d0.s1120.e2" id="train.txt.d0.s1120.p2" interaction="False"/>
      <sentenceanalyses>
        <parses>
          <parse parser="split_parse" tokenizer="split">
            <dependency id="split_1" t1="st_10" t2="st_1" type="nsubj"/>
            <dependency id="split_2" t1="st_4" t2="st_3" type="amod"/>
            <dependency id="split_3" t1="st_1" t2="st_4" type="prep_of"/>
            <dependency id="split_4" t1="st_7" t2="st_6" type="amod"/>
            <dependency id="split_5" t1="st_4" t2="st_7" type="prep_with"/>
            <dependency id="split_6" t1="st_7" t2="st_9" type="prep_of"/>
            <dependency id="split_7" t1="st_14" t2="st_12" type="det"/>
            <dependency id="split_8" t1="st_14" t2="st_13" type="amod"/>
            <dependency id="split_9" t1="st_10" t2="st_14" type="prep_by"/>
            <dependency id="split_10" t1="st_14" t2="st_16" type="prep_of"/>
            <dependency id="split_11" t1="st_14" t2="st_18" type="partmod"/>
            <dependency id="split_12" t1="st_21" t2="st_19" type="amod"/>
            <dependency id="split_13" t1="st_21" t2="st_20" type="amod"/>
            <dependency id="split_14" t1="st_18" t2="st_21" type="dobj"/>
            <dependency id="split_15" t1="st_18" t2="st_23" type="agent"/>
            <dependency id="split_16" t1="st_31" t2="st_25" type="dobj"/>
            <dependency id="split_17" t1="st_31" t2="st_25" type="rel"/>
            <dependency id="split_18" t1="st_31" t2="st_26" type="advmod"/>
            <dependency id="split_19" t1="st_31" t2="st_28" type="nsubj"/>
            <dependency id="split_20" t1="st_28" t2="st_29" type="num"/>
            <dependency id="split_21" t1="st_14" t2="st_31" type="rcmod"/>
            <dependency id="split_22" t1="st_33" t2="st_32" type="amod"/>
            <dependency id="split_23" t1="st_31" t2="st_33" type="dobj"/>
            <dependency id="split_24" t1="st_31" t2="st_35" type="dobj"/>
            <dependency id="split_25" t1="st_33" t2="st_35" type="conj_and"/>
            <dependency id="split_26" t1="st_10" t2="st_37" type="dep"/>
          </parse>
        </parses>
        <tokenizations>
          <tokenization tokenizer="split">
            <token POS="NN" charOffset="0-11" id="st_1" text="Pretreatment"/>
            <token POS="IN" charOffset="13-14" id="st_2" text="of"/>
            <token POS="JJ" charOffset="16-22" id="st_3" text="healthy"/>
            <token POS="NNS" charOffset="24-33" id="st_4" text="volunteers"/>
            <token POS="IN" charOffset="35-38" id="st_5" text="with"/>
            <token POS="JJ" charOffset="40-47" id="st_6" text="multiple"/>
            <token POS="NNS" charOffset="49-53" id="st_7" text="doses"/>
            <token POS="IN" charOffset="55-56" id="st_8" text="of"/>
            <token POS="NN" charOffset="58-65" id="st_9" text="rifampin"/>
            <token POS="VBN" charOffset="67-74" id="st_10" text="followed"/>
            <token POS="IN" charOffset="76-77" id="st_11" text="by"/>
            <token POS="DT" charOffset="79-79" id="st_12" text="a"/>
            <token POS="JJ" charOffset="81-86" id="st_13" text="single"/>
            <token POS="NN" charOffset="88-91" id="st_14" text="dose"/>
            <token POS="IN" charOffset="93-94" id="st_15" text="of"/>
            <token POS="NNP" charOffset="96-102" id="st_16" text="Gleevec"/>
            <token POS="," charOffset="103-103" id="st_17" text=","/>
            <token POS="VBD" charOffset="105-113" id="st_18" text="increased"/>
            <token POS="JJ" charOffset="115-121" id="st_19" text="Gleevec"/>
            <token POS="JJ" charOffset="123-131" id="st_20" text="oral-dose"/>
            <token POS="NN" charOffset="133-141" id="st_21" text="clearance"/>
            <token POS="IN" charOffset="143-144" id="st_22" text="by"/>
            <token POS="NN" charOffset="146-153" id="st_23" text="3.8-fold"/>
            <token POS="," charOffset="154-154" id="st_24" text=","/>
            <token POS="WDT" charOffset="156-160" id="st_25" text="which"/>
            <token POS="RB" charOffset="162-174" id="st_26" text="significantly"/>
            <token POS="(" charOffset="176-176" id="st_27" text="("/>
            <token POS="NN" charOffset="177-177" id="st_28" text="p"/>
            <token POS="CD" charOffset="179-182" id="st_29" text="0.05"/>
            <token POS=")" charOffset="183-183" id="st_30" text=")"/>
            <token POS="VBD" charOffset="185-193" id="st_31" text="decreased"/>
            <token POS="JJ" charOffset="195-198" id="st_32" text="mean"/>
            <token POS="NN" charOffset="200-203" id="st_33" text="cmax"/>
            <token POS="CC" charOffset="205-207" id="st_34" text="and"/>
            <token POS="NN" charOffset="209-211" id="st_35" text="AUC"/>
            <token POS="(" charOffset="212-212" id="st_36" text="("/>
            <token POS="CD" charOffset="213-215" id="st_37" text="0-8"/>
            <token POS=")" charOffset="216-216" id="st_38" text=")"/>
            <token POS="." charOffset="217-217" id="st_39" text="."/>
          </tokenization>
        </tokenizations>
      </sentenceanalyses>
    </sentence>
    <sentence id="train.txt.d0.s1121" text="Drugs that may have their plasma concentration altered by Gleevec Gleevec increases the mean cmax and AUC of simvastatin (CYP3A4 substrate) 2- and 3.5-fold, respectively, suggesting an inhibition of the CYP3A4 by Gleevec.">
      <entity charOffset="58-65" id="train.txt.d0.s1121.e0" text="Gleevec" type="agent"/>
      <entity charOffset="109-120" id="train.txt.d0.s1121.e1" text="simvastatin" tpye="target"/>
      <entity charOffset="0-5" id="train.txt.d0.s1121.e2" text="Drugs" type="target"/>
      <entity charOffset="122-128" id="train.txt.d0.s1121.e3" text="CYP3A4" type="target"/>
      <entity charOffset="203-209" id="train.txt.d0.s1121.e4" text="CYP3A4" type="target"/>
      <entity charOffset="213-220" id="train.txt.d0.s1121.e5" text="Gleevec" type="target"/>
      <pair e1="train.txt.d0.s1121.e0" e2="train.txt.d0.s1121.e1" id="train.txt.d0.s1121.p0" interaction="True"/>
      <pair e1="train.txt.d0.s1121.e2" e2="train.txt.d0.s1121.e0" id="train.txt.d0.s1121.p1" interaction="False"/>
      <pair e1="train.txt.d0.s1121.e2" e2="train.txt.d0.s1121.e1" id="train.txt.d0.s1121.p2" interaction="False"/>
      <pair e1="train.txt.d0.s1121.e2" e2="train.txt.d0.s1121.e3" id="train.txt.d0.s1121.p3" interaction="False"/>
      <pair e1="train.txt.d0.s1121.e2" e2="train.txt.d0.s1121.e4" id="train.txt.d0.s1121.p4" interaction="False"/>
      <pair e1="train.txt.d0.s1121.e2" e2="train.txt.d0.s1121.e5" id="train.txt.d0.s1121.p5" interaction="False"/>
      <pair e1="train.txt.d0.s1121.e0" e2="train.txt.d0.s1121.e3" id="train.txt.d0.s1121.p6" interaction="False"/>
      <pair e1="train.txt.d0.s1121.e0" e2="train.txt.d0.s1121.e4" id="train.txt.d0.s1121.p7" interaction="False"/>
      <pair e1="train.txt.d0.s1121.e0" e2="train.txt.d0.s1121.e5" id="train.txt.d0.s1121.p8" interaction="False"/>
      <pair e1="train.txt.d0.s1121.e1" e2="train.txt.d0.s1121.e3" id="train.txt.d0.s1121.p9" interaction="False"/>
      <pair e1="train.txt.d0.s1121.e1" e2="train.txt.d0.s1121.e4" id="train.txt.d0.s1121.p10" interaction="False"/>
      <pair e1="train.txt.d0.s1121.e1" e2="train.txt.d0.s1121.e5" id="train.txt.d0.s1121.p11" interaction="False"/>
      <pair e1="train.txt.d0.s1121.e3" e2="train.txt.d0.s1121.e4" id="train.txt.d0.s1121.p12" interaction="False"/>
      <pair e1="train.txt.d0.s1121.e3" e2="train.txt.d0.s1121.e5" id="train.txt.d0.s1121.p13" interaction="False"/>
      <pair e1="train.txt.d0.s1121.e4" e2="train.txt.d0.s1121.e5" id="train.txt.d0.s1121.p14" interaction="False"/>
      <sentenceanalyses>
        <parses>
          <parse parser="split_parse" tokenizer="split">
            <dependency id="split_1" t1="st_4" t2="st_1" type="nsubj"/>
            <dependency id="split_2" t1="st_12" t2="st_1" type="nsubj"/>
            <dependency id="split_3" t1="st_4" t2="st_3" type="aux"/>
            <dependency id="split_4" t1="st_1" t2="st_4" type="rcmod"/>
            <dependency id="split_5" t1="st_7" t2="st_5" type="poss"/>
            <dependency id="split_6" t1="st_7" t2="st_6" type="nn"/>
            <dependency id="split_7" t1="st_4" t2="st_7" type="dobj"/>
            <dependency id="split_8" t1="st_7" t2="st_8" type="partmod"/>
            <dependency id="split_9" t1="st_11" t2="st_10" type="nn"/>
            <dependency id="split_10" t1="st_8" t2="st_11" type="agent"/>
            <dependency id="split_11" t1="st_15" t2="st_13" type="det"/>
            <dependency id="split_12" t1="st_15" t2="st_14" type="amod"/>
            <dependency id="split_13" t1="st_12" t2="st_15" type="dobj"/>
            <dependency id="split_14" t1="st_12" t2="st_17" type="dobj"/>
            <dependency id="split_15" t1="st_15" t2="st_17" type="conj_and"/>
            <dependency id="split_16" t1="st_17" t2="st_19" type="prep_of"/>
            <dependency id="split_17" t1="st_22" t2="st_21" type="nn"/>
            <dependency id="split_18" t1="st_19" t2="st_22" type="abbrev"/>
            <dependency id="split_19" t1="st_19" t2="st_24" type="dep"/>
            <dependency id="split_20" t1="st_12" t2="st_27" type="dobj"/>
            <dependency id="split_21" t1="st_15" t2="st_27" type="conj_and"/>
            <dependency id="split_22" t1="st_27" t2="st_29" type="advmod"/>
            <dependency id="split_23" t1="st_12" t2="st_31" type="xcomp"/>
            <dependency id="split_24" t1="st_33" t2="st_32" type="det"/>
            <dependency id="split_25" t1="st_31" t2="st_33" type="dobj"/>
            <dependency id="split_26" t1="st_36" t2="st_35" type="det"/>
            <dependency id="split_27" t1="st_33" t2="st_36" type="prep_of"/>
            <dependency id="split_28" t1="st_31" t2="st_38" type="prep_by"/>
          </parse>
        </parses>
        <tokenizations>
          <tokenization tokenizer="split">
            <token POS="NNS" charOffset="0-4" id="st_1" text="Drugs"/>
            <token POS="WDT" charOffset="6-9" id="st_2" text="that"/>
            <token POS="MD" charOffset="11-13" id="st_3" text="may"/>
            <token POS="VB" charOffset="15-18" id="st_4" text="have"/>
            <token POS="PRP$" charOffset="20-24" id="st_5" text="their"/>
            <token POS="NN" charOffset="26-31" id="st_6" text="plasma"/>
            <token POS="NN" charOffset="33-45" id="st_7" text="concentration"/>
            <token POS="VBN" charOffset="47-53" id="st_8" text="altered"/>
            <token POS="IN" charOffset="55-56" id="st_9" text="by"/>
            <token POS="NNP" charOffset="58-64" id="st_10" text="Gleevec"/>
            <token POS="NNP" charOffset="66-72" id="st_11" text="Gleevec"/>
            <token POS="VBZ" charOffset="74-82" id="st_12" text="increases"/>
            <token POS="DT" charOffset="84-86" id="st_13" text="the"/>
            <token POS="JJ" charOffset="88-91" id="st_14" text="mean"/>
            <token POS="NN" charOffset="93-96" id="st_15" text="cmax"/>
            <token POS="CC" charOffset="98-100" id="st_16" text="and"/>
            <token POS="NNP" charOffset="102-104" id="st_17" text="AUC"/>
            <token POS="IN" charOffset="106-107" id="st_18" text="of"/>
            <token POS="NN" charOffset="109-119" id="st_19" text="simvastatin"/>
            <token POS="(" charOffset="121-121" id="st_20" text="("/>
            <token POS="NN" charOffset="122-127" id="st_21" text="CYP3A4"/>
            <token POS="NN" charOffset="129-137" id="st_22" text="substrate"/>
            <token POS=")" charOffset="138-138" id="st_23" text=")"/>
            <token POS="CD" charOffset="140-140" id="st_24" text="2"/>
            <token POS=":" charOffset="141-141" id="st_25" text="-"/>
            <token POS="CC" charOffset="143-145" id="st_26" text="and"/>
            <token POS="NN" charOffset="147-154" id="st_27" text="3.5-fold"/>
            <token POS="," charOffset="155-155" id="st_28" text=","/>
            <token POS="RB" charOffset="157-168" id="st_29" text="respectively"/>
            <token POS="," charOffset="169-169" id="st_30" text=","/>
            <token POS="VBG" charOffset="171-180" id="st_31" text="suggesting"/>
            <token POS="DT" charOffset="182-183" id="st_32" text="an"/>
            <token POS="NN" charOffset="185-194" id="st_33" text="inhibition"/>
            <token POS="IN" charOffset="196-197" id="st_34" text="of"/>
            <token POS="DT" charOffset="199-201" id="st_35" text="the"/>
            <token POS="NN" charOffset="203-208" id="st_36" text="CYP3A4"/>
            <token POS="IN" charOffset="210-211" id="st_37" text="by"/>
            <token POS="NNP" charOffset="213-219" id="st_38" text="Gleevec"/>
            <token POS="." charOffset="220-220" id="st_39" text="."/>
          </tokenization>
        </tokenizations>
      </sentenceanalyses>
    </sentence>
    <sentence id="train.txt.d0.s1122" text="Particular caution is recommended when administering Gleevec with CYP3A4 substrates that have a narrow therapeutic window (e.g., cyclosporine or pimozide).">
      <entity charOffset="53-60" id="train.txt.d0.s1122.e0" text="Gleevec" type="agent"/>
      <entity charOffset="129-141" id="train.txt.d0.s1122.e1" text="cyclosporine" tpye="target"/>
      <entity charOffset="66-72" id="train.txt.d0.s1122.e2" text="CYP3A4" type="target"/>
      <entity charOffset="145-153" id="train.txt.d0.s1122.e3" text="pimozide" type="target"/>
      <pair e1="train.txt.d0.s1122.e0" e2="train.txt.d0.s1122.e1" id="train.txt.d0.s1122.p0" interaction="True"/>
      <pair e1="train.txt.d0.s1122.e0" e2="train.txt.d0.s1122.e2" id="train.txt.d0.s1122.p1" interaction="False"/>
      <pair e1="train.txt.d0.s1122.e0" e2="train.txt.d0.s1122.e3" id="train.txt.d0.s1122.p2" interaction="False"/>
      <pair e1="train.txt.d0.s1122.e2" e2="train.txt.d0.s1122.e1" id="train.txt.d0.s1122.p3" interaction="False"/>
      <pair e1="train.txt.d0.s1122.e2" e2="train.txt.d0.s1122.e3" id="train.txt.d0.s1122.p4" interaction="False"/>
      <pair e1="train.txt.d0.s1122.e1" e2="train.txt.d0.s1122.e3" id="train.txt.d0.s1122.p5" interaction="False"/>
      <sentenceanalyses>
        <parses>
          <parse parser="split_parse" tokenizer="split">
            <dependency id="split_1" t1="st_2" t2="st_1" type="nn"/>
            <dependency id="split_2" t1="st_4" t2="st_2" type="nsubjpass"/>
            <dependency id="split_3" t1="st_4" t2="st_3" type="auxpass"/>
            <dependency id="split_4" t1="st_6" t2="st_5" type="advmod"/>
            <dependency id="split_5" t1="st_4" t2="st_6" type="advcl"/>
            <dependency id="split_6" t1="st_6" t2="st_7" type="dobj"/>
            <dependency id="split_7" t1="st_12" t2="st_7" type="nsubj"/>
            <dependency id="split_8" t1="st_10" t2="st_9" type="nn"/>
            <dependency id="split_9" t1="st_7" t2="st_10" type="prep_with"/>
            <dependency id="split_10" t1="st_7" t2="st_12" type="rcmod"/>
            <dependency id="split_11" t1="st_16" t2="st_13" type="det"/>
            <dependency id="split_12" t1="st_16" t2="st_14" type="amod"/>
            <dependency id="split_13" t1="st_16" t2="st_15" type="amod"/>
            <dependency id="split_14" t1="st_12" t2="st_16" type="dobj"/>
            <dependency id="split_15" t1="st_16" t2="st_18" type="dep"/>
            <dependency id="split_16" t1="st_18" t2="st_20" type="dep"/>
            <dependency id="split_17" t1="st_18" t2="st_22" type="dep"/>
            <dependency id="split_18" t1="st_20" t2="st_22" type="conj_or"/>
          </parse>
        </parses>
        <tokenizations>
          <tokenization tokenizer="split">
            <token POS="NN" charOffset="0-9" id="st_1" text="Particular"/>
            <token POS="NN" charOffset="11-17" id="st_2" text="caution"/>
            <token POS="VBZ" charOffset="19-20" id="st_3" text="is"/>
            <token POS="VBN" charOffset="22-32" id="st_4" text="recommended"/>
            <token POS="WRB" charOffset="34-37" id="st_5" text="when"/>
            <token POS="VBG" charOffset="39-51" id="st_6" text="administering"/>
            <token POS="NNP" charOffset="53-59" id="st_7" text="Gleevec"/>
            <token POS="IN" charOffset="61-64" id="st_8" text="with"/>
            <token POS="NN" charOffset="66-71" id="st_9" text="CYP3A4"/>
            <token POS="NNS" charOffset="73-82" id="st_10" text="substrates"/>
            <token POS="WDT" charOffset="84-87" id="st_11" text="that"/>
            <token POS="VBP" charOffset="89-92" id="st_12" text="have"/>
            <token POS="DT" charOffset="94-94" id="st_13" text="a"/>
            <token POS="JJ" charOffset="96-101" id="st_14" text="narrow"/>
            <token POS="JJ" charOffset="103-113" id="st_15" text="therapeutic"/>
            <token POS="NN" charOffset="115-120" id="st_16" text="window"/>
            <token POS="(" charOffset="122-122" id="st_17" text="("/>
            <token POS="NN" charOffset="123-126" id="st_18" text="e.g."/>
            <token POS="," charOffset="127-127" id="st_19" text=","/>
            <token POS="JJ" charOffset="129-140" id="st_20" text="cyclosporine"/>
            <token POS="CC" charOffset="142-143" id="st_21" text="or"/>
            <token POS="JJ" charOffset="145-152" id="st_22" text="pimozide"/>
            <token POS=")" charOffset="153-153" id="st_23" text=")"/>
            <token POS="." charOffset="154-154" id="st_24" text="."/>
          </tokenization>
        </tokenizations>
      </sentenceanalyses>
    </sentence>
    <sentence id="train.txt.d0.s1123" text="Gleevec will increase plasmaconcentration of other CYP3A4 metabolized drugs (e.g., triazolo-benzodiazepines, dihydropyridine calcium channel blockers, certain HMG-CoA reductase inhibitors, etc.).">
      <entity charOffset="0-7" id="train.txt.d0.s1123.e0" text="Gleevec" type="agent"/>
      <entity charOffset="70-75" id="train.txt.d0.s1123.e1" text="drugs" tpye="target"/>
      <entity charOffset="125-149" id="train.txt.d0.s1123.e2" text="calcium channel blockers" tpye="target"/>
      <entity charOffset="92-107" id="train.txt.d0.s1123.e3" text="benzodiazepines" type="target"/>
      <entity charOffset="159-187" id="train.txt.d0.s1123.e4" text="HMG-CoA reductase inhibitors" type="target"/>
      <pair e1="train.txt.d0.s1123.e0" e2="train.txt.d0.s1123.e1" id="train.txt.d0.s1123.p0" interaction="True"/>
      <pair e1="train.txt.d0.s1123.e0" e2="train.txt.d0.s1123.e2" id="train.txt.d0.s1123.p1" interaction="True"/>
      <pair e1="train.txt.d0.s1123.e0" e2="train.txt.d0.s1123.e3" id="train.txt.d0.s1123.p2" interaction="False"/>
      <pair e1="train.txt.d0.s1123.e0" e2="train.txt.d0.s1123.e4" id="train.txt.d0.s1123.p3" interaction="False"/>
      <pair e1="train.txt.d0.s1123.e1" e2="train.txt.d0.s1123.e3" id="train.txt.d0.s1123.p4" interaction="False"/>
      <pair e1="train.txt.d0.s1123.e1" e2="train.txt.d0.s1123.e2" id="train.txt.d0.s1123.p5" interaction="False"/>
      <pair e1="train.txt.d0.s1123.e1" e2="train.txt.d0.s1123.e4" id="train.txt.d0.s1123.p6" interaction="False"/>
      <pair e1="train.txt.d0.s1123.e3" e2="train.txt.d0.s1123.e2" id="train.txt.d0.s1123.p7" interaction="False"/>
      <pair e1="train.txt.d0.s1123.e3" e2="train.txt.d0.s1123.e4" id="train.txt.d0.s1123.p8" interaction="False"/>
      <pair e1="train.txt.d0.s1123.e2" e2="train.txt.d0.s1123.e4" id="train.txt.d0.s1123.p9" interaction="False"/>
      <sentenceanalyses>
        <parses>
          <parse parser="split_parse" tokenizer="split">
            <dependency id="split_1" t1="st_3" t2="st_1" type="nsubj"/>
            <dependency id="split_2" t1="st_3" t2="st_2" type="aux"/>
            <dependency id="split_3" t1="st_3" t2="st_4" type="dobj"/>
            <dependency id="split_4" t1="st_9" t2="st_6" type="amod"/>
            <dependency id="split_5" t1="st_9" t2="st_7" type="nn"/>
            <dependency id="split_6" t1="st_9" t2="st_8" type="nn"/>
            <dependency id="split_7" t1="st_4" t2="st_9" type="prep_of"/>
            <dependency id="split_8" t1="st_9" t2="st_11" type="dep"/>
            <dependency id="split_9" t1="st_18" t2="st_13" type="amod"/>
            <dependency id="split_10" t1="st_18" t2="st_15" type="amod"/>
            <dependency id="split_11" t1="st_18" t2="st_16" type="nn"/>
            <dependency id="split_12" t1="st_18" t2="st_17" type="nn"/>
            <dependency id="split_13" t1="st_11" t2="st_18" type="appos"/>
            <dependency id="split_14" t1="st_23" t2="st_20" type="amod"/>
            <dependency id="split_15" t1="st_23" t2="st_21" type="amod"/>
            <dependency id="split_16" t1="st_23" t2="st_22" type="nn"/>
            <dependency id="split_17" t1="st_11" t2="st_23" type="appos"/>
            <dependency id="split_18" t1="st_11" t2="st_25" type="dep"/>
          </parse>
        </parses>
        <tokenizations>
          <tokenization tokenizer="split">
            <token POS="NNP" charOffset="0-6" id="st_1" text="Gleevec"/>
            <token POS="MD" charOffset="8-11" id="st_2" text="will"/>
            <token POS="VB" charOffset="13-20" id="st_3" text="increase"/>
            <token POS="NN" charOffset="22-40" id="st_4" text="plasmaconcentration"/>
            <token POS="IN" charOffset="42-43" id="st_5" text="of"/>
            <token POS="JJ" charOffset="45-49" id="st_6" text="other"/>
            <token POS="NN" charOffset="51-56" id="st_7" text="CYP3A4"/>
            <token POS="NN" charOffset="58-68" id="st_8" text="metabolized"/>
            <token POS="NNS" charOffset="70-74" id="st_9" text="drugs"/>
            <token POS="(" charOffset="76-76" id="st_10" text="("/>
            <token POS="NN" charOffset="77-80" id="st_11" text="e.g."/>
            <token POS="," charOffset="81-81" id="st_12" text=","/>
            <token POS="JJ" charOffset="83-106" id="st_13" text="triazolo-benzodiazepines"/>
            <token POS="," charOffset="107-107" id="st_14" text=","/>
            <token POS="JJ" charOffset="109-123" id="st_15" text="dihydropyridine"/>
            <token POS="NN" charOffset="125-131" id="st_16" text="calcium"/>
            <token POS="NN" charOffset="133-139" id="st_17" text="channel"/>
            <token POS="NNS" charOffset="141-148" id="st_18" text="blockers"/>
            <token POS="," charOffset="149-149" id="st_19" text=","/>
            <token POS="JJ" charOffset="151-157" id="st_20" text="certain"/>
            <token POS="JJ" charOffset="159-165" id="st_21" text="HMG-CoA"/>
            <token POS="NN" charOffset="167-175" id="st_22" text="reductase"/>
            <token POS="NNS" charOffset="177-186" id="st_23" text="inhibitors"/>
            <token POS="," charOffset="187-187" id="st_24" text=","/>
            <token POS="FW" charOffset="189-192" id="st_25" text="etc."/>
            <token POS=")" charOffset="193-193" id="st_26" text=")"/>
            <token POS="." charOffset="194-194" id="st_27" text="."/>
          </tokenization>
        </tokenizations>
      </sentenceanalyses>
    </sentence>
    <sentence id="train.txt.d0.s1124" text="in vitro, Gleevec inhibits the cytochrome P450 isoenzyme CYP2D6 activity at similar concentrations that affect CYP3A4 activity.">
      <entity charOffset="10-17" id="train.txt.d0.s1124.e0" text="Gleevec" type="agent"/>
      <entity charOffset="31-64" id="train.txt.d0.s1124.e1" text="cytochrome P450 isoenzyme CYP2D6 " tpye="target"/>
      <entity charOffset="111-117" id="train.txt.d0.s1124.e2" text="CYP3A4" type="target"/>
      <pair e1="train.txt.d0.s1124.e0" e2="train.txt.d0.s1124.e1" id="train.txt.d0.s1124.p0" interaction="True"/>
      <pair e1="train.txt.d0.s1124.e0" e2="train.txt.d0.s1124.e2" id="train.txt.d0.s1124.p1" interaction="False"/>
      <pair e1="train.txt.d0.s1124.e1" e2="train.txt.d0.s1124.e2" id="train.txt.d0.s1124.p2" interaction="False"/>
      <sentenceanalyses>
        <parses>
          <parse parser="split_parse" tokenizer="split">
            <dependency id="split_1" t1="st_2" t2="st_1" type="dep"/>
            <dependency id="split_2" t1="st_5" t2="st_2" type="dep"/>
            <dependency id="split_3" t1="st_5" t2="st_4" type="nsubj"/>
            <dependency id="split_4" t1="st_11" t2="st_6" type="det"/>
            <dependency id="split_5" t1="st_11" t2="st_7" type="amod"/>
            <dependency id="split_6" t1="st_11" t2="st_8" type="nn"/>
            <dependency id="split_7" t1="st_11" t2="st_9" type="nn"/>
            <dependency id="split_8" t1="st_11" t2="st_10" type="nn"/>
            <dependency id="split_9" t1="st_5" t2="st_11" type="dobj"/>
            <dependency id="split_10" t1="st_14" t2="st_13" type="amod"/>
            <dependency id="split_11" t1="st_5" t2="st_14" type="prep_at"/>
            <dependency id="split_12" t1="st_16" t2="st_14" type="nsubj"/>
            <dependency id="split_13" t1="st_14" t2="st_16" type="rcmod"/>
            <dependency id="split_14" t1="st_18" t2="st_17" type="nn"/>
            <dependency id="split_15" t1="st_16" t2="st_18" type="dobj"/>
          </parse>
        </parses>
        <tokenizations>
          <tokenization tokenizer="split">
            <token POS="FW" charOffset="0-1" id="st_1" text="in"/>
            <token POS="FW" charOffset="3-7" id="st_2" text="vitro"/>
            <token POS="," charOffset="8-8" id="st_3" text=","/>
            <token POS="NNP" charOffset="10-16" id="st_4" text="Gleevec"/>
            <token POS="VBZ" charOffset="18-25" id="st_5" text="inhibits"/>
            <token POS="DT" charOffset="27-29" id="st_6" text="the"/>
            <token POS="JJ" charOffset="31-40" id="st_7" text="cytochrome"/>
            <token POS="NN" charOffset="42-45" id="st_8" text="P450"/>
            <token POS="NN" charOffset="47-55" id="st_9" text="isoenzyme"/>
            <token POS="NN" charOffset="57-62" id="st_10" text="CYP2D6"/>
            <token POS="NN" charOffset="64-71" id="st_11" text="activity"/>
            <token POS="IN" charOffset="73-74" id="st_12" text="at"/>
            <token POS="JJ" charOffset="76-82" id="st_13" text="similar"/>
            <token POS="NNS" charOffset="84-97" id="st_14" text="concentrations"/>
            <token POS="WDT" charOffset="99-102" id="st_15" text="that"/>
            <token POS="VBP" charOffset="104-109" id="st_16" text="affect"/>
            <token POS="NN" charOffset="111-116" id="st_17" text="CYP3A4"/>
            <token POS="NN" charOffset="118-125" id="st_18" text="activity"/>
            <token POS="." charOffset="126-126" id="st_19" text="."/>
          </tokenization>
        </tokenizations>
      </sentenceanalyses>
    </sentence>
    <sentence id="train.txt.d0.s1125" text="in vitro, Gleevec inhibits acetaminophen O-glucuronidation (Ki value of 58.5 ?M) at therapeutic levels.">
      <entity charOffset="10-17" id="train.txt.d0.s1125.e0" text="Gleevec" type="agent"/>
      <entity charOffset="27-40" id="train.txt.d0.s1125.e1" text="acetaminophen" tpye="target"/>
      <pair e1="train.txt.d0.s1125.e0" e2="train.txt.d0.s1125.e1" id="train.txt.d0.s1125.p0" interaction="True"/>
      <sentenceanalyses>
        <parses>
          <parse parser="split_parse" tokenizer="split">
            <dependency id="split_1" t1="st_2" t2="st_1" type="dep"/>
            <dependency id="split_2" t1="st_5" t2="st_2" type="dep"/>
            <dependency id="split_3" t1="st_5" t2="st_4" type="nsubj"/>
            <dependency id="split_4" t1="st_7" t2="st_6" type="nn"/>
            <dependency id="split_5" t1="st_5" t2="st_7" type="dobj"/>
            <dependency id="split_6" t1="st_10" t2="st_9" type="nn"/>
            <dependency id="split_7" t1="st_7" t2="st_10" type="dep"/>
            <dependency id="split_8" t1="st_14" t2="st_12" type="nn"/>
            <dependency id="split_9" t1="st_10" t2="st_14" type="prep_of"/>
            <dependency id="split_10" t1="st_18" t2="st_17" type="amod"/>
            <dependency id="split_11" t1="st_7" t2="st_18" type="prep_at"/>
          </parse>
        </parses>
        <tokenizations>
          <tokenization tokenizer="split">
            <token POS="FW" charOffset="0-1" id="st_1" text="in"/>
            <token POS="FW" charOffset="3-7" id="st_2" text="vitro"/>
            <token POS="," charOffset="8-8" id="st_3" text=","/>
            <token POS="NNP" charOffset="10-16" id="st_4" text="Gleevec"/>
            <token POS="VBZ" charOffset="18-25" id="st_5" text="inhibits"/>
            <token POS="NN" charOffset="27-39" id="st_6" text="acetaminophen"/>
            <token POS="NN" charOffset="41-57" id="st_7" text="O-glucuronidation"/>
            <token POS="(" charOffset="59-59" id="st_8" text="("/>
            <token POS="NN" charOffset="60-61" id="st_9" text="Ki"/>
            <token POS="NN" charOffset="63-67" id="st_10" text="value"/>
            <token POS="IN" charOffset="69-70" id="st_11" text="of"/>
            <token POS="NNP" charOffset="72-75" id="st_12" text="58.5"/>
            <token POS="." charOffset="77-77" id="st_13" text="?"/>
            <token POS="NNP" charOffset="78-78" id="st_14" text="M"/>
            <token POS=")" charOffset="79-79" id="st_15" text=")"/>
            <token POS="IN" charOffset="81-82" id="st_16" text="at"/>
            <token POS="JJ" charOffset="84-94" id="st_17" text="therapeutic"/>
            <token POS="NNS" charOffset="96-101" id="st_18" text="levels"/>
            <token POS="." charOffset="102-102" id="st_19" text="."/>
          </tokenization>
        </tokenizations>
      </sentenceanalyses>
    </sentence>
    <sentence id="train.txt.d0.s1126" text="Systemic exposure to acetaminophen is expected to be increased when coadministered with Gleevec.">
      <entity charOffset="21-34" id="train.txt.d0.s1126.e0" text="acetaminophen" type="agent"/>
      <entity charOffset="88-95" id="train.txt.d0.s1126.e1" text="Gleevec" tpye="target"/>
      <pair e1="train.txt.d0.s1126.e0" e2="train.txt.d0.s1126.e1" id="train.txt.d0.s1126.p0" interaction="True"/>
      <sentenceanalyses>
        <parses>
          <parse parser="split_parse" tokenizer="split">
            <dependency id="split_1" t1="st_2" t2="st_1" type="amod"/>
            <dependency id="split_2" t1="st_6" t2="st_2" type="nsubjpass"/>
            <dependency id="split_3" t1="st_9" t2="st_2" type="xsubj"/>
            <dependency id="split_4" t1="st_2" t2="st_4" type="prep_to"/>
            <dependency id="split_5" t1="st_6" t2="st_5" type="auxpass"/>
            <dependency id="split_6" t1="st_9" t2="st_7" type="aux"/>
            <dependency id="split_7" t1="st_9" t2="st_8" type="auxpass"/>
            <dependency id="split_8" t1="st_6" t2="st_9" type="xcomp"/>
            <dependency id="split_9" t1="st_11" t2="st_10" type="advmod"/>
            <dependency id="split_10" t1="st_9" t2="st_11" type="advcl"/>
            <dependency id="split_11" t1="st_11" t2="st_13" type="prep_with"/>
          </parse>
        </parses>
        <tokenizations>
          <tokenization tokenizer="split">
            <token POS="JJ" charOffset="0-7" id="st_1" text="Systemic"/>
            <token POS="NN" charOffset="9-16" id="st_2" text="exposure"/>
            <token POS="TO" charOffset="18-19" id="st_3" text="to"/>
            <token POS="NN" charOffset="21-33" id="st_4" text="acetaminophen"/>
            <token POS="VBZ" charOffset="35-36" id="st_5" text="is"/>
            <token POS="VBN" charOffset="38-45" id="st_6" text="expected"/>
            <token POS="TO" charOffset="47-48" id="st_7" text="to"/>
            <token POS="VB" charOffset="50-51" id="st_8" text="be"/>
            <token POS="VBN" charOffset="53-61" id="st_9" text="increased"/>
            <token POS="WRB" charOffset="63-66" id="st_10" text="when"/>
            <token POS="VBN" charOffset="68-81" id="st_11" text="coadministered"/>
            <token POS="IN" charOffset="83-86" id="st_12" text="with"/>
            <token POS="NNP" charOffset="88-94" id="st_13" text="Gleevec"/>
            <token POS="." charOffset="95-95" id="st_14" text="."/>
          </tokenization>
        </tokenizations>
      </sentenceanalyses>
    </sentence>
    <sentence id="train.txt.d0.s1127" text="Coadministration of CRIXIVAN and drugs primarily metabolized by CYP3A4 may result in increased plasma concentrations of the other drug, which could increase or prolong its therapeutic and adverse effects.">
      <entity charOffset="20-28" id="train.txt.d0.s1127.e0" text="CRIXIVAN" type="agent"/>
      <entity charOffset="33-38" id="train.txt.d0.s1127.e1" text="drugs" tpye="target"/>
      <entity charOffset="64-70" id="train.txt.d0.s1127.e2" text="CYP3A4" type="target"/>
      <entity charOffset="130-134" id="train.txt.d0.s1127.e3" text="drug" type="target"/>
      <pair e1="train.txt.d0.s1127.e0" e2="train.txt.d0.s1127.e1" id="train.txt.d0.s1127.p0" interaction="True"/>
      <pair e1="train.txt.d0.s1127.e0" e2="train.txt.d0.s1127.e2" id="train.txt.d0.s1127.p1" interaction="False"/>
      <pair e1="train.txt.d0.s1127.e0" e2="train.txt.d0.s1127.e3" id="train.txt.d0.s1127.p2" interaction="False"/>
      <pair e1="train.txt.d0.s1127.e1" e2="train.txt.d0.s1127.e2" id="train.txt.d0.s1127.p3" interaction="False"/>
      <pair e1="train.txt.d0.s1127.e1" e2="train.txt.d0.s1127.e3" id="train.txt.d0.s1127.p4" interaction="False"/>
      <pair e1="train.txt.d0.s1127.e2" e2="train.txt.d0.s1127.e3" id="train.txt.d0.s1127.p5" interaction="False"/>
      <sentenceanalyses>
        <parses>
          <parse parser="split_parse" tokenizer="split">
            <dependency id="split_1" t1="st_11" t2="st_1" type="nsubj"/>
            <dependency id="split_2" t1="st_1" t2="st_3" type="prep_of"/>
            <dependency id="split_3" t1="st_1" t2="st_5" type="prep_of"/>
            <dependency id="split_4" t1="st_3" t2="st_5" type="conj_and"/>
            <dependency id="split_5" t1="st_7" t2="st_6" type="advmod"/>
            <dependency id="split_6" t1="st_3" t2="st_7" type="partmod"/>
            <dependency id="split_7" t1="st_7" t2="st_9" type="agent"/>
            <dependency id="split_8" t1="st_11" t2="st_10" type="aux"/>
            <dependency id="split_9" t1="st_15" t2="st_13" type="amod"/>
            <dependency id="split_10" t1="st_15" t2="st_14" type="nn"/>
            <dependency id="split_11" t1="st_11" t2="st_15" type="prep_in"/>
            <dependency id="split_12" t1="st_19" t2="st_17" type="det"/>
            <dependency id="split_13" t1="st_19" t2="st_18" type="amod"/>
            <dependency id="split_14" t1="st_15" t2="st_19" type="prep_of"/>
            <dependency id="split_15" t1="st_23" t2="st_19" type="nsubj"/>
            <dependency id="split_16" t1="st_25" t2="st_19" type="nsubj"/>
            <dependency id="split_17" t1="st_23" t2="st_22" type="aux"/>
            <dependency id="split_18" t1="st_19" t2="st_23" type="rcmod"/>
            <dependency id="split_19" t1="st_19" t2="st_25" type="rcmod"/>
            <dependency id="split_20" t1="st_23" t2="st_25" type="conj_or"/>
            <dependency id="split_21" t1="st_27" t2="st_26" type="poss"/>
            <dependency id="split_22" t1="st_23" t2="st_27" type="dobj"/>
            <dependency id="split_23" t1="st_30" t2="st_29" type="amod"/>
            <dependency id="split_24" t1="st_23" t2="st_30" type="dobj"/>
            <dependency id="split_25" t1="st_27" t2="st_30" type="conj_and"/>
          </parse>
        </parses>
        <tokenizations>
          <tokenization tokenizer="split">
            <token POS="NN" charOffset="0-15" id="st_1" text="Coadministration"/>
            <token POS="IN" charOffset="17-18" id="st_2" text="of"/>
            <token POS="NNS" charOffset="20-27" id="st_3" text="CRIXIVAN"/>
            <token POS="CC" charOffset="29-31" id="st_4" text="and"/>
            <token POS="NNS" charOffset="33-37" id="st_5" text="drugs"/>
            <token POS="RB" charOffset="39-47" id="st_6" text="primarily"/>
            <token POS="VBN" charOffset="49-59" id="st_7" text="metabolized"/>
            <token POS="IN" charOffset="61-62" id="st_8" text="by"/>
            <token POS="NN" charOffset="64-69" id="st_9" text="CYP3A4"/>
            <token POS="MD" charOffset="71-73" id="st_10" text="may"/>
            <token POS="VB" charOffset="75-80" id="st_11" text="result"/>
            <token POS="IN" charOffset="82-83" id="st_12" text="in"/>
            <token POS="VBN" charOffset="85-93" id="st_13" text="increased"/>
            <token POS="NN" charOffset="95-100" id="st_14" text="plasma"/>
            <token POS="NNS" charOffset="102-115" id="st_15" text="concentrations"/>
            <token POS="IN" charOffset="117-118" id="st_16" text="of"/>
            <token POS="DT" charOffset="120-122" id="st_17" text="the"/>
            <token POS="JJ" charOffset="124-128" id="st_18" text="other"/>
            <token POS="NN" charOffset="130-133" id="st_19" text="drug"/>
            <token POS="," charOffset="134-134" id="st_20" text=","/>
            <token POS="WDT" charOffset="136-140" id="st_21" text="which"/>
            <token POS="MD" charOffset="142-146" id="st_22" text="could"/>
            <token POS="VB" charOffset="148-155" id="st_23" text="increase"/>
            <token POS="CC" charOffset="157-158" id="st_24" text="or"/>
            <token POS="VB" charOffset="160-166" id="st_25" text="prolong"/>
            <token POS="PRP$" charOffset="168-170" id="st_26" text="its"/>
            <token POS="JJ" charOffset="172-182" id="st_27" text="therapeutic"/>
            <token POS="CC" charOffset="184-186" id="st_28" text="and"/>
            <token POS="JJ" charOffset="188-194" id="st_29" text="adverse"/>
            <token POS="NNS" charOffset="196-202" id="st_30" text="effects"/>
            <token POS="." charOffset="203-203" id="st_31" text="."/>
          </tokenization>
        </tokenizations>
      </sentenceanalyses>
    </sentence>
    <sentence id="train.txt.d0.s1128" text="Drugs that induce CYP3A4 activity would be expected to increase the clearance of indinavir, resulting in lowered plasma concentrations of indinavir.">
      <entity charOffset="0-5" id="train.txt.d0.s1128.e0" text="Drugs" type="agent"/>
      <entity charOffset="81-90" id="train.txt.d0.s1128.e1" text="indinavir" tpye="target"/>
      <entity charOffset="18-24" id="train.txt.d0.s1128.e2" text="CYP3A4" type="target"/>
      <entity charOffset="138-147" id="train.txt.d0.s1128.e3" text="indinavir" type="target"/>
      <pair e1="train.txt.d0.s1128.e0" e2="train.txt.d0.s1128.e1" id="train.txt.d0.s1128.p0" interaction="True"/>
      <pair e1="train.txt.d0.s1128.e0" e2="train.txt.d0.s1128.e2" id="train.txt.d0.s1128.p1" interaction="False"/>
      <pair e1="train.txt.d0.s1128.e0" e2="train.txt.d0.s1128.e3" id="train.txt.d0.s1128.p2" interaction="False"/>
      <pair e1="train.txt.d0.s1128.e2" e2="train.txt.d0.s1128.e1" id="train.txt.d0.s1128.p3" interaction="False"/>
      <pair e1="train.txt.d0.s1128.e2" e2="train.txt.d0.s1128.e3" id="train.txt.d0.s1128.p4" interaction="False"/>
      <pair e1="train.txt.d0.s1128.e1" e2="train.txt.d0.s1128.e3" id="train.txt.d0.s1128.p5" interaction="False"/>
      <sentenceanalyses>
        <parses>
          <parse parser="split_parse" tokenizer="split">
            <dependency id="split_1" t1="st_3" t2="st_1" type="nsubj"/>
            <dependency id="split_2" t1="st_8" t2="st_1" type="nsubjpass"/>
            <dependency id="split_3" t1="st_1" t2="st_3" type="rcmod"/>
            <dependency id="split_4" t1="st_5" t2="st_4" type="nn"/>
            <dependency id="split_5" t1="st_3" t2="st_5" type="dobj"/>
            <dependency id="split_6" t1="st_8" t2="st_6" type="aux"/>
            <dependency id="split_7" t1="st_8" t2="st_7" type="auxpass"/>
            <dependency id="split_8" t1="st_10" t2="st_9" type="aux"/>
            <dependency id="split_9" t1="st_8" t2="st_10" type="purpcl"/>
            <dependency id="split_10" t1="st_12" t2="st_11" type="det"/>
            <dependency id="split_11" t1="st_10" t2="st_12" type="dobj"/>
            <dependency id="split_12" t1="st_12" t2="st_14" type="prep_of"/>
            <dependency id="split_13" t1="st_12" t2="st_16" type="partmod"/>
            <dependency id="split_14" t1="st_20" t2="st_18" type="amod"/>
            <dependency id="split_15" t1="st_20" t2="st_19" type="nn"/>
            <dependency id="split_16" t1="st_16" t2="st_20" type="prep_in"/>
            <dependency id="split_17" t1="st_20" t2="st_22" type="prep_of"/>
          </parse>
        </parses>
        <tokenizations>
          <tokenization tokenizer="split">
            <token POS="NNS" charOffset="0-4" id="st_1" text="Drugs"/>
            <token POS="WDT" charOffset="6-9" id="st_2" text="that"/>
            <token POS="VB" charOffset="11-16" id="st_3" text="induce"/>
            <token POS="NN" charOffset="18-23" id="st_4" text="CYP3A4"/>
            <token POS="NN" charOffset="25-32" id="st_5" text="activity"/>
            <token POS="MD" charOffset="34-38" id="st_6" text="would"/>
            <token POS="VB" charOffset="40-41" id="st_7" text="be"/>
            <token POS="VBN" charOffset="43-50" id="st_8" text="expected"/>
            <token POS="TO" charOffset="52-53" id="st_9" text="to"/>
            <token POS="VB" charOffset="55-62" id="st_10" text="increase"/>
            <token POS="DT" charOffset="64-66" id="st_11" text="the"/>
            <token POS="NN" charOffset="68-76" id="st_12" text="clearance"/>
            <token POS="IN" charOffset="78-79" id="st_13" text="of"/>
            <token POS="NN" charOffset="81-89" id="st_14" text="indinavir"/>
            <token POS="," charOffset="90-90" id="st_15" text=","/>
            <token POS="VBG" charOffset="92-100" id="st_16" text="resulting"/>
            <token POS="IN" charOffset="102-103" id="st_17" text="in"/>
            <token POS="VBN" charOffset="105-111" id="st_18" text="lowered"/>
            <token POS="NN" charOffset="113-118" id="st_19" text="plasma"/>
            <token POS="NNS" charOffset="120-133" id="st_20" text="concentrations"/>
            <token POS="IN" charOffset="135-136" id="st_21" text="of"/>
            <token POS="NN" charOffset="138-146" id="st_22" text="indinavir"/>
            <token POS="." charOffset="147-147" id="st_23" text="."/>
          </tokenization>
        </tokenizations>
      </sentenceanalyses>
    </sentence>
    <sentence id="train.txt.d0.s1129" text="Coadministration of CRIXIVAN and other drugs that inhibit CYP3A4 may decrease the clearance of indinavir and may result in increased plasma concentrations of indinavir.">
      <entity charOffset="20-28" id="train.txt.d0.s1129.e0" text="CRIXIVAN" type="agent"/>
      <entity charOffset="39-44" id="train.txt.d0.s1129.e1" text="drugs" tpye="target"/>
      <entity charOffset="58-64" id="train.txt.d0.s1129.e2" text="CYP3A4" type="target"/>
      <entity charOffset="95-104" id="train.txt.d0.s1129.e3" text="indinavir" type="target"/>
      <entity charOffset="158-167" id="train.txt.d0.s1129.e4" text="indinavir" type="target"/>
      <pair e1="train.txt.d0.s1129.e0" e2="train.txt.d0.s1129.e1" id="train.txt.d0.s1129.p0" interaction="True"/>
      <pair e1="train.txt.d0.s1129.e0" e2="train.txt.d0.s1129.e2" id="train.txt.d0.s1129.p1" interaction="False"/>
      <pair e1="train.txt.d0.s1129.e0" e2="train.txt.d0.s1129.e3" id="train.txt.d0.s1129.p2" interaction="False"/>
      <pair e1="train.txt.d0.s1129.e0" e2="train.txt.d0.s1129.e4" id="train.txt.d0.s1129.p3" interaction="False"/>
      <pair e1="train.txt.d0.s1129.e1" e2="train.txt.d0.s1129.e2" id="train.txt.d0.s1129.p4" interaction="False"/>
      <pair e1="train.txt.d0.s1129.e1" e2="train.txt.d0.s1129.e3" id="train.txt.d0.s1129.p5" interaction="False"/>
      <pair e1="train.txt.d0.s1129.e1" e2="train.txt.d0.s1129.e4" id="train.txt.d0.s1129.p6" interaction="False"/>
      <pair e1="train.txt.d0.s1129.e2" e2="train.txt.d0.s1129.e3" id="train.txt.d0.s1129.p7" interaction="False"/>
      <pair e1="train.txt.d0.s1129.e2" e2="train.txt.d0.s1129.e4" id="train.txt.d0.s1129.p8" interaction="False"/>
      <pair e1="train.txt.d0.s1129.e3" e2="train.txt.d0.s1129.e4" id="train.txt.d0.s1129.p9" interaction="False"/>
      <sentenceanalyses>
        <parses>
          <parse parser="split_parse" tokenizer="split">
            <dependency id="split_1" t1="st_11" t2="st_1" type="nsubj"/>
            <dependency id="split_2" t1="st_18" t2="st_1" type="nsubj"/>
            <dependency id="split_3" t1="st_1" t2="st_3" type="prep_of"/>
            <dependency id="split_4" t1="st_6" t2="st_5" type="amod"/>
            <dependency id="split_5" t1="st_1" t2="st_6" type="conj_and"/>
            <dependency id="split_6" t1="st_8" t2="st_6" type="nsubj"/>
            <dependency id="split_7" t1="st_11" t2="st_6" type="nsubj"/>
            <dependency id="split_8" t1="st_6" t2="st_8" type="rcmod"/>
            <dependency id="split_9" t1="st_8" t2="st_9" type="dobj"/>
            <dependency id="split_10" t1="st_11" t2="st_10" type="aux"/>
            <dependency id="split_11" t1="st_13" t2="st_12" type="det"/>
            <dependency id="split_12" t1="st_11" t2="st_13" type="dobj"/>
            <dependency id="split_13" t1="st_13" t2="st_15" type="prep_of"/>
            <dependency id="split_14" t1="st_18" t2="st_17" type="aux"/>
            <dependency id="split_15" t1="st_11" t2="st_18" type="conj_and"/>
            <dependency id="split_16" t1="st_22" t2="st_20" type="amod"/>
            <dependency id="split_17" t1="st_22" t2="st_21" type="nn"/>
            <dependency id="split_18" t1="st_18" t2="st_22" type="prep_in"/>
            <dependency id="split_19" t1="st_22" t2="st_24" type="prep_of"/>
          </parse>
        </parses>
        <tokenizations>
          <tokenization tokenizer="split">
            <token POS="NN" charOffset="0-15" id="st_1" text="Coadministration"/>
            <token POS="IN" charOffset="17-18" id="st_2" text="of"/>
            <token POS="NNP" charOffset="20-27" id="st_3" text="CRIXIVAN"/>
            <token POS="CC" charOffset="29-31" id="st_4" text="and"/>
            <token POS="JJ" charOffset="33-37" id="st_5" text="other"/>
            <token POS="NNS" charOffset="39-43" id="st_6" text="drugs"/>
            <token POS="WDT" charOffset="45-48" id="st_7" text="that"/>
            <token POS="VBP" charOffset="50-56" id="st_8" text="inhibit"/>
            <token POS="NN" charOffset="58-63" id="st_9" text="CYP3A4"/>
            <token POS="MD" charOffset="65-67" id="st_10" text="may"/>
            <token POS="VB" charOffset="69-76" id="st_11" text="decrease"/>
            <token POS="DT" charOffset="78-80" id="st_12" text="the"/>
            <token POS="NN" charOffset="82-90" id="st_13" text="clearance"/>
            <token POS="IN" charOffset="92-93" id="st_14" text="of"/>
            <token POS="NN" charOffset="95-103" id="st_15" text="indinavir"/>
            <token POS="CC" charOffset="105-107" id="st_16" text="and"/>
            <token POS="MD" charOffset="109-111" id="st_17" text="may"/>
            <token POS="VB" charOffset="113-118" id="st_18" text="result"/>
            <token POS="IN" charOffset="120-121" id="st_19" text="in"/>
            <token POS="VBN" charOffset="123-131" id="st_20" text="increased"/>
            <token POS="NN" charOffset="133-138" id="st_21" text="plasma"/>
            <token POS="NNS" charOffset="140-153" id="st_22" text="concentrations"/>
            <token POS="IN" charOffset="155-156" id="st_23" text="of"/>
            <token POS="NN" charOffset="158-166" id="st_24" text="indinavir"/>
            <token POS="." charOffset="167-167" id="st_25" text="."/>
          </tokenization>
        </tokenizations>
      </sentenceanalyses>
    </sentence>
    <sentence id="train.txt.d0.s1130" text="Drugs That Should Not Be Coadministered with CRIXIVAN">
      <entity charOffset="0-5" id="train.txt.d0.s1130.e0" text="Drugs" type="agent"/>
      <entity charOffset="45-53" id="train.txt.d0.s1130.e1" text="CRIXIVAN" tpye="target"/>
      <pair e1="train.txt.d0.s1130.e0" e2="train.txt.d0.s1130.e1" id="train.txt.d0.s1130.p0" interaction="True"/>
      <sentenceanalyses>
        <parses>
          <parse parser="split_parse" tokenizer="split">
            <dependency id="split_1" t1="st_6" t2="st_2" type="nsubjpass"/>
            <dependency id="split_2" t1="st_6" t2="st_3" type="aux"/>
            <dependency id="split_3" t1="st_6" t2="st_4" type="neg"/>
            <dependency id="split_4" t1="st_6" t2="st_5" type="auxpass"/>
            <dependency id="split_5" t1="st_1" t2="st_6" type="dep"/>
            <dependency id="split_6" t1="st_6" t2="st_8" type="prep_with"/>
          </parse>
        </parses>
        <tokenizations>
          <tokenization tokenizer="split">
            <token POS="NNS" charOffset="0-4" id="st_1" text="Drugs"/>
            <token POS="DT" charOffset="6-9" id="st_2" text="That"/>
            <token POS="MD" charOffset="11-16" id="st_3" text="Should"/>
            <token POS="RB" charOffset="18-20" id="st_4" text="Not"/>
            <token POS="VB" charOffset="22-23" id="st_5" text="Be"/>
            <token POS="VBN" charOffset="25-38" id="st_6" text="Coadministered"/>
            <token POS="IN" charOffset="40-43" id="st_7" text="with"/>
            <token POS="NNP" charOffset="45-52" id="st_8" text="CRIXIVAN"/>
          </tokenization>
        </tokenizations>
      </sentenceanalyses>
    </sentence>
    <sentence id="train.txt.d0.s1131" text="Combinations of these drugs have not been studied and coadministration of CRIXIVAN and atazanavir is not recommended.">
      <entity charOffset="74-82" id="train.txt.d0.s1131.e0" text="CRIXIVAN" type="agent"/>
      <entity charOffset="87-97" id="train.txt.d0.s1131.e1" text="atazanavir" tpye="target"/>
      <entity charOffset="22-27" id="train.txt.d0.s1131.e2" text="drugs" type="target"/>
      <pair e1="train.txt.d0.s1131.e0" e2="train.txt.d0.s1131.e1" id="train.txt.d0.s1131.p0" interaction="True"/>
      <pair e1="train.txt.d0.s1131.e2" e2="train.txt.d0.s1131.e0" id="train.txt.d0.s1131.p1" interaction="False"/>
      <pair e1="train.txt.d0.s1131.e2" e2="train.txt.d0.s1131.e1" id="train.txt.d0.s1131.p2" interaction="False"/>
      <sentenceanalyses>
        <parses>
          <parse parser="split_parse" tokenizer="split">
            <dependency id="split_1" t1="st_8" t2="st_1" type="nsubjpass"/>
            <dependency id="split_2" t1="st_4" t2="st_3" type="det"/>
            <dependency id="split_3" t1="st_1" t2="st_4" type="prep_of"/>
            <dependency id="split_4" t1="st_8" t2="st_5" type="aux"/>
            <dependency id="split_5" t1="st_8" t2="st_6" type="neg"/>
            <dependency id="split_6" t1="st_8" t2="st_7" type="auxpass"/>
            <dependency id="split_7" t1="st_17" t2="st_10" type="nsubjpass"/>
            <dependency id="split_8" t1="st_10" t2="st_12" type="prep_of"/>
            <dependency id="split_9" t1="st_10" t2="st_14" type="prep_of"/>
            <dependency id="split_10" t1="st_12" t2="st_14" type="conj_and"/>
            <dependency id="split_11" t1="st_17" t2="st_15" type="auxpass"/>
            <dependency id="split_12" t1="st_17" t2="st_16" type="neg"/>
            <dependency id="split_13" t1="st_8" t2="st_17" type="conj_and"/>
          </parse>
        </parses>
        <tokenizations>
          <tokenization tokenizer="split">
            <token POS="NNS" charOffset="0-11" id="st_1" text="Combinations"/>
            <token POS="IN" charOffset="13-14" id="st_2" text="of"/>
            <token POS="DT" charOffset="16-20" id="st_3" text="these"/>
            <token POS="NNS" charOffset="22-26" id="st_4" text="drugs"/>
            <token POS="VBP" charOffset="28-31" id="st_5" text="have"/>
            <token POS="RB" charOffset="33-35" id="st_6" text="not"/>
            <token POS="VBN" charOffset="37-40" id="st_7" text="been"/>
            <token POS="VBN" charOffset="42-48" id="st_8" text="studied"/>
            <token POS="CC" charOffset="50-52" id="st_9" text="and"/>
            <token POS="NN" charOffset="54-69" id="st_10" text="coadministration"/>
            <token POS="IN" charOffset="71-72" id="st_11" text="of"/>
            <token POS="NN" charOffset="74-81" id="st_12" text="CRIXIVAN"/>
            <token POS="CC" charOffset="83-85" id="st_13" text="and"/>
            <token POS="NN" charOffset="87-96" id="st_14" text="atazanavir"/>
            <token POS="VBZ" charOffset="98-99" id="st_15" text="is"/>
            <token POS="RB" charOffset="101-103" id="st_16" text="not"/>
            <token POS="VBN" charOffset="105-115" id="st_17" text="recommended"/>
            <token POS="." charOffset="116-116" id="st_18" text="."/>
          </tokenization>
        </tokenizations>
      </sentenceanalyses>
    </sentence>
    <sentence id="train.txt.d0.s1132" text="Dose reduction of CRIXIVAN to 600 mg every 8 hours should be considered when taking delavirdine 400 mg three times a day.">
      <entity charOffset="18-26" id="train.txt.d0.s1132.e0" text="CRIXIVAN" type="agent"/>
      <entity charOffset="84-95" id="train.txt.d0.s1132.e1" text="delavirdine" tpye="target"/>
      <pair e1="train.txt.d0.s1132.e0" e2="train.txt.d0.s1132.e1" id="train.txt.d0.s1132.p0" interaction="True"/>
      <sentenceanalyses>
        <parses>
          <parse parser="split_parse" tokenizer="split">
            <dependency id="split_1" t1="st_2" t2="st_1" type="amod"/>
            <dependency id="split_2" t1="st_7" t2="st_2" type="nsubj"/>
            <dependency id="split_3" t1="st_6" t2="st_4" type="number"/>
            <dependency id="split_4" t1="st_6" t2="st_5" type="dep"/>
            <dependency id="split_5" t1="st_2" t2="st_6" type="prep_of"/>
            <dependency id="split_6" t1="st_10" t2="st_8" type="det"/>
            <dependency id="split_7" t1="st_10" t2="st_9" type="num"/>
            <dependency id="split_8" t1="st_13" t2="st_10" type="nsubjpass"/>
            <dependency id="split_9" t1="st_13" t2="st_11" type="aux"/>
            <dependency id="split_10" t1="st_13" t2="st_12" type="auxpass"/>
            <dependency id="split_11" t1="st_7" t2="st_13" type="ccomp"/>
            <dependency id="split_12" t1="st_15" t2="st_14" type="advmod"/>
            <dependency id="split_13" t1="st_13" t2="st_15" type="advcl"/>
            <dependency id="split_14" t1="st_15" t2="st_16" type="acomp"/>
            <dependency id="split_15" t1="st_18" t2="st_17" type="number"/>
            <dependency id="split_16" t1="st_16" t2="st_18" type="prep"/>
            <dependency id="split_17" t1="st_20" t2="st_19" type="num"/>
            <dependency id="split_18" t1="st_18" t2="st_20" type="dep"/>
            <dependency id="split_19" t1="st_22" t2="st_21" type="det"/>
            <dependency id="split_20" t1="st_15" t2="st_22" type="tmod"/>
          </parse>
        </parses>
        <tokenizations>
          <tokenization tokenizer="split">
            <token POS="JJ" charOffset="0-3" id="st_1" text="Dose"/>
            <token POS="NN" charOffset="5-13" id="st_2" text="reduction"/>
            <token POS="IN" charOffset="15-16" id="st_3" text="of"/>
            <token POS="CD" charOffset="18-25" id="st_4" text="CRIXIVAN"/>
            <token POS="TO" charOffset="27-28" id="st_5" text="to"/>
            <token POS="CD" charOffset="30-32" id="st_6" text="600"/>
            <token POS="VBP" charOffset="34-35" id="st_7" text="mg"/>
            <token POS="DT" charOffset="37-41" id="st_8" text="every"/>
            <token POS="CD" charOffset="43-43" id="st_9" text="8"/>
            <token POS="NNS" charOffset="45-49" id="st_10" text="hours"/>
            <token POS="MD" charOffset="51-56" id="st_11" text="should"/>
            <token POS="VB" charOffset="58-59" id="st_12" text="be"/>
            <token POS="VBN" charOffset="61-70" id="st_13" text="considered"/>
            <token POS="WRB" charOffset="72-75" id="st_14" text="when"/>
            <token POS="VBG" charOffset="77-82" id="st_15" text="taking"/>
            <token POS="JJ" charOffset="84-94" id="st_16" text="delavirdine"/>
            <token POS="CD" charOffset="96-98" id="st_17" text="400"/>
            <token POS="CD" charOffset="100-101" id="st_18" text="mg"/>
            <token POS="CD" charOffset="103-107" id="st_19" text="three"/>
            <token POS="NNS" charOffset="109-113" id="st_20" text="times"/>
            <token POS="DT" charOffset="115-115" id="st_21" text="a"/>
            <token POS="NN" charOffset="117-119" id="st_22" text="day"/>
            <token POS="." charOffset="120-120" id="st_23" text="."/>
          </tokenization>
        </tokenizations>
      </sentenceanalyses>
    </sentence>
    <sentence id="train.txt.d0.s1133" text="Indinavir and didanosine formulations containing buffer should be administered at least one hour apart on an empty stomach.">
      <entity charOffset="0-9" id="train.txt.d0.s1133.e0" text="Indinavir" type="agent"/>
      <entity charOffset="14-24" id="train.txt.d0.s1133.e1" text="didanosine" tpye="target"/>
      <entity charOffset="49-55" id="train.txt.d0.s1133.e2" text="buffer" type="target"/>
      <pair e1="train.txt.d0.s1133.e0" e2="train.txt.d0.s1133.e1" id="train.txt.d0.s1133.p0" interaction="True"/>
      <pair e1="train.txt.d0.s1133.e0" e2="train.txt.d0.s1133.e2" id="train.txt.d0.s1133.p1" interaction="False"/>
      <pair e1="train.txt.d0.s1133.e1" e2="train.txt.d0.s1133.e2" id="train.txt.d0.s1133.p2" interaction="False"/>
      <sentenceanalyses>
        <parses>
          <parse parser="split_parse" tokenizer="split">
            <dependency id="split_1" t1="st_4" t2="st_1" type="nn"/>
            <dependency id="split_2" t1="st_1" t2="st_3" type="conj_and"/>
            <dependency id="split_3" t1="st_4" t2="st_3" type="nn"/>
            <dependency id="split_4" t1="st_9" t2="st_4" type="nsubjpass"/>
            <dependency id="split_5" t1="st_4" t2="st_5" type="partmod"/>
            <dependency id="split_6" t1="st_5" t2="st_6" type="dobj"/>
            <dependency id="split_7" t1="st_9" t2="st_7" type="aux"/>
            <dependency id="split_8" t1="st_9" t2="st_8" type="auxpass"/>
            <dependency id="split_9" t1="st_12" t2="st_10" type="quantmod"/>
            <dependency id="split_10" t1="st_10" t2="st_11" type="dep"/>
            <dependency id="split_11" t1="st_13" t2="st_12" type="num"/>
            <dependency id="split_12" t1="st_9" t2="st_13" type="dobj"/>
            <dependency id="split_13" t1="st_13" t2="st_14" type="advmod"/>
            <dependency id="split_14" t1="st_18" t2="st_16" type="det"/>
            <dependency id="split_15" t1="st_18" t2="st_17" type="amod"/>
            <dependency id="split_16" t1="st_9" t2="st_18" type="prep_on"/>
          </parse>
        </parses>
        <tokenizations>
          <tokenization tokenizer="split">
            <token POS="NN" charOffset="0-8" id="st_1" text="Indinavir"/>
            <token POS="CC" charOffset="10-12" id="st_2" text="and"/>
            <token POS="NN" charOffset="14-23" id="st_3" text="didanosine"/>
            <token POS="NNS" charOffset="25-36" id="st_4" text="formulations"/>
            <token POS="VBG" charOffset="38-47" id="st_5" text="containing"/>
            <token POS="NN" charOffset="49-54" id="st_6" text="buffer"/>
            <token POS="MD" charOffset="56-61" id="st_7" text="should"/>
            <token POS="VB" charOffset="63-64" id="st_8" text="be"/>
            <token POS="VBN" charOffset="66-77" id="st_9" text="administered"/>
            <token POS="IN" charOffset="79-80" id="st_10" text="at"/>
            <token POS="JJS" charOffset="82-86" id="st_11" text="least"/>
            <token POS="CD" charOffset="88-90" id="st_12" text="one"/>
            <token POS="NN" charOffset="92-95" id="st_13" text="hour"/>
            <token POS="RB" charOffset="97-101" id="st_14" text="apart"/>
            <token POS="IN" charOffset="103-104" id="st_15" text="on"/>
            <token POS="DT" charOffset="106-107" id="st_16" text="an"/>
            <token POS="JJ" charOffset="109-113" id="st_17" text="empty"/>
            <token POS="NN" charOffset="115-121" id="st_18" text="stomach"/>
            <token POS="." charOffset="122-122" id="st_19" text="."/>
          </tokenization>
        </tokenizations>
      </sentenceanalyses>
    </sentence>
    <sentence id="train.txt.d0.s1134" text="Indinavir concentrations may be decreased in the presence of nevirapine.">
      <entity charOffset="0-9" id="train.txt.d0.s1134.e0" text="Indinavir" type="agent"/>
      <entity charOffset="61-71" id="train.txt.d0.s1134.e1" text="nevirapine" tpye="target"/>
      <pair e1="train.txt.d0.s1134.e0" e2="train.txt.d0.s1134.e1" id="train.txt.d0.s1134.p0" interaction="True"/>
      <sentenceanalyses>
        <parses>
          <parse parser="split_parse" tokenizer="split">
            <dependency id="split_1" t1="st_2" t2="st_1" type="nn"/>
            <dependency id="split_2" t1="st_5" t2="st_2" type="nsubjpass"/>
            <dependency id="split_3" t1="st_5" t2="st_3" type="aux"/>
            <dependency id="split_4" t1="st_5" t2="st_4" type="auxpass"/>
            <dependency id="split_5" t1="st_8" t2="st_7" type="det"/>
            <dependency id="split_6" t1="st_5" t2="st_8" type="prep_in"/>
            <dependency id="split_7" t1="st_8" t2="st_10" type="prep_of"/>
          </parse>
        </parses>
        <tokenizations>
          <tokenization tokenizer="split">
            <token POS="NNP" charOffset="0-8" id="st_1" text="Indinavir"/>
            <token POS="NNS" charOffset="10-23" id="st_2" text="concentrations"/>
            <token POS="MD" charOffset="25-27" id="st_3" text="may"/>
            <token POS="VB" charOffset="29-30" id="st_4" text="be"/>
            <token POS="VBN" charOffset="32-40" id="st_5" text="decreased"/>
            <token POS="IN" charOffset="42-43" id="st_6" text="in"/>
            <token POS="DT" charOffset="45-47" id="st_7" text="the"/>
            <token POS="NN" charOffset="49-56" id="st_8" text="presence"/>
            <token POS="IN" charOffset="58-59" id="st_9" text="of"/>
            <token POS="NN" charOffset="61-70" id="st_10" text="nevirapine"/>
            <token POS="." charOffset="71-71" id="st_11" text="."/>
          </tokenization>
        </tokenizations>
      </sentenceanalyses>
    </sentence>
    <sentence id="train.txt.d0.s1135" text="Preliminary clinical data suggest that the incidence of nephrolithiasis is higher in patients receiving indinavir in combination with ritonavir than those receiving CRIXIVAN 800 mg q8h.">
      <entity charOffset="104-113" id="train.txt.d0.s1135.e0" text="indinavir" type="agent"/>
      <entity charOffset="134-143" id="train.txt.d0.s1135.e1" text="ritonavir" tpye="target"/>
      <entity charOffset="165-173" id="train.txt.d0.s1135.e2" text="CRIXIVAN" type="target"/>
      <pair e1="train.txt.d0.s1135.e0" e2="train.txt.d0.s1135.e1" id="train.txt.d0.s1135.p0" interaction="True"/>
      <pair e1="train.txt.d0.s1135.e0" e2="train.txt.d0.s1135.e2" id="train.txt.d0.s1135.p1" interaction="False"/>
      <pair e1="train.txt.d0.s1135.e1" e2="train.txt.d0.s1135.e2" id="train.txt.d0.s1135.p2" interaction="False"/>
      <sentenceanalyses>
        <parses>
          <parse parser="split_parse" tokenizer="split">
            <dependency id="split_1" t1="st_3" t2="st_1" type="amod"/>
            <dependency id="split_2" t1="st_3" t2="st_2" type="amod"/>
            <dependency id="split_3" t1="st_4" t2="st_3" type="nsubj"/>
            <dependency id="split_4" t1="st_11" t2="st_5" type="complm"/>
            <dependency id="split_5" t1="st_7" t2="st_6" type="det"/>
            <dependency id="split_6" t1="st_11" t2="st_7" type="nsubj"/>
            <dependency id="split_7" t1="st_7" t2="st_9" type="prep_of"/>
            <dependency id="split_8" t1="st_11" t2="st_10" type="cop"/>
            <dependency id="split_9" t1="st_4" t2="st_11" type="ccomp"/>
            <dependency id="split_10" t1="st_11" t2="st_13" type="prep_in"/>
            <dependency id="split_11" t1="st_11" t2="st_14" type="xcomp"/>
            <dependency id="split_12" t1="st_14" t2="st_15" type="dobj"/>
            <dependency id="split_13" t1="st_15" t2="st_17" type="prep_in"/>
            <dependency id="split_14" t1="st_14" t2="st_19" type="prep_with"/>
            <dependency id="split_15" t1="st_22" t2="st_21" type="nsubj"/>
            <dependency id="split_16" t1="st_14" t2="st_22" type="prepc_than"/>
            <dependency id="split_17" t1="st_24" t2="st_23" type="number"/>
            <dependency id="split_18" t1="st_26" t2="st_24" type="num"/>
            <dependency id="split_19" t1="st_26" t2="st_25" type="nn"/>
            <dependency id="split_20" t1="st_22" t2="st_26" type="dobj"/>
          </parse>
        </parses>
        <tokenizations>
          <tokenization tokenizer="split">
            <token POS="JJ" charOffset="0-10" id="st_1" text="Preliminary"/>
            <token POS="JJ" charOffset="12-19" id="st_2" text="clinical"/>
            <token POS="NNS" charOffset="21-24" id="st_3" text="data"/>
            <token POS="VBP" charOffset="26-32" id="st_4" text="suggest"/>
            <token POS="IN" charOffset="34-37" id="st_5" text="that"/>
            <token POS="DT" charOffset="39-41" id="st_6" text="the"/>
            <token POS="NN" charOffset="43-51" id="st_7" text="incidence"/>
            <token POS="IN" charOffset="53-54" id="st_8" text="of"/>
            <token POS="NNS" charOffset="56-70" id="st_9" text="nephrolithiasis"/>
            <token POS="VBZ" charOffset="72-73" id="st_10" text="is"/>
            <token POS="JJR" charOffset="75-80" id="st_11" text="higher"/>
            <token POS="IN" charOffset="82-83" id="st_12" text="in"/>
            <token POS="NNS" charOffset="85-92" id="st_13" text="patients"/>
            <token POS="VBG" charOffset="94-102" id="st_14" text="receiving"/>
            <token POS="NN" charOffset="104-112" id="st_15" text="indinavir"/>
            <token POS="IN" charOffset="114-115" id="st_16" text="in"/>
            <token POS="NN" charOffset="117-127" id="st_17" text="combination"/>
            <token POS="IN" charOffset="129-132" id="st_18" text="with"/>
            <token POS="NN" charOffset="134-142" id="st_19" text="ritonavir"/>
            <token POS="IN" charOffset="144-147" id="st_20" text="than"/>
            <token POS="DT" charOffset="149-153" id="st_21" text="those"/>
            <token POS="VBG" charOffset="155-163" id="st_22" text="receiving"/>
            <token POS="CD" charOffset="165-172" id="st_23" text="CRIXIVAN"/>
            <token POS="CD" charOffset="174-176" id="st_24" text="800"/>
            <token POS="NN" charOffset="178-179" id="st_25" text="mg"/>
            <token POS="NNS" charOffset="181-183" id="st_26" text="q8h"/>
            <token POS="." charOffset="184-184" id="st_27" text="."/>
          </tokenization>
        </tokenizations>
      </sentenceanalyses>
    </sentence>
    <sentence id="train.txt.d0.s1136" text="Caution is warranted and therapeutic concentration monitoring is recommended for antiarrhythmics when coadministered with CRIXIVAN.">
      <entity charOffset="81-96" id="train.txt.d0.s1136.e0" text="antiarrhythmics" type="agent"/>
      <entity charOffset="122-130" id="train.txt.d0.s1136.e1" text="CRIXIVAN" tpye="target"/>
      <pair e1="train.txt.d0.s1136.e0" e2="train.txt.d0.s1136.e1" id="train.txt.d0.s1136.p0" interaction="True"/>
      <sentenceanalyses>
        <parses>
          <parse parser="split_parse" tokenizer="split">
            <dependency id="split_1" t1="st_3" t2="st_1" type="nsubjpass"/>
            <dependency id="split_2" t1="st_3" t2="st_2" type="auxpass"/>
            <dependency id="split_3" t1="st_7" t2="st_5" type="amod"/>
            <dependency id="split_4" t1="st_7" t2="st_6" type="nn"/>
            <dependency id="split_5" t1="st_9" t2="st_7" type="nsubjpass"/>
            <dependency id="split_6" t1="st_9" t2="st_8" type="auxpass"/>
            <dependency id="split_7" t1="st_3" t2="st_9" type="conj_and"/>
            <dependency id="split_8" t1="st_9" t2="st_11" type="prep_for"/>
            <dependency id="split_9" t1="st_13" t2="st_12" type="advmod"/>
            <dependency id="split_10" t1="st_9" t2="st_13" type="advcl"/>
            <dependency id="split_11" t1="st_13" t2="st_15" type="prep_with"/>
          </parse>
        </parses>
        <tokenizations>
          <tokenization tokenizer="split">
            <token POS="NN" charOffset="0-6" id="st_1" text="Caution"/>
            <token POS="VBZ" charOffset="8-9" id="st_2" text="is"/>
            <token POS="VBN" charOffset="11-19" id="st_3" text="warranted"/>
            <token POS="CC" charOffset="21-23" id="st_4" text="and"/>
            <token POS="JJ" charOffset="25-35" id="st_5" text="therapeutic"/>
            <token POS="NN" charOffset="37-49" id="st_6" text="concentration"/>
            <token POS="NN" charOffset="51-60" id="st_7" text="monitoring"/>
            <token POS="VBZ" charOffset="62-63" id="st_8" text="is"/>
            <token POS="VBN" charOffset="65-75" id="st_9" text="recommended"/>
            <token POS="IN" charOffset="77-79" id="st_10" text="for"/>
            <token POS="NNS" charOffset="81-95" id="st_11" text="antiarrhythmics"/>
            <token POS="WRB" charOffset="97-100" id="st_12" text="when"/>
            <token POS="VBN" charOffset="102-115" id="st_13" text="coadministered"/>
            <token POS="IN" charOffset="117-120" id="st_14" text="with"/>
            <token POS="NNP" charOffset="122-129" id="st_15" text="CRIXIVAN"/>
            <token POS="." charOffset="130-130" id="st_16" text="."/>
          </tokenization>
        </tokenizations>
      </sentenceanalyses>
    </sentence>
    <sentence id="train.txt.d0.s1137" text="Dose reduction of CRIXIVAN to 600 mg every 8 hours is recommended when administering itraconazole concurrently.">
      <entity charOffset="18-26" id="train.txt.d0.s1137.e0" text="CRIXIVAN" type="agent"/>
      <entity charOffset="85-97" id="train.txt.d0.s1137.e1" text="itraconazole" tpye="target"/>
      <pair e1="train.txt.d0.s1137.e0" e2="train.txt.d0.s1137.e1" id="train.txt.d0.s1137.p0" interaction="True"/>
      <sentenceanalyses>
        <parses>
          <parse parser="split_parse" tokenizer="split">
            <dependency id="split_1" t1="st_2" t2="st_1" type="amod"/>
            <dependency id="split_2" t1="st_7" t2="st_2" type="nsubj"/>
            <dependency id="split_3" t1="st_6" t2="st_4" type="number"/>
            <dependency id="split_4" t1="st_6" t2="st_5" type="dep"/>
            <dependency id="split_5" t1="st_2" t2="st_6" type="prep_of"/>
            <dependency id="split_6" t1="st_10" t2="st_8" type="det"/>
            <dependency id="split_7" t1="st_10" t2="st_9" type="num"/>
            <dependency id="split_8" t1="st_12" t2="st_10" type="nsubjpass"/>
            <dependency id="split_9" t1="st_12" t2="st_11" type="auxpass"/>
            <dependency id="split_10" t1="st_7" t2="st_12" type="ccomp"/>
            <dependency id="split_11" t1="st_14" t2="st_13" type="advmod"/>
            <dependency id="split_12" t1="st_12" t2="st_14" type="advcl"/>
            <dependency id="split_13" t1="st_16" t2="st_15" type="amod"/>
            <dependency id="split_14" t1="st_14" t2="st_16" type="dobj"/>
          </parse>
        </parses>
        <tokenizations>
          <tokenization tokenizer="split">
            <token POS="JJ" charOffset="0-3" id="st_1" text="Dose"/>
            <token POS="NN" charOffset="5-13" id="st_2" text="reduction"/>
            <token POS="IN" charOffset="15-16" id="st_3" text="of"/>
            <token POS="CD" charOffset="18-25" id="st_4" text="CRIXIVAN"/>
            <token POS="TO" charOffset="27-28" id="st_5" text="to"/>
            <token POS="CD" charOffset="30-32" id="st_6" text="600"/>
            <token POS="VBP" charOffset="34-35" id="st_7" text="mg"/>
            <token POS="DT" charOffset="37-41" id="st_8" text="every"/>
            <token POS="CD" charOffset="43-43" id="st_9" text="8"/>
            <token POS="NNS" charOffset="45-49" id="st_10" text="hours"/>
            <token POS="VBZ" charOffset="51-52" id="st_11" text="is"/>
            <token POS="VBN" charOffset="54-64" id="st_12" text="recommended"/>
            <token POS="WRB" charOffset="66-69" id="st_13" text="when"/>
            <token POS="VBG" charOffset="71-83" id="st_14" text="administering"/>
            <token POS="JJ" charOffset="85-96" id="st_15" text="itraconazole"/>
            <token POS="NN" charOffset="98-109" id="st_16" text="concurrently"/>
            <token POS="." charOffset="110-110" id="st_17" text="."/>
          </tokenization>
        </tokenizations>
      </sentenceanalyses>
    </sentence>
    <sentence id="train.txt.d0.s1138" text="Dose reduction of rifabutin to half the standard dose and a dose increase of CRIXIVAN to 1000 mg (three 333-mg capsules) every 8 hours are recommended when rifabutin and CRIXIVAN are coadministered.">
      <entity charOffset="156-165" id="train.txt.d0.s1138.e0" text="rifabutin" type="agent"/>
      <entity charOffset="170-178" id="train.txt.d0.s1138.e1" text="CRIXIVAN" tpye="target"/>
      <entity charOffset="18-27" id="train.txt.d0.s1138.e2" text="rifabutin" type="target"/>
      <entity charOffset="77-85" id="train.txt.d0.s1138.e3" text="CRIXIVAN" type="target"/>
      <pair e1="train.txt.d0.s1138.e0" e2="train.txt.d0.s1138.e1" id="train.txt.d0.s1138.p0" interaction="True"/>
      <pair e1="train.txt.d0.s1138.e2" e2="train.txt.d0.s1138.e3" id="train.txt.d0.s1138.p1" interaction="False"/>
      <pair e1="train.txt.d0.s1138.e2" e2="train.txt.d0.s1138.e0" id="train.txt.d0.s1138.p2" interaction="False"/>
      <pair e1="train.txt.d0.s1138.e2" e2="train.txt.d0.s1138.e1" id="train.txt.d0.s1138.p3" interaction="False"/>
      <pair e1="train.txt.d0.s1138.e3" e2="train.txt.d0.s1138.e0" id="train.txt.d0.s1138.p4" interaction="False"/>
      <pair e1="train.txt.d0.s1138.e3" e2="train.txt.d0.s1138.e1" id="train.txt.d0.s1138.p5" interaction="False"/>
      <sentenceanalyses>
        <parses>
          <parse parser="split_parse" tokenizer="split">
            <dependency id="split_1" t1="st_2" t2="st_1" type="amod"/>
            <dependency id="split_2" t1="st_28" t2="st_2" type="nsubjpass"/>
            <dependency id="split_3" t1="st_2" t2="st_4" type="prep_of"/>
            <dependency id="split_4" t1="st_9" t2="st_6" type="predet"/>
            <dependency id="split_5" t1="st_9" t2="st_7" type="det"/>
            <dependency id="split_6" t1="st_9" t2="st_8" type="amod"/>
            <dependency id="split_7" t1="st_4" t2="st_9" type="prep_to"/>
            <dependency id="split_8" t1="st_13" t2="st_11" type="det"/>
            <dependency id="split_9" t1="st_13" t2="st_12" type="nn"/>
            <dependency id="split_10" t1="st_2" t2="st_13" type="prep_of"/>
            <dependency id="split_11" t1="st_4" t2="st_13" type="conj_and"/>
            <dependency id="split_12" t1="st_13" t2="st_15" type="prep_of"/>
            <dependency id="split_13" t1="st_18" t2="st_17" type="num"/>
            <dependency id="split_14" t1="st_15" t2="st_18" type="prep_to"/>
            <dependency id="split_15" t1="st_22" t2="st_20" type="num"/>
            <dependency id="split_16" t1="st_22" t2="st_21" type="amod"/>
            <dependency id="split_17" t1="st_18" t2="st_22" type="dep"/>
            <dependency id="split_18" t1="st_25" t2="st_24" type="quantmod"/>
            <dependency id="split_19" t1="st_26" t2="st_25" type="num"/>
            <dependency id="split_20" t1="st_18" t2="st_26" type="dep"/>
            <dependency id="split_21" t1="st_28" t2="st_27" type="auxpass"/>
            <dependency id="split_22" t1="st_34" t2="st_29" type="advmod"/>
            <dependency id="split_23" t1="st_34" t2="st_30" type="nsubjpass"/>
            <dependency id="split_24" t1="st_30" t2="st_32" type="conj_and"/>
            <dependency id="split_25" t1="st_34" t2="st_32" type="nsubjpass"/>
            <dependency id="split_26" t1="st_34" t2="st_33" type="auxpass"/>
            <dependency id="split_27" t1="st_28" t2="st_34" type="advcl"/>
          </parse>
        </parses>
        <tokenizations>
          <tokenization tokenizer="split">
            <token POS="JJ" charOffset="0-3" id="st_1" text="Dose"/>
            <token POS="NN" charOffset="5-13" id="st_2" text="reduction"/>
            <token POS="IN" charOffset="15-16" id="st_3" text="of"/>
            <token POS="NN" charOffset="18-26" id="st_4" text="rifabutin"/>
            <token POS="TO" charOffset="28-29" id="st_5" text="to"/>
            <token POS="PDT" charOffset="31-34" id="st_6" text="half"/>
            <token POS="DT" charOffset="36-38" id="st_7" text="the"/>
            <token POS="JJ" charOffset="40-47" id="st_8" text="standard"/>
            <token POS="NN" charOffset="49-52" id="st_9" text="dose"/>
            <token POS="CC" charOffset="54-56" id="st_10" text="and"/>
            <token POS="DT" charOffset="58-58" id="st_11" text="a"/>
            <token POS="NN" charOffset="60-63" id="st_12" text="dose"/>
            <token POS="NN" charOffset="65-72" id="st_13" text="increase"/>
            <token POS="IN" charOffset="74-75" id="st_14" text="of"/>
            <token POS="NNP" charOffset="77-84" id="st_15" text="CRIXIVAN"/>
            <token POS="TO" charOffset="86-87" id="st_16" text="to"/>
            <token POS="CD" charOffset="89-92" id="st_17" text="1000"/>
            <token POS="NN" charOffset="94-95" id="st_18" text="mg"/>
            <token POS="(" charOffset="97-97" id="st_19" text="("/>
            <token POS="CD" charOffset="98-102" id="st_20" text="three"/>
            <token POS="JJ" charOffset="104-109" id="st_21" text="333-mg"/>
            <token POS="NNS" charOffset="111-118" id="st_22" text="capsules"/>
            <token POS=")" charOffset="119-119" id="st_23" text=")"/>
            <token POS="DT" charOffset="121-125" id="st_24" text="every"/>
            <token POS="CD" charOffset="127-127" id="st_25" text="8"/>
            <token POS="NNS" charOffset="129-133" id="st_26" text="hours"/>
            <token POS="VBP" charOffset="135-137" id="st_27" text="are"/>
            <token POS="VBN" charOffset="139-149" id="st_28" text="recommended"/>
            <token POS="WRB" charOffset="151-154" id="st_29" text="when"/>
            <token POS="NN" charOffset="156-164" id="st_30" text="rifabutin"/>
            <token POS="CC" charOffset="166-168" id="st_31" text="and"/>
            <token POS="NN" charOffset="170-177" id="st_32" text="CRIXIVAN"/>
            <token POS="VBP" charOffset="179-181" id="st_33" text="are"/>
            <token POS="VBN" charOffset="183-196" id="st_34" text="coadministered"/>
            <token POS="." charOffset="197-197" id="st_35" text="."/>
          </tokenization>
        </tokenizations>
      </sentenceanalyses>
    </sentence>
    <sentence id="train.txt.d0.s1139" text="Sildenafil dose should not exceed a maximum of 25 mg in a 48- hour period in patients receiving concomitant indinavir therapy.">
      <entity charOffset="0-10" id="train.txt.d0.s1139.e0" text="Sildenafil" type="agent"/>
      <entity charOffset="108-117" id="train.txt.d0.s1139.e1" text="indinavir" tpye="target"/>
      <pair e1="train.txt.d0.s1139.e0" e2="train.txt.d0.s1139.e1" id="train.txt.d0.s1139.p0" interaction="True"/>
      <sentenceanalyses>
        <parses>
          <parse parser="split_parse" tokenizer="split">
            <dependency id="split_1" t1="st_2" t2="st_1" type="amod"/>
            <dependency id="split_2" t1="st_5" t2="st_2" type="nsubj"/>
            <dependency id="split_3" t1="st_5" t2="st_3" type="aux"/>
            <dependency id="split_4" t1="st_5" t2="st_4" type="neg"/>
            <dependency id="split_5" t1="st_7" t2="st_6" type="det"/>
            <dependency id="split_6" t1="st_5" t2="st_7" type="dobj"/>
            <dependency id="split_7" t1="st_10" t2="st_9" type="num"/>
            <dependency id="split_8" t1="st_7" t2="st_10" type="prep_of"/>
            <dependency id="split_9" t1="st_13" t2="st_12" type="det"/>
            <dependency id="split_10" t1="st_10" t2="st_13" type="prep_in"/>
            <dependency id="split_11" t1="st_16" t2="st_15" type="nn"/>
            <dependency id="split_12" t1="st_7" t2="st_16" type="dep"/>
            <dependency id="split_13" t1="st_16" t2="st_18" type="prep_in"/>
            <dependency id="split_14" t1="st_18" t2="st_19" type="partmod"/>
            <dependency id="split_15" t1="st_22" t2="st_20" type="amod"/>
            <dependency id="split_16" t1="st_22" t2="st_21" type="nn"/>
            <dependency id="split_17" t1="st_19" t2="st_22" type="dobj"/>
          </parse>
        </parses>
        <tokenizations>
          <tokenization tokenizer="split">
            <token POS="JJ" charOffset="0-9" id="st_1" text="Sildenafil"/>
            <token POS="NN" charOffset="11-14" id="st_2" text="dose"/>
            <token POS="MD" charOffset="16-21" id="st_3" text="should"/>
            <token POS="RB" charOffset="23-25" id="st_4" text="not"/>
            <token POS="VB" charOffset="27-32" id="st_5" text="exceed"/>
            <token POS="DT" charOffset="34-34" id="st_6" text="a"/>
            <token POS="NN" charOffset="36-42" id="st_7" text="maximum"/>
            <token POS="IN" charOffset="44-45" id="st_8" text="of"/>
            <token POS="CD" charOffset="47-48" id="st_9" text="25"/>
            <token POS="NN" charOffset="50-51" id="st_10" text="mg"/>
            <token POS="IN" charOffset="53-54" id="st_11" text="in"/>
            <token POS="DT" charOffset="56-56" id="st_12" text="a"/>
            <token POS="CD" charOffset="58-59" id="st_13" text="48"/>
            <token POS=":" charOffset="60-60" id="st_14" text="-"/>
            <token POS="NN" charOffset="62-65" id="st_15" text="hour"/>
            <token POS="NN" charOffset="67-72" id="st_16" text="period"/>
            <token POS="IN" charOffset="74-75" id="st_17" text="in"/>
            <token POS="NNS" charOffset="77-84" id="st_18" text="patients"/>
            <token POS="VBG" charOffset="86-94" id="st_19" text="receiving"/>
            <token POS="JJ" charOffset="96-106" id="st_20" text="concomitant"/>
            <token POS="NN" charOffset="108-116" id="st_21" text="indinavir"/>
            <token POS="NN" charOffset="118-124" id="st_22" text="therapy"/>
            <token POS="." charOffset="125-125" id="st_23" text="."/>
          </tokenization>
        </tokenizations>
      </sentenceanalyses>
    </sentence>
    <sentence id="train.txt.d0.s1140" text="Tadalafil dose should not exceed a maximum of 10 mg in a 72- hour period in patients receiving concomitant indinavir therapy.">
      <entity charOffset="0-9" id="train.txt.d0.s1140.e0" text="Tadalafil" type="agent"/>
      <entity charOffset="107-116" id="train.txt.d0.s1140.e1" text="indinavir" tpye="target"/>
      <pair e1="train.txt.d0.s1140.e0" e2="train.txt.d0.s1140.e1" id="train.txt.d0.s1140.p0" interaction="True"/>
      <sentenceanalyses>
        <parses>
          <parse parser="split_parse" tokenizer="split">
            <dependency id="split_1" t1="st_2" t2="st_1" type="amod"/>
            <dependency id="split_2" t1="st_5" t2="st_2" type="nsubj"/>
            <dependency id="split_3" t1="st_5" t2="st_3" type="aux"/>
            <dependency id="split_4" t1="st_5" t2="st_4" type="neg"/>
            <dependency id="split_5" t1="st_7" t2="st_6" type="det"/>
            <dependency id="split_6" t1="st_5" t2="st_7" type="dobj"/>
            <dependency id="split_7" t1="st_10" t2="st_9" type="num"/>
            <dependency id="split_8" t1="st_7" t2="st_10" type="prep_of"/>
            <dependency id="split_9" t1="st_13" t2="st_12" type="det"/>
            <dependency id="split_10" t1="st_10" t2="st_13" type="prep_in"/>
            <dependency id="split_11" t1="st_16" t2="st_15" type="nn"/>
            <dependency id="split_12" t1="st_7" t2="st_16" type="dep"/>
            <dependency id="split_13" t1="st_16" t2="st_18" type="prep_in"/>
            <dependency id="split_14" t1="st_18" t2="st_19" type="partmod"/>
            <dependency id="split_15" t1="st_22" t2="st_20" type="amod"/>
            <dependency id="split_16" t1="st_22" t2="st_21" type="nn"/>
            <dependency id="split_17" t1="st_19" t2="st_22" type="dobj"/>
          </parse>
        </parses>
        <tokenizations>
          <tokenization tokenizer="split">
            <token POS="JJ" charOffset="0-8" id="st_1" text="Tadalafil"/>
            <token POS="NN" charOffset="10-13" id="st_2" text="dose"/>
            <token POS="MD" charOffset="15-20" id="st_3" text="should"/>
            <token POS="RB" charOffset="22-24" id="st_4" text="not"/>
            <token POS="VB" charOffset="26-31" id="st_5" text="exceed"/>
            <token POS="DT" charOffset="33-33" id="st_6" text="a"/>
            <token POS="NN" charOffset="35-41" id="st_7" text="maximum"/>
            <token POS="IN" charOffset="43-44" id="st_8" text="of"/>
            <token POS="CD" charOffset="46-47" id="st_9" text="10"/>
            <token POS="NN" charOffset="49-50" id="st_10" text="mg"/>
            <token POS="IN" charOffset="52-53" id="st_11" text="in"/>
            <token POS="DT" charOffset="55-55" id="st_12" text="a"/>
            <token POS="CD" charOffset="57-58" id="st_13" text="72"/>
            <token POS=":" charOffset="59-59" id="st_14" text="-"/>
            <token POS="NN" charOffset="61-64" id="st_15" text="hour"/>
            <token POS="NN" charOffset="66-71" id="st_16" text="period"/>
            <token POS="IN" charOffset="73-74" id="st_17" text="in"/>
            <token POS="NNS" charOffset="76-83" id="st_18" text="patients"/>
            <token POS="VBG" charOffset="85-93" id="st_19" text="receiving"/>
            <token POS="JJ" charOffset="95-105" id="st_20" text="concomitant"/>
            <token POS="NN" charOffset="107-115" id="st_21" text="indinavir"/>
            <token POS="NN" charOffset="117-123" id="st_22" text="therapy"/>
            <token POS="." charOffset="124-124" id="st_23" text="."/>
          </tokenization>
        </tokenizations>
      </sentenceanalyses>
    </sentence>
    <sentence id="train.txt.d0.s1141" text="Concurrent administration of etanercept (another TNF?-blocking agent) and anakinra (an interleukin-1 antagonist) has been associated with an increased risk of serious infections, and increased risk of neutropenia and no additional benefit compared to these medicinal products alone.">
      <entity charOffset="29-39" id="train.txt.d0.s1141.e0" text="etanercept" type="agent"/>
      <entity charOffset="74-82" id="train.txt.d0.s1141.e1" text="anakinra" tpye="target"/>
      <entity charOffset="87-112" id="train.txt.d0.s1141.e2" text="interleukin-1 antagonist)" type="target"/>
      <entity charOffset="257-274" id="train.txt.d0.s1141.e3" text="medicinal product" type="target"/>
      <pair e1="train.txt.d0.s1141.e0" e2="train.txt.d0.s1141.e1" id="train.txt.d0.s1141.p0" interaction="True"/>
      <pair e1="train.txt.d0.s1141.e0" e2="train.txt.d0.s1141.e2" id="train.txt.d0.s1141.p1" interaction="False"/>
      <pair e1="train.txt.d0.s1141.e0" e2="train.txt.d0.s1141.e3" id="train.txt.d0.s1141.p2" interaction="False"/>
      <pair e1="train.txt.d0.s1141.e1" e2="train.txt.d0.s1141.e2" id="train.txt.d0.s1141.p3" interaction="False"/>
      <pair e1="train.txt.d0.s1141.e1" e2="train.txt.d0.s1141.e3" id="train.txt.d0.s1141.p4" interaction="False"/>
      <pair e1="train.txt.d0.s1141.e2" e2="train.txt.d0.s1141.e3" id="train.txt.d0.s1141.p5" interaction="False"/>
      <sentenceanalyses>
        <parses>
          <parse parser="split_parse" tokenizer="split">
            <dependency id="split_1" t1="st_2" t2="st_1" type="amod"/>
            <dependency id="split_2" t1="st_22" t2="st_2" type="nsubjpass"/>
            <dependency id="split_3" t1="st_2" t2="st_4" type="prep_of"/>
            <dependency id="split_4" t1="st_7" t2="st_6" type="det"/>
            <dependency id="split_5" t1="st_4" t2="st_7" type="dep"/>
            <dependency id="split_6" t1="st_7" t2="st_10" type="dep"/>
            <dependency id="split_7" t1="st_10" t2="st_11" type="dep"/>
            <dependency id="split_8" t1="st_2" t2="st_14" type="prep_of"/>
            <dependency id="split_9" t1="st_4" t2="st_14" type="conj_and"/>
            <dependency id="split_10" t1="st_18" t2="st_16" type="det"/>
            <dependency id="split_11" t1="st_18" t2="st_17" type="nn"/>
            <dependency id="split_12" t1="st_4" t2="st_18" type="appos"/>
            <dependency id="split_13" t1="st_22" t2="st_20" type="aux"/>
            <dependency id="split_14" t1="st_22" t2="st_21" type="auxpass"/>
            <dependency id="split_15" t1="st_26" t2="st_24" type="det"/>
            <dependency id="split_16" t1="st_26" t2="st_25" type="amod"/>
            <dependency id="split_17" t1="st_22" t2="st_26" type="prep_with"/>
            <dependency id="split_18" t1="st_29" t2="st_28" type="amod"/>
            <dependency id="split_19" t1="st_26" t2="st_29" type="prep_of"/>
            <dependency id="split_20" t1="st_33" t2="st_32" type="amod"/>
            <dependency id="split_21" t1="st_22" t2="st_33" type="prep_with"/>
            <dependency id="split_22" t1="st_26" t2="st_33" type="conj_and"/>
            <dependency id="split_23" t1="st_33" t2="st_35" type="prep_of"/>
            <dependency id="split_24" t1="st_39" t2="st_37" type="det"/>
            <dependency id="split_25" t1="st_39" t2="st_38" type="amod"/>
            <dependency id="split_26" t1="st_33" t2="st_39" type="prep_of"/>
            <dependency id="split_27" t1="st_35" t2="st_39" type="conj_and"/>
            <dependency id="split_28" t1="st_44" t2="st_42" type="det"/>
            <dependency id="split_29" t1="st_44" t2="st_43" type="amod"/>
            <dependency id="split_30" t1="st_22" t2="st_44" type="prep_compared_to"/>
            <dependency id="split_31" t1="st_22" t2="st_45" type="advmod"/>
          </parse>
        </parses>
        <tokenizations>
          <tokenization tokenizer="split">
            <token POS="JJ" charOffset="0-9" id="st_1" text="Concurrent"/>
            <token POS="NN" charOffset="11-24" id="st_2" text="administration"/>
            <token POS="IN" charOffset="26-27" id="st_3" text="of"/>
            <token POS="NN" charOffset="29-38" id="st_4" text="etanercept"/>
            <token POS="(" charOffset="40-40" id="st_5" text="("/>
            <token POS="DT" charOffset="41-47" id="st_6" text="another"/>
            <token POS="NN" charOffset="49-51" id="st_7" text="TNF"/>
            <token POS="." charOffset="52-52" id="st_8" text="?"/>
            <token POS=":" charOffset="53-53" id="st_9" text="-"/>
            <token POS="SYM" charOffset="54-61" id="st_10" text="blocking"/>
            <token POS="NN" charOffset="63-67" id="st_11" text="agent"/>
            <token POS=")" charOffset="68-68" id="st_12" text=")"/>
            <token POS="CC" charOffset="70-72" id="st_13" text="and"/>
            <token POS="NN" charOffset="74-81" id="st_14" text="anakinra"/>
            <token POS="(" charOffset="83-83" id="st_15" text="("/>
            <token POS="DT" charOffset="84-85" id="st_16" text="an"/>
            <token POS="NN" charOffset="87-99" id="st_17" text="interleukin-1"/>
            <token POS="NN" charOffset="101-110" id="st_18" text="antagonist"/>
            <token POS=")" charOffset="111-111" id="st_19" text=")"/>
            <token POS="VBZ" charOffset="113-115" id="st_20" text="has"/>
            <token POS="VBN" charOffset="117-120" id="st_21" text="been"/>
            <token POS="VBN" charOffset="122-131" id="st_22" text="associated"/>
            <token POS="IN" charOffset="133-136" id="st_23" text="with"/>
            <token POS="DT" charOffset="138-139" id="st_24" text="an"/>
            <token POS="VBN" charOffset="141-149" id="st_25" text="increased"/>
            <token POS="NN" charOffset="151-154" id="st_26" text="risk"/>
            <token POS="IN" charOffset="156-157" id="st_27" text="of"/>
            <token POS="JJ" charOffset="159-165" id="st_28" text="serious"/>
            <token POS="NNS" charOffset="167-176" id="st_29" text="infections"/>
            <token POS="," charOffset="177-177" id="st_30" text=","/>
            <token POS="CC" charOffset="179-181" id="st_31" text="and"/>
            <token POS="VBN" charOffset="183-191" id="st_32" text="increased"/>
            <token POS="NN" charOffset="193-196" id="st_33" text="risk"/>
            <token POS="IN" charOffset="198-199" id="st_34" text="of"/>
            <token POS="NN" charOffset="201-211" id="st_35" text="neutropenia"/>
            <token POS="CC" charOffset="213-215" id="st_36" text="and"/>
            <token POS="DT" charOffset="217-218" id="st_37" text="no"/>
            <token POS="JJ" charOffset="220-229" id="st_38" text="additional"/>
            <token POS="NN" charOffset="231-237" id="st_39" text="benefit"/>
            <token POS="VBN" charOffset="239-246" id="st_40" text="compared"/>
            <token POS="TO" charOffset="248-249" id="st_41" text="to"/>
            <token POS="DT" charOffset="251-255" id="st_42" text="these"/>
            <token POS="JJ" charOffset="257-265" id="st_43" text="medicinal"/>
            <token POS="NNS" charOffset="267-274" id="st_44" text="products"/>
            <token POS="RB" charOffset="276-280" id="st_45" text="alone"/>
            <token POS="." charOffset="281-281" id="st_46" text="."/>
          </tokenization>
        </tokenizations>
      </sentenceanalyses>
    </sentence>
    <sentence id="train.txt.d0.s1142" text="Other TNFa-blocking agents (including REMICADE) used in combination with anakinra may also result in similar toxicities.">
      <entity charOffset="38-46" id="train.txt.d0.s1142.e0" text="REMICADE" type="agent"/>
      <entity charOffset="73-81" id="train.txt.d0.s1142.e1" text="anakinra" tpye="target"/>
      <entity charOffset="6-10" id="train.txt.d0.s1142.e2" text="TNFa" type="target"/>
      <pair e1="train.txt.d0.s1142.e0" e2="train.txt.d0.s1142.e1" id="train.txt.d0.s1142.p0" interaction="True"/>
      <pair e1="train.txt.d0.s1142.e2" e2="train.txt.d0.s1142.e0" id="train.txt.d0.s1142.p1" interaction="False"/>
      <pair e1="train.txt.d0.s1142.e2" e2="train.txt.d0.s1142.e1" id="train.txt.d0.s1142.p2" interaction="False"/>
      <sentenceanalyses>
        <parses>
          <parse parser="split_parse" tokenizer="split">
            <dependency id="split_1" t1="st_3" t2="st_1" type="amod"/>
            <dependency id="split_2" t1="st_3" t2="st_2" type="amod"/>
            <dependency id="split_3" t1="st_8" t2="st_3" type="nsubj"/>
            <dependency id="split_4" t1="st_3" t2="st_5" type="dep"/>
            <dependency id="split_5" t1="st_5" t2="st_6" type="pobj"/>
            <dependency id="split_6" t1="st_8" t2="st_10" type="prep_in"/>
            <dependency id="split_7" t1="st_15" t2="st_11" type="mark"/>
            <dependency id="split_8" t1="st_15" t2="st_12" type="nsubj"/>
            <dependency id="split_9" t1="st_15" t2="st_13" type="aux"/>
            <dependency id="split_10" t1="st_15" t2="st_14" type="advmod"/>
            <dependency id="split_11" t1="st_8" t2="st_15" type="advcl"/>
            <dependency id="split_12" t1="st_18" t2="st_17" type="amod"/>
            <dependency id="split_13" t1="st_15" t2="st_18" type="prep_in"/>
          </parse>
        </parses>
        <tokenizations>
          <tokenization tokenizer="split">
            <token POS="JJ" charOffset="0-4" id="st_1" text="Other"/>
            <token POS="JJ" charOffset="6-18" id="st_2" text="TNFa-blocking"/>
            <token POS="NNS" charOffset="20-25" id="st_3" text="agents"/>
            <token POS="(" charOffset="27-27" id="st_4" text="("/>
            <token POS="VBG" charOffset="28-36" id="st_5" text="including"/>
            <token POS="NNP" charOffset="38-45" id="st_6" text="REMICADE"/>
            <token POS=")" charOffset="46-46" id="st_7" text=")"/>
            <token POS="VBD" charOffset="48-51" id="st_8" text="used"/>
            <token POS="IN" charOffset="53-54" id="st_9" text="in"/>
            <token POS="NN" charOffset="56-66" id="st_10" text="combination"/>
            <token POS="IN" charOffset="68-71" id="st_11" text="with"/>
            <token POS="NN" charOffset="73-80" id="st_12" text="anakinra"/>
            <token POS="MD" charOffset="82-84" id="st_13" text="may"/>
            <token POS="RB" charOffset="86-89" id="st_14" text="also"/>
            <token POS="VB" charOffset="91-96" id="st_15" text="result"/>
            <token POS="IN" charOffset="98-99" id="st_16" text="in"/>
            <token POS="JJ" charOffset="101-107" id="st_17" text="similar"/>
            <token POS="NNS" charOffset="109-118" id="st_18" text="toxicities"/>
            <token POS="." charOffset="119-119" id="st_19" text="."/>
          </tokenization>
        </tokenizations>
      </sentenceanalyses>
    </sentence>
    <sentence id="train.txt.d0.s1143" text="Beta-blockers, clonidine, lithium salts, and alcohol may either potentiate or weaken the blood-glucose-lowering effect of insulin.">
      <entity charOffset="0-14" id="train.txt.d0.s1143.e0" text="Beta-blockers," type="agent"/>
      <entity charOffset="122-129" id="train.txt.d0.s1143.e1" text="insulin" tpye="target"/>
      <entity charOffset="26-38" id="train.txt.d0.s1143.e2" text="lithium salt" type="agent"/>
      <entity charOffset="15-24" id="train.txt.d0.s1143.e3" text="clonidine" type="target"/>
      <entity charOffset="45-52" id="train.txt.d0.s1143.e4" text="alcohol" type="target"/>
      <pair e1="train.txt.d0.s1143.e0" e2="train.txt.d0.s1143.e1" id="train.txt.d0.s1143.p0" interaction="True"/>
      <pair e1="train.txt.d0.s1143.e2" e2="train.txt.d0.s1143.e1" id="train.txt.d0.s1143.p1" interaction="True"/>
      <pair e1="train.txt.d0.s1143.e0" e2="train.txt.d0.s1143.e3" id="train.txt.d0.s1143.p2" interaction="False"/>
      <pair e1="train.txt.d0.s1143.e0" e2="train.txt.d0.s1143.e2" id="train.txt.d0.s1143.p3" interaction="False"/>
      <pair e1="train.txt.d0.s1143.e0" e2="train.txt.d0.s1143.e4" id="train.txt.d0.s1143.p4" interaction="False"/>
      <pair e1="train.txt.d0.s1143.e3" e2="train.txt.d0.s1143.e2" id="train.txt.d0.s1143.p5" interaction="False"/>
      <pair e1="train.txt.d0.s1143.e3" e2="train.txt.d0.s1143.e4" id="train.txt.d0.s1143.p6" interaction="False"/>
      <pair e1="train.txt.d0.s1143.e3" e2="train.txt.d0.s1143.e1" id="train.txt.d0.s1143.p7" interaction="False"/>
      <pair e1="train.txt.d0.s1143.e2" e2="train.txt.d0.s1143.e4" id="train.txt.d0.s1143.p8" interaction="False"/>
      <pair e1="train.txt.d0.s1143.e4" e2="train.txt.d0.s1143.e1" id="train.txt.d0.s1143.p9" interaction="False"/>
      <sentenceanalyses>
        <parses>
          <parse parser="split_parse" tokenizer="split">
            <dependency id="split_1" t1="st_12" t2="st_1" type="nsubj"/>
            <dependency id="split_2" t1="st_14" t2="st_1" type="nsubj"/>
            <dependency id="split_3" t1="st_1" t2="st_3" type="conj_and"/>
            <dependency id="split_4" t1="st_12" t2="st_3" type="nsubj"/>
            <dependency id="split_5" t1="st_6" t2="st_5" type="nn"/>
            <dependency id="split_6" t1="st_1" t2="st_6" type="conj_and"/>
            <dependency id="split_7" t1="st_12" t2="st_6" type="nsubj"/>
            <dependency id="split_8" t1="st_1" t2="st_9" type="conj_and"/>
            <dependency id="split_9" t1="st_12" t2="st_9" type="nsubj"/>
            <dependency id="split_10" t1="st_12" t2="st_10" type="aux"/>
            <dependency id="split_11" t1="st_12" t2="st_11" type="advmod"/>
            <dependency id="split_12" t1="st_12" t2="st_14" type="conj_or"/>
            <dependency id="split_13" t1="st_17" t2="st_15" type="det"/>
            <dependency id="split_14" t1="st_17" t2="st_16" type="amod"/>
            <dependency id="split_15" t1="st_12" t2="st_17" type="dobj"/>
            <dependency id="split_16" t1="st_17" t2="st_19" type="prep_of"/>
          </parse>
        </parses>
        <tokenizations>
          <tokenization tokenizer="split">
            <token POS="NNS" charOffset="0-12" id="st_1" text="Beta-blockers"/>
            <token POS="," charOffset="13-13" id="st_2" text=","/>
            <token POS="NN" charOffset="15-23" id="st_3" text="clonidine"/>
            <token POS="," charOffset="24-24" id="st_4" text=","/>
            <token POS="NN" charOffset="26-32" id="st_5" text="lithium"/>
            <token POS="NNS" charOffset="34-38" id="st_6" text="salts"/>
            <token POS="," charOffset="39-39" id="st_7" text=","/>
            <token POS="CC" charOffset="41-43" id="st_8" text="and"/>
            <token POS="NN" charOffset="45-51" id="st_9" text="alcohol"/>
            <token POS="MD" charOffset="53-55" id="st_10" text="may"/>
            <token POS="RB" charOffset="57-62" id="st_11" text="either"/>
            <token POS="VB" charOffset="64-73" id="st_12" text="potentiate"/>
            <token POS="CC" charOffset="75-76" id="st_13" text="or"/>
            <token POS="VB" charOffset="78-83" id="st_14" text="weaken"/>
            <token POS="DT" charOffset="85-87" id="st_15" text="the"/>
            <token POS="JJ" charOffset="89-110" id="st_16" text="blood-glucose-lowering"/>
            <token POS="NN" charOffset="112-117" id="st_17" text="effect"/>
            <token POS="IN" charOffset="119-120" id="st_18" text="of"/>
            <token POS="NN" charOffset="122-128" id="st_19" text="insulin"/>
            <token POS="." charOffset="129-129" id="st_20" text="."/>
          </tokenization>
        </tokenizations>
      </sentenceanalyses>
    </sentence>
    <sentence id="train.txt.d0.s1144" text="Betaseron administration to three cancer patients over a dose range of 0.025 mg to 2.2 mg led to a dose-dependent inhibition of antipyrine elimination.14 The effect of alternate-day administration of 0.25 mg of Betaseron on drug metabolism in MS patients is unknown.">
      <entity charOffset="0-9" id="train.txt.d0.s1144.e0" text="Betaseron" type="agent"/>
      <entity charOffset="128-138" id="train.txt.d0.s1144.e1" text="antipyrine" tpye="target"/>
      <entity charOffset="211-220" id="train.txt.d0.s1144.e2" text="Betaseron" type="target"/>
      <pair e1="train.txt.d0.s1144.e0" e2="train.txt.d0.s1144.e1" id="train.txt.d0.s1144.p0" interaction="True"/>
      <pair e1="train.txt.d0.s1144.e0" e2="train.txt.d0.s1144.e2" id="train.txt.d0.s1144.p1" interaction="False"/>
      <pair e1="train.txt.d0.s1144.e1" e2="train.txt.d0.s1144.e2" id="train.txt.d0.s1144.p2" interaction="False"/>
      <sentenceanalyses>
        <parses>
          <parse parser="split_parse" tokenizer="split">
            <dependency id="split_1" t1="st_2" t2="st_1" type="nn"/>
            <dependency id="split_2" t1="st_17" t2="st_2" type="nsubj"/>
            <dependency id="split_3" t1="st_6" t2="st_4" type="num"/>
            <dependency id="split_4" t1="st_6" t2="st_5" type="nn"/>
            <dependency id="split_5" t1="st_2" t2="st_6" type="prep_to"/>
            <dependency id="split_6" t1="st_10" t2="st_8" type="det"/>
            <dependency id="split_7" t1="st_10" t2="st_9" type="nn"/>
            <dependency id="split_8" t1="st_6" t2="st_10" type="prep_over"/>
            <dependency id="split_9" t1="st_13" t2="st_12" type="num"/>
            <dependency id="split_10" t1="st_10" t2="st_13" type="prep_of"/>
            <dependency id="split_11" t1="st_16" t2="st_15" type="num"/>
            <dependency id="split_12" t1="st_13" t2="st_16" type="prep_to"/>
            <dependency id="split_13" t1="st_21" t2="st_19" type="det"/>
            <dependency id="split_14" t1="st_21" t2="st_20" type="amod"/>
            <dependency id="split_15" t1="st_17" t2="st_21" type="prep_to"/>
            <dependency id="split_16" t1="st_24" t2="st_23" type="nn"/>
            <dependency id="split_17" t1="st_21" t2="st_24" type="prep_of"/>
            <dependency id="split_18" t1="st_24" t2="st_25" type="num"/>
            <dependency id="split_19" t1="st_27" t2="st_26" type="det"/>
            <dependency id="split_20" t1="st_43" t2="st_27" type="nsubj"/>
            <dependency id="split_21" t1="st_30" t2="st_29" type="amod"/>
            <dependency id="split_22" t1="st_27" t2="st_30" type="prep_of"/>
            <dependency id="split_23" t1="st_33" t2="st_32" type="num"/>
            <dependency id="split_24" t1="st_30" t2="st_33" type="prep_of"/>
            <dependency id="split_25" t1="st_33" t2="st_35" type="prep_of"/>
            <dependency id="split_26" t1="st_38" t2="st_37" type="nn"/>
            <dependency id="split_27" t1="st_35" t2="st_38" type="prep_on"/>
            <dependency id="split_28" t1="st_41" t2="st_40" type="nn"/>
            <dependency id="split_29" t1="st_38" t2="st_41" type="prep_in"/>
            <dependency id="split_30" t1="st_43" t2="st_42" type="cop"/>
            <dependency id="split_31" t1="st_17" t2="st_43" type="ccomp"/>
          </parse>
        </parses>
        <tokenizations>
          <tokenization tokenizer="split">
            <token POS="NN" charOffset="0-8" id="st_1" text="Betaseron"/>
            <token POS="NN" charOffset="10-23" id="st_2" text="administration"/>
            <token POS="TO" charOffset="25-26" id="st_3" text="to"/>
            <token POS="CD" charOffset="28-32" id="st_4" text="three"/>
            <token POS="NN" charOffset="34-39" id="st_5" text="cancer"/>
            <token POS="NNS" charOffset="41-48" id="st_6" text="patients"/>
            <token POS="IN" charOffset="50-53" id="st_7" text="over"/>
            <token POS="DT" charOffset="55-55" id="st_8" text="a"/>
            <token POS="NN" charOffset="57-60" id="st_9" text="dose"/>
            <token POS="NN" charOffset="62-66" id="st_10" text="range"/>
            <token POS="IN" charOffset="68-69" id="st_11" text="of"/>
            <token POS="CD" charOffset="71-75" id="st_12" text="0.025"/>
            <token POS="NN" charOffset="77-78" id="st_13" text="mg"/>
            <token POS="TO" charOffset="80-81" id="st_14" text="to"/>
            <token POS="CD" charOffset="83-85" id="st_15" text="2.2"/>
            <token POS="NN" charOffset="87-88" id="st_16" text="mg"/>
            <token POS="VBD" charOffset="90-92" id="st_17" text="led"/>
            <token POS="TO" charOffset="94-95" id="st_18" text="to"/>
            <token POS="DT" charOffset="97-97" id="st_19" text="a"/>
            <token POS="JJ" charOffset="99-112" id="st_20" text="dose-dependent"/>
            <token POS="NN" charOffset="114-123" id="st_21" text="inhibition"/>
            <token POS="IN" charOffset="125-126" id="st_22" text="of"/>
            <token POS="NN" charOffset="128-137" id="st_23" text="antipyrine"/>
            <token POS="NN" charOffset="139-149" id="st_24" text="elimination"/>
            <token POS="CD" charOffset="150-152" id="st_25" text=".14"/>
            <token POS="DT" charOffset="154-156" id="st_26" text="The"/>
            <token POS="NN" charOffset="158-163" id="st_27" text="effect"/>
            <token POS="IN" charOffset="165-166" id="st_28" text="of"/>
            <token POS="JJ" charOffset="168-180" id="st_29" text="alternate-day"/>
            <token POS="NN" charOffset="182-195" id="st_30" text="administration"/>
            <token POS="IN" charOffset="197-198" id="st_31" text="of"/>
            <token POS="CD" charOffset="200-203" id="st_32" text="0.25"/>
            <token POS="NN" charOffset="205-206" id="st_33" text="mg"/>
            <token POS="IN" charOffset="208-209" id="st_34" text="of"/>
            <token POS="NNP" charOffset="211-219" id="st_35" text="Betaseron"/>
            <token POS="IN" charOffset="221-222" id="st_36" text="on"/>
            <token POS="NN" charOffset="224-227" id="st_37" text="drug"/>
            <token POS="NN" charOffset="229-238" id="st_38" text="metabolism"/>
            <token POS="IN" charOffset="240-241" id="st_39" text="in"/>
            <token POS="NN" charOffset="243-244" id="st_40" text="MS"/>
            <token POS="NNS" charOffset="246-253" id="st_41" text="patients"/>
            <token POS="VBZ" charOffset="255-256" id="st_42" text="is"/>
            <token POS="JJ" charOffset="258-264" id="st_43" text="unknown"/>
            <token POS="." charOffset="265-265" id="st_44" text="."/>
          </tokenization>
        </tokenizations>
      </sentenceanalyses>
    </sentence>
    <sentence id="train.txt.d0.s1145" text="Anticholinergic agents: Although ipratropium bromide is minimally absorbed into the systemic circulation, there is some potential for an additive interaction with concomitantly used anticholinergic medications.">
      <entity charOffset="33-52" id="train.txt.d0.s1145.e0" text="ipratropium bromide" type="agent"/>
      <entity charOffset="182-197" id="train.txt.d0.s1145.e1" text="anticholinergic" tpye="target"/>
      <entity charOffset="0-22" id="train.txt.d0.s1145.e2" text="Anticholinergic agents" type="target"/>
      <pair e1="train.txt.d0.s1145.e0" e2="train.txt.d0.s1145.e1" id="train.txt.d0.s1145.p0" interaction="True"/>
      <pair e1="train.txt.d0.s1145.e2" e2="train.txt.d0.s1145.e0" id="train.txt.d0.s1145.p1" interaction="False"/>
      <pair e1="train.txt.d0.s1145.e2" e2="train.txt.d0.s1145.e1" id="train.txt.d0.s1145.p2" interaction="False"/>
      <sentenceanalyses>
        <parses>
          <parse parser="split_parse" tokenizer="split">
            <dependency id="split_1" t1="st_2" t2="st_1" type="amod"/>
            <dependency id="split_2" t1="st_9" t2="st_4" type="mark"/>
            <dependency id="split_3" t1="st_6" t2="st_5" type="nn"/>
            <dependency id="split_4" t1="st_9" t2="st_6" type="nsubjpass"/>
            <dependency id="split_5" t1="st_9" t2="st_7" type="auxpass"/>
            <dependency id="split_6" t1="st_9" t2="st_8" type="advmod"/>
            <dependency id="split_7" t1="st_16" t2="st_9" type="advcl"/>
            <dependency id="split_8" t1="st_13" t2="st_11" type="det"/>
            <dependency id="split_9" t1="st_13" t2="st_12" type="amod"/>
            <dependency id="split_10" t1="st_9" t2="st_13" type="prep_into"/>
            <dependency id="split_11" t1="st_16" t2="st_15" type="expl"/>
            <dependency id="split_12" t1="st_2" t2="st_16" type="dep"/>
            <dependency id="split_13" t1="st_18" t2="st_17" type="det"/>
            <dependency id="split_14" t1="st_16" t2="st_18" type="nsubj"/>
            <dependency id="split_15" t1="st_22" t2="st_20" type="det"/>
            <dependency id="split_16" t1="st_22" t2="st_21" type="amod"/>
            <dependency id="split_17" t1="st_18" t2="st_22" type="prep_for"/>
            <dependency id="split_18" t1="st_25" t2="st_24" type="advmod"/>
            <dependency id="split_19" t1="st_27" t2="st_25" type="amod"/>
            <dependency id="split_20" t1="st_27" t2="st_26" type="amod"/>
            <dependency id="split_21" t1="st_22" t2="st_27" type="prep_with"/>
          </parse>
        </parses>
        <tokenizations>
          <tokenization tokenizer="split">
            <token POS="JJ" charOffset="0-14" id="st_1" text="Anticholinergic"/>
            <token POS="NNS" charOffset="16-21" id="st_2" text="agents"/>
            <token POS=":" charOffset="22-22" id="st_3" text=":"/>
            <token POS="IN" charOffset="24-31" id="st_4" text="Although"/>
            <token POS="NN" charOffset="33-43" id="st_5" text="ipratropium"/>
            <token POS="NN" charOffset="45-51" id="st_6" text="bromide"/>
            <token POS="VBZ" charOffset="53-54" id="st_7" text="is"/>
            <token POS="RB" charOffset="56-64" id="st_8" text="minimally"/>
            <token POS="VBN" charOffset="66-73" id="st_9" text="absorbed"/>
            <token POS="IN" charOffset="75-78" id="st_10" text="into"/>
            <token POS="DT" charOffset="80-82" id="st_11" text="the"/>
            <token POS="JJ" charOffset="84-91" id="st_12" text="systemic"/>
            <token POS="NN" charOffset="93-103" id="st_13" text="circulation"/>
            <token POS="," charOffset="104-104" id="st_14" text=","/>
            <token POS="EX" charOffset="106-110" id="st_15" text="there"/>
            <token POS="VBZ" charOffset="112-113" id="st_16" text="is"/>
            <token POS="DT" charOffset="115-118" id="st_17" text="some"/>
            <token POS="NN" charOffset="120-128" id="st_18" text="potential"/>
            <token POS="IN" charOffset="130-132" id="st_19" text="for"/>
            <token POS="DT" charOffset="134-135" id="st_20" text="an"/>
            <token POS="JJ" charOffset="137-144" id="st_21" text="additive"/>
            <token POS="NN" charOffset="146-156" id="st_22" text="interaction"/>
            <token POS="IN" charOffset="158-161" id="st_23" text="with"/>
            <token POS="RB" charOffset="163-175" id="st_24" text="concomitantly"/>
            <token POS="VBN" charOffset="177-180" id="st_25" text="used"/>
            <token POS="JJ" charOffset="182-196" id="st_26" text="anticholinergic"/>
            <token POS="NNS" charOffset="198-208" id="st_27" text="medications"/>
            <token POS="." charOffset="209-209" id="st_28" text="."/>
          </tokenization>
        </tokenizations>
      </sentenceanalyses>
    </sentence>
    <sentence id="train.txt.d0.s1146" text="Caution is therefore advised in the coadministration of ATROVENT Inhalation Aerosol with other anticholinergic-containing drugs.">
      <entity charOffset="56-83" id="train.txt.d0.s1146.e0" text="ATROVENT Inhalation Aerosol" type="agent"/>
      <entity charOffset="95-127" id="train.txt.d0.s1146.e1" text="anticholinergic-containing drugs" tpye="target"/>
      <pair e1="train.txt.d0.s1146.e0" e2="train.txt.d0.s1146.e1" id="train.txt.d0.s1146.p0" interaction="True"/>
      <sentenceanalyses>
        <parses>
          <parse parser="split_parse" tokenizer="split">
            <dependency id="split_1" t1="st_4" t2="st_1" type="nsubjpass"/>
            <dependency id="split_2" t1="st_4" t2="st_2" type="auxpass"/>
            <dependency id="split_3" t1="st_4" t2="st_3" type="advmod"/>
            <dependency id="split_4" t1="st_7" t2="st_6" type="det"/>
            <dependency id="split_5" t1="st_4" t2="st_7" type="prep_in"/>
            <dependency id="split_6" t1="st_11" t2="st_9" type="nn"/>
            <dependency id="split_7" t1="st_11" t2="st_10" type="nn"/>
            <dependency id="split_8" t1="st_7" t2="st_11" type="prep_of"/>
            <dependency id="split_9" t1="st_15" t2="st_13" type="amod"/>
            <dependency id="split_10" t1="st_15" t2="st_14" type="amod"/>
            <dependency id="split_11" t1="st_11" t2="st_15" type="prep_with"/>
          </parse>
        </parses>
        <tokenizations>
          <tokenization tokenizer="split">
            <token POS="NN" charOffset="0-6" id="st_1" text="Caution"/>
            <token POS="VBZ" charOffset="8-9" id="st_2" text="is"/>
            <token POS="RB" charOffset="11-19" id="st_3" text="therefore"/>
            <token POS="VBN" charOffset="21-27" id="st_4" text="advised"/>
            <token POS="IN" charOffset="29-30" id="st_5" text="in"/>
            <token POS="DT" charOffset="32-34" id="st_6" text="the"/>
            <token POS="NN" charOffset="36-51" id="st_7" text="coadministration"/>
            <token POS="IN" charOffset="53-54" id="st_8" text="of"/>
            <token POS="NNP" charOffset="56-63" id="st_9" text="ATROVENT"/>
            <token POS="NNP" charOffset="65-74" id="st_10" text="Inhalation"/>
            <token POS="NNP" charOffset="76-82" id="st_11" text="Aerosol"/>
            <token POS="IN" charOffset="84-87" id="st_12" text="with"/>
            <token POS="JJ" charOffset="89-93" id="st_13" text="other"/>
            <token POS="JJ" charOffset="95-120" id="st_14" text="anticholinergic-containing"/>
            <token POS="NNS" charOffset="122-126" id="st_15" text="drugs"/>
            <token POS="." charOffset="127-127" id="st_16" text="."/>
          </tokenization>
        </tokenizations>
      </sentenceanalyses>
    </sentence>
    <sentence id="train.txt.d0.s1147" text="In a single study, rats given high intraperitoneal doses of an MAO inhibitor plus disulfiram experienced severe toxicity, including convulsions and death.">
      <entity charOffset="63-76" id="train.txt.d0.s1147.e0" text="MAO inhibitor" type="agent"/>
      <entity charOffset="82-92" id="train.txt.d0.s1147.e1" text="disulfiram" tpye="target"/>
      <pair e1="train.txt.d0.s1147.e0" e2="train.txt.d0.s1147.e1" id="train.txt.d0.s1147.p0" interaction="True"/>
      <sentenceanalyses>
        <parses>
          <parse parser="split_parse" tokenizer="split">
            <dependency id="split_1" t1="st_4" t2="st_2" type="det"/>
            <dependency id="split_2" t1="st_4" t2="st_3" type="amod"/>
            <dependency id="split_3" t1="st_17" t2="st_4" type="prep_in"/>
            <dependency id="split_4" t1="st_17" t2="st_6" type="nsubj"/>
            <dependency id="split_5" t1="st_6" t2="st_7" type="partmod"/>
            <dependency id="split_6" t1="st_10" t2="st_8" type="amod"/>
            <dependency id="split_7" t1="st_10" t2="st_9" type="amod"/>
            <dependency id="split_8" t1="st_7" t2="st_10" type="dobj"/>
            <dependency id="split_9" t1="st_16" t2="st_12" type="det"/>
            <dependency id="split_10" t1="st_16" t2="st_13" type="nn"/>
            <dependency id="split_11" t1="st_16" t2="st_14" type="nn"/>
            <dependency id="split_12" t1="st_16" t2="st_15" type="nn"/>
            <dependency id="split_13" t1="st_10" t2="st_16" type="prep_of"/>
            <dependency id="split_14" t1="st_19" t2="st_18" type="amod"/>
            <dependency id="split_15" t1="st_17" t2="st_19" type="dobj"/>
            <dependency id="split_16" t1="st_17" t2="st_22" type="prep_including"/>
            <dependency id="split_17" t1="st_17" t2="st_24" type="prep_including"/>
            <dependency id="split_18" t1="st_22" t2="st_24" type="conj_and"/>
          </parse>
        </parses>
        <tokenizations>
          <tokenization tokenizer="split">
            <token POS="IN" charOffset="0-1" id="st_1" text="In"/>
            <token POS="DT" charOffset="3-3" id="st_2" text="a"/>
            <token POS="JJ" charOffset="5-10" id="st_3" text="single"/>
            <token POS="NN" charOffset="12-16" id="st_4" text="study"/>
            <token POS="," charOffset="17-17" id="st_5" text=","/>
            <token POS="NNS" charOffset="19-22" id="st_6" text="rats"/>
            <token POS="VBN" charOffset="24-28" id="st_7" text="given"/>
            <token POS="JJ" charOffset="30-33" id="st_8" text="high"/>
            <token POS="JJ" charOffset="35-49" id="st_9" text="intraperitoneal"/>
            <token POS="NNS" charOffset="51-55" id="st_10" text="doses"/>
            <token POS="IN" charOffset="57-58" id="st_11" text="of"/>
            <token POS="DT" charOffset="60-61" id="st_12" text="an"/>
            <token POS="NNP" charOffset="63-65" id="st_13" text="MAO"/>
            <token POS="NN" charOffset="67-75" id="st_14" text="inhibitor"/>
            <token POS="NN" charOffset="77-80" id="st_15" text="plus"/>
            <token POS="NN" charOffset="82-91" id="st_16" text="disulfiram"/>
            <token POS="VBD" charOffset="93-103" id="st_17" text="experienced"/>
            <token POS="JJ" charOffset="105-110" id="st_18" text="severe"/>
            <token POS="NN" charOffset="112-119" id="st_19" text="toxicity"/>
            <token POS="," charOffset="120-120" id="st_20" text=","/>
            <token POS="VBG" charOffset="122-130" id="st_21" text="including"/>
            <token POS="NNS" charOffset="132-142" id="st_22" text="convulsions"/>
            <token POS="CC" charOffset="144-146" id="st_23" text="and"/>
            <token POS="NN" charOffset="148-152" id="st_24" text="death"/>
            <token POS="." charOffset="153-153" id="st_25" text="."/>
          </tokenization>
        </tokenizations>
      </sentenceanalyses>
    </sentence>
    <sentence id="train.txt.d0.s1148" text="Concomitant use of Isocarboxazid and other psychotropic agents is generally not recommended because of possible potentiating effects.">
      <entity charOffset="19-32" id="train.txt.d0.s1148.e0" text="Isocarboxazid" type="agent"/>
      <entity charOffset="43-62" id="train.txt.d0.s1148.e1" text="psychotropic agents" tpye="target"/>
      <pair e1="train.txt.d0.s1148.e0" e2="train.txt.d0.s1148.e1" id="train.txt.d0.s1148.p0" interaction="True"/>
      <sentenceanalyses>
        <parses>
          <parse parser="split_parse" tokenizer="split">
            <dependency id="split_1" t1="st_2" t2="st_1" type="amod"/>
            <dependency id="split_2" t1="st_12" t2="st_2" type="nsubjpass"/>
            <dependency id="split_3" t1="st_2" t2="st_4" type="prep_of"/>
            <dependency id="split_4" t1="st_8" t2="st_6" type="amod"/>
            <dependency id="split_5" t1="st_8" t2="st_7" type="amod"/>
            <dependency id="split_6" t1="st_2" t2="st_8" type="prep_of"/>
            <dependency id="split_7" t1="st_4" t2="st_8" type="conj_and"/>
            <dependency id="split_8" t1="st_12" t2="st_9" type="auxpass"/>
            <dependency id="split_9" t1="st_12" t2="st_10" type="advmod"/>
            <dependency id="split_10" t1="st_12" t2="st_11" type="neg"/>
            <dependency id="split_11" t1="st_17" t2="st_15" type="amod"/>
            <dependency id="split_12" t1="st_17" t2="st_16" type="amod"/>
            <dependency id="split_13" t1="st_12" t2="st_17" type="prep_because_of"/>
          </parse>
        </parses>
        <tokenizations>
          <tokenization tokenizer="split">
            <token POS="JJ" charOffset="0-10" id="st_1" text="Concomitant"/>
            <token POS="NN" charOffset="12-14" id="st_2" text="use"/>
            <token POS="IN" charOffset="16-17" id="st_3" text="of"/>
            <token POS="NNP" charOffset="19-31" id="st_4" text="Isocarboxazid"/>
            <token POS="CC" charOffset="33-35" id="st_5" text="and"/>
            <token POS="JJ" charOffset="37-41" id="st_6" text="other"/>
            <token POS="JJ" charOffset="43-54" id="st_7" text="psychotropic"/>
            <token POS="NNS" charOffset="56-61" id="st_8" text="agents"/>
            <token POS="VBZ" charOffset="63-64" id="st_9" text="is"/>
            <token POS="RB" charOffset="66-74" id="st_10" text="generally"/>
            <token POS="RB" charOffset="76-78" id="st_11" text="not"/>
            <token POS="VBN" charOffset="80-90" id="st_12" text="recommended"/>
            <token POS="RB" charOffset="92-98" id="st_13" text="because"/>
            <token POS="IN" charOffset="100-101" id="st_14" text="of"/>
            <token POS="JJ" charOffset="103-110" id="st_15" text="possible"/>
            <token POS="VBG" charOffset="112-123" id="st_16" text="potentiating"/>
            <token POS="NNS" charOffset="125-131" id="st_17" text="effects"/>
            <token POS="." charOffset="132-132" id="st_18" text="."/>
          </tokenization>
        </tokenizations>
      </sentenceanalyses>
    </sentence>
    <sentence id="train.txt.d0.s1149" text="It is believed that the toxicity may have resulted from a previously unrecognized interaction between isoniazid and acetaminophen and a molecular basis for this interaction has been proposed.">
      <entity charOffset="102-111" id="train.txt.d0.s1149.e0" text="isoniazid" type="agent"/>
      <entity charOffset="116-129" id="train.txt.d0.s1149.e1" text="acetaminophen" tpye="target"/>
      <pair e1="train.txt.d0.s1149.e0" e2="train.txt.d0.s1149.e1" id="train.txt.d0.s1149.p0" interaction="True"/>
      <sentenceanalyses>
        <parses>
          <parse parser="split_parse" tokenizer="split">
            <dependency id="split_1" t1="st_3" t2="st_1" type="nsubjpass"/>
            <dependency id="split_2" t1="st_3" t2="st_2" type="auxpass"/>
            <dependency id="split_3" t1="st_9" t2="st_4" type="complm"/>
            <dependency id="split_4" t1="st_6" t2="st_5" type="det"/>
            <dependency id="split_5" t1="st_9" t2="st_6" type="nsubj"/>
            <dependency id="split_6" t1="st_9" t2="st_7" type="aux"/>
            <dependency id="split_7" t1="st_9" t2="st_8" type="aux"/>
            <dependency id="split_8" t1="st_3" t2="st_9" type="ccomp"/>
            <dependency id="split_9" t1="st_14" t2="st_11" type="det"/>
            <dependency id="split_10" t1="st_14" t2="st_12" type="advmod"/>
            <dependency id="split_11" t1="st_14" t2="st_13" type="amod"/>
            <dependency id="split_12" t1="st_9" t2="st_14" type="prep_from"/>
            <dependency id="split_13" t1="st_14" t2="st_16" type="prep_between"/>
            <dependency id="split_14" t1="st_14" t2="st_18" type="prep_between"/>
            <dependency id="split_15" t1="st_16" t2="st_18" type="conj_and"/>
            <dependency id="split_16" t1="st_22" t2="st_20" type="det"/>
            <dependency id="split_17" t1="st_22" t2="st_21" type="amod"/>
            <dependency id="split_18" t1="st_28" t2="st_22" type="nsubjpass"/>
            <dependency id="split_19" t1="st_25" t2="st_24" type="det"/>
            <dependency id="split_20" t1="st_22" t2="st_25" type="prep_for"/>
            <dependency id="split_21" t1="st_28" t2="st_26" type="aux"/>
            <dependency id="split_22" t1="st_28" t2="st_27" type="auxpass"/>
            <dependency id="split_23" t1="st_3" t2="st_28" type="conj_and"/>
          </parse>
        </parses>
        <tokenizations>
          <tokenization tokenizer="split">
            <token POS="PRP" charOffset="0-1" id="st_1" text="It"/>
            <token POS="VBZ" charOffset="3-4" id="st_2" text="is"/>
            <token POS="VBN" charOffset="6-13" id="st_3" text="believed"/>
            <token POS="IN" charOffset="15-18" id="st_4" text="that"/>
            <token POS="DT" charOffset="20-22" id="st_5" text="the"/>
            <token POS="NN" charOffset="24-31" id="st_6" text="toxicity"/>
            <token POS="MD" charOffset="33-35" id="st_7" text="may"/>
            <token POS="VB" charOffset="37-40" id="st_8" text="have"/>
            <token POS="VBN" charOffset="42-49" id="st_9" text="resulted"/>
            <token POS="IN" charOffset="51-54" id="st_10" text="from"/>
            <token POS="DT" charOffset="56-56" id="st_11" text="a"/>
            <token POS="RB" charOffset="58-67" id="st_12" text="previously"/>
            <token POS="JJ" charOffset="69-80" id="st_13" text="unrecognized"/>
            <token POS="NN" charOffset="82-92" id="st_14" text="interaction"/>
            <token POS="IN" charOffset="94-100" id="st_15" text="between"/>
            <token POS="NN" charOffset="102-110" id="st_16" text="isoniazid"/>
            <token POS="CC" charOffset="112-114" id="st_17" text="and"/>
            <token POS="NN" charOffset="116-128" id="st_18" text="acetaminophen"/>
            <token POS="CC" charOffset="130-132" id="st_19" text="and"/>
            <token POS="DT" charOffset="134-134" id="st_20" text="a"/>
            <token POS="JJ" charOffset="136-144" id="st_21" text="molecular"/>
            <token POS="NN" charOffset="146-150" id="st_22" text="basis"/>
            <token POS="IN" charOffset="152-154" id="st_23" text="for"/>
            <token POS="DT" charOffset="156-159" id="st_24" text="this"/>
            <token POS="NN" charOffset="161-171" id="st_25" text="interaction"/>
            <token POS="VBZ" charOffset="173-175" id="st_26" text="has"/>
            <token POS="VBN" charOffset="177-180" id="st_27" text="been"/>
            <token POS="VBN" charOffset="182-189" id="st_28" text="proposed"/>
            <token POS="." charOffset="190-190" id="st_29" text="."/>
          </tokenization>
        </tokenizations>
      </sentenceanalyses>
    </sentence>
    <sentence id="train.txt.d0.s1150" text="Furthermore it has been proposed that isoniazid resulted In induction of P-450IIE1 in the patients liver which, in turn, resulted in a greater proportion of the ingested acetaminophen being converted to the toxic metabolites.">
      <entity charOffset="38-47" id="train.txt.d0.s1150.e0" text="isoniazid" type="agent"/>
      <entity charOffset="170-183" id="train.txt.d0.s1150.e1" text="acetaminophen" tpye="target"/>
      <entity charOffset="99-104" id="train.txt.d0.s1150.e2" text="liver" type="target"/>
      <entity charOffset="213-224" id="train.txt.d0.s1150.e3" text="metabolites" type="target"/>
      <pair e1="train.txt.d0.s1150.e0" e2="train.txt.d0.s1150.e1" id="train.txt.d0.s1150.p0" interaction="True"/>
      <pair e1="train.txt.d0.s1150.e0" e2="train.txt.d0.s1150.e2" id="train.txt.d0.s1150.p1" interaction="False"/>
      <pair e1="train.txt.d0.s1150.e0" e2="train.txt.d0.s1150.e3" id="train.txt.d0.s1150.p2" interaction="False"/>
      <pair e1="train.txt.d0.s1150.e2" e2="train.txt.d0.s1150.e1" id="train.txt.d0.s1150.p3" interaction="False"/>
      <pair e1="train.txt.d0.s1150.e2" e2="train.txt.d0.s1150.e3" id="train.txt.d0.s1150.p4" interaction="False"/>
      <pair e1="train.txt.d0.s1150.e1" e2="train.txt.d0.s1150.e3" id="train.txt.d0.s1150.p5" interaction="False"/>
      <sentenceanalyses>
        <parses>
          <parse parser="split_parse" tokenizer="split">
            <dependency id="split_1" t1="st_5" t2="st_1" type="advmod"/>
            <dependency id="split_2" t1="st_5" t2="st_2" type="nsubjpass"/>
            <dependency id="split_3" t1="st_5" t2="st_3" type="aux"/>
            <dependency id="split_4" t1="st_5" t2="st_4" type="auxpass"/>
            <dependency id="split_5" t1="st_8" t2="st_6" type="complm"/>
            <dependency id="split_6" t1="st_8" t2="st_7" type="nsubj"/>
            <dependency id="split_7" t1="st_5" t2="st_8" type="ccomp"/>
            <dependency id="split_8" t1="st_8" t2="st_10" type="prep_in"/>
            <dependency id="split_9" t1="st_10" t2="st_12" type="prep_of"/>
            <dependency id="split_10" t1="st_16" t2="st_14" type="det"/>
            <dependency id="split_11" t1="st_16" t2="st_15" type="nn"/>
            <dependency id="split_12" t1="st_8" t2="st_16" type="prep_in"/>
            <dependency id="split_13" t1="st_22" t2="st_16" type="nsubj"/>
            <dependency id="split_14" t1="st_22" t2="st_20" type="prep_in"/>
            <dependency id="split_15" t1="st_16" t2="st_22" type="rcmod"/>
            <dependency id="split_16" t1="st_26" t2="st_24" type="det"/>
            <dependency id="split_17" t1="st_26" t2="st_25" type="amod"/>
            <dependency id="split_18" t1="st_22" t2="st_26" type="prep_in"/>
            <dependency id="split_19" t1="st_30" t2="st_28" type="det"/>
            <dependency id="split_20" t1="st_30" t2="st_29" type="amod"/>
            <dependency id="split_21" t1="st_26" t2="st_30" type="prep_of"/>
            <dependency id="split_22" t1="st_32" t2="st_31" type="auxpass"/>
            <dependency id="split_23" t1="st_30" t2="st_32" type="partmod"/>
            <dependency id="split_24" t1="st_36" t2="st_34" type="det"/>
            <dependency id="split_25" t1="st_36" t2="st_35" type="amod"/>
            <dependency id="split_26" t1="st_32" t2="st_36" type="prep_to"/>
          </parse>
        </parses>
        <tokenizations>
          <tokenization tokenizer="split">
            <token POS="RB" charOffset="0-10" id="st_1" text="Furthermore"/>
            <token POS="PRP" charOffset="12-13" id="st_2" text="it"/>
            <token POS="VBZ" charOffset="15-17" id="st_3" text="has"/>
            <token POS="VBN" charOffset="19-22" id="st_4" text="been"/>
            <token POS="VBN" charOffset="24-31" id="st_5" text="proposed"/>
            <token POS="IN" charOffset="33-36" id="st_6" text="that"/>
            <token POS="NN" charOffset="38-46" id="st_7" text="isoniazid"/>
            <token POS="VBD" charOffset="48-55" id="st_8" text="resulted"/>
            <token POS="IN" charOffset="57-58" id="st_9" text="In"/>
            <token POS="NN" charOffset="60-68" id="st_10" text="induction"/>
            <token POS="IN" charOffset="70-71" id="st_11" text="of"/>
            <token POS="NN" charOffset="73-81" id="st_12" text="P-450IIE1"/>
            <token POS="IN" charOffset="83-84" id="st_13" text="in"/>
            <token POS="DT" charOffset="86-88" id="st_14" text="the"/>
            <token POS="NNS" charOffset="90-97" id="st_15" text="patients"/>
            <token POS="NN" charOffset="99-103" id="st_16" text="liver"/>
            <token POS="WDT" charOffset="105-109" id="st_17" text="which"/>
            <token POS="," charOffset="110-110" id="st_18" text=","/>
            <token POS="IN" charOffset="112-113" id="st_19" text="in"/>
            <token POS="NN" charOffset="115-118" id="st_20" text="turn"/>
            <token POS="," charOffset="119-119" id="st_21" text=","/>
            <token POS="VBD" charOffset="121-128" id="st_22" text="resulted"/>
            <token POS="IN" charOffset="130-131" id="st_23" text="in"/>
            <token POS="DT" charOffset="133-133" id="st_24" text="a"/>
            <token POS="JJR" charOffset="135-141" id="st_25" text="greater"/>
            <token POS="NN" charOffset="143-152" id="st_26" text="proportion"/>
            <token POS="IN" charOffset="154-155" id="st_27" text="of"/>
            <token POS="DT" charOffset="157-159" id="st_28" text="the"/>
            <token POS="JJ" charOffset="161-168" id="st_29" text="ingested"/>
            <token POS="NN" charOffset="170-182" id="st_30" text="acetaminophen"/>
            <token POS="VBG" charOffset="184-188" id="st_31" text="being"/>
            <token POS="VBN" charOffset="190-198" id="st_32" text="converted"/>
            <token POS="TO" charOffset="200-201" id="st_33" text="to"/>
            <token POS="DT" charOffset="203-205" id="st_34" text="the"/>
            <token POS="JJ" charOffset="207-211" id="st_35" text="toxic"/>
            <token POS="NNS" charOffset="213-223" id="st_36" text="metabolites"/>
            <token POS="." charOffset="224-224" id="st_37" text="."/>
          </tokenization>
        </tokenizations>
      </sentenceanalyses>
    </sentence>
    <sentence id="train.txt.d0.s1151" text="Carbamazepine: Isoniazid is known to slow the metabolism of carbamazepine and increase its serum levels Carbamazepine levels should be determined prior to concurrent administration with isoniazid, signs and symptoms of carbamazepine toxicity should be monitored closely, and appropriate dosage adjustment of the anticonvulsant should be made.">
      <entity charOffset="15-24" id="train.txt.d0.s1151.e0" text="Isoniazid" type="agent"/>
      <entity charOffset="60-73" id="train.txt.d0.s1151.e1" text="carbamazepine" tpye="target"/>
      <entity charOffset="0-13" id="train.txt.d0.s1151.e2" text="Carbamazepine" type="target"/>
      <entity charOffset="104-117" id="train.txt.d0.s1151.e3" text="Carbamazepine" type="target"/>
      <entity charOffset="186-195" id="train.txt.d0.s1151.e4" text="isoniazid" type="target"/>
      <entity charOffset="312-326" id="train.txt.d0.s1151.e5" text="anticonvulsant" type="target"/>
      <pair e1="train.txt.d0.s1151.e0" e2="train.txt.d0.s1151.e1" id="train.txt.d0.s1151.p0" interaction="True"/>
      <pair e1="train.txt.d0.s1151.e2" e2="train.txt.d0.s1151.e0" id="train.txt.d0.s1151.p1" interaction="False"/>
      <pair e1="train.txt.d0.s1151.e2" e2="train.txt.d0.s1151.e1" id="train.txt.d0.s1151.p2" interaction="False"/>
      <pair e1="train.txt.d0.s1151.e2" e2="train.txt.d0.s1151.e3" id="train.txt.d0.s1151.p3" interaction="False"/>
      <pair e1="train.txt.d0.s1151.e2" e2="train.txt.d0.s1151.e4" id="train.txt.d0.s1151.p4" interaction="False"/>
      <pair e1="train.txt.d0.s1151.e2" e2="train.txt.d0.s1151.e5" id="train.txt.d0.s1151.p5" interaction="False"/>
      <pair e1="train.txt.d0.s1151.e0" e2="train.txt.d0.s1151.e3" id="train.txt.d0.s1151.p6" interaction="False"/>
      <pair e1="train.txt.d0.s1151.e0" e2="train.txt.d0.s1151.e4" id="train.txt.d0.s1151.p7" interaction="False"/>
      <pair e1="train.txt.d0.s1151.e0" e2="train.txt.d0.s1151.e5" id="train.txt.d0.s1151.p8" interaction="False"/>
      <pair e1="train.txt.d0.s1151.e1" e2="train.txt.d0.s1151.e3" id="train.txt.d0.s1151.p9" interaction="False"/>
      <pair e1="train.txt.d0.s1151.e1" e2="train.txt.d0.s1151.e4" id="train.txt.d0.s1151.p10" interaction="False"/>
      <pair e1="train.txt.d0.s1151.e1" e2="train.txt.d0.s1151.e5" id="train.txt.d0.s1151.p11" interaction="False"/>
      <pair e1="train.txt.d0.s1151.e3" e2="train.txt.d0.s1151.e4" id="train.txt.d0.s1151.p12" interaction="False"/>
      <pair e1="train.txt.d0.s1151.e3" e2="train.txt.d0.s1151.e5" id="train.txt.d0.s1151.p13" interaction="False"/>
      <pair e1="train.txt.d0.s1151.e4" e2="train.txt.d0.s1151.e5" id="train.txt.d0.s1151.p14" interaction="False"/>
      <sentenceanalyses>
        <parses>
          <parse parser="split_parse" tokenizer="split">
            <dependency id="split_1" t1="st_5" t2="st_1" type="dep"/>
            <dependency id="split_2" t1="st_5" t2="st_3" type="nsubjpass"/>
            <dependency id="split_3" t1="st_7" t2="st_3" type="xsubj"/>
            <dependency id="split_4" t1="st_5" t2="st_4" type="auxpass"/>
            <dependency id="split_5" t1="st_7" t2="st_6" type="aux"/>
            <dependency id="split_6" t1="st_5" t2="st_7" type="xcomp"/>
            <dependency id="split_7" t1="st_9" t2="st_8" type="det"/>
            <dependency id="split_8" t1="st_7" t2="st_9" type="dobj"/>
            <dependency id="split_9" t1="st_9" t2="st_11" type="prep_of"/>
            <dependency id="split_10" t1="st_5" t2="st_13" type="xcomp"/>
            <dependency id="split_11" t1="st_7" t2="st_13" type="conj_and"/>
            <dependency id="split_12" t1="st_16" t2="st_14" type="poss"/>
            <dependency id="split_13" t1="st_16" t2="st_15" type="nn"/>
            <dependency id="split_14" t1="st_13" t2="st_16" type="dobj"/>
            <dependency id="split_15" t1="st_18" t2="st_17" type="nn"/>
            <dependency id="split_16" t1="st_21" t2="st_18" type="nsubjpass"/>
            <dependency id="split_17" t1="st_21" t2="st_19" type="aux"/>
            <dependency id="split_18" t1="st_21" t2="st_20" type="auxpass"/>
            <dependency id="split_19" t1="st_13" t2="st_21" type="dep"/>
            <dependency id="split_20" t1="st_25" t2="st_24" type="amod"/>
            <dependency id="split_21" t1="st_21" t2="st_25" type="prep_prior_to"/>
            <dependency id="split_22" t1="st_21" t2="st_27" type="prep_with"/>
            <dependency id="split_23" t1="st_37" t2="st_29" type="nsubjpass"/>
            <dependency id="split_24" t1="st_29" t2="st_31" type="conj_and"/>
            <dependency id="split_25" t1="st_37" t2="st_31" type="nsubjpass"/>
            <dependency id="split_26" t1="st_34" t2="st_33" type="amod"/>
            <dependency id="split_27" t1="st_29" t2="st_34" type="prep_of"/>
            <dependency id="split_28" t1="st_37" t2="st_35" type="aux"/>
            <dependency id="split_29" t1="st_37" t2="st_36" type="auxpass"/>
            <dependency id="split_30" t1="st_13" t2="st_37" type="dep"/>
            <dependency id="split_31" t1="st_21" t2="st_37" type="ccomp"/>
            <dependency id="split_32" t1="st_21" t2="st_37" type="conj_and"/>
            <dependency id="split_33" t1="st_37" t2="st_38" type="advmod"/>
            <dependency id="split_34" t1="st_43" t2="st_41" type="amod"/>
            <dependency id="split_35" t1="st_43" t2="st_42" type="nn"/>
            <dependency id="split_36" t1="st_49" t2="st_43" type="nsubjpass"/>
            <dependency id="split_37" t1="st_46" t2="st_45" type="det"/>
            <dependency id="split_38" t1="st_43" t2="st_46" type="prep_of"/>
            <dependency id="split_39" t1="st_49" t2="st_47" type="aux"/>
            <dependency id="split_40" t1="st_49" t2="st_48" type="auxpass"/>
            <dependency id="split_41" t1="st_13" t2="st_49" type="dep"/>
            <dependency id="split_42" t1="st_21" t2="st_49" type="conj_and"/>
          </parse>
        </parses>
        <tokenizations>
          <tokenization tokenizer="split">
            <token POS="NNP" charOffset="0-12" id="st_1" text="Carbamazepine"/>
            <token POS=":" charOffset="13-13" id="st_2" text=":"/>
            <token POS="NNP" charOffset="15-23" id="st_3" text="Isoniazid"/>
            <token POS="VBZ" charOffset="25-26" id="st_4" text="is"/>
            <token POS="VBN" charOffset="28-32" id="st_5" text="known"/>
            <token POS="TO" charOffset="34-35" id="st_6" text="to"/>
            <token POS="VB" charOffset="37-40" id="st_7" text="slow"/>
            <token POS="DT" charOffset="42-44" id="st_8" text="the"/>
            <token POS="NN" charOffset="46-55" id="st_9" text="metabolism"/>
            <token POS="IN" charOffset="57-58" id="st_10" text="of"/>
            <token POS="NN" charOffset="60-72" id="st_11" text="carbamazepine"/>
            <token POS="CC" charOffset="74-76" id="st_12" text="and"/>
            <token POS="VB" charOffset="78-85" id="st_13" text="increase"/>
            <token POS="PRP$" charOffset="87-89" id="st_14" text="its"/>
            <token POS="NN" charOffset="91-95" id="st_15" text="serum"/>
            <token POS="NNS" charOffset="97-102" id="st_16" text="levels"/>
            <token POS="NNP" charOffset="104-116" id="st_17" text="Carbamazepine"/>
            <token POS="NNS" charOffset="118-123" id="st_18" text="levels"/>
            <token POS="MD" charOffset="125-130" id="st_19" text="should"/>
            <token POS="VB" charOffset="132-133" id="st_20" text="be"/>
            <token POS="VBN" charOffset="135-144" id="st_21" text="determined"/>
            <token POS="RB" charOffset="146-150" id="st_22" text="prior"/>
            <token POS="TO" charOffset="152-153" id="st_23" text="to"/>
            <token POS="JJ" charOffset="155-164" id="st_24" text="concurrent"/>
            <token POS="NN" charOffset="166-179" id="st_25" text="administration"/>
            <token POS="IN" charOffset="181-184" id="st_26" text="with"/>
            <token POS="NN" charOffset="186-194" id="st_27" text="isoniazid"/>
            <token POS="," charOffset="195-195" id="st_28" text=","/>
            <token POS="NNS" charOffset="197-201" id="st_29" text="signs"/>
            <token POS="CC" charOffset="203-205" id="st_30" text="and"/>
            <token POS="NNS" charOffset="207-214" id="st_31" text="symptoms"/>
            <token POS="IN" charOffset="216-217" id="st_32" text="of"/>
            <token POS="JJ" charOffset="219-231" id="st_33" text="carbamazepine"/>
            <token POS="NN" charOffset="233-240" id="st_34" text="toxicity"/>
            <token POS="MD" charOffset="242-247" id="st_35" text="should"/>
            <token POS="VB" charOffset="249-250" id="st_36" text="be"/>
            <token POS="VBN" charOffset="252-260" id="st_37" text="monitored"/>
            <token POS="RB" charOffset="262-268" id="st_38" text="closely"/>
            <token POS="," charOffset="269-269" id="st_39" text=","/>
            <token POS="CC" charOffset="271-273" id="st_40" text="and"/>
            <token POS="JJ" charOffset="275-285" id="st_41" text="appropriate"/>
            <token POS="NN" charOffset="287-292" id="st_42" text="dosage"/>
            <token POS="NN" charOffset="294-303" id="st_43" text="adjustment"/>
            <token POS="IN" charOffset="305-306" id="st_44" text="of"/>
            <token POS="DT" charOffset="308-310" id="st_45" text="the"/>
            <token POS="NN" charOffset="312-325" id="st_46" text="anticonvulsant"/>
            <token POS="MD" charOffset="327-332" id="st_47" text="should"/>
            <token POS="VB" charOffset="334-335" id="st_48" text="be"/>
            <token POS="VBN" charOffset="337-340" id="st_49" text="made"/>
            <token POS="." charOffset="341-341" id="st_50" text="."/>
          </tokenization>
        </tokenizations>
      </sentenceanalyses>
    </sentence>
    <sentence id="train.txt.d0.s1152" text="Ketoconazole: Potential interaction of Ketoconazole and Isoniazid may exist.">
      <entity charOffset="39-51" id="train.txt.d0.s1152.e0" text="Ketoconazole" type="agent"/>
      <entity charOffset="56-65" id="train.txt.d0.s1152.e1" text="Isoniazid" tpye="target"/>
      <entity charOffset="0-12" id="train.txt.d0.s1152.e2" text="Ketoconazole" type="target"/>
      <pair e1="train.txt.d0.s1152.e0" e2="train.txt.d0.s1152.e1" id="train.txt.d0.s1152.p0" interaction="True"/>
      <pair e1="train.txt.d0.s1152.e2" e2="train.txt.d0.s1152.e0" id="train.txt.d0.s1152.p1" interaction="False"/>
      <pair e1="train.txt.d0.s1152.e2" e2="train.txt.d0.s1152.e1" id="train.txt.d0.s1152.p2" interaction="False"/>
      <sentenceanalyses>
        <parses>
          <parse parser="split_parse" tokenizer="split">
            <dependency id="split_1" t1="st_10" t2="st_1" type="dep"/>
            <dependency id="split_2" t1="st_4" t2="st_3" type="amod"/>
            <dependency id="split_3" t1="st_10" t2="st_4" type="nsubj"/>
            <dependency id="split_4" t1="st_4" t2="st_6" type="prep_of"/>
            <dependency id="split_5" t1="st_4" t2="st_8" type="prep_of"/>
            <dependency id="split_6" t1="st_6" t2="st_8" type="conj_and"/>
            <dependency id="split_7" t1="st_10" t2="st_9" type="aux"/>
          </parse>
        </parses>
        <tokenizations>
          <tokenization tokenizer="split">
            <token POS="NNP" charOffset="0-11" id="st_1" text="Ketoconazole"/>
            <token POS=":" charOffset="12-12" id="st_2" text=":"/>
            <token POS="JJ" charOffset="14-22" id="st_3" text="Potential"/>
            <token POS="NN" charOffset="24-34" id="st_4" text="interaction"/>
            <token POS="IN" charOffset="36-37" id="st_5" text="of"/>
            <token POS="NNP" charOffset="39-50" id="st_6" text="Ketoconazole"/>
            <token POS="CC" charOffset="52-54" id="st_7" text="and"/>
            <token POS="NNP" charOffset="56-64" id="st_8" text="Isoniazid"/>
            <token POS="MD" charOffset="66-68" id="st_9" text="may"/>
            <token POS="VB" charOffset="70-74" id="st_10" text="exist"/>
            <token POS="." charOffset="75-75" id="st_11" text="."/>
          </tokenization>
        </tokenizations>
      </sentenceanalyses>
    </sentence>
    <sentence id="train.txt.d0.s1153" text="When Ketoconazole is given in combination with isoniazid and rifampin the AUC of ketoconazole is decreased by as much as 88% after 5 months of concurrent Isoniazid and Rifampin therapy.">
      <entity charOffset="5-17" id="train.txt.d0.s1153.e0" text="Ketoconazole" type="agent"/>
      <entity charOffset="47-56" id="train.txt.d0.s1153.e1" text="isoniazid" tpye="target"/>
      <entity charOffset="61-69" id="train.txt.d0.s1153.e2" text="rifampin" type="target"/>
      <entity charOffset="81-93" id="train.txt.d0.s1153.e3" text="ketoconazole" type="target"/>
      <entity charOffset="154-163" id="train.txt.d0.s1153.e4" text="Isoniazid" type="target"/>
      <entity charOffset="168-176" id="train.txt.d0.s1153.e5" text="Rifampin" type="target"/>
      <pair e1="train.txt.d0.s1153.e0" e2="train.txt.d0.s1153.e1" id="train.txt.d0.s1153.p0" interaction="True"/>
      <pair e1="train.txt.d0.s1153.e0" e2="train.txt.d0.s1153.e2" id="train.txt.d0.s1153.p1" interaction="False"/>
      <pair e1="train.txt.d0.s1153.e0" e2="train.txt.d0.s1153.e3" id="train.txt.d0.s1153.p2" interaction="False"/>
      <pair e1="train.txt.d0.s1153.e0" e2="train.txt.d0.s1153.e4" id="train.txt.d0.s1153.p3" interaction="False"/>
      <pair e1="train.txt.d0.s1153.e0" e2="train.txt.d0.s1153.e5" id="train.txt.d0.s1153.p4" interaction="False"/>
      <pair e1="train.txt.d0.s1153.e1" e2="train.txt.d0.s1153.e2" id="train.txt.d0.s1153.p5" interaction="False"/>
      <pair e1="train.txt.d0.s1153.e1" e2="train.txt.d0.s1153.e3" id="train.txt.d0.s1153.p6" interaction="False"/>
      <pair e1="train.txt.d0.s1153.e1" e2="train.txt.d0.s1153.e4" id="train.txt.d0.s1153.p7" interaction="False"/>
      <pair e1="train.txt.d0.s1153.e1" e2="train.txt.d0.s1153.e5" id="train.txt.d0.s1153.p8" interaction="False"/>
      <pair e1="train.txt.d0.s1153.e2" e2="train.txt.d0.s1153.e3" id="train.txt.d0.s1153.p9" interaction="False"/>
      <pair e1="train.txt.d0.s1153.e2" e2="train.txt.d0.s1153.e4" id="train.txt.d0.s1153.p10" interaction="False"/>
      <pair e1="train.txt.d0.s1153.e2" e2="train.txt.d0.s1153.e5" id="train.txt.d0.s1153.p11" interaction="False"/>
      <pair e1="train.txt.d0.s1153.e3" e2="train.txt.d0.s1153.e4" id="train.txt.d0.s1153.p12" interaction="False"/>
      <pair e1="train.txt.d0.s1153.e3" e2="train.txt.d0.s1153.e5" id="train.txt.d0.s1153.p13" interaction="False"/>
      <pair e1="train.txt.d0.s1153.e4" e2="train.txt.d0.s1153.e5" id="train.txt.d0.s1153.p14" interaction="False"/>
      <sentenceanalyses>
        <parses>
          <parse parser="split_parse" tokenizer="split">
            <dependency id="split_1" t1="st_4" t2="st_1" type="advmod"/>
            <dependency id="split_2" t1="st_4" t2="st_2" type="nsubjpass"/>
            <dependency id="split_3" t1="st_4" t2="st_3" type="auxpass"/>
            <dependency id="split_4" t1="st_16" t2="st_4" type="dep"/>
            <dependency id="split_5" t1="st_4" t2="st_6" type="prep_in"/>
            <dependency id="split_6" t1="st_4" t2="st_8" type="prep_with"/>
            <dependency id="split_7" t1="st_4" t2="st_10" type="prep_with"/>
            <dependency id="split_8" t1="st_8" t2="st_10" type="conj_and"/>
            <dependency id="split_9" t1="st_12" t2="st_11" type="det"/>
            <dependency id="split_10" t1="st_16" t2="st_12" type="nsubjpass"/>
            <dependency id="split_11" t1="st_12" t2="st_14" type="prep_of"/>
            <dependency id="split_12" t1="st_16" t2="st_15" type="auxpass"/>
            <dependency id="split_13" t1="st_21" t2="st_18" type="quantmod"/>
            <dependency id="split_14" t1="st_21" t2="st_19" type="quantmod"/>
            <dependency id="split_15" t1="st_21" t2="st_20" type="quantmod"/>
            <dependency id="split_16" t1="st_22" t2="st_21" type="num"/>
            <dependency id="split_17" t1="st_16" t2="st_22" type="agent"/>
            <dependency id="split_18" t1="st_25" t2="st_24" type="num"/>
            <dependency id="split_19" t1="st_16" t2="st_25" type="prep_after"/>
            <dependency id="split_20" t1="st_28" t2="st_27" type="amod"/>
            <dependency id="split_21" t1="st_25" t2="st_28" type="prep_of"/>
            <dependency id="split_22" t1="st_31" t2="st_30" type="nn"/>
            <dependency id="split_23" t1="st_25" t2="st_31" type="prep_of"/>
            <dependency id="split_24" t1="st_28" t2="st_31" type="conj_and"/>
          </parse>
        </parses>
        <tokenizations>
          <tokenization tokenizer="split">
            <token POS="WRB" charOffset="0-3" id="st_1" text="When"/>
            <token POS="NNP" charOffset="5-16" id="st_2" text="Ketoconazole"/>
            <token POS="VBZ" charOffset="18-19" id="st_3" text="is"/>
            <token POS="VBN" charOffset="21-25" id="st_4" text="given"/>
            <token POS="IN" charOffset="27-28" id="st_5" text="in"/>
            <token POS="NN" charOffset="30-40" id="st_6" text="combination"/>
            <token POS="IN" charOffset="42-45" id="st_7" text="with"/>
            <token POS="NN" charOffset="47-55" id="st_8" text="isoniazid"/>
            <token POS="CC" charOffset="57-59" id="st_9" text="and"/>
            <token POS="NN" charOffset="61-68" id="st_10" text="rifampin"/>
            <token POS="DT" charOffset="70-72" id="st_11" text="the"/>
            <token POS="NN" charOffset="74-76" id="st_12" text="AUC"/>
            <token POS="IN" charOffset="78-79" id="st_13" text="of"/>
            <token POS="NN" charOffset="81-92" id="st_14" text="ketoconazole"/>
            <token POS="VBZ" charOffset="94-95" id="st_15" text="is"/>
            <token POS="VBN" charOffset="97-105" id="st_16" text="decreased"/>
            <token POS="IN" charOffset="107-108" id="st_17" text="by"/>
            <token POS="RB" charOffset="110-111" id="st_18" text="as"/>
            <token POS="JJ" charOffset="113-116" id="st_19" text="much"/>
            <token POS="IN" charOffset="118-119" id="st_20" text="as"/>
            <token POS="CD" charOffset="121-122" id="st_21" text="88"/>
            <token POS="NN" charOffset="123-123" id="st_22" text="%"/>
            <token POS="IN" charOffset="125-129" id="st_23" text="after"/>
            <token POS="CD" charOffset="131-131" id="st_24" text="5"/>
            <token POS="NNS" charOffset="133-138" id="st_25" text="months"/>
            <token POS="IN" charOffset="140-141" id="st_26" text="of"/>
            <token POS="JJ" charOffset="143-152" id="st_27" text="concurrent"/>
            <token POS="NN" charOffset="154-162" id="st_28" text="Isoniazid"/>
            <token POS="CC" charOffset="164-166" id="st_29" text="and"/>
            <token POS="NN" charOffset="168-175" id="st_30" text="Rifampin"/>
            <token POS="NN" charOffset="177-183" id="st_31" text="therapy"/>
            <token POS="." charOffset="184-184" id="st_32" text="."/>
          </tokenization>
        </tokenizations>
      </sentenceanalyses>
    </sentence>
    <sentence id="train.txt.d0.s1154" text="Phenytoin: Isoniazid may increase serum levels of phenytoin.">
      <entity charOffset="11-20" id="train.txt.d0.s1154.e0" text="Isoniazid" type="agent"/>
      <entity charOffset="50-59" id="train.txt.d0.s1154.e1" text="phenytoin" tpye="target"/>
      <entity charOffset="0-9" id="train.txt.d0.s1154.e2" text="Phenytoin" type="target"/>
      <pair e1="train.txt.d0.s1154.e0" e2="train.txt.d0.s1154.e1" id="train.txt.d0.s1154.p0" interaction="True"/>
      <pair e1="train.txt.d0.s1154.e2" e2="train.txt.d0.s1154.e0" id="train.txt.d0.s1154.p1" interaction="False"/>
      <pair e1="train.txt.d0.s1154.e2" e2="train.txt.d0.s1154.e1" id="train.txt.d0.s1154.p2" interaction="False"/>
      <sentenceanalyses>
        <parses>
          <parse parser="split_parse" tokenizer="split">
            <dependency id="split_1" t1="st_5" t2="st_1" type="dep"/>
            <dependency id="split_2" t1="st_5" t2="st_3" type="nsubj"/>
            <dependency id="split_3" t1="st_5" t2="st_4" type="aux"/>
            <dependency id="split_4" t1="st_7" t2="st_6" type="nn"/>
            <dependency id="split_5" t1="st_5" t2="st_7" type="dobj"/>
            <dependency id="split_6" t1="st_7" t2="st_9" type="prep_of"/>
          </parse>
        </parses>
        <tokenizations>
          <tokenization tokenizer="split">
            <token POS="NN" charOffset="0-8" id="st_1" text="Phenytoin"/>
            <token POS=":" charOffset="9-9" id="st_2" text=":"/>
            <token POS="NNP" charOffset="11-19" id="st_3" text="Isoniazid"/>
            <token POS="MD" charOffset="21-23" id="st_4" text="may"/>
            <token POS="VB" charOffset="25-32" id="st_5" text="increase"/>
            <token POS="NN" charOffset="34-38" id="st_6" text="serum"/>
            <token POS="NNS" charOffset="40-45" id="st_7" text="levels"/>
            <token POS="IN" charOffset="47-48" id="st_8" text="of"/>
            <token POS="NN" charOffset="50-58" id="st_9" text="phenytoin"/>
            <token POS="." charOffset="59-59" id="st_10" text="."/>
          </tokenization>
        </tokenizations>
      </sentenceanalyses>
    </sentence>
    <sentence id="train.txt.d0.s1155" text="Therophylline: A recent study has shown that concomitan administration of isoniazid and theophylline may cause elevated plasma levels of theophylline, and in some instances a slight decrease in the elimination of isoniazid.">
      <entity charOffset="74-83" id="train.txt.d0.s1155.e0" text="isoniazid" type="agent"/>
      <entity charOffset="88-100" id="train.txt.d0.s1155.e1" text="theophylline" tpye="target"/>
      <entity charOffset="137-149" id="train.txt.d0.s1155.e2" text="theophylline" type="target"/>
      <entity charOffset="213-222" id="train.txt.d0.s1155.e3" text="isoniazid" type="target"/>
      <pair e1="train.txt.d0.s1155.e0" e2="train.txt.d0.s1155.e1" id="train.txt.d0.s1155.p0" interaction="True"/>
      <pair e1="train.txt.d0.s1155.e0" e2="train.txt.d0.s1155.e2" id="train.txt.d0.s1155.p1" interaction="False"/>
      <pair e1="train.txt.d0.s1155.e0" e2="train.txt.d0.s1155.e3" id="train.txt.d0.s1155.p2" interaction="False"/>
      <pair e1="train.txt.d0.s1155.e1" e2="train.txt.d0.s1155.e2" id="train.txt.d0.s1155.p3" interaction="False"/>
      <pair e1="train.txt.d0.s1155.e1" e2="train.txt.d0.s1155.e3" id="train.txt.d0.s1155.p4" interaction="False"/>
      <pair e1="train.txt.d0.s1155.e2" e2="train.txt.d0.s1155.e3" id="train.txt.d0.s1155.p5" interaction="False"/>
      <sentenceanalyses>
        <parses>
          <parse parser="split_parse" tokenizer="split">
            <dependency id="split_1" t1="st_7" t2="st_1" type="dep"/>
            <dependency id="split_2" t1="st_5" t2="st_3" type="det"/>
            <dependency id="split_3" t1="st_5" t2="st_4" type="amod"/>
            <dependency id="split_4" t1="st_7" t2="st_5" type="nsubj"/>
            <dependency id="split_5" t1="st_7" t2="st_6" type="aux"/>
            <dependency id="split_6" t1="st_16" t2="st_8" type="complm"/>
            <dependency id="split_7" t1="st_10" t2="st_9" type="nn"/>
            <dependency id="split_8" t1="st_16" t2="st_10" type="nsubj"/>
            <dependency id="split_9" t1="st_10" t2="st_12" type="prep_of"/>
            <dependency id="split_10" t1="st_10" t2="st_14" type="prep_of"/>
            <dependency id="split_11" t1="st_12" t2="st_14" type="conj_and"/>
            <dependency id="split_12" t1="st_16" t2="st_15" type="aux"/>
            <dependency id="split_13" t1="st_7" t2="st_16" type="ccomp"/>
            <dependency id="split_14" t1="st_19" t2="st_17" type="amod"/>
            <dependency id="split_15" t1="st_19" t2="st_18" type="nn"/>
            <dependency id="split_16" t1="st_16" t2="st_19" type="dobj"/>
            <dependency id="split_17" t1="st_19" t2="st_21" type="prep_of"/>
            <dependency id="split_18" t1="st_16" t2="st_24" type="dobj"/>
            <dependency id="split_19" t1="st_19" t2="st_24" type="conj_and"/>
            <dependency id="split_20" t1="st_26" t2="st_25" type="det"/>
            <dependency id="split_21" t1="st_19" t2="st_26" type="prep_in"/>
            <dependency id="split_22" t1="st_29" t2="st_27" type="det"/>
            <dependency id="split_23" t1="st_29" t2="st_28" type="amod"/>
            <dependency id="split_24" t1="st_19" t2="st_29" type="dep"/>
            <dependency id="split_25" t1="st_32" t2="st_31" type="det"/>
            <dependency id="split_26" t1="st_29" t2="st_32" type="prep_in"/>
            <dependency id="split_27" t1="st_32" t2="st_34" type="prep_of"/>
          </parse>
        </parses>
        <tokenizations>
          <tokenization tokenizer="split">
            <token POS="NNP" charOffset="0-12" id="st_1" text="Therophylline"/>
            <token POS=":" charOffset="13-13" id="st_2" text=":"/>
            <token POS="DT" charOffset="15-15" id="st_3" text="A"/>
            <token POS="JJ" charOffset="17-22" id="st_4" text="recent"/>
            <token POS="NN" charOffset="24-28" id="st_5" text="study"/>
            <token POS="VBZ" charOffset="30-32" id="st_6" text="has"/>
            <token POS="VBN" charOffset="34-38" id="st_7" text="shown"/>
            <token POS="IN" charOffset="40-43" id="st_8" text="that"/>
            <token POS="NN" charOffset="45-54" id="st_9" text="concomitan"/>
            <token POS="NN" charOffset="56-69" id="st_10" text="administration"/>
            <token POS="IN" charOffset="71-72" id="st_11" text="of"/>
            <token POS="NN" charOffset="74-82" id="st_12" text="isoniazid"/>
            <token POS="CC" charOffset="84-86" id="st_13" text="and"/>
            <token POS="NN" charOffset="88-99" id="st_14" text="theophylline"/>
            <token POS="MD" charOffset="101-103" id="st_15" text="may"/>
            <token POS="VB" charOffset="105-109" id="st_16" text="cause"/>
            <token POS="JJ" charOffset="111-118" id="st_17" text="elevated"/>
            <token POS="NN" charOffset="120-125" id="st_18" text="plasma"/>
            <token POS="NNS" charOffset="127-132" id="st_19" text="levels"/>
            <token POS="IN" charOffset="134-135" id="st_20" text="of"/>
            <token POS="NN" charOffset="137-148" id="st_21" text="theophylline"/>
            <token POS="," charOffset="149-149" id="st_22" text=","/>
            <token POS="CC" charOffset="151-153" id="st_23" text="and"/>
            <token POS="IN" charOffset="155-156" id="st_24" text="in"/>
            <token POS="DT" charOffset="158-161" id="st_25" text="some"/>
            <token POS="NNS" charOffset="163-171" id="st_26" text="instances"/>
            <token POS="DT" charOffset="173-173" id="st_27" text="a"/>
            <token POS="JJ" charOffset="175-180" id="st_28" text="slight"/>
            <token POS="NN" charOffset="182-189" id="st_29" text="decrease"/>
            <token POS="IN" charOffset="191-192" id="st_30" text="in"/>
            <token POS="DT" charOffset="194-196" id="st_31" text="the"/>
            <token POS="NN" charOffset="198-208" id="st_32" text="elimination"/>
            <token POS="IN" charOffset="210-211" id="st_33" text="of"/>
            <token POS="NN" charOffset="213-221" id="st_34" text="isoniazid"/>
            <token POS="." charOffset="222-222" id="st_35" text="."/>
          </tokenization>
        </tokenizations>
      </sentenceanalyses>
    </sentence>
    <sentence id="train.txt.d0.s1156" text="Valproate: A recent case study has shown a possible increase in the plasma level of valproate when co administered with isoniazid.">
      <entity charOffset="84-93" id="train.txt.d0.s1156.e0" text="valproate" type="agent"/>
      <entity charOffset="120-129" id="train.txt.d0.s1156.e1" text="isoniazid" tpye="target"/>
      <entity charOffset="0-9" id="train.txt.d0.s1156.e2" text="Valproate" type="target"/>
      <pair e1="train.txt.d0.s1156.e0" e2="train.txt.d0.s1156.e1" id="train.txt.d0.s1156.p0" interaction="True"/>
      <pair e1="train.txt.d0.s1156.e2" e2="train.txt.d0.s1156.e0" id="train.txt.d0.s1156.p1" interaction="False"/>
      <pair e1="train.txt.d0.s1156.e2" e2="train.txt.d0.s1156.e1" id="train.txt.d0.s1156.p2" interaction="False"/>
      <sentenceanalyses>
        <parses>
          <parse parser="split_parse" tokenizer="split">
            <dependency id="split_1" t1="st_8" t2="st_1" type="dep"/>
            <dependency id="split_2" t1="st_6" t2="st_3" type="det"/>
            <dependency id="split_3" t1="st_6" t2="st_4" type="amod"/>
            <dependency id="split_4" t1="st_6" t2="st_5" type="nn"/>
            <dependency id="split_5" t1="st_8" t2="st_6" type="nsubj"/>
            <dependency id="split_6" t1="st_8" t2="st_7" type="aux"/>
            <dependency id="split_7" t1="st_11" t2="st_9" type="det"/>
            <dependency id="split_8" t1="st_11" t2="st_10" type="amod"/>
            <dependency id="split_9" t1="st_8" t2="st_11" type="dobj"/>
            <dependency id="split_10" t1="st_15" t2="st_13" type="det"/>
            <dependency id="split_11" t1="st_15" t2="st_14" type="nn"/>
            <dependency id="split_12" t1="st_11" t2="st_15" type="prep_in"/>
            <dependency id="split_13" t1="st_15" t2="st_17" type="prep_of"/>
            <dependency id="split_14" t1="st_20" t2="st_18" type="advmod"/>
            <dependency id="split_15" t1="st_20" t2="st_19" type="nsubj"/>
            <dependency id="split_16" t1="st_8" t2="st_20" type="advcl"/>
            <dependency id="split_17" t1="st_20" t2="st_22" type="prep_with"/>
          </parse>
        </parses>
        <tokenizations>
          <tokenization tokenizer="split">
            <token POS="NNP" charOffset="0-8" id="st_1" text="Valproate"/>
            <token POS=":" charOffset="9-9" id="st_2" text=":"/>
            <token POS="DT" charOffset="11-11" id="st_3" text="A"/>
            <token POS="JJ" charOffset="13-18" id="st_4" text="recent"/>
            <token POS="NN" charOffset="20-23" id="st_5" text="case"/>
            <token POS="NN" charOffset="25-29" id="st_6" text="study"/>
            <token POS="VBZ" charOffset="31-33" id="st_7" text="has"/>
            <token POS="VBN" charOffset="35-39" id="st_8" text="shown"/>
            <token POS="DT" charOffset="41-41" id="st_9" text="a"/>
            <token POS="JJ" charOffset="43-50" id="st_10" text="possible"/>
            <token POS="NN" charOffset="52-59" id="st_11" text="increase"/>
            <token POS="IN" charOffset="61-62" id="st_12" text="in"/>
            <token POS="DT" charOffset="64-66" id="st_13" text="the"/>
            <token POS="NN" charOffset="68-73" id="st_14" text="plasma"/>
            <token POS="NN" charOffset="75-79" id="st_15" text="level"/>
            <token POS="IN" charOffset="81-82" id="st_16" text="of"/>
            <token POS="NN" charOffset="84-92" id="st_17" text="valproate"/>
            <token POS="WRB" charOffset="94-97" id="st_18" text="when"/>
            <token POS="NN" charOffset="99-100" id="st_19" text="co"/>
            <token POS="VBN" charOffset="102-113" id="st_20" text="administered"/>
            <token POS="IN" charOffset="115-118" id="st_21" text="with"/>
            <token POS="NN" charOffset="120-128" id="st_22" text="isoniazid"/>
            <token POS="." charOffset="129-129" id="st_23" text="."/>
          </tokenization>
        </tokenizations>
      </sentenceanalyses>
    </sentence>
    <sentence id="train.txt.d0.s1157" text="Plasma valproate concentration should be monitored when isoniazid and valproate are co administered, and appropriate dosage adjustments of valproate should be made.">
      <entity charOffset="56-65" id="train.txt.d0.s1157.e0" text="isoniazid" type="agent"/>
      <entity charOffset="70-79" id="train.txt.d0.s1157.e1" text="valproate" tpye="target"/>
      <entity charOffset="7-16" id="train.txt.d0.s1157.e2" text="valproate" type="target"/>
      <entity charOffset="139-148" id="train.txt.d0.s1157.e3" text="valproate" type="target"/>
      <pair e1="train.txt.d0.s1157.e0" e2="train.txt.d0.s1157.e1" id="train.txt.d0.s1157.p0" interaction="True"/>
      <pair e1="train.txt.d0.s1157.e2" e2="train.txt.d0.s1157.e0" id="train.txt.d0.s1157.p1" interaction="False"/>
      <pair e1="train.txt.d0.s1157.e2" e2="train.txt.d0.s1157.e1" id="train.txt.d0.s1157.p2" interaction="False"/>
      <pair e1="train.txt.d0.s1157.e2" e2="train.txt.d0.s1157.e3" id="train.txt.d0.s1157.p3" interaction="False"/>
      <pair e1="train.txt.d0.s1157.e0" e2="train.txt.d0.s1157.e3" id="train.txt.d0.s1157.p4" interaction="False"/>
      <pair e1="train.txt.d0.s1157.e1" e2="train.txt.d0.s1157.e3" id="train.txt.d0.s1157.p5" interaction="False"/>
      <sentenceanalyses>
        <parses>
          <parse parser="split_parse" tokenizer="split">
            <dependency id="split_1" t1="st_3" t2="st_1" type="nn"/>
            <dependency id="split_2" t1="st_3" t2="st_2" type="nn"/>
            <dependency id="split_3" t1="st_6" t2="st_3" type="nsubjpass"/>
            <dependency id="split_4" t1="st_6" t2="st_4" type="aux"/>
            <dependency id="split_5" t1="st_6" t2="st_5" type="auxpass"/>
            <dependency id="split_6" t1="st_13" t2="st_7" type="advmod"/>
            <dependency id="split_7" t1="st_13" t2="st_8" type="nsubjpass"/>
            <dependency id="split_8" t1="st_8" t2="st_10" type="conj_and"/>
            <dependency id="split_9" t1="st_13" t2="st_10" type="nsubjpass"/>
            <dependency id="split_10" t1="st_13" t2="st_11" type="auxpass"/>
            <dependency id="split_11" t1="st_13" t2="st_12" type="advmod"/>
            <dependency id="split_12" t1="st_6" t2="st_13" type="advcl"/>
            <dependency id="split_13" t1="st_18" t2="st_16" type="amod"/>
            <dependency id="split_14" t1="st_18" t2="st_17" type="nn"/>
            <dependency id="split_15" t1="st_23" t2="st_18" type="nsubjpass"/>
            <dependency id="split_16" t1="st_18" t2="st_20" type="prep_of"/>
            <dependency id="split_17" t1="st_23" t2="st_21" type="aux"/>
            <dependency id="split_18" t1="st_23" t2="st_22" type="auxpass"/>
            <dependency id="split_19" t1="st_6" t2="st_23" type="conj_and"/>
          </parse>
        </parses>
        <tokenizations>
          <tokenization tokenizer="split">
            <token POS="NNP" charOffset="0-5" id="st_1" text="Plasma"/>
            <token POS="NN" charOffset="7-15" id="st_2" text="valproate"/>
            <token POS="NN" charOffset="17-29" id="st_3" text="concentration"/>
            <token POS="MD" charOffset="31-36" id="st_4" text="should"/>
            <token POS="VB" charOffset="38-39" id="st_5" text="be"/>
            <token POS="VBN" charOffset="41-49" id="st_6" text="monitored"/>
            <token POS="WRB" charOffset="51-54" id="st_7" text="when"/>
            <token POS="NN" charOffset="56-64" id="st_8" text="isoniazid"/>
            <token POS="CC" charOffset="66-68" id="st_9" text="and"/>
            <token POS="NN" charOffset="70-78" id="st_10" text="valproate"/>
            <token POS="VBP" charOffset="80-82" id="st_11" text="are"/>
            <token POS="RB" charOffset="84-85" id="st_12" text="co"/>
            <token POS="VBN" charOffset="87-98" id="st_13" text="administered"/>
            <token POS="," charOffset="99-99" id="st_14" text=","/>
            <token POS="CC" charOffset="101-103" id="st_15" text="and"/>
            <token POS="JJ" charOffset="105-115" id="st_16" text="appropriate"/>
            <token POS="NN" charOffset="117-122" id="st_17" text="dosage"/>
            <token POS="NNS" charOffset="124-134" id="st_18" text="adjustments"/>
            <token POS="IN" charOffset="136-137" id="st_19" text="of"/>
            <token POS="NN" charOffset="139-147" id="st_20" text="valproate"/>
            <token POS="MD" charOffset="149-154" id="st_21" text="should"/>
            <token POS="VB" charOffset="156-157" id="st_22" text="be"/>
            <token POS="VBN" charOffset="159-162" id="st_23" text="made"/>
            <token POS="." charOffset="163-163" id="st_24" text="."/>
          </tokenization>
        </tokenizations>
      </sentenceanalyses>
    </sentence>
    <sentence id="train.txt.d0.s1158" text="Isoproterenol hydrochloride injection and epinephrine should not be administered simultaneously because both drugs are direct cardiac stimulants and their combined effects may induce serious arrhythmias.">
      <entity charOffset="0-27" id="train.txt.d0.s1158.e0" text="Isoproterenol hydrochloride" type="agent"/>
      <entity charOffset="42-53" id="train.txt.d0.s1158.e1" text="epinephrine" tpye="target"/>
      <entity charOffset="109-114" id="train.txt.d0.s1158.e2" text="drugs" type="target"/>
      <entity charOffset="126-144" id="train.txt.d0.s1158.e3" text="cardiac stimulants" type="target"/>
      <pair e1="train.txt.d0.s1158.e0" e2="train.txt.d0.s1158.e1" id="train.txt.d0.s1158.p0" interaction="True"/>
      <pair e1="train.txt.d0.s1158.e0" e2="train.txt.d0.s1158.e2" id="train.txt.d0.s1158.p1" interaction="False"/>
      <pair e1="train.txt.d0.s1158.e0" e2="train.txt.d0.s1158.e3" id="train.txt.d0.s1158.p2" interaction="False"/>
      <pair e1="train.txt.d0.s1158.e1" e2="train.txt.d0.s1158.e2" id="train.txt.d0.s1158.p3" interaction="False"/>
      <pair e1="train.txt.d0.s1158.e1" e2="train.txt.d0.s1158.e3" id="train.txt.d0.s1158.p4" interaction="False"/>
      <pair e1="train.txt.d0.s1158.e2" e2="train.txt.d0.s1158.e3" id="train.txt.d0.s1158.p5" interaction="False"/>
      <sentenceanalyses>
        <parses>
          <parse parser="split_parse" tokenizer="split">
            <dependency id="split_1" t1="st_3" t2="st_1" type="amod"/>
            <dependency id="split_2" t1="st_3" t2="st_2" type="nn"/>
            <dependency id="split_3" t1="st_9" t2="st_3" type="nsubjpass"/>
            <dependency id="split_4" t1="st_3" t2="st_5" type="conj_and"/>
            <dependency id="split_5" t1="st_9" t2="st_5" type="nsubjpass"/>
            <dependency id="split_6" t1="st_9" t2="st_6" type="aux"/>
            <dependency id="split_7" t1="st_9" t2="st_7" type="neg"/>
            <dependency id="split_8" t1="st_9" t2="st_8" type="auxpass"/>
            <dependency id="split_9" t1="st_9" t2="st_10" type="advmod"/>
            <dependency id="split_10" t1="st_17" t2="st_11" type="mark"/>
            <dependency id="split_11" t1="st_13" t2="st_12" type="det"/>
            <dependency id="split_12" t1="st_17" t2="st_13" type="nsubj"/>
            <dependency id="split_13" t1="st_17" t2="st_14" type="cop"/>
            <dependency id="split_14" t1="st_17" t2="st_15" type="amod"/>
            <dependency id="split_15" t1="st_17" t2="st_16" type="amod"/>
            <dependency id="split_16" t1="st_9" t2="st_17" type="advcl"/>
            <dependency id="split_17" t1="st_21" t2="st_19" type="poss"/>
            <dependency id="split_18" t1="st_21" t2="st_20" type="amod"/>
            <dependency id="split_19" t1="st_23" t2="st_21" type="nsubj"/>
            <dependency id="split_20" t1="st_23" t2="st_22" type="aux"/>
            <dependency id="split_21" t1="st_9" t2="st_23" type="advcl"/>
            <dependency id="split_22" t1="st_17" t2="st_23" type="conj_and"/>
            <dependency id="split_23" t1="st_25" t2="st_24" type="amod"/>
            <dependency id="split_24" t1="st_23" t2="st_25" type="dobj"/>
          </parse>
        </parses>
        <tokenizations>
          <tokenization tokenizer="split">
            <token POS="JJ" charOffset="0-12" id="st_1" text="Isoproterenol"/>
            <token POS="NN" charOffset="14-26" id="st_2" text="hydrochloride"/>
            <token POS="NN" charOffset="28-36" id="st_3" text="injection"/>
            <token POS="CC" charOffset="38-40" id="st_4" text="and"/>
            <token POS="NN" charOffset="42-52" id="st_5" text="epinephrine"/>
            <token POS="MD" charOffset="54-59" id="st_6" text="should"/>
            <token POS="RB" charOffset="61-63" id="st_7" text="not"/>
            <token POS="VB" charOffset="65-66" id="st_8" text="be"/>
            <token POS="VBN" charOffset="68-79" id="st_9" text="administered"/>
            <token POS="RB" charOffset="81-94" id="st_10" text="simultaneously"/>
            <token POS="IN" charOffset="96-102" id="st_11" text="because"/>
            <token POS="DT" charOffset="104-107" id="st_12" text="both"/>
            <token POS="NNS" charOffset="109-113" id="st_13" text="drugs"/>
            <token POS="VBP" charOffset="115-117" id="st_14" text="are"/>
            <token POS="JJ" charOffset="119-124" id="st_15" text="direct"/>
            <token POS="JJ" charOffset="126-132" id="st_16" text="cardiac"/>
            <token POS="NNS" charOffset="134-143" id="st_17" text="stimulants"/>
            <token POS="CC" charOffset="145-147" id="st_18" text="and"/>
            <token POS="PRP$" charOffset="149-153" id="st_19" text="their"/>
            <token POS="JJ" charOffset="155-162" id="st_20" text="combined"/>
            <token POS="NNS" charOffset="164-170" id="st_21" text="effects"/>
            <token POS="MD" charOffset="172-174" id="st_22" text="may"/>
            <token POS="VB" charOffset="176-181" id="st_23" text="induce"/>
            <token POS="JJ" charOffset="183-189" id="st_24" text="serious"/>
            <token POS="NNS" charOffset="191-201" id="st_25" text="arrhythmias"/>
            <token POS="." charOffset="202-202" id="st_26" text="."/>
          </tokenization>
        </tokenizations>
      </sentenceanalyses>
    </sentence>
    <sentence id="train.txt.d0.s1159" text="ISUPREL should be used with caution, if at all, when potent inhalational anesthetics such as halothane are employed because of potential to sensitize the myocardium to effects of sympathomimetic amines.">
      <entity charOffset="0-7" id="train.txt.d0.s1159.e0" text="ISUPREL" type="agent"/>
      <entity charOffset="60-84" id="train.txt.d0.s1159.e1" text="inhalational anesthetics" tpye="target"/>
      <entity charOffset="93-102" id="train.txt.d0.s1159.e2" text="halothane" type="target"/>
      <entity charOffset="179-201" id="train.txt.d0.s1159.e3" text="sympathomimetic amines" type="target"/>
      <pair e1="train.txt.d0.s1159.e0" e2="train.txt.d0.s1159.e1" id="train.txt.d0.s1159.p0" interaction="True"/>
      <pair e1="train.txt.d0.s1159.e0" e2="train.txt.d0.s1159.e2" id="train.txt.d0.s1159.p1" interaction="False"/>
      <pair e1="train.txt.d0.s1159.e0" e2="train.txt.d0.s1159.e3" id="train.txt.d0.s1159.p2" interaction="False"/>
      <pair e1="train.txt.d0.s1159.e1" e2="train.txt.d0.s1159.e2" id="train.txt.d0.s1159.p3" interaction="False"/>
      <pair e1="train.txt.d0.s1159.e1" e2="train.txt.d0.s1159.e3" id="train.txt.d0.s1159.p4" interaction="False"/>
      <pair e1="train.txt.d0.s1159.e2" e2="train.txt.d0.s1159.e3" id="train.txt.d0.s1159.p5" interaction="False"/>
      <sentenceanalyses>
        <parses>
          <parse parser="split_parse" tokenizer="split">
            <dependency id="split_1" t1="st_4" t2="st_1" type="nsubjpass"/>
            <dependency id="split_2" t1="st_4" t2="st_2" type="aux"/>
            <dependency id="split_3" t1="st_4" t2="st_3" type="auxpass"/>
            <dependency id="split_4" t1="st_4" t2="st_6" type="prep_with"/>
            <dependency id="split_5" t1="st_20" t2="st_6" type="tmod"/>
            <dependency id="split_6" t1="st_9" t2="st_8" type="mark"/>
            <dependency id="split_7" t1="st_6" t2="st_9" type="dep"/>
            <dependency id="split_8" t1="st_9" t2="st_10" type="dep"/>
            <dependency id="split_9" t1="st_20" t2="st_12" type="advmod"/>
            <dependency id="split_10" t1="st_20" t2="st_12" type="rel"/>
            <dependency id="split_11" t1="st_15" t2="st_13" type="amod"/>
            <dependency id="split_12" t1="st_15" t2="st_14" type="amod"/>
            <dependency id="split_13" t1="st_20" t2="st_15" type="nsubjpass"/>
            <dependency id="split_14" t1="st_15" t2="st_18" type="prep_such_as"/>
            <dependency id="split_15" t1="st_20" t2="st_19" type="auxpass"/>
            <dependency id="split_16" t1="st_6" t2="st_20" type="dep"/>
            <dependency id="split_17" t1="st_20" t2="st_23" type="prep_because_of"/>
            <dependency id="split_18" t1="st_25" t2="st_24" type="aux"/>
            <dependency id="split_19" t1="st_20" t2="st_25" type="xcomp"/>
            <dependency id="split_20" t1="st_27" t2="st_26" type="det"/>
            <dependency id="split_21" t1="st_25" t2="st_27" type="dobj"/>
            <dependency id="split_22" t1="st_25" t2="st_29" type="prep_to"/>
            <dependency id="split_23" t1="st_32" t2="st_31" type="amod"/>
            <dependency id="split_24" t1="st_29" t2="st_32" type="prep_of"/>
          </parse>
        </parses>
        <tokenizations>
          <tokenization tokenizer="split">
            <token POS="NNP" charOffset="0-6" id="st_1" text="ISUPREL"/>
            <token POS="MD" charOffset="8-13" id="st_2" text="should"/>
            <token POS="VB" charOffset="15-16" id="st_3" text="be"/>
            <token POS="VBN" charOffset="18-21" id="st_4" text="used"/>
            <token POS="IN" charOffset="23-26" id="st_5" text="with"/>
            <token POS="NN" charOffset="28-34" id="st_6" text="caution"/>
            <token POS="," charOffset="35-35" id="st_7" text=","/>
            <token POS="IN" charOffset="37-38" id="st_8" text="if"/>
            <token POS="IN" charOffset="40-41" id="st_9" text="at"/>
            <token POS="DT" charOffset="43-45" id="st_10" text="all"/>
            <token POS="," charOffset="46-46" id="st_11" text=","/>
            <token POS="WRB" charOffset="48-51" id="st_12" text="when"/>
            <token POS="JJ" charOffset="53-58" id="st_13" text="potent"/>
            <token POS="JJ" charOffset="60-71" id="st_14" text="inhalational"/>
            <token POS="NNS" charOffset="73-83" id="st_15" text="anesthetics"/>
            <token POS="JJ" charOffset="85-88" id="st_16" text="such"/>
            <token POS="IN" charOffset="90-91" id="st_17" text="as"/>
            <token POS="NN" charOffset="93-101" id="st_18" text="halothane"/>
            <token POS="VBP" charOffset="103-105" id="st_19" text="are"/>
            <token POS="VBN" charOffset="107-114" id="st_20" text="employed"/>
            <token POS="RB" charOffset="116-122" id="st_21" text="because"/>
            <token POS="IN" charOffset="124-125" id="st_22" text="of"/>
            <token POS="NN" charOffset="127-135" id="st_23" text="potential"/>
            <token POS="TO" charOffset="137-138" id="st_24" text="to"/>
            <token POS="VB" charOffset="140-148" id="st_25" text="sensitize"/>
            <token POS="DT" charOffset="150-152" id="st_26" text="the"/>
            <token POS="NN" charOffset="154-163" id="st_27" text="myocardium"/>
            <token POS="TO" charOffset="165-166" id="st_28" text="to"/>
            <token POS="NNS" charOffset="168-174" id="st_29" text="effects"/>
            <token POS="IN" charOffset="176-177" id="st_30" text="of"/>
            <token POS="JJ" charOffset="179-193" id="st_31" text="sympathomimetic"/>
            <token POS="NNS" charOffset="195-200" id="st_32" text="amines"/>
            <token POS="." charOffset="201-201" id="st_33" text="."/>
          </tokenization>
        </tokenizations>
      </sentenceanalyses>
    </sentence>
    <sentence id="train.txt.d0.s1160" text="The vasodilating effects of isosorbide mononitrate may be additive with those of other vasodilators.">
      <entity charOffset="28-50" id="train.txt.d0.s1160.e0" text="isosorbide mononitrate" type="agent"/>
      <entity charOffset="87-99" id="train.txt.d0.s1160.e1" text="vasodilators" tpye="target"/>
      <pair e1="train.txt.d0.s1160.e0" e2="train.txt.d0.s1160.e1" id="train.txt.d0.s1160.p0" interaction="True"/>
      <sentenceanalyses>
        <parses>
          <parse parser="split_parse" tokenizer="split">
            <dependency id="split_1" t1="st_3" t2="st_1" type="det"/>
            <dependency id="split_2" t1="st_3" t2="st_2" type="amod"/>
            <dependency id="split_3" t1="st_9" t2="st_3" type="nsubj"/>
            <dependency id="split_4" t1="st_6" t2="st_5" type="amod"/>
            <dependency id="split_5" t1="st_3" t2="st_6" type="prep_of"/>
            <dependency id="split_6" t1="st_9" t2="st_7" type="aux"/>
            <dependency id="split_7" t1="st_9" t2="st_8" type="cop"/>
            <dependency id="split_8" t1="st_9" t2="st_11" type="prep_with"/>
            <dependency id="split_9" t1="st_14" t2="st_13" type="amod"/>
            <dependency id="split_10" t1="st_11" t2="st_14" type="prep_of"/>
          </parse>
        </parses>
        <tokenizations>
          <tokenization tokenizer="split">
            <token POS="DT" charOffset="0-2" id="st_1" text="The"/>
            <token POS="VBG" charOffset="4-15" id="st_2" text="vasodilating"/>
            <token POS="NNS" charOffset="17-23" id="st_3" text="effects"/>
            <token POS="IN" charOffset="25-26" id="st_4" text="of"/>
            <token POS="JJ" charOffset="28-37" id="st_5" text="isosorbide"/>
            <token POS="NN" charOffset="39-49" id="st_6" text="mononitrate"/>
            <token POS="MD" charOffset="51-53" id="st_7" text="may"/>
            <token POS="VB" charOffset="55-56" id="st_8" text="be"/>
            <token POS="JJ" charOffset="58-65" id="st_9" text="additive"/>
            <token POS="IN" charOffset="67-70" id="st_10" text="with"/>
            <token POS="DT" charOffset="72-76" id="st_11" text="those"/>
            <token POS="IN" charOffset="78-79" id="st_12" text="of"/>
            <token POS="JJ" charOffset="81-85" id="st_13" text="other"/>
            <token POS="NNS" charOffset="87-98" id="st_14" text="vasodilators"/>
            <token POS="." charOffset="99-99" id="st_15" text="."/>
          </tokenization>
        </tokenizations>
      </sentenceanalyses>
    </sentence>
    <sentence id="train.txt.d0.s1161" text="? Vitamin A: Because of the relationship of Accutane to vitamin A, patients should be advised against taking vitamin supplements containing vitamin A to avoid additive toxic effects">
      <entity charOffset="44-52" id="train.txt.d0.s1161.e0" text="Accutane" type="agent"/>
      <entity charOffset="56-65" id="train.txt.d0.s1161.e1" text="vitamin A" tpye="target"/>
      <entity charOffset="2-11" id="train.txt.d0.s1161.e2" text="Vitamin A" type="target"/>
      <entity charOffset="140-149" id="train.txt.d0.s1161.e3" text="vitamin A" type="target"/>
      <pair e1="train.txt.d0.s1161.e0" e2="train.txt.d0.s1161.e1" id="train.txt.d0.s1161.p0" interaction="True"/>
      <pair e1="train.txt.d0.s1161.e2" e2="train.txt.d0.s1161.e0" id="train.txt.d0.s1161.p1" interaction="False"/>
      <pair e1="train.txt.d0.s1161.e2" e2="train.txt.d0.s1161.e1" id="train.txt.d0.s1161.p2" interaction="False"/>
      <pair e1="train.txt.d0.s1161.e2" e2="train.txt.d0.s1161.e3" id="train.txt.d0.s1161.p3" interaction="False"/>
      <pair e1="train.txt.d0.s1161.e0" e2="train.txt.d0.s1161.e3" id="train.txt.d0.s1161.p4" interaction="False"/>
      <pair e1="train.txt.d0.s1161.e1" e2="train.txt.d0.s1161.e3" id="train.txt.d0.s1161.p5" interaction="False"/>
      <sentenceanalyses>
        <parses>
          <parse parser="split_parse" tokenizer="split">
            <dependency id="split_1" t1="st_3" t2="st_2" type="nn"/>
            <dependency id="split_2" t1="st_18" t2="st_3" type="dep"/>
            <dependency id="split_3" t1="st_8" t2="st_7" type="det"/>
            <dependency id="split_4" t1="st_18" t2="st_8" type="prep_because_of"/>
            <dependency id="split_5" t1="st_8" t2="st_10" type="prep_of"/>
            <dependency id="split_6" t1="st_13" t2="st_12" type="nn"/>
            <dependency id="split_7" t1="st_10" t2="st_13" type="prep_to"/>
            <dependency id="split_8" t1="st_18" t2="st_15" type="nsubjpass"/>
            <dependency id="split_9" t1="st_18" t2="st_16" type="aux"/>
            <dependency id="split_10" t1="st_18" t2="st_17" type="auxpass"/>
            <dependency id="split_11" t1="st_18" t2="st_20" type="prepc_against"/>
            <dependency id="split_12" t1="st_22" t2="st_21" type="nn"/>
            <dependency id="split_13" t1="st_20" t2="st_22" type="dobj"/>
            <dependency id="split_14" t1="st_20" t2="st_23" type="xcomp"/>
            <dependency id="split_15" t1="st_25" t2="st_24" type="nn"/>
            <dependency id="split_16" t1="st_23" t2="st_25" type="dobj"/>
            <dependency id="split_17" t1="st_27" t2="st_26" type="aux"/>
            <dependency id="split_18" t1="st_23" t2="st_27" type="xcomp"/>
            <dependency id="split_19" t1="st_30" t2="st_28" type="amod"/>
            <dependency id="split_20" t1="st_30" t2="st_29" type="amod"/>
            <dependency id="split_21" t1="st_27" t2="st_30" type="dobj"/>
          </parse>
        </parses>
        <tokenizations>
          <tokenization tokenizer="split">
            <token POS="DT" charOffset="0-0" id="st_1" text="?"/>
            <token POS="NN" charOffset="2-8" id="st_2" text="Vitamin"/>
            <token POS="NN" charOffset="10-10" id="st_3" text="A"/>
            <token POS=":" charOffset="11-11" id="st_4" text=":"/>
            <token POS="IN" charOffset="13-19" id="st_5" text="Because"/>
            <token POS="IN" charOffset="21-22" id="st_6" text="of"/>
            <token POS="DT" charOffset="24-26" id="st_7" text="the"/>
            <token POS="NN" charOffset="28-39" id="st_8" text="relationship"/>
            <token POS="IN" charOffset="41-42" id="st_9" text="of"/>
            <token POS="NNP" charOffset="44-51" id="st_10" text="Accutane"/>
            <token POS="TO" charOffset="53-54" id="st_11" text="to"/>
            <token POS="NN" charOffset="56-62" id="st_12" text="vitamin"/>
            <token POS="NN" charOffset="64-64" id="st_13" text="A"/>
            <token POS="," charOffset="65-65" id="st_14" text=","/>
            <token POS="NNS" charOffset="67-74" id="st_15" text="patients"/>
            <token POS="MD" charOffset="76-81" id="st_16" text="should"/>
            <token POS="VB" charOffset="83-84" id="st_17" text="be"/>
            <token POS="VBN" charOffset="86-92" id="st_18" text="advised"/>
            <token POS="IN" charOffset="94-100" id="st_19" text="against"/>
            <token POS="VBG" charOffset="102-107" id="st_20" text="taking"/>
            <token POS="NN" charOffset="109-115" id="st_21" text="vitamin"/>
            <token POS="NNS" charOffset="117-127" id="st_22" text="supplements"/>
            <token POS="VBG" charOffset="129-138" id="st_23" text="containing"/>
            <token POS="NN" charOffset="140-146" id="st_24" text="vitamin"/>
            <token POS="NN" charOffset="148-148" id="st_25" text="A"/>
            <token POS="TO" charOffset="150-151" id="st_26" text="to"/>
            <token POS="VB" charOffset="153-157" id="st_27" text="avoid"/>
            <token POS="JJ" charOffset="159-166" id="st_28" text="additive"/>
            <token POS="JJ" charOffset="168-172" id="st_29" text="toxic"/>
            <token POS="NNS" charOffset="174-180" id="st_30" text="effects"/>
          </tokenization>
        </tokenizations>
      </sentenceanalyses>
    </sentence>
    <sentence id="train.txt.d0.s1162" text="? Tetracyclines: Concomitant treatment with Accutane and tetracyclines should be avoided because Accutane use has been associated with a number of cases of pseudotumor cerebri (benign intracranial hypertension), some of which involved concomitant use of tetracyclines">
      <entity charOffset="44-52" id="train.txt.d0.s1162.e0" text="Accutane" type="agent"/>
      <entity charOffset="57-70" id="train.txt.d0.s1162.e1" text="tetracyclines" tpye="target"/>
      <entity charOffset="2-15" id="train.txt.d0.s1162.e2" text="Tetracyclines" type="target"/>
      <entity charOffset="97-105" id="train.txt.d0.s1162.e3" text="Accutane" type="target"/>
      <entity charOffset="254-267" id="train.txt.d0.s1162.e4" text="tetracyclines" type="target"/>
      <pair e1="train.txt.d0.s1162.e0" e2="train.txt.d0.s1162.e1" id="train.txt.d0.s1162.p0" interaction="True"/>
      <pair e1="train.txt.d0.s1162.e2" e2="train.txt.d0.s1162.e0" id="train.txt.d0.s1162.p1" interaction="False"/>
      <pair e1="train.txt.d0.s1162.e2" e2="train.txt.d0.s1162.e1" id="train.txt.d0.s1162.p2" interaction="False"/>
      <pair e1="train.txt.d0.s1162.e2" e2="train.txt.d0.s1162.e3" id="train.txt.d0.s1162.p3" interaction="False"/>
      <pair e1="train.txt.d0.s1162.e2" e2="train.txt.d0.s1162.e4" id="train.txt.d0.s1162.p4" interaction="False"/>
      <pair e1="train.txt.d0.s1162.e0" e2="train.txt.d0.s1162.e3" id="train.txt.d0.s1162.p5" interaction="False"/>
      <pair e1="train.txt.d0.s1162.e0" e2="train.txt.d0.s1162.e4" id="train.txt.d0.s1162.p6" interaction="False"/>
      <pair e1="train.txt.d0.s1162.e1" e2="train.txt.d0.s1162.e3" id="train.txt.d0.s1162.p7" interaction="False"/>
      <pair e1="train.txt.d0.s1162.e1" e2="train.txt.d0.s1162.e4" id="train.txt.d0.s1162.p8" interaction="False"/>
      <pair e1="train.txt.d0.s1162.e3" e2="train.txt.d0.s1162.e4" id="train.txt.d0.s1162.p9" interaction="False"/>
      <sentenceanalyses>
        <parses>
          <parse parser="split_parse" tokenizer="split">
            <dependency id="split_1" t1="st_12" t2="st_2" type="dep"/>
            <dependency id="split_2" t1="st_5" t2="st_4" type="amod"/>
            <dependency id="split_3" t1="st_12" t2="st_5" type="nsubjpass"/>
            <dependency id="split_4" t1="st_5" t2="st_7" type="prep_with"/>
            <dependency id="split_5" t1="st_5" t2="st_9" type="prep_with"/>
            <dependency id="split_6" t1="st_7" t2="st_9" type="conj_and"/>
            <dependency id="split_7" t1="st_12" t2="st_10" type="aux"/>
            <dependency id="split_8" t1="st_12" t2="st_11" type="auxpass"/>
            <dependency id="split_9" t1="st_18" t2="st_13" type="mark"/>
            <dependency id="split_10" t1="st_15" t2="st_14" type="nn"/>
            <dependency id="split_11" t1="st_18" t2="st_15" type="nsubjpass"/>
            <dependency id="split_12" t1="st_18" t2="st_16" type="aux"/>
            <dependency id="split_13" t1="st_18" t2="st_17" type="auxpass"/>
            <dependency id="split_14" t1="st_12" t2="st_18" type="advcl"/>
            <dependency id="split_15" t1="st_21" t2="st_20" type="det"/>
            <dependency id="split_16" t1="st_18" t2="st_21" type="prep_with"/>
            <dependency id="split_17" t1="st_21" t2="st_23" type="prep_of"/>
            <dependency id="split_18" t1="st_26" t2="st_25" type="nn"/>
            <dependency id="split_19" t1="st_23" t2="st_26" type="prep_of"/>
            <dependency id="split_20" t1="st_34" t2="st_26" type="pobj"/>
            <dependency id="split_21" t1="st_30" t2="st_28" type="amod"/>
            <dependency id="split_22" t1="st_30" t2="st_29" type="amod"/>
            <dependency id="split_23" t1="st_26" t2="st_30" type="appos"/>
            <dependency id="split_24" t1="st_34" t2="st_33" type="dep"/>
            <dependency id="split_25" t1="st_36" t2="st_34" type="nsubj"/>
            <dependency id="split_26" t1="st_26" t2="st_36" type="rcmod"/>
            <dependency id="split_27" t1="st_38" t2="st_37" type="amod"/>
            <dependency id="split_28" t1="st_36" t2="st_38" type="dobj"/>
            <dependency id="split_29" t1="st_38" t2="st_40" type="prep_of"/>
          </parse>
        </parses>
        <tokenizations>
          <tokenization tokenizer="split">
            <token POS="DT" charOffset="0-0" id="st_1" text="?"/>
            <token POS="NNPS" charOffset="2-14" id="st_2" text="Tetracyclines"/>
            <token POS=":" charOffset="15-15" id="st_3" text=":"/>
            <token POS="JJ" charOffset="17-27" id="st_4" text="Concomitant"/>
            <token POS="NN" charOffset="29-37" id="st_5" text="treatment"/>
            <token POS="IN" charOffset="39-42" id="st_6" text="with"/>
            <token POS="NNP" charOffset="44-51" id="st_7" text="Accutane"/>
            <token POS="CC" charOffset="53-55" id="st_8" text="and"/>
            <token POS="NNS" charOffset="57-69" id="st_9" text="tetracyclines"/>
            <token POS="MD" charOffset="71-76" id="st_10" text="should"/>
            <token POS="VB" charOffset="78-79" id="st_11" text="be"/>
            <token POS="VBN" charOffset="81-87" id="st_12" text="avoided"/>
            <token POS="IN" charOffset="89-95" id="st_13" text="because"/>
            <token POS="NNP" charOffset="97-104" id="st_14" text="Accutane"/>
            <token POS="NN" charOffset="106-108" id="st_15" text="use"/>
            <token POS="VBZ" charOffset="110-112" id="st_16" text="has"/>
            <token POS="VBN" charOffset="114-117" id="st_17" text="been"/>
            <token POS="VBN" charOffset="119-128" id="st_18" text="associated"/>
            <token POS="IN" charOffset="130-133" id="st_19" text="with"/>
            <token POS="DT" charOffset="135-135" id="st_20" text="a"/>
            <token POS="NN" charOffset="137-142" id="st_21" text="number"/>
            <token POS="IN" charOffset="144-145" id="st_22" text="of"/>
            <token POS="NNS" charOffset="147-151" id="st_23" text="cases"/>
            <token POS="IN" charOffset="153-154" id="st_24" text="of"/>
            <token POS="NN" charOffset="156-166" id="st_25" text="pseudotumor"/>
            <token POS="NNS" charOffset="168-174" id="st_26" text="cerebri"/>
            <token POS="(" charOffset="176-176" id="st_27" text="("/>
            <token POS="JJ" charOffset="177-182" id="st_28" text="benign"/>
            <token POS="JJ" charOffset="184-195" id="st_29" text="intracranial"/>
            <token POS="NN" charOffset="197-208" id="st_30" text="hypertension"/>
            <token POS=")" charOffset="209-209" id="st_31" text=")"/>
            <token POS="," charOffset="210-210" id="st_32" text=","/>
            <token POS="DT" charOffset="212-215" id="st_33" text="some"/>
            <token POS="IN" charOffset="217-218" id="st_34" text="of"/>
            <token POS="WDT" charOffset="220-224" id="st_35" text="which"/>
            <token POS="VBD" charOffset="226-233" id="st_36" text="involved"/>
            <token POS="JJ" charOffset="235-245" id="st_37" text="concomitant"/>
            <token POS="NN" charOffset="247-249" id="st_38" text="use"/>
            <token POS="IN" charOffset="251-252" id="st_39" text="of"/>
            <token POS="NNS" charOffset="254-266" id="st_40" text="tetracyclines"/>
          </tokenization>
        </tokenizations>
      </sentenceanalyses>
    </sentence>
    <sentence id="train.txt.d0.s1163" text="? Micro-dosed Progesterone Preparations: Micro-dosed progesterone preparations (minipills that do not contain an estrogen) may be an inadequate method of contraception during Accutane therapy.">
      <entity charOffset="53-77" id="train.txt.d0.s1163.e0" text="progesterone preparation" type="agent"/>
      <entity charOffset="175-183" id="train.txt.d0.s1163.e1" text="Accutane" tpye="target"/>
      <entity charOffset="14-38" id="train.txt.d0.s1163.e2" text="Progesterone Preparation" type="target"/>
      <entity charOffset="113-121" id="train.txt.d0.s1163.e3" text="estrogen" type="target"/>
      <pair e1="train.txt.d0.s1163.e0" e2="train.txt.d0.s1163.e1" id="train.txt.d0.s1163.p0" interaction="True"/>
      <pair e1="train.txt.d0.s1163.e2" e2="train.txt.d0.s1163.e0" id="train.txt.d0.s1163.p1" interaction="False"/>
      <pair e1="train.txt.d0.s1163.e2" e2="train.txt.d0.s1163.e3" id="train.txt.d0.s1163.p2" interaction="False"/>
      <pair e1="train.txt.d0.s1163.e2" e2="train.txt.d0.s1163.e1" id="train.txt.d0.s1163.p3" interaction="False"/>
      <pair e1="train.txt.d0.s1163.e0" e2="train.txt.d0.s1163.e3" id="train.txt.d0.s1163.p4" interaction="False"/>
      <pair e1="train.txt.d0.s1163.e3" e2="train.txt.d0.s1163.e1" id="train.txt.d0.s1163.p5" interaction="False"/>
      <sentenceanalyses>
        <parses>
          <parse parser="split_parse" tokenizer="split">
            <dependency id="split_1" t1="st_4" t2="st_2" type="amod"/>
            <dependency id="split_2" t1="st_4" t2="st_3" type="nn"/>
            <dependency id="split_3" t1="st_22" t2="st_4" type="dep"/>
            <dependency id="split_4" t1="st_8" t2="st_6" type="amod"/>
            <dependency id="split_5" t1="st_8" t2="st_7" type="nn"/>
            <dependency id="split_6" t1="st_22" t2="st_8" type="nsubj"/>
            <dependency id="split_7" t1="st_8" t2="st_10" type="dep"/>
            <dependency id="split_8" t1="st_14" t2="st_10" type="nsubj"/>
            <dependency id="split_9" t1="st_14" t2="st_12" type="aux"/>
            <dependency id="split_10" t1="st_14" t2="st_13" type="neg"/>
            <dependency id="split_11" t1="st_10" t2="st_14" type="rcmod"/>
            <dependency id="split_12" t1="st_16" t2="st_15" type="det"/>
            <dependency id="split_13" t1="st_14" t2="st_16" type="dobj"/>
            <dependency id="split_14" t1="st_22" t2="st_18" type="aux"/>
            <dependency id="split_15" t1="st_22" t2="st_19" type="cop"/>
            <dependency id="split_16" t1="st_22" t2="st_20" type="det"/>
            <dependency id="split_17" t1="st_22" t2="st_21" type="amod"/>
            <dependency id="split_18" t1="st_22" t2="st_24" type="prep_of"/>
            <dependency id="split_19" t1="st_27" t2="st_26" type="nn"/>
            <dependency id="split_20" t1="st_22" t2="st_27" type="prep_during"/>
          </parse>
        </parses>
        <tokenizations>
          <tokenization tokenizer="split">
            <token POS="DT" charOffset="0-0" id="st_1" text="?"/>
            <token POS="JJ" charOffset="2-12" id="st_2" text="Micro-dosed"/>
            <token POS="NNP" charOffset="14-25" id="st_3" text="Progesterone"/>
            <token POS="NNP" charOffset="27-38" id="st_4" text="Preparations"/>
            <token POS=":" charOffset="39-39" id="st_5" text=":"/>
            <token POS="JJ" charOffset="41-51" id="st_6" text="Micro-dosed"/>
            <token POS="NN" charOffset="53-64" id="st_7" text="progesterone"/>
            <token POS="NNS" charOffset="66-77" id="st_8" text="preparations"/>
            <token POS="(" charOffset="79-79" id="st_9" text="("/>
            <token POS="NNS" charOffset="80-88" id="st_10" text="minipills"/>
            <token POS="WDT" charOffset="90-93" id="st_11" text="that"/>
            <token POS="VBP" charOffset="95-96" id="st_12" text="do"/>
            <token POS="RB" charOffset="98-100" id="st_13" text="not"/>
            <token POS="VB" charOffset="102-108" id="st_14" text="contain"/>
            <token POS="DT" charOffset="110-111" id="st_15" text="an"/>
            <token POS="NN" charOffset="113-120" id="st_16" text="estrogen"/>
            <token POS=")" charOffset="121-121" id="st_17" text=")"/>
            <token POS="MD" charOffset="123-125" id="st_18" text="may"/>
            <token POS="VB" charOffset="127-128" id="st_19" text="be"/>
            <token POS="DT" charOffset="130-131" id="st_20" text="an"/>
            <token POS="JJ" charOffset="133-142" id="st_21" text="inadequate"/>
            <token POS="NN" charOffset="144-149" id="st_22" text="method"/>
            <token POS="IN" charOffset="151-152" id="st_23" text="of"/>
            <token POS="NN" charOffset="154-166" id="st_24" text="contraception"/>
            <token POS="IN" charOffset="168-173" id="st_25" text="during"/>
            <token POS="NNP" charOffset="175-182" id="st_26" text="Accutane"/>
            <token POS="NN" charOffset="184-190" id="st_27" text="therapy"/>
            <token POS="." charOffset="191-191" id="st_28" text="."/>
          </tokenization>
        </tokenizations>
      </sentenceanalyses>
    </sentence>
    <sentence id="train.txt.d0.s1164" text="Prescribers are advised to consult the package insert of medication administered concomitantly with hormonal contraceptives, since some medications may decrease the effectiveness of these birth control products.">
      <entity charOffset="57-68" id="train.txt.d0.s1164.e0" text="medication " type="agent"/>
      <entity charOffset="109-123" id="train.txt.d0.s1164.e1" text="contraceptives" tpye="target"/>
      <entity charOffset="136-147" id="train.txt.d0.s1164.e2" text="medications" type="target"/>
      <entity charOffset="188-201" id="train.txt.d0.s1164.e3" text="birth control" type="target"/>
      <pair e1="train.txt.d0.s1164.e0" e2="train.txt.d0.s1164.e1" id="train.txt.d0.s1164.p0" interaction="True"/>
      <pair e1="train.txt.d0.s1164.e0" e2="train.txt.d0.s1164.e2" id="train.txt.d0.s1164.p1" interaction="False"/>
      <pair e1="train.txt.d0.s1164.e0" e2="train.txt.d0.s1164.e3" id="train.txt.d0.s1164.p2" interaction="False"/>
      <pair e1="train.txt.d0.s1164.e1" e2="train.txt.d0.s1164.e2" id="train.txt.d0.s1164.p3" interaction="False"/>
      <pair e1="train.txt.d0.s1164.e1" e2="train.txt.d0.s1164.e3" id="train.txt.d0.s1164.p4" interaction="False"/>
      <pair e1="train.txt.d0.s1164.e2" e2="train.txt.d0.s1164.e3" id="train.txt.d0.s1164.p5" interaction="False"/>
      <sentenceanalyses>
        <parses>
          <parse parser="split_parse" tokenizer="split">
            <dependency id="split_1" t1="st_3" t2="st_1" type="nsubjpass"/>
            <dependency id="split_2" t1="st_5" t2="st_1" type="xsubj"/>
            <dependency id="split_3" t1="st_3" t2="st_2" type="auxpass"/>
            <dependency id="split_4" t1="st_5" t2="st_4" type="aux"/>
            <dependency id="split_5" t1="st_3" t2="st_5" type="xcomp"/>
            <dependency id="split_6" t1="st_8" t2="st_6" type="det"/>
            <dependency id="split_7" t1="st_8" t2="st_7" type="nn"/>
            <dependency id="split_8" t1="st_5" t2="st_8" type="dobj"/>
            <dependency id="split_9" t1="st_8" t2="st_10" type="prep_of"/>
            <dependency id="split_10" t1="st_10" t2="st_11" type="partmod"/>
            <dependency id="split_11" t1="st_11" t2="st_12" type="advmod"/>
            <dependency id="split_12" t1="st_15" t2="st_14" type="amod"/>
            <dependency id="split_13" t1="st_11" t2="st_15" type="prep_with"/>
            <dependency id="split_14" t1="st_21" t2="st_17" type="mark"/>
            <dependency id="split_15" t1="st_19" t2="st_18" type="det"/>
            <dependency id="split_16" t1="st_21" t2="st_19" type="nsubj"/>
            <dependency id="split_17" t1="st_21" t2="st_20" type="aux"/>
            <dependency id="split_18" t1="st_3" t2="st_21" type="advcl"/>
            <dependency id="split_19" t1="st_23" t2="st_22" type="det"/>
            <dependency id="split_20" t1="st_21" t2="st_23" type="dobj"/>
            <dependency id="split_21" t1="st_28" t2="st_25" type="det"/>
            <dependency id="split_22" t1="st_28" t2="st_26" type="nn"/>
            <dependency id="split_23" t1="st_28" t2="st_27" type="nn"/>
            <dependency id="split_24" t1="st_23" t2="st_28" type="prep_of"/>
          </parse>
        </parses>
        <tokenizations>
          <tokenization tokenizer="split">
            <token POS="NNS" charOffset="0-10" id="st_1" text="Prescribers"/>
            <token POS="VBP" charOffset="12-14" id="st_2" text="are"/>
            <token POS="VBN" charOffset="16-22" id="st_3" text="advised"/>
            <token POS="TO" charOffset="24-25" id="st_4" text="to"/>
            <token POS="VB" charOffset="27-33" id="st_5" text="consult"/>
            <token POS="DT" charOffset="35-37" id="st_6" text="the"/>
            <token POS="NN" charOffset="39-45" id="st_7" text="package"/>
            <token POS="NN" charOffset="47-52" id="st_8" text="insert"/>
            <token POS="IN" charOffset="54-55" id="st_9" text="of"/>
            <token POS="NN" charOffset="57-66" id="st_10" text="medication"/>
            <token POS="VBN" charOffset="68-79" id="st_11" text="administered"/>
            <token POS="RB" charOffset="81-93" id="st_12" text="concomitantly"/>
            <token POS="IN" charOffset="95-98" id="st_13" text="with"/>
            <token POS="JJ" charOffset="100-107" id="st_14" text="hormonal"/>
            <token POS="NNS" charOffset="109-122" id="st_15" text="contraceptives"/>
            <token POS="," charOffset="123-123" id="st_16" text=","/>
            <token POS="IN" charOffset="125-129" id="st_17" text="since"/>
            <token POS="DT" charOffset="131-134" id="st_18" text="some"/>
            <token POS="NNS" charOffset="136-146" id="st_19" text="medications"/>
            <token POS="MD" charOffset="148-150" id="st_20" text="may"/>
            <token POS="VB" charOffset="152-159" id="st_21" text="decrease"/>
            <token POS="DT" charOffset="161-163" id="st_22" text="the"/>
            <token POS="NN" charOffset="165-177" id="st_23" text="effectiveness"/>
            <token POS="IN" charOffset="179-180" id="st_24" text="of"/>
            <token POS="DT" charOffset="182-186" id="st_25" text="these"/>
            <token POS="NN" charOffset="188-192" id="st_26" text="birth"/>
            <token POS="NN" charOffset="194-200" id="st_27" text="control"/>
            <token POS="NNS" charOffset="202-209" id="st_28" text="products"/>
            <token POS="." charOffset="210-210" id="st_29" text="."/>
          </tokenization>
        </tokenizations>
      </sentenceanalyses>
    </sentence>
    <sentence id="train.txt.d0.s1165" text="Patients should be prospectively cautioned not to self-medicate with the herbal supplement St. John?s Wort because a possible interaction has been suggested with hormonal contraceptives based on reports of breakthrough bleeding on oral contraceptives shortly after starting St. Johns Wort.">
      <entity charOffset="231-250" id="train.txt.d0.s1165.e0" text="oral contraceptives" type="agent"/>
      <entity charOffset="274-288" id="train.txt.d0.s1165.e1" text="St. Johns Wort" tpye="target"/>
      <entity charOffset="171-185" id="train.txt.d0.s1165.e2" text="contraceptives" type="target"/>
      <pair e1="train.txt.d0.s1165.e0" e2="train.txt.d0.s1165.e1" id="train.txt.d0.s1165.p0" interaction="True"/>
      <pair e1="train.txt.d0.s1165.e2" e2="train.txt.d0.s1165.e0" id="train.txt.d0.s1165.p1" interaction="False"/>
      <pair e1="train.txt.d0.s1165.e2" e2="train.txt.d0.s1165.e1" id="train.txt.d0.s1165.p2" interaction="False"/>
      <sentenceanalyses>
        <parses>
          <parse parser="split_parse" tokenizer="split">
            <dependency id="split_1" t1="st_5" t2="st_1" type="nsubj"/>
            <dependency id="split_2" t1="st_5" t2="st_2" type="aux"/>
            <dependency id="split_3" t1="st_5" t2="st_3" type="aux"/>
            <dependency id="split_4" t1="st_5" t2="st_4" type="advmod"/>
            <dependency id="split_5" t1="st_8" t2="st_6" type="neg"/>
            <dependency id="split_6" t1="st_8" t2="st_7" type="aux"/>
            <dependency id="split_7" t1="st_5" t2="st_8" type="purpcl"/>
            <dependency id="split_8" t1="st_17" t2="st_10" type="det"/>
            <dependency id="split_9" t1="st_17" t2="st_11" type="amod"/>
            <dependency id="split_10" t1="st_17" t2="st_12" type="nn"/>
            <dependency id="split_11" t1="st_17" t2="st_13" type="nn"/>
            <dependency id="split_12" t1="st_17" t2="st_14" type="nn"/>
            <dependency id="split_13" t1="st_17" t2="st_16" type="nn"/>
            <dependency id="split_14" t1="st_8" t2="st_17" type="prep_with"/>
            <dependency id="split_15" t1="st_24" t2="st_18" type="mark"/>
            <dependency id="split_16" t1="st_21" t2="st_19" type="det"/>
            <dependency id="split_17" t1="st_21" t2="st_20" type="amod"/>
            <dependency id="split_18" t1="st_24" t2="st_21" type="nsubjpass"/>
            <dependency id="split_19" t1="st_24" t2="st_22" type="aux"/>
            <dependency id="split_20" t1="st_24" t2="st_23" type="auxpass"/>
            <dependency id="split_21" t1="st_8" t2="st_24" type="advcl"/>
            <dependency id="split_22" t1="st_27" t2="st_26" type="amod"/>
            <dependency id="split_23" t1="st_24" t2="st_27" type="prep_with"/>
            <dependency id="split_24" t1="st_24" t2="st_30" type="prep_based_on"/>
            <dependency id="split_25" t1="st_30" t2="st_32" type="prep_of"/>
            <dependency id="split_26" t1="st_32" t2="st_33" type="partmod"/>
            <dependency id="split_27" t1="st_36" t2="st_35" type="amod"/>
            <dependency id="split_28" t1="st_33" t2="st_36" type="prep_on"/>
            <dependency id="split_29" t1="st_33" t2="st_37" type="advmod"/>
            <dependency id="split_30" t1="st_33" t2="st_39" type="prepc_after"/>
            <dependency id="split_31" t1="st_42" t2="st_40" type="nn"/>
            <dependency id="split_32" t1="st_42" t2="st_41" type="nn"/>
            <dependency id="split_33" t1="st_39" t2="st_42" type="dobj"/>
          </parse>
        </parses>
        <tokenizations>
          <tokenization tokenizer="split">
            <token POS="NNS" charOffset="0-7" id="st_1" text="Patients"/>
            <token POS="MD" charOffset="9-14" id="st_2" text="should"/>
            <token POS="VB" charOffset="16-17" id="st_3" text="be"/>
            <token POS="RB" charOffset="19-31" id="st_4" text="prospectively"/>
            <token POS="VBG" charOffset="33-41" id="st_5" text="cautioned"/>
            <token POS="RB" charOffset="43-45" id="st_6" text="not"/>
            <token POS="TO" charOffset="47-48" id="st_7" text="to"/>
            <token POS="VB" charOffset="50-62" id="st_8" text="self-medicate"/>
            <token POS="IN" charOffset="64-67" id="st_9" text="with"/>
            <token POS="DT" charOffset="69-71" id="st_10" text="the"/>
            <token POS="JJ" charOffset="73-78" id="st_11" text="herbal"/>
            <token POS="NN" charOffset="80-89" id="st_12" text="supplement"/>
            <token POS="NNP" charOffset="91-93" id="st_13" text="St."/>
            <token POS="NNP" charOffset="95-98" id="st_14" text="John"/>
            <token POS="." charOffset="99-99" id="st_15" text="?"/>
            <token POS="NNP" charOffset="100-100" id="st_16" text="s"/>
            <token POS="NNP" charOffset="102-105" id="st_17" text="Wort"/>
            <token POS="IN" charOffset="107-113" id="st_18" text="because"/>
            <token POS="DT" charOffset="115-115" id="st_19" text="a"/>
            <token POS="JJ" charOffset="117-124" id="st_20" text="possible"/>
            <token POS="NN" charOffset="126-136" id="st_21" text="interaction"/>
            <token POS="VBZ" charOffset="138-140" id="st_22" text="has"/>
            <token POS="VBN" charOffset="142-145" id="st_23" text="been"/>
            <token POS="VBN" charOffset="147-155" id="st_24" text="suggested"/>
            <token POS="IN" charOffset="157-160" id="st_25" text="with"/>
            <token POS="JJ" charOffset="162-169" id="st_26" text="hormonal"/>
            <token POS="NNS" charOffset="171-184" id="st_27" text="contraceptives"/>
            <token POS="VBN" charOffset="186-190" id="st_28" text="based"/>
            <token POS="IN" charOffset="192-193" id="st_29" text="on"/>
            <token POS="NNS" charOffset="195-201" id="st_30" text="reports"/>
            <token POS="IN" charOffset="203-204" id="st_31" text="of"/>
            <token POS="NN" charOffset="206-217" id="st_32" text="breakthrough"/>
            <token POS="VBG" charOffset="219-226" id="st_33" text="bleeding"/>
            <token POS="IN" charOffset="228-229" id="st_34" text="on"/>
            <token POS="JJ" charOffset="231-234" id="st_35" text="oral"/>
            <token POS="NNS" charOffset="236-249" id="st_36" text="contraceptives"/>
            <token POS="RB" charOffset="251-257" id="st_37" text="shortly"/>
            <token POS="IN" charOffset="259-263" id="st_38" text="after"/>
            <token POS="VBG" charOffset="265-272" id="st_39" text="starting"/>
            <token POS="NNP" charOffset="274-276" id="st_40" text="St."/>
            <token POS="NNP" charOffset="278-282" id="st_41" text="Johns"/>
            <token POS="NNP" charOffset="284-287" id="st_42" text="Wort"/>
            <token POS="." charOffset="288-288" id="st_43" text="."/>
          </tokenization>
        </tokenizations>
      </sentenceanalyses>
    </sentence>
    <sentence id="train.txt.d0.s1166" text="Pregnancies have been reported by users of combined hormonal contraceptives who also used some form of St. Johns Wort.">
      <entity charOffset="61-75" id="train.txt.d0.s1166.e0" text="contraceptives" type="agent"/>
      <entity charOffset="103-118" id="train.txt.d0.s1166.e1" text="St. Johns Wort." tpye="target"/>
      <pair e1="train.txt.d0.s1166.e0" e2="train.txt.d0.s1166.e1" id="train.txt.d0.s1166.p0" interaction="True"/>
      <pair e1="train.txt.d0.s1166.e0" e2="train.txt.d0.s1166.e1" id="train.txt.d0.s1166.p1" interaction="True"/>
      <sentenceanalyses>
        <parses>
          <parse parser="split_parse" tokenizer="split">
            <dependency id="split_1" t1="st_4" t2="st_1" type="nsubjpass"/>
            <dependency id="split_2" t1="st_4" t2="st_2" type="aux"/>
            <dependency id="split_3" t1="st_4" t2="st_3" type="auxpass"/>
            <dependency id="split_4" t1="st_4" t2="st_6" type="agent"/>
            <dependency id="split_5" t1="st_10" t2="st_8" type="amod"/>
            <dependency id="split_6" t1="st_10" t2="st_9" type="amod"/>
            <dependency id="split_7" t1="st_6" t2="st_10" type="prep_of"/>
            <dependency id="split_8" t1="st_13" t2="st_10" type="nsubj"/>
            <dependency id="split_9" t1="st_13" t2="st_12" type="advmod"/>
            <dependency id="split_10" t1="st_10" t2="st_13" type="rcmod"/>
            <dependency id="split_11" t1="st_15" t2="st_14" type="det"/>
            <dependency id="split_12" t1="st_13" t2="st_15" type="dobj"/>
            <dependency id="split_13" t1="st_19" t2="st_17" type="nn"/>
            <dependency id="split_14" t1="st_19" t2="st_18" type="nn"/>
            <dependency id="split_15" t1="st_15" t2="st_19" type="prep_of"/>
          </parse>
        </parses>
        <tokenizations>
          <tokenization tokenizer="split">
            <token POS="NNS" charOffset="0-10" id="st_1" text="Pregnancies"/>
            <token POS="VBP" charOffset="12-15" id="st_2" text="have"/>
            <token POS="VBN" charOffset="17-20" id="st_3" text="been"/>
            <token POS="VBN" charOffset="22-29" id="st_4" text="reported"/>
            <token POS="IN" charOffset="31-32" id="st_5" text="by"/>
            <token POS="NNS" charOffset="34-38" id="st_6" text="users"/>
            <token POS="IN" charOffset="40-41" id="st_7" text="of"/>
            <token POS="JJ" charOffset="43-50" id="st_8" text="combined"/>
            <token POS="JJ" charOffset="52-59" id="st_9" text="hormonal"/>
            <token POS="NNS" charOffset="61-74" id="st_10" text="contraceptives"/>
            <token POS="WP" charOffset="76-78" id="st_11" text="who"/>
            <token POS="RB" charOffset="80-83" id="st_12" text="also"/>
            <token POS="VBD" charOffset="85-88" id="st_13" text="used"/>
            <token POS="DT" charOffset="90-93" id="st_14" text="some"/>
            <token POS="NN" charOffset="95-98" id="st_15" text="form"/>
            <token POS="IN" charOffset="100-101" id="st_16" text="of"/>
            <token POS="NNP" charOffset="103-105" id="st_17" text="St."/>
            <token POS="NNP" charOffset="107-111" id="st_18" text="Johns"/>
            <token POS="NNP" charOffset="113-116" id="st_19" text="Wort"/>
            <token POS="." charOffset="117-117" id="st_20" text="."/>
          </tokenization>
        </tokenizations>
      </sentenceanalyses>
    </sentence>
    <sentence id="train.txt.d0.s1167" text="Cimetidine: In a study in healthy volunteers, a one-week course of cimetidine at 400 mg b.i.d. with a single 5 mg dose of isradipine on the sixth day showed an increase in isradipine mean peak plasma concentrations (36%) and significant increase in area under the curve (50%).">
      <entity charOffset="67-77" id="train.txt.d0.s1167.e0" text="cimetidine" type="agent"/>
      <entity charOffset="122-132" id="train.txt.d0.s1167.e1" text="isradipine" tpye="target"/>
      <entity charOffset="0-10" id="train.txt.d0.s1167.e2" text="Cimetidine" type="target"/>
      <entity charOffset="172-182" id="train.txt.d0.s1167.e3" text="isradipine" type="target"/>
      <pair e1="train.txt.d0.s1167.e0" e2="train.txt.d0.s1167.e1" id="train.txt.d0.s1167.p0" interaction="True"/>
      <pair e1="train.txt.d0.s1167.e2" e2="train.txt.d0.s1167.e0" id="train.txt.d0.s1167.p1" interaction="False"/>
      <pair e1="train.txt.d0.s1167.e2" e2="train.txt.d0.s1167.e1" id="train.txt.d0.s1167.p2" interaction="False"/>
      <pair e1="train.txt.d0.s1167.e2" e2="train.txt.d0.s1167.e3" id="train.txt.d0.s1167.p3" interaction="False"/>
      <pair e1="train.txt.d0.s1167.e0" e2="train.txt.d0.s1167.e3" id="train.txt.d0.s1167.p4" interaction="False"/>
      <pair e1="train.txt.d0.s1167.e1" e2="train.txt.d0.s1167.e3" id="train.txt.d0.s1167.p5" interaction="False"/>
      <sentenceanalyses>
        <parses>
          <parse parser="split_parse" tokenizer="split">
            <dependency id="split_1" t1="st_31" t2="st_1" type="dep"/>
            <dependency id="split_2" t1="st_5" t2="st_4" type="det"/>
            <dependency id="split_3" t1="st_31" t2="st_5" type="prep_in"/>
            <dependency id="split_4" t1="st_8" t2="st_7" type="amod"/>
            <dependency id="split_5" t1="st_5" t2="st_8" type="prep_in"/>
            <dependency id="split_6" t1="st_12" t2="st_10" type="det"/>
            <dependency id="split_7" t1="st_12" t2="st_11" type="amod"/>
            <dependency id="split_8" t1="st_31" t2="st_12" type="nsubj"/>
            <dependency id="split_9" t1="st_12" t2="st_14" type="prep_of"/>
            <dependency id="split_10" t1="st_18" t2="st_16" type="num"/>
            <dependency id="split_11" t1="st_18" t2="st_17" type="nn"/>
            <dependency id="split_12" t1="st_14" t2="st_18" type="prep_at"/>
            <dependency id="split_13" t1="st_24" t2="st_20" type="det"/>
            <dependency id="split_14" t1="st_24" t2="st_21" type="amod"/>
            <dependency id="split_15" t1="st_24" t2="st_22" type="num"/>
            <dependency id="split_16" t1="st_24" t2="st_23" type="nn"/>
            <dependency id="split_17" t1="st_18" t2="st_24" type="prep_with"/>
            <dependency id="split_18" t1="st_24" t2="st_26" type="prep_of"/>
            <dependency id="split_19" t1="st_30" t2="st_28" type="det"/>
            <dependency id="split_20" t1="st_30" t2="st_29" type="amod"/>
            <dependency id="split_21" t1="st_26" t2="st_30" type="prep_on"/>
            <dependency id="split_22" t1="st_33" t2="st_32" type="det"/>
            <dependency id="split_23" t1="st_31" t2="st_33" type="dobj"/>
            <dependency id="split_24" t1="st_39" t2="st_35" type="amod"/>
            <dependency id="split_25" t1="st_39" t2="st_36" type="nn"/>
            <dependency id="split_26" t1="st_39" t2="st_37" type="nn"/>
            <dependency id="split_27" t1="st_39" t2="st_38" type="nn"/>
            <dependency id="split_28" t1="st_31" t2="st_39" type="prep_in"/>
            <dependency id="split_29" t1="st_42" t2="st_41" type="num"/>
            <dependency id="split_30" t1="st_39" t2="st_42" type="appos"/>
            <dependency id="split_31" t1="st_46" t2="st_45" type="amod"/>
            <dependency id="split_32" t1="st_31" t2="st_46" type="prep_in"/>
            <dependency id="split_33" t1="st_39" t2="st_46" type="conj_and"/>
            <dependency id="split_34" t1="st_46" t2="st_48" type="prep_in"/>
            <dependency id="split_35" t1="st_51" t2="st_50" type="det"/>
            <dependency id="split_36" t1="st_31" t2="st_51" type="prep_under"/>
            <dependency id="split_37" t1="st_54" t2="st_53" type="num"/>
            <dependency id="split_38" t1="st_51" t2="st_54" type="appos"/>
          </parse>
        </parses>
        <tokenizations>
          <tokenization tokenizer="split">
            <token POS="NNP" charOffset="0-9" id="st_1" text="Cimetidine"/>
            <token POS=":" charOffset="10-10" id="st_2" text=":"/>
            <token POS="IN" charOffset="12-13" id="st_3" text="In"/>
            <token POS="DT" charOffset="15-15" id="st_4" text="a"/>
            <token POS="NN" charOffset="17-21" id="st_5" text="study"/>
            <token POS="IN" charOffset="23-24" id="st_6" text="in"/>
            <token POS="JJ" charOffset="26-32" id="st_7" text="healthy"/>
            <token POS="NNS" charOffset="34-43" id="st_8" text="volunteers"/>
            <token POS="," charOffset="44-44" id="st_9" text=","/>
            <token POS="DT" charOffset="46-46" id="st_10" text="a"/>
            <token POS="JJ" charOffset="48-55" id="st_11" text="one-week"/>
            <token POS="NN" charOffset="57-62" id="st_12" text="course"/>
            <token POS="IN" charOffset="64-65" id="st_13" text="of"/>
            <token POS="NN" charOffset="67-76" id="st_14" text="cimetidine"/>
            <token POS="IN" charOffset="78-79" id="st_15" text="at"/>
            <token POS="CD" charOffset="81-83" id="st_16" text="400"/>
            <token POS="NN" charOffset="85-86" id="st_17" text="mg"/>
            <token POS="NN" charOffset="88-93" id="st_18" text="b.i.d."/>
            <token POS="IN" charOffset="95-98" id="st_19" text="with"/>
            <token POS="DT" charOffset="100-100" id="st_20" text="a"/>
            <token POS="JJ" charOffset="102-107" id="st_21" text="single"/>
            <token POS="CD" charOffset="109-109" id="st_22" text="5"/>
            <token POS="NN" charOffset="111-112" id="st_23" text="mg"/>
            <token POS="NN" charOffset="114-117" id="st_24" text="dose"/>
            <token POS="IN" charOffset="119-120" id="st_25" text="of"/>
            <token POS="NN" charOffset="122-131" id="st_26" text="isradipine"/>
            <token POS="IN" charOffset="133-134" id="st_27" text="on"/>
            <token POS="DT" charOffset="136-138" id="st_28" text="the"/>
            <token POS="JJ" charOffset="140-144" id="st_29" text="sixth"/>
            <token POS="NN" charOffset="146-148" id="st_30" text="day"/>
            <token POS="VBD" charOffset="150-155" id="st_31" text="showed"/>
            <token POS="DT" charOffset="157-158" id="st_32" text="an"/>
            <token POS="NN" charOffset="160-167" id="st_33" text="increase"/>
            <token POS="IN" charOffset="169-170" id="st_34" text="in"/>
            <token POS="JJ" charOffset="172-181" id="st_35" text="isradipine"/>
            <token POS="NN" charOffset="183-186" id="st_36" text="mean"/>
            <token POS="NN" charOffset="188-191" id="st_37" text="peak"/>
            <token POS="NN" charOffset="193-198" id="st_38" text="plasma"/>
            <token POS="NNS" charOffset="200-213" id="st_39" text="concentrations"/>
            <token POS="(" charOffset="215-215" id="st_40" text="("/>
            <token POS="CD" charOffset="216-217" id="st_41" text="36"/>
            <token POS="NN" charOffset="218-218" id="st_42" text="%"/>
            <token POS=")" charOffset="219-219" id="st_43" text=")"/>
            <token POS="CC" charOffset="221-223" id="st_44" text="and"/>
            <token POS="JJ" charOffset="225-235" id="st_45" text="significant"/>
            <token POS="NN" charOffset="237-244" id="st_46" text="increase"/>
            <token POS="IN" charOffset="246-247" id="st_47" text="in"/>
            <token POS="NN" charOffset="249-252" id="st_48" text="area"/>
            <token POS="IN" charOffset="254-258" id="st_49" text="under"/>
            <token POS="DT" charOffset="260-262" id="st_50" text="the"/>
            <token POS="NN" charOffset="264-268" id="st_51" text="curve"/>
            <token POS="(" charOffset="270-270" id="st_52" text="("/>
            <token POS="CD" charOffset="271-272" id="st_53" text="50"/>
            <token POS="NN" charOffset="273-273" id="st_54" text="%"/>
            <token POS=")" charOffset="274-274" id="st_55" text=")"/>
            <token POS="." charOffset="275-275" id="st_56" text="."/>
          </tokenization>
        </tokenizations>
      </sentenceanalyses>
    </sentence>
    <sentence id="train.txt.d0.s1168" text="If isradipine therapy is initiated in a patient currently receiving cimetidine careful monitoring for adverse reactions is advised and downward dose adjustment may be required.">
      <entity charOffset="3-13" id="train.txt.d0.s1168.e0" text="isradipine" type="agent"/>
      <entity charOffset="68-78" id="train.txt.d0.s1168.e1" text="cimetidine" tpye="target"/>
      <pair e1="train.txt.d0.s1168.e0" e2="train.txt.d0.s1168.e1" id="train.txt.d0.s1168.p0" interaction="True"/>
      <sentenceanalyses>
        <parses>
          <parse parser="split_parse" tokenizer="split">
            <dependency id="split_1" t1="st_5" t2="st_1" type="mark"/>
            <dependency id="split_2" t1="st_3" t2="st_2" type="amod"/>
            <dependency id="split_3" t1="st_5" t2="st_3" type="nsubjpass"/>
            <dependency id="split_4" t1="st_5" t2="st_4" type="auxpass"/>
            <dependency id="split_5" t1="st_18" t2="st_5" type="csubjpass"/>
            <dependency id="split_6" t1="st_8" t2="st_7" type="det"/>
            <dependency id="split_7" t1="st_5" t2="st_8" type="prep_in"/>
            <dependency id="split_8" t1="st_10" t2="st_9" type="advmod"/>
            <dependency id="split_9" t1="st_8" t2="st_10" type="partmod"/>
            <dependency id="split_10" t1="st_13" t2="st_11" type="amod"/>
            <dependency id="split_11" t1="st_13" t2="st_12" type="amod"/>
            <dependency id="split_12" t1="st_10" t2="st_13" type="dobj"/>
            <dependency id="split_13" t1="st_16" t2="st_15" type="amod"/>
            <dependency id="split_14" t1="st_13" t2="st_16" type="prep_for"/>
            <dependency id="split_15" t1="st_18" t2="st_17" type="auxpass"/>
            <dependency id="split_16" t1="st_22" t2="st_20" type="amod"/>
            <dependency id="split_17" t1="st_22" t2="st_21" type="nn"/>
            <dependency id="split_18" t1="st_25" t2="st_22" type="nsubjpass"/>
            <dependency id="split_19" t1="st_25" t2="st_23" type="aux"/>
            <dependency id="split_20" t1="st_25" t2="st_24" type="auxpass"/>
            <dependency id="split_21" t1="st_18" t2="st_25" type="conj_and"/>
          </parse>
        </parses>
        <tokenizations>
          <tokenization tokenizer="split">
            <token POS="IN" charOffset="0-1" id="st_1" text="If"/>
            <token POS="JJ" charOffset="3-12" id="st_2" text="isradipine"/>
            <token POS="NN" charOffset="14-20" id="st_3" text="therapy"/>
            <token POS="VBZ" charOffset="22-23" id="st_4" text="is"/>
            <token POS="VBN" charOffset="25-33" id="st_5" text="initiated"/>
            <token POS="IN" charOffset="35-36" id="st_6" text="in"/>
            <token POS="DT" charOffset="38-38" id="st_7" text="a"/>
            <token POS="NN" charOffset="40-46" id="st_8" text="patient"/>
            <token POS="RB" charOffset="48-56" id="st_9" text="currently"/>
            <token POS="VBG" charOffset="58-66" id="st_10" text="receiving"/>
            <token POS="JJ" charOffset="68-77" id="st_11" text="cimetidine"/>
            <token POS="JJ" charOffset="79-85" id="st_12" text="careful"/>
            <token POS="NN" charOffset="87-96" id="st_13" text="monitoring"/>
            <token POS="IN" charOffset="98-100" id="st_14" text="for"/>
            <token POS="JJ" charOffset="102-108" id="st_15" text="adverse"/>
            <token POS="NNS" charOffset="110-118" id="st_16" text="reactions"/>
            <token POS="VBZ" charOffset="120-121" id="st_17" text="is"/>
            <token POS="VBN" charOffset="123-129" id="st_18" text="advised"/>
            <token POS="CC" charOffset="131-133" id="st_19" text="and"/>
            <token POS="JJ" charOffset="135-142" id="st_20" text="downward"/>
            <token POS="NN" charOffset="144-147" id="st_21" text="dose"/>
            <token POS="NN" charOffset="149-158" id="st_22" text="adjustment"/>
            <token POS="MD" charOffset="160-162" id="st_23" text="may"/>
            <token POS="VB" charOffset="164-165" id="st_24" text="be"/>
            <token POS="VBN" charOffset="167-174" id="st_25" text="required"/>
            <token POS="." charOffset="175-175" id="st_26" text="."/>
          </tokenization>
        </tokenizations>
      </sentenceanalyses>
    </sentence>
    <sentence id="train.txt.d0.s1169" text="Rifampicin: In a study in healthy volunteers, a six-day course of rifampicin at 600 mg/day followed by a single 5 mg dose of isradipine resulted in a reduction in isradipine levels to below detectable limits.">
      <entity charOffset="66-76" id="train.txt.d0.s1169.e0" text="rifampicin" type="agent"/>
      <entity charOffset="125-135" id="train.txt.d0.s1169.e1" text="isradipine" tpye="target"/>
      <entity charOffset="0-10" id="train.txt.d0.s1169.e2" text="Rifampicin" type="target"/>
      <entity charOffset="163-173" id="train.txt.d0.s1169.e3" text="isradipine" type="target"/>
      <pair e1="train.txt.d0.s1169.e0" e2="train.txt.d0.s1169.e1" id="train.txt.d0.s1169.p0" interaction="True"/>
      <pair e1="train.txt.d0.s1169.e2" e2="train.txt.d0.s1169.e0" id="train.txt.d0.s1169.p1" interaction="False"/>
      <pair e1="train.txt.d0.s1169.e2" e2="train.txt.d0.s1169.e1" id="train.txt.d0.s1169.p2" interaction="False"/>
      <pair e1="train.txt.d0.s1169.e2" e2="train.txt.d0.s1169.e3" id="train.txt.d0.s1169.p3" interaction="False"/>
      <pair e1="train.txt.d0.s1169.e0" e2="train.txt.d0.s1169.e3" id="train.txt.d0.s1169.p4" interaction="False"/>
      <pair e1="train.txt.d0.s1169.e1" e2="train.txt.d0.s1169.e3" id="train.txt.d0.s1169.p5" interaction="False"/>
      <sentenceanalyses>
        <parses>
          <parse parser="split_parse" tokenizer="split">
            <dependency id="split_1" t1="st_27" t2="st_1" type="dep"/>
            <dependency id="split_2" t1="st_5" t2="st_4" type="det"/>
            <dependency id="split_3" t1="st_27" t2="st_5" type="prep_in"/>
            <dependency id="split_4" t1="st_8" t2="st_7" type="amod"/>
            <dependency id="split_5" t1="st_5" t2="st_8" type="prep_in"/>
            <dependency id="split_6" t1="st_12" t2="st_10" type="det"/>
            <dependency id="split_7" t1="st_12" t2="st_11" type="amod"/>
            <dependency id="split_8" t1="st_27" t2="st_12" type="nsubj"/>
            <dependency id="split_9" t1="st_12" t2="st_14" type="prep_of"/>
            <dependency id="split_10" t1="st_17" t2="st_16" type="num"/>
            <dependency id="split_11" t1="st_14" t2="st_17" type="prep_at"/>
            <dependency id="split_12" t1="st_17" t2="st_18" type="partmod"/>
            <dependency id="split_13" t1="st_24" t2="st_20" type="det"/>
            <dependency id="split_14" t1="st_24" t2="st_21" type="amod"/>
            <dependency id="split_15" t1="st_24" t2="st_22" type="num"/>
            <dependency id="split_16" t1="st_24" t2="st_23" type="nn"/>
            <dependency id="split_17" t1="st_18" t2="st_24" type="agent"/>
            <dependency id="split_18" t1="st_24" t2="st_26" type="prep_of"/>
            <dependency id="split_19" t1="st_30" t2="st_29" type="det"/>
            <dependency id="split_20" t1="st_27" t2="st_30" type="prep_in"/>
            <dependency id="split_21" t1="st_33" t2="st_32" type="amod"/>
            <dependency id="split_22" t1="st_30" t2="st_33" type="prep_in"/>
            <dependency id="split_23" t1="st_37" t2="st_35" type="advmod"/>
            <dependency id="split_24" t1="st_37" t2="st_36" type="amod"/>
            <dependency id="split_25" t1="st_27" t2="st_37" type="prep_to"/>
          </parse>
        </parses>
        <tokenizations>
          <tokenization tokenizer="split">
            <token POS="NN" charOffset="0-9" id="st_1" text="Rifampicin"/>
            <token POS=":" charOffset="10-10" id="st_2" text=":"/>
            <token POS="IN" charOffset="12-13" id="st_3" text="In"/>
            <token POS="DT" charOffset="15-15" id="st_4" text="a"/>
            <token POS="NN" charOffset="17-21" id="st_5" text="study"/>
            <token POS="IN" charOffset="23-24" id="st_6" text="in"/>
            <token POS="JJ" charOffset="26-32" id="st_7" text="healthy"/>
            <token POS="NNS" charOffset="34-43" id="st_8" text="volunteers"/>
            <token POS="," charOffset="44-44" id="st_9" text=","/>
            <token POS="DT" charOffset="46-46" id="st_10" text="a"/>
            <token POS="JJ" charOffset="48-54" id="st_11" text="six-day"/>
            <token POS="NN" charOffset="56-61" id="st_12" text="course"/>
            <token POS="IN" charOffset="63-64" id="st_13" text="of"/>
            <token POS="NN" charOffset="66-75" id="st_14" text="rifampicin"/>
            <token POS="IN" charOffset="77-78" id="st_15" text="at"/>
            <token POS="CD" charOffset="80-82" id="st_16" text="600"/>
            <token POS="NN" charOffset="84-89" id="st_17" text="mg/day"/>
            <token POS="VBN" charOffset="91-98" id="st_18" text="followed"/>
            <token POS="IN" charOffset="100-101" id="st_19" text="by"/>
            <token POS="DT" charOffset="103-103" id="st_20" text="a"/>
            <token POS="JJ" charOffset="105-110" id="st_21" text="single"/>
            <token POS="CD" charOffset="112-112" id="st_22" text="5"/>
            <token POS="NN" charOffset="114-115" id="st_23" text="mg"/>
            <token POS="NN" charOffset="117-120" id="st_24" text="dose"/>
            <token POS="IN" charOffset="122-123" id="st_25" text="of"/>
            <token POS="NN" charOffset="125-134" id="st_26" text="isradipine"/>
            <token POS="VBD" charOffset="136-143" id="st_27" text="resulted"/>
            <token POS="IN" charOffset="145-146" id="st_28" text="in"/>
            <token POS="DT" charOffset="148-148" id="st_29" text="a"/>
            <token POS="NN" charOffset="150-158" id="st_30" text="reduction"/>
            <token POS="IN" charOffset="160-161" id="st_31" text="in"/>
            <token POS="JJ" charOffset="163-172" id="st_32" text="isradipine"/>
            <token POS="NNS" charOffset="174-179" id="st_33" text="levels"/>
            <token POS="TO" charOffset="181-182" id="st_34" text="to"/>
            <token POS="RB" charOffset="184-188" id="st_35" text="below"/>
            <token POS="JJ" charOffset="190-199" id="st_36" text="detectable"/>
            <token POS="NNS" charOffset="201-206" id="st_37" text="limits"/>
            <token POS="." charOffset="207-207" id="st_38" text="."/>
          </tokenization>
        </tokenizations>
      </sentenceanalyses>
    </sentence>
    <sentence id="train.txt.d0.s1170" text="If rifampicin therapy is required, isradipine concentrations and therapeutic effects are likely to be markedly reduced or abolished as a consequence of increased metabolism and higher clearance of isradipine.">
      <entity charOffset="3-13" id="train.txt.d0.s1170.e0" text="rifampicin" type="agent"/>
      <entity charOffset="35-45" id="train.txt.d0.s1170.e1" text="isradipine" tpye="target"/>
      <entity charOffset="197-207" id="train.txt.d0.s1170.e2" text="isradipine" type="target"/>
      <pair e1="train.txt.d0.s1170.e0" e2="train.txt.d0.s1170.e1" id="train.txt.d0.s1170.p0" interaction="True"/>
      <pair e1="train.txt.d0.s1170.e0" e2="train.txt.d0.s1170.e2" id="train.txt.d0.s1170.p1" interaction="False"/>
      <pair e1="train.txt.d0.s1170.e1" e2="train.txt.d0.s1170.e2" id="train.txt.d0.s1170.p2" interaction="False"/>
      <sentenceanalyses>
        <parses>
          <parse parser="split_parse" tokenizer="split">
            <dependency id="split_1" t1="st_5" t2="st_1" type="mark"/>
            <dependency id="split_2" t1="st_3" t2="st_2" type="nn"/>
            <dependency id="split_3" t1="st_5" t2="st_3" type="nsubjpass"/>
            <dependency id="split_4" t1="st_5" t2="st_4" type="auxpass"/>
            <dependency id="split_5" t1="st_13" t2="st_5" type="advcl"/>
            <dependency id="split_6" t1="st_8" t2="st_7" type="amod"/>
            <dependency id="split_7" t1="st_13" t2="st_8" type="nsubj"/>
            <dependency id="split_8" t1="st_11" t2="st_10" type="amod"/>
            <dependency id="split_9" t1="st_8" t2="st_11" type="conj_and"/>
            <dependency id="split_10" t1="st_13" t2="st_11" type="nsubj"/>
            <dependency id="split_11" t1="st_13" t2="st_12" type="cop"/>
            <dependency id="split_12" t1="st_17" t2="st_14" type="aux"/>
            <dependency id="split_13" t1="st_17" t2="st_15" type="auxpass"/>
            <dependency id="split_14" t1="st_17" t2="st_16" type="advmod"/>
            <dependency id="split_15" t1="st_13" t2="st_17" type="xcomp"/>
            <dependency id="split_16" t1="st_13" t2="st_19" type="xcomp"/>
            <dependency id="split_17" t1="st_17" t2="st_19" type="conj_or"/>
            <dependency id="split_18" t1="st_22" t2="st_21" type="det"/>
            <dependency id="split_19" t1="st_17" t2="st_22" type="prep_as"/>
            <dependency id="split_20" t1="st_25" t2="st_24" type="amod"/>
            <dependency id="split_21" t1="st_22" t2="st_25" type="prep_of"/>
            <dependency id="split_22" t1="st_28" t2="st_27" type="amod"/>
            <dependency id="split_23" t1="st_22" t2="st_28" type="prep_of"/>
            <dependency id="split_24" t1="st_25" t2="st_28" type="conj_and"/>
            <dependency id="split_25" t1="st_28" t2="st_30" type="prep_of"/>
          </parse>
        </parses>
        <tokenizations>
          <tokenization tokenizer="split">
            <token POS="IN" charOffset="0-1" id="st_1" text="If"/>
            <token POS="NN" charOffset="3-12" id="st_2" text="rifampicin"/>
            <token POS="NN" charOffset="14-20" id="st_3" text="therapy"/>
            <token POS="VBZ" charOffset="22-23" id="st_4" text="is"/>
            <token POS="VBN" charOffset="25-32" id="st_5" text="required"/>
            <token POS="," charOffset="33-33" id="st_6" text=","/>
            <token POS="JJ" charOffset="35-44" id="st_7" text="isradipine"/>
            <token POS="NNS" charOffset="46-59" id="st_8" text="concentrations"/>
            <token POS="CC" charOffset="61-63" id="st_9" text="and"/>
            <token POS="JJ" charOffset="65-75" id="st_10" text="therapeutic"/>
            <token POS="NNS" charOffset="77-83" id="st_11" text="effects"/>
            <token POS="VBP" charOffset="85-87" id="st_12" text="are"/>
            <token POS="JJ" charOffset="89-94" id="st_13" text="likely"/>
            <token POS="TO" charOffset="96-97" id="st_14" text="to"/>
            <token POS="VB" charOffset="99-100" id="st_15" text="be"/>
            <token POS="RB" charOffset="102-109" id="st_16" text="markedly"/>
            <token POS="VBN" charOffset="111-117" id="st_17" text="reduced"/>
            <token POS="CC" charOffset="119-120" id="st_18" text="or"/>
            <token POS="VBN" charOffset="122-130" id="st_19" text="abolished"/>
            <token POS="IN" charOffset="132-133" id="st_20" text="as"/>
            <token POS="DT" charOffset="135-135" id="st_21" text="a"/>
            <token POS="NN" charOffset="137-147" id="st_22" text="consequence"/>
            <token POS="IN" charOffset="149-150" id="st_23" text="of"/>
            <token POS="VBN" charOffset="152-160" id="st_24" text="increased"/>
            <token POS="NN" charOffset="162-171" id="st_25" text="metabolism"/>
            <token POS="CC" charOffset="173-175" id="st_26" text="and"/>
            <token POS="JJR" charOffset="177-182" id="st_27" text="higher"/>
            <token POS="NN" charOffset="184-192" id="st_28" text="clearance"/>
            <token POS="IN" charOffset="194-195" id="st_29" text="of"/>
            <token POS="NN" charOffset="197-206" id="st_30" text="isradipine"/>
            <token POS="." charOffset="207-207" id="st_31" text="."/>
          </tokenization>
        </tokenizations>
      </sentenceanalyses>
    </sentence>
    <sentence id="train.txt.d0.s1171" text="Fentanyl Anesthesia: Severe hypotension has been reported during fentanyl anesthesia with concomitant use of a beta blocker and a calcium channel blocker.">
      <entity charOffset="65-73" id="train.txt.d0.s1171.e0" text="fentanyl" type="agent"/>
      <entity charOffset="111-124" id="train.txt.d0.s1171.e1" text="beta blocker " tpye="target"/>
      <entity charOffset="0-8" id="train.txt.d0.s1171.e2" text="Fentanyl" type="target"/>
      <entity charOffset="130-153" id="train.txt.d0.s1171.e3" text="calcium channel blocker" type="target"/>
      <pair e1="train.txt.d0.s1171.e0" e2="train.txt.d0.s1171.e1" id="train.txt.d0.s1171.p0" interaction="True"/>
      <pair e1="train.txt.d0.s1171.e2" e2="train.txt.d0.s1171.e0" id="train.txt.d0.s1171.p1" interaction="False"/>
      <pair e1="train.txt.d0.s1171.e2" e2="train.txt.d0.s1171.e1" id="train.txt.d0.s1171.p2" interaction="False"/>
      <pair e1="train.txt.d0.s1171.e2" e2="train.txt.d0.s1171.e3" id="train.txt.d0.s1171.p3" interaction="False"/>
      <pair e1="train.txt.d0.s1171.e0" e2="train.txt.d0.s1171.e3" id="train.txt.d0.s1171.p4" interaction="False"/>
      <pair e1="train.txt.d0.s1171.e1" e2="train.txt.d0.s1171.e3" id="train.txt.d0.s1171.p5" interaction="False"/>
      <sentenceanalyses>
        <parses>
          <parse parser="split_parse" tokenizer="split">
            <dependency id="split_1" t1="st_2" t2="st_1" type="nn"/>
            <dependency id="split_2" t1="st_5" t2="st_4" type="amod"/>
            <dependency id="split_3" t1="st_8" t2="st_5" type="nsubjpass"/>
            <dependency id="split_4" t1="st_8" t2="st_6" type="aux"/>
            <dependency id="split_5" t1="st_8" t2="st_7" type="auxpass"/>
            <dependency id="split_6" t1="st_2" t2="st_8" type="dep"/>
            <dependency id="split_7" t1="st_11" t2="st_10" type="amod"/>
            <dependency id="split_8" t1="st_8" t2="st_11" type="prep_during"/>
            <dependency id="split_9" t1="st_14" t2="st_13" type="amod"/>
            <dependency id="split_10" t1="st_8" t2="st_14" type="prep_with"/>
            <dependency id="split_11" t1="st_18" t2="st_16" type="det"/>
            <dependency id="split_12" t1="st_18" t2="st_17" type="amod"/>
            <dependency id="split_13" t1="st_14" t2="st_18" type="prep_of"/>
            <dependency id="split_14" t1="st_23" t2="st_20" type="det"/>
            <dependency id="split_15" t1="st_23" t2="st_21" type="nn"/>
            <dependency id="split_16" t1="st_23" t2="st_22" type="nn"/>
            <dependency id="split_17" t1="st_14" t2="st_23" type="prep_of"/>
            <dependency id="split_18" t1="st_18" t2="st_23" type="conj_and"/>
          </parse>
        </parses>
        <tokenizations>
          <tokenization tokenizer="split">
            <token POS="NNP" charOffset="0-7" id="st_1" text="Fentanyl"/>
            <token POS="NNP" charOffset="9-18" id="st_2" text="Anesthesia"/>
            <token POS=":" charOffset="19-19" id="st_3" text=":"/>
            <token POS="JJ" charOffset="21-26" id="st_4" text="Severe"/>
            <token POS="NN" charOffset="28-38" id="st_5" text="hypotension"/>
            <token POS="VBZ" charOffset="40-42" id="st_6" text="has"/>
            <token POS="VBN" charOffset="44-47" id="st_7" text="been"/>
            <token POS="VBN" charOffset="49-56" id="st_8" text="reported"/>
            <token POS="IN" charOffset="58-63" id="st_9" text="during"/>
            <token POS="JJ" charOffset="65-72" id="st_10" text="fentanyl"/>
            <token POS="NN" charOffset="74-83" id="st_11" text="anesthesia"/>
            <token POS="IN" charOffset="85-88" id="st_12" text="with"/>
            <token POS="JJ" charOffset="90-100" id="st_13" text="concomitant"/>
            <token POS="NN" charOffset="102-104" id="st_14" text="use"/>
            <token POS="IN" charOffset="106-107" id="st_15" text="of"/>
            <token POS="DT" charOffset="109-109" id="st_16" text="a"/>
            <token POS="JJ" charOffset="111-114" id="st_17" text="beta"/>
            <token POS="NN" charOffset="116-122" id="st_18" text="blocker"/>
            <token POS="CC" charOffset="124-126" id="st_19" text="and"/>
            <token POS="DT" charOffset="128-128" id="st_20" text="a"/>
            <token POS="NN" charOffset="130-136" id="st_21" text="calcium"/>
            <token POS="NN" charOffset="138-144" id="st_22" text="channel"/>
            <token POS="NN" charOffset="146-152" id="st_23" text="blocker"/>
            <token POS="." charOffset="153-153" id="st_24" text="."/>
          </tokenization>
        </tokenizations>
      </sentenceanalyses>
    </sentence>
    <sentence id="train.txt.d0.s1172" text="Coadministration of Itraconazole and drugs primarily metabolized by the cytochrome P450 3A4 enzyme system may result in increased plasma concentrations of the drugs that could increase or prolong both therapeutic and adverse effects.">
      <entity charOffset="20-32" id="train.txt.d0.s1172.e0" text="Itraconazole" type="agent"/>
      <entity charOffset="37-42" id="train.txt.d0.s1172.e1" text="drugs" tpye="target"/>
      <entity charOffset="72-91" id="train.txt.d0.s1172.e2" text="cytochrome P450 3A4" type="target"/>
      <entity charOffset="159-164" id="train.txt.d0.s1172.e3" text="drugs" type="target"/>
      <pair e1="train.txt.d0.s1172.e0" e2="train.txt.d0.s1172.e1" id="train.txt.d0.s1172.p0" interaction="True"/>
      <pair e1="train.txt.d0.s1172.e0" e2="train.txt.d0.s1172.e2" id="train.txt.d0.s1172.p1" interaction="False"/>
      <pair e1="train.txt.d0.s1172.e0" e2="train.txt.d0.s1172.e3" id="train.txt.d0.s1172.p2" interaction="False"/>
      <pair e1="train.txt.d0.s1172.e1" e2="train.txt.d0.s1172.e2" id="train.txt.d0.s1172.p3" interaction="False"/>
      <pair e1="train.txt.d0.s1172.e1" e2="train.txt.d0.s1172.e3" id="train.txt.d0.s1172.p4" interaction="False"/>
      <pair e1="train.txt.d0.s1172.e2" e2="train.txt.d0.s1172.e3" id="train.txt.d0.s1172.p5" interaction="False"/>
      <sentenceanalyses>
        <parses>
          <parse parser="split_parse" tokenizer="split">
            <dependency id="split_1" t1="st_16" t2="st_1" type="nsubj"/>
            <dependency id="split_2" t1="st_1" t2="st_3" type="prep_of"/>
            <dependency id="split_3" t1="st_1" t2="st_5" type="conj_and"/>
            <dependency id="split_4" t1="st_16" t2="st_5" type="nsubj"/>
            <dependency id="split_5" t1="st_7" t2="st_6" type="advmod"/>
            <dependency id="split_6" t1="st_5" t2="st_7" type="partmod"/>
            <dependency id="split_7" t1="st_14" t2="st_9" type="det"/>
            <dependency id="split_8" t1="st_14" t2="st_10" type="amod"/>
            <dependency id="split_9" t1="st_14" t2="st_11" type="nn"/>
            <dependency id="split_10" t1="st_14" t2="st_12" type="num"/>
            <dependency id="split_11" t1="st_14" t2="st_13" type="nn"/>
            <dependency id="split_12" t1="st_7" t2="st_14" type="agent"/>
            <dependency id="split_13" t1="st_16" t2="st_15" type="aux"/>
            <dependency id="split_14" t1="st_20" t2="st_18" type="amod"/>
            <dependency id="split_15" t1="st_20" t2="st_19" type="nn"/>
            <dependency id="split_16" t1="st_16" t2="st_20" type="prep_in"/>
            <dependency id="split_17" t1="st_23" t2="st_22" type="det"/>
            <dependency id="split_18" t1="st_20" t2="st_23" type="prep_of"/>
            <dependency id="split_19" t1="st_26" t2="st_23" type="nsubj"/>
            <dependency id="split_20" t1="st_28" t2="st_23" type="nsubj"/>
            <dependency id="split_21" t1="st_26" t2="st_25" type="aux"/>
            <dependency id="split_22" t1="st_23" t2="st_26" type="rcmod"/>
            <dependency id="split_23" t1="st_23" t2="st_28" type="rcmod"/>
            <dependency id="split_24" t1="st_26" t2="st_28" type="conj_or"/>
[truncated: 1,582,086 more chars]
