# Supplementary material for: A Single Kernel-Based Approach to Extract Drug-Drug Interactions from Biomedical Literature
Source: PLoS One. 2012 Nov 1;7(11):e48901. doi: 10.1371/journal.pone.0048901 (PMC3486804; doi:10.1371/journal.pone.0048901)
Supplement: Tool S1 — DDI_Extraction_Tool. (ZIP) [file pone.0048901.s001.zip › DDI_Extraction_Tool/Pipeline.py]

from numpy.linalg import *
import random
from operator import add
from optparse import OptionParser
from xml.dom import minidom
import codecs
import string
import os
import sys
from numpy import *
import BuildDictionaryMapping
import LinearizeAnalysis

floattype = float64
split_parse = "split_parse"
split = "split"
dic_file0 = "dictionary0"


def computeAUC(deci, label):
	#count of postive and negative labels
	db = []
	pos, neg = 0, 0
	for i in range(len(label)):
		if label[i]>0:
			pos+=1
		else:	
			neg+=1
		db.append([deci[i], label[i]])
	
	#sorting by decision value
	def cmp (x,y):
		if x[0] < y[0]:
			return 1
		else:
			return -1;
	
	db.sort(cmp)
	
	#calculate ROC 
	xy_arr = []
	tp, fp = 0., 0.			#assure float division
	for i in range(len(db)):
		if db[i][1]>0:		#positive
			tp+=1
		else:
			fp+=1
		xy_arr.append([fp/neg,tp/pos])
	
	
	#area under curve
	auc = 0.
	prev_x = 0
	for x,y in xy_arr:
		if x != prev_x:
			auc += (x - prev_x) * y
			prev_x = x
	
	
	return auc
def f_compute (testfile,predictfile):
    
    
    #print 'compute f,p,r \n'

    f_test = open(testfile,"r")
    f_predict= open(predictfile,"r")
    predictions = []
    correct = []
    TP = 0.
    FP = 0.
    FN = 0.
    TN = 0.
    maxac = 0.
    maxf = 0.
    maxr = 0.
    maxp = 0.
    maxTP=0.
    maxFP = 0.
    maxFN = 0.
    maxTN = 0.
    
    for line in f_test:
        line = line.strip()
        line = line.split()
        correct.append(float(line[0]))
    for line in f_predict:
        line = line.strip()
        line = line.split()
        predictions.append(float(line[0]))
    assert len(predictions) == len(correct)
    pairs = [(predictions[i], correct[i]) for i in range(len(predictions))]
    j=-1.0
    maxj=-1.0
    f_auc=computeAUC(predictions, correct)
       
    while j <1.0:
        TP = 0.
        FP = 0.
        FN = 0.
        TN = 0.
        for i in range(0, len(pairs)):
            if(pairs[i][0]>j):
                if(pairs[i][1]==1.0):
                    TP+=1
                else:
                    FP+=1
            else:
                if(pairs[i][1]==1.0):
                    FN+=1
                else:
                    TN+=1
        
        if (TP == 0. and (FP == 0. or FN == 0.)):
            F = 0.
            prec = 0
            rec = 0
        else:
            prec = float(TP) / float(TP+FP)
            rec = float(TP) / float(TP + FN)
            if (prec == 0 and rec == 0):
                F = 0.
            else:
               F = (2.*prec*rec)/(prec+rec)
        ac = float(TP+TN) / float(TP+FP+FN+TN)

        if F > maxf:
            maxf = F
            maxr = rec
            maxp = prec
            maxac = ac
            maxj = j
            maxTP=TP
            maxFP = FP
            maxFN = FN
            maxTN = TN
        j+=0.001
    print ("precsion is %f \n")%(maxp)
    print ("recall is %f \n")%(maxr)
    print ("F is %f \n")%(maxf)
    print ("acc is %f \n")% (maxac)
    print ("maxpoint is %f \n")%(maxj)
    print("auc is %f \n")%(f_auc)
    print ("TP is %d \n")%(maxTP)
    print ("FP is %d \n")%(maxFP)
    print ("FN is %d \n")%(maxFN)
    print ("TN is %d \n")%(maxTN)
    f_predict.close()
    
    f_test.close()
    f_f = maxf
    return f_auc ,f_f,maxp,maxr,maxac
      
if __name__=="__main__":
    # The optimal parameter is set 0.6 as described in paper.   
        dr=0.6
        AUC=[]
        F=[]
        P=[]
        R=[]
        ACC=[]
        # Biuld dictionary using train datasets.
        BuildDictionaryMapping.buildDictionaryMapping("ddi_train0.xml",dic_file0, split_parse , split ,dr)
        BuildDictionaryMapping.add_buildDictionaryMapping("ddi_train1.xml",dic_file0, split_parse , split ,dr)
        BuildDictionaryMapping.add_buildDictionaryMapping("ddi_train2.xml",dic_file0, split_parse , split ,dr)
        BuildDictionaryMapping.add_buildDictionaryMapping("ddi_train3.xml",dic_file0, split_parse , split ,dr)
        BuildDictionaryMapping.add_buildDictionaryMapping("ddi_train4.xml",dic_file0, split_parse , split ,dr)
        # Linearize the train datasets by neighborhood hash operation
        LinearizeAnalysis.linearizeAnalysis("ddi_train0.xml","LinearCorpus_train0",split_parse ,split, dic_file0,dr)
        LinearizeAnalysis.add_linearizeAnalysis("ddi_train1.xml","LinearCorpus_train0",split_parse ,split, dic_file0,dr)
        LinearizeAnalysis.add_linearizeAnalysis("ddi_train2.xml","LinearCorpus_train0",split_parse ,split, dic_file0,dr)
        LinearizeAnalysis.add_linearizeAnalysis("ddi_train3.xml","LinearCorpus_train0",split_parse ,split, dic_file0,dr)
        LinearizeAnalysis.add_linearizeAnalysis("ddi_train4.xml","LinearCorpus_train0",split_parse ,split, dic_file0,dr)

        #Linearize the test datasets by neighborhood hash operation
        LinearizeAnalysis.linearizeAnalysis("ddi_test.xml","LinearCorpus_test0",split_parse ,split, dic_file0,dr)

        #Normalizes train datasets and test datasets. Note that user maybe change the path of DDI_Extraction_Tool. 
        os.system("python /home/yijia/DDI_Extraction_Tool/n_train.py -i LinearCorpus_train0 -o N_train0")
        os.system("python /home/yijia/DDI_Extraction_Tool/n_test.py -i LinearCorpus_test0 -o N_test0")
                
      
        # HSP kernel is implemented with SVM-light user defined kernel interface ( -t 4). Note that user maybe change the path of DDI_Extraction_Tool.
        os.system("/home/yijia/DDI_Extraction_Tool/svm_learn -t 4 -c 1.5   N_train0 ddi.model")
        os.system("/home/yijia/DDI_Extraction_Tool/svm_classify   N_test0 ddi.model predict0")

        # Evaluate the performance of our approach.
        auc,f,p,r,acc = f_compute("N_test0", "predict0")
        
        
        AUC.append(auc)
        F.append(f)
        P.append(p)
        R.append(r)
        ACC.append(acc)
