# Supplementary material for: A Single Kernel-Based Approach to Extract Drug-Drug Interactions from Biomedical Literature
Source: PLoS One. 2012 Nov 1;7(11):e48901. doi: 10.1371/journal.pone.0048901 (PMC3486804; doi:10.1371/journal.pone.0048901)
Supplement: Tool S1 — DDI_Extraction_Tool. (ZIP) [file pone.0048901.s001.zip › DDI_Extraction_Tool/README]

============== SOFTWARE FOR DDI-EXTRACTION WITH HSP KERNEL =================

This package contains an implementation of DDI extraction tool based on neighborhood
hash kernel described in the paper "A single kernel-based approach to extract drug-drug
interactions from biomedical literature". In addition, this package contains DDI corpora,
which is from the DDIs Extraction Challenge 2011 task.


This is research software, provided as is without express or implied warranties
etc. see licence.txt for more details. We have tried to make it reasonably usable and
provided help options, but adapting the system to new environments or transforming
a corpus to the format used by the system may require significant effort. 


============================ QUICKSTART ========================================

The main requirement of the software is python 2.7 or later and numpy.

User can use Pipeline.py to automatic extract DDIs from xml format corpora.
Note that user maybe change the path in Pipeline.py of DDI_Extraction_Tool.

python Pipeline.py
 
Example files, such as the DDI Extraction Challenge 2011 task corpus are provided in
the xml format processed by the system. Since the train datasets are too large, we
split the ddi_train.xml into five small file.


Firstly,use buildDictionaryMapping and add_buildDictionaryMapping to build a dictionary
that maps the possible token or dependency ralation to a unique binary arrary.

Secondly, use linearizeAnalysis and add_linearizeAnalysis to linearize feature 
representation by neighborhood hash opration.

Thirdly, you can normalize the data vectors.

python n_train.py -i LinearCorpus_train0 -o N_train0
python n_test.py -i LinearCorpus_test0 -o N_test0


Since HSP kernel has been implemented with SVM-light user defined kernel interface,user can
use svm_learn and svm_classify in DDI_Extraction_Tool by the parameter -t 4 to predict DDIs.


Finally, user can use f_compute to evalute the performance.
